# Supplementary material for: Magnetic DNA random access memory with nanopore readouts and exponentially-scaled combinatorial addressing
Source: Sci Rep. 2023 May 25;13:8514. doi: 10.1038/s41598-023-29575-z (PMC10213054; doi:10.1038/s41598-023-29575-z)
Supplement: Supplementary file 2 — Supplementary Information 2. [file 41598_2023_29575_MOESM2_ESM.txt]

>oligos_0_CTGGCTCCTCTGTATGTTGGAGAAT_CCTATATGTACCTCTATCGTAAGTC_0
CTGGCTCCTCTGTATGTTGGAGAATCGTGTATCGTCAAACGCACACATGTGAATTAGTCAAGTCGAGGTATTTGATCGGTCCTGCTACGGGGTCGAGCAAACCCTCTCTCTTTTGGGCGAATAGACTCGAGATCCTATATGTACCTCTATCGTAAGTC
>oligos_0_CTGGCTCCTCTGTATGTTGGAGAAT_CCTATATGTACCTCTATCGTAAGTC_1
CTGGCTCCTCTGTATGTTGGAGAATGTCATGAACCGACCTAGCAGGTACAGCAGCGACCCTTCGAGGGGACCGAGCTGCAACACATGCTTGGAAGCCATGATGTTTCGATATCCTTCGGGGACTCGAACAGATCCTATATGTACCTCTATCGTAAGTC
>oligos_0_CTGGCTCCTCTGTATGTTGGAGAAT_CCTATATGTACCTCTATCGTAAGTC_2
CTGGCTCCTCTGTATGTTGGAGAATGATACAAACATGGCCCTCTCGGAACGACCACGCGACATCCGCTCCAGATTTCCTTGCGCAGCCGAAATTATTGCCTCCCCCGAAATACCCCCGATCCGCAATCACATTCCTATATGTACCTCTATCGTAAGTC
>oligos_0_CTGGCTCCTCTGTATGTTGGAGAAT_CCTATATGTACCTCTATCGTAAGTC_3
CTGGCTCCTCTGTATGTTGGAGAATCCCGGTGCCTTGCGTCCAGCCTAGCAAACTATGTCCCGTCACTTCCTCCCGCTCTACATTACGGTCGTTTCGCGCCGCTTGTTCAAGACGGCTTAAAAGGACTTAAGACCTATATGTACCTCTATCGTAAGTC
>oligos_0_CTGGCTCCTCTGTATGTTGGAGAAT_CCTATATGTACCTCTATCGTAAGTC_4
CTGGCTCCTCTGTATGTTGGAGAATGAACATGTTCGACTAATGACAACACAGCGAGCTAATGATCAGTTCGCCGTATCGCGCAGAATCGCTTACACGTGACGTTAGATAAGGATTTGTGGAATAGTTACAGATCCTATATGTACCTCTATCGTAAGTC
>oligos_0_CTGGCTCCTCTGTATGTTGGAGAAT_CCTATATGTACCTCTATCGTAAGTC_5
CTGGCTCCTCTGTATGTTGGAGAATCCGTACCGTGTCGTCCCATAGAGCTGTAATATCTGGCCCCCAGACTGTTTTCAAGTCTTGTCTTTCCAAATATCGGAACTTCACTTCATTAGGTCTTGGAGGGGCGCACCTATATGTACCTCTATCGTAAGTC
>oligos_0_CTGGCTCCTCTGTATGTTGGAGAAT_CCTATATGTACCTCTATCGTAAGTC_6
CTGGCTCCTCTGTATGTTGGAGAATGTGCCAAGGAGTATCGGCCAGCTGGACATCGTTGTATGTTCGGATACCCCACAGATATGGGTTCTGTATGATTCCGTTCTTCTCATCGAACGCGCGGTAATCTGCCATCCTATATGTACCTCTATCGTAAGTC
>oligos_0_CTGGCTCCTCTGTATGTTGGAGAAT_CCTATATGTACCTCTATCGTAAGTC_7
CTGGCTCCTCTGTATGTTGGAGAATCGTGTAAAAGAAGAGCTGTAAAGTATCCCCCAAAGTCCTAAGTTTATTTGCGAACTCGCCGAACCTTTGACCTAGATCGAAAGTATTACGGCAGATACCAAGCAGCATCCTATATGTACCTCTATCGTAAGTC
>oligos_0_CTGGCTCCTCTGTATGTTGGAGAAT_CCTATATGTACCTCTATCGTAAGTC_8
CTGGCTCCTCTGTATGTTGGAGAATGTCATGTCTTCTTTGGCTAATGCTTGAGGCTTCCTAATGGGGGACGGCTCGGTGTGACCCGGCACTGTGAAGGCTGGTAAAGCAAGATAGATCGCAGTATTGGAAAGACCTATATGTACCTCTATCGTAAGTC
>oligos_0_CTGGCTCCTCTGTATGTTGGAGAAT_CCTATATGTACCTCTATCGTAAGTC_9
CTGGCTCCTCTGTATGTTGGAGAATGATAGGAGTTGACACGTGGTTCTTGGTCCACAAACTTACGTCTTCGGCGGGTCCAAGAAAATTGATCATTCAGACCTGACGTGTGGAGTTCGGATACGAAACATGCATCCTATATGTACCTCTATCGTAAGTC
>oligos_0_CTGGCTCCTCTGTATGTTGGAGAAT_CCTATATGTACCTCTATCGTAAGTC_10
CTGGCTCCTCTGTATGTTGGAGAATCCCGGTCATGCTGCCTCGCAAGGGCCCTGTATCTACGTGGTCTCATGGCCCATTTTAAGCCGACGTATACATGTTGATCGAGGAAGGTTAGCCATCGTACTAAGCCATCCTATATGTACCTCTATCGTAAGTC
>oligos_0_CTGGCTCCTCTGTATGTTGGAGAAT_CCTATATGTACCTCTATCGTAAGTC_11
CTGGCTCCTCTGTATGTTGGAGAATGAACAAAAACATGTGGGCAGTATATACCAAAATTCCCACTCCTGAAAATAAAGCAGAGACGGGAACGTTGATTCGATCTTTCCCACTGTTACGACGCACTGATCTTTTCCTATATGTACCTCTATCGTAAGTC
>oligos_0_CTGGCTCCTCTGTATGTTGGAGAAT_CCTATATGTACCTCTATCGTAAGTC_12
CTGGCTCCTCTGTATGTTGGAGAATCGATCCGCTGAGAAGCAAAATGCTTCGGAACTATAATAGTGCTTTGAAGATTTGCCAGGATGCACGACGCGATGGTCGTGGAACAGCTCCGTGGGCTGCTACCTTGATCCTATATGTACCTCTATCGTAAGTC
>oligos_0_CTGGCTCCTCTGTATGTTGGAGAAT_CCTATATGTACCTCTATCGTAAGTC_13
CTGGCTCCTCTGTATGTTGGAGAATGTGCCATTACTTCGAAGGTCCCACGTCTTTTGCAGCACCCAGCCAAAGTCCTTCTACTAGATGCTGACCTAACTCTGTGCCAGCACGTTGTTGACTATAAGATAGGCACCTATATGTACCTCTATCGTAAGTC
>oligos_0_CTGGCTCCTCTGTATGTTGGAGAAT_CCTATATGTACCTCTATCGTAAGTC_14
CTGGCTCCTCTGTATGTTGGAGAATCGTGTTGTTGCGAAAAGCTAATAGGAGGTACCCCCAGGTGTCTACTCATGCATAGCGTCTACGTATAATTTCACCTTAGTCGACTCCCCGCTGAAGCTAGTTCAAAGACCTATATGTACCTCTATCGTAAGTC
>oligos_0_CTGGCTCCTCTGTATGTTGGAGAAT_CCTATATGTACCTCTATCGTAAGTC_15
CTGGCTCCTCTGTATGTTGGAGAATGTCAAATTCAACAGCTGATTGCCAGGATCTAACCCCGCAAACCTGGGGTCGGTCAGTACCGTTAGGACATGATCTGCACGGGAAGTCGTTAGGCCGCACCTGCCTAGACCTATATGTACCTCTATCGTAAGTC
>oligos_0_CTGGCTCCTCTGTATGTTGGAGAAT_CCTATATGTACCTCTATCGTAAGTC_16
CTGGCTCCTCTGTATGTTGGAGAATGATAGGTTCCCTATCATGTGATCAATTATCGGCTGACACATCCGGGTACCATCTGTGTGCCCGTCGCAAATCAGGGGGTAAAGAAGACTTAGCGGAGCACAAGGGTGACCTATATGTACCTCTATCGTAAGTC
>oligos_0_CTGGCTCCTCTGTATGTTGGAGAAT_CCTATATGTACCTCTATCGTAAGTC_17
CTGGCTCCTCTGTATGTTGGAGAATCCCGGATTAGTACGGAAGTCGTAGGATGTTTAGCAAATGTCAGCAATAACAAAGTTGCGGGCGGGAATGTCGCTGGTGGCTTATACAAGGGGGGGTGTGACGATGCATCCTATATGTACCTCTATCGTAAGTC
>oligos_0_CTGGCTCCTCTGTATGTTGGAGAAT_CCTATATGTACCTCTATCGTAAGTC_18
CTGGCTCCTCTGTATGTTGGAGAATGAACAATCGAGGCATGCTGTTCCCGCGAGGGATTTTGTTCTATCGGTATATGGTCATCGTGCAATTTCATATTCAAAATCCCACGGCGTCAGATGATGAGCTGGTTTTCCTATATGTACCTCTATCGTAAGTC
>oligos_0_CTGGCTCCTCTGTATGTTGGAGAAT_CCTATATGTACCTCTATCGTAAGTC_19
CTGGCTCCTCTGTATGTTGGAGAATCGATCCCACTCGCGCATTTTGCGGCCACGAACGGTTAGGCGACCCGTACACACGCCTAAGAAACCTGGGCGACTCCTTTTAAGAGGGCCCCACTCTGGTATATTGCATCCTATATGTACCTCTATCGTAAGTC
>oligos_0_CTGGCTCCTCTGTATGTTGGAGAAT_CCTATATGTACCTCTATCGTAAGTC_20
CTGGCTCCTCTGTATGTTGGAGAATGTGCCTCTCCATTGGTTCCTGAACTTCGATACTAGGTGAGCGAAGCCATCGTACTATTTAGGAACGATATTTGGAACGGCCGGGTCTGGCGCTGAGTGGATGGAAAGACCTATATGTACCTCTATCGTAAGTC
>oligos_0_CTGGCTCCTCTGTATGTTGGAGAAT_CCTATATGTACCTCTATCGTAAGTC_21
CTGGCTCCTCTGTATGTTGGAGAATCGTGTTCGCTAGCCCGCACTGCTAATAGCGCGGTGGGTTGAGAGGAGCCGCGTGAGCCGAATCAACCAGGGACAGTACTACTTGCGGAACTCTGCATGGTGCTCAGATCCTATATGTACCTCTATCGTAAGTC
>oligos_0_CTGGCTCCTCTGTATGTTGGAGAAT_CCTATATGTACCTCTATCGTAAGTC_22
CTGGCTCCTCTGTATGTTGGAGAATGTCAAAAGTCGATCATGTTAGGATCTCATAGGGACATTCCGCGCTCGGGGCTTGGCCTATCATGAATTAACTTGTTCCATTGACCCCGTTCAAGGAGCCAAGACGTGACCTATATGTACCTCTATCGTAAGTC
>oligos_0_CTGGCTCCTCTGTATGTTGGAGAAT_CCTATATGTACCTCTATCGTAAGTC_23
CTGGCTCCTCTGTATGTTGGAGAATGATAGCCAGCTATTATTGCGGTTGGACTAAGCAAGATACGAGCGCTACAGTTTGGGAATGCTTTATGAGATCAACCGTCAGTGTTCGATCGAAGAGCGGGTAAGACCACCTATATGTACCTCTATCGTAAGTC
>oligos_0_CTGGCTCCTCTGTATGTTGGAGAAT_CCTATATGTACCTCTATCGTAAGTC_24
CTGGCTCCTCTGTATGTTGGAGAATCCCGGAAGGAATAGACTCCGGCTATGGCGAAATCCTTAGAAACTGGGAGTACGTCGCCCGATTACTCTAAAAGGCCCGACGTTGCGGATTAGTACCAACCGGAGGATTCCTATATGTACCTCTATCGTAAGTC
>oligos_0_CTGGCTCCTCTGTATGTTGGAGAAT_CCTATATGTACCTCTATCGTAAGTC_25
CTGGCTCCTCTGTATGTTGGAGAATGAAGGAGGTAGTGCTGTTAGCACGTCTTACGAAGATGGTAATGTTTATGTAAGGCTTTGGACTGCCTCTGACAGTTCCAACCAACTATCTTCTCTGAGAAAAATAAGACCTATATGTACCTCTATCGTAAGTC
>oligos_0_CTGGCTCCTCTGTATGTTGGAGAAT_CCTATATGTACCTCTATCGTAAGTC_26
CTGGCTCCTCTGTATGTTGGAGAATCGATCGTTGTAATGATCAGAGTTTAGGGTTAGTGGCTGCCAGGGCTTAGCACGAAGTTTAGAAGGGGATCCTAGAAAAGAGGAACGCATTAACTGCATGGAAGTTGATCCTATATGTACCTCTATCGTAAGTC
>oligos_0_CTGGCTCCTCTGTATGTTGGAGAAT_CCTATATGTACCTCTATCGTAAGTC_27
CTGGCTCCTCTGTATGTTGGAGAATGTGCCTGGTACTCCTTGAACTGTGAGAACTAGGTGTAGGGCCATTAAATAAAGGCACTATGCGTTTGGCAGACACTAGATTCCAGTGTACAAGTACAAGACTCGAGATCCTATATGTACCTCTATCGTAAGTC
>oligos_0_CTGGCTCCTCTGTATGTTGGAGAAT_CCTATATGTACCTCTATCGTAAGTC_28
CTGGCTCCTCTGTATGTTGGAGAATCGTGACCAAGCGAAGTTCGTGTTCAAACGATGTTGAAAAGCGACATTTTTTGGTTGTACTACACGTACCCAGAACGATCAAAATCGTATTAGCGGCCGTTGTTTTCCACCTATATGTACCTCTATCGTAAGTC
>oligos_0_CTGGCTCCTCTGTATGTTGGAGAAT_CCTATATGTACCTCTATCGTAAGTC_29
CTGGCTCCTCTGTATGTTGGAGAATGTCAATGCACATAGAGTCATTATAATCATCGAGTTATATGGGCCTAAGTCGTCCCTCTGGATAGTATTGTACATCTACGGCCATCGGAAATGCCAACGGCTTCACATTCCTATATGTACCTCTATCGTAAGTC
>oligos_0_CTGGCTCCTCTGTATGTTGGAGAAT_CCTATATGTACCTCTATCGTAAGTC_30
CTGGCTCCTCTGTATGTTGGAGAATGATAGCGCAACCTGCCCCCCTGGCGACCGATGTAGGAGTCTACGCGGCCGCCATATATCCCTCTAACGGGACTGTGGCCATCTGGGGGTCACCTGCTCGGTACTCTGACCTATATGTACCTCTATCGTAAGTC
>oligos_0_CTGGCTCCTCTGTATGTTGGAGAAT_CCTATATGTACCTCTATCGTAAGTC_31
CTGGCTCCTCTGTATGTTGGAGAATCCGAGCAGACTGAGGTGGGTGGGTATGTGAAGTCGCGTTCGTTGGACACGTAAGCGGAAAAGTGATAGTGACTAGGTACCAGGTTCGGTATTCCGGGTTTCGCGGTGACCTATATGTACCTCTATCGTAAGTC
>oligos_0_CTGGCTCCTCTGTATGTTGGAGAAT_CCTATATGTACCTCTATCGTAAGTC_32
CTGGCTCCTCTGTATGTTGGAGAATGAAGGACTCGCATGTTCTTGTAGCAAACTATCGTTGCGCCCGCCAGACGGCCGAAGAGACCCCCCTATCCTACACGGATAGTCAAGAATAGGGGGCTGCGAAGTTGATCCTATATGTACCTCTATCGTAAGTC
>oligos_0_CTGGCTCCTCTGTATGTTGGAGAAT_CCTATATGTACCTCTATCGTAAGTC_33
CTGGCTCCTCTGTATGTTGGAGAATCGATCGAGAGCACGTTCCACAACCCGATTCCGGACCATATGTGGAGGAGCACCAAAACGCGCATACAGTTGGATACTGATCGTCCCCATCGTTTATAACTGATAGGCACCTATATGTACCTCTATCGTAAGTC
>oligos_0_CTGGCTCCTCTGTATGTTGGAGAAT_CCTATATGTACCTCTATCGTAAGTC_34
CTGGCTCCTCTGTATGTTGGAGAATGTGCGCGACTTATAAGACCGGAGAGGGCTACTCTACAGTGAGTATAACAGGAAGCCAAAACAACTCTCAGCGATGTCCCTTAAACGTATTCGTAAAAGCTCACCCCATCCTATATGTACCTCTATCGTAAGTC
>oligos_0_CTGGCTCCTCTGTATGTTGGAGAAT_CCTATATGTACCTCTATCGTAAGTC_35
CTGGCTCCTCTGTATGTTGGAGAATCGTGACGCGTAGGAGCATAAACCTGAATGAACTGTGAGTCATTTCAGGTACGTCATATGACGAGACTATTCTTCAGTGTGGGGAAAAAGGTAGTTGAGAAACAGTAGACCTATATGTACCTCTATCGTAAGTC
>oligos_0_CTGGCTCCTCTGTATGTTGGAGAAT_CCTATATGTACCTCTATCGTAAGTC_36
CTGGCTCCTCTGTATGTTGGAGAATGTCAATGGGCCTAACCGGGCTAGACTTGTGAAGATCGGCTTAATGGAGGGCTGTCCAACTATCTATACGCTGCCCCCCTCTACCAATACACCGACTAGAACCAAGGCACCTATATGTACCTCTATCGTAAGTC
>oligos_0_CTGGCTCCTCTGTATGTTGGAGAAT_CCTATATGTACCTCTATCGTAAGTC_37
CTGGCTCCTCTGTATGTTGGAGAATGATTACTGCACATGACATCGGAGGCGCAGGGGAACAGATAGCCCCGTAGTGGCCTGTGAATCCGACAGCAGACTCCTGTGACACTCCTTAGGCTATTAGTAACGCGCACCTATATGTACCTCTATCGTAAGTC
>oligos_0_CTGGCTCCTCTGTATGTTGGAGAAT_CCTATATGTACCTCTATCGTAAGTC_38
CTGGCTCCTCTGTATGTTGGAGAATCCGAGCTTGACTTGCTTCGGAACTATAAACTTCAATCTCACTAATGACTGCCGCCTATCTGACGGATGTTCCCAAGTCAAGAAAGGAAGGGTGAACTCTTGTTGTAGACCTATATGTACCTCTATCGTAAGTC
>oligos_0_CTGGCTCCTCTGTATGTTGGAGAAT_CCTATATGTACCTCTATCGTAAGTC_39
CTGGCTCCTCTGTATGTTGGAGAATGAAGGTTAGGTTTTTAGCACAGGCGATGTAGGAGTGCATTTGTAACCCTTCTTCCAAAGAGCAGCACGAGACAGTCACACATTACAACCCTTATGCAGCGACGTATTTCCTATATGTACCTCTATCGTAAGTC
>oligos_0_CTGGCTCCTCTGTATGTTGGAGAAT_CCTATATGTACCTCTATCGTAAGTC_40
CTGGCTCCTCTGTATGTTGGAGAATCGATGAAAGGGCCAACAGCCTTCGGTGCCCGGCAATTAGTCATTGGTGGGTGCTGATCAAACTTAGTGGGCGACTGAGAGCTGGTAGGAGGCCGTTTTCGTACTATTTCCTATATGTACCTCTATCGTAAGTC
>oligos_0_CTGGCTCCTCTGTATGTTGGAGAAT_CCTATATGTACCTCTATCGTAAGTC_41
CTGGCTCCTCTGTATGTTGGAGAATGTGCGCCCTGGAGGTACGATAGATTTGCCTTACCAAATGCTGGGATGGGTGAGTGACATGCCGCTACACGCGTCCGGGCAGCTGTATCAGCAGTAGCCTATAGTGGCACCTATATGTACCTCTATCGTAAGTC
>oligos_0_CTGGCTCCTCTGTATGTTGGAGAAT_CCTATATGTACCTCTATCGTAAGTC_42
CTGGCTCCTCTGTATGTTGGAGAATCGTGAGAGCTCAAAAAGCGGTCGGGGAATACAACACGAATCTTGAGCCCAGACATCGCGGAATTGTGCAGTGCTAAGTCCGTTGTCCGTCTTGCGCCCCAATAACTGACCTATATGTACCTCTATCGTAAGTC
>oligos_0_CTGGCTCCTCTGTATGTTGGAGAAT_CCTATATGTACCTCTATCGTAAGTC_43
CTGGCTCCTCTGTATGTTGGAGAATGTCAATCTAAATGACATAGTAAGTACTTGAGACTGAGGTCTTATTTCCAAGGTGCACGCTCTTGTGGGTCCGTACTGTTCTGTCTTTACGGCTTGCATCAGTTGTAGACCTATATGTACCTCTATCGTAAGTC
>oligos_0_CTGGCTCCTCTGTATGTTGGAGAAT_CCTATATGTACCTCTATCGTAAGTC_44
CTGGCTCCTCTGTATGTTGGAGAATGATTACATATAGTGAAATCACTAACTTTGGAATTCAGCTCTACCTCCCAATCGCTTTAGATTATACTTGGGTGCCTTCTCACAGTACTACACGAGGGGTATATGGATTCCTATATGTACCTCTATCGTAAGTC
>oligos_0_CTGGCTCCTCTGTATGTTGGAGAAT_CCTATATGTACCTCTATCGTAAGTC_45
CTGGCTCCTCTGTATGTTGGAGAATCCGAGGCACATAAGTGAGAACACTGAACGCGAGAGTACTGTGGAGTAATCCGGCAACCCAATCGGCTCCATTTGGTTGTTTTGAGCATACTGCTTACATACCCCTAGACCTATATGTACCTCTATCGTAAGTC
>oligos_0_CTGGCTCCTCTGTATGTTGGAGAAT_CCTATATGTACCTCTATCGTAAGTC_46
CTGGCTCCTCTGTATGTTGGAGAATGAAGGTACATCGTCACTCAGCAGCCGCTTAGAAAGGTGCCGGACGTAGTGTCATAAGGGGAGGGTATAGCCTGAGACGTGGCGCAATCTTACCACTAGGAGGGTCTGACCTATATGTACCTCTATCGTAAGTC
>oligos_0_CTGGCTCCTCTGTATGTTGGAGAAT_CCTATATGTACCTCTATCGTAAGTC_47
CTGGCTCCTCTGTATGTTGGAGAATCGATGATCATTCTTGTCGTCAGTTTGGCGTTATGCCCCAAGAGAACTTAGGGTGATTACGTACTCAATTCGTGGGACCATTCGGGGCCGCATTCGGGCTCTCAGTAGACCTATATGTACCTCTATCGTAAGTC
>oligos_0_CTGGCTCCTCTGTATGTTGGAGAAT_CCTATATGTACCTCTATCGTAAGTC_48
CTGGCTCCTCTGTATGTTGGAGAATGTGCGGTGACGAGGTCATCGAACCAATCGTGAGTCGGACATCTATTGCTTCTCTAGATGGGTTTGGTCGTCAACCTCCAACAGTTGCCCCAAGAGATAGACTAGCCATCCTATATGTACCTCTATCGTAAGTC
>oligos_0_CTGGCTCCTCTGTATGTTGGAGAAT_CCTATATGTACCTCTATCGTAAGTC_49
CTGGCTCCTCTGTATGTTGGAGAATCGTGAGTTTGAAGTGCCCGTCCTAGGATTTCGTGAAGCCCGATCGAGACACCGTCGCGGGTCGCGAACGTGCTTACTCATTCGGTGTTTGCGCCTAAACATGTCAGATCCTATATGTACCTCTATCGTAAGTC
>oligos_0_CTGGCTCCTCTGTATGTTGGAGAAT_CCTATATGTACCTCTATCGTAAGTC_50
CTGGCTCCTCTGTATGTTGGAGAATCCCCAACCAGATAGTTTCGGGATTCATATAAGCGCAGTTAAAGAATTCCTTATTTACCTCTCTTGACCTGTTCAGGTGACCAACATATAGTCCGCCTCCGCATAGGCACCTATATGTACCTCTATCGTAAGTC
>oligos_0_CTGGCTCCTCTGTATGTTGGAGAAT_CCTATATGTACCTCTATCGTAAGTC_51
CTGGCTCCTCTGTATGTTGGAGAATGATTAGGATTGCAGGGGGCGGACAAGTATCTAGTCAGCGGGGACGGGCCTGTAGGTGGTGACTGCAGAGAGTTGATGAATGACGAGAGGGCTTTAGAAGGCATAGGCACCTATATGTACCTCTATCGTAAGTC
>oligos_0_CTGGCTCCTCTGTATGTTGGAGAAT_CCTATATGTACCTCTATCGTAAGTC_52
CTGGCTCCTCTGTATGTTGGAGAATCCGAGGGGCCTTTGATATATCGACACGCGGCTATGGGTGGTTCAGATGCTACGAAATGCCTGGGAATTGTCTATAATTTCACGGGTATCTTGCGTAGATAAAAGACCACCTATATGTACCTCTATCGTAAGTC
>oligos_0_CTGGCTCCTCTGTATGTTGGAGAAT_CCTATATGTACCTCTATCGTAAGTC_53
CTGGCTCCTCTGTATGTTGGAGAATGAAGCCATGAAATGTCAGCTCCCCCGTCCACTGAATAATGCCTCAGCAAAGTGACGTGTGCCAGGCTTGTATAGTCAGAGTCGAGTATTAACCGGTCCCCATGATCCACCTATATGTACCTCTATCGTAAGTC
>oligos_0_CTGGCTCCTCTGTATGTTGGAGAAT_CCTATATGTACCTCTATCGTAAGTC_54
CTGGCTCCTCTGTATGTTGGAGAATCGATGTCGTTGTGCATTAATGCTGCAAGGGTACACCCATTGGCCATATAAATACTGTAGTGTAACCTCGAGCCTTGTAGTGCGGCGAATAGAGCGCAAACGCCCGATTCCTATATGTACCTCTATCGTAAGTC
>oligos_0_CTGGCTCCTCTGTATGTTGGAGAAT_CCTATATGTACCTCTATCGTAAGTC_55
CTGGCTCCTCTGTATGTTGGAGAATGTGCGGATGATAAGTACCCAACACTGTCACAAAGTCATCAAATCCAGGATATGCGCAGCGATTACTCACGGATACCCGCAACCAACACCTTCCAGTTATGCTTTTCCACCTATATGTACCTCTATCGTAAGTC
>oligos_0_CTGGCTCCTCTGTATGTTGGAGAAT_CCTATATGTACCTCTATCGTAAGTC_56
CTGGCTCCTCTGTATGTTGGAGAATCGTCGGGAGCGGGGTAATATTGGGTCGGCATTAAGCCGTAAGCAAGTGGATTCACCACTGCTAAAGCGGATCGTGGCGCTGTAAGACTGCACCACTTGTGTGCAGCATCCTATATGTACCTCTATCGTAAGTC
>oligos_0_CTGGCTCCTCTGTATGTTGGAGAAT_CCTATATGTACCTCTATCGTAAGTC_57
CTGGCTCCTCTGTATGTTGGAGAATCCCCAAGAGTCTCTGGCGCTCGGCAGTCTCTGGCCACATCCTGTTCTTTATCTGTGCAAATGAACCTATAAAATCATAGCGCTCTTTACGCACGAATATGCTTTTCCACCTATATGTACCTCTATCGTAAGTC
>oligos_0_CTGGCTCCTCTGTATGTTGGAGAAT_CCTATATGTACCTCTATCGTAAGTC_58
CTGGCTCCTCTGTATGTTGGAGAATGATTAGCCCGAATCTGGCCGTCGAACTAACCTAGCCGTTGGATGATGGATTCGTAGGCTACCCTGCCGGGACGTGAGTCCATCGCTATGCTCTAGTACACCATATGATCCTATATGTACCTCTATCGTAAGTC
>oligos_0_CTGGCTCCTCTGTATGTTGGAGAAT_CCTATATGTACCTCTATCGTAAGTC_59
CTGGCTCCTCTGTATGTTGGAGAATCCGACAGATGGCTCACAATTCTTTGTCGTTGAAGAGTCTCATTGTTAATATACGGACTCCGTGATGCTCGCTCATTGCCGTCGGCCTGTTAGGGCTTCGATGTCAGATCCTATATGTACCTCTATCGTAAGTC
>oligos_0_CTGGCTCCTCTGTATGTTGGAGAAT_CCTATATGTACCTCTATCGTAAGTC_60
CTGGCTCCTCTGTATGTTGGAGAATGAAGCCTGTTCGAAATTGGATGCAGTGTCGTTTACGCACGATGCTCATGAGTATCAATCTCTTTCTCAAGGTGAATATCCGGATAAATGGGCAATTTTGGCCTCAGATCCTATATGTACCTCTATCGTAAGTC
>oligos_0_CTGGCTCCTCTGTATGTTGGAGAAT_CCTATATGTACCTCTATCGTAAGTC_61
CTGGCTCCTCTGTATGTTGGAGAATCGATGTGTCGTTAGGGTCCGTTTACTCCGCGAGTCAGGGAGAAATAGGCCGCTTGACGAGTAGAACATTGCCGTGAGTTTCCGAAGGGTGTCATCATCGGTACGCGCACCTATATGTACCTCTATCGTAAGTC
>oligos_0_CTGGCTCCTCTGTATGTTGGAGAAT_CCTATATGTACCTCTATCGTAAGTC_62
CTGGCTCCTCTGTATGTTGGAGAATGTCTGTATACTAGACTCAGTGTTCGAATCAGTTACGCCATCCATTAGATCGCTTGTGCCATCGAGCCGAGGCAGCCGTCGCTCCTGGATAACGTTTGAGCCTGTGGCACCTATATGTACCTCTATCGTAAGTC
>oligos_0_CTGGCTCCTCTGTATGTTGGAGAAT_CCTATATGTACCTCTATCGTAAGTC_63
CTGGCTCCTCTGTATGTTGGAGAATCGTCGGCCAATGAGTGTGATCGCTTGAACATGGAGCCCATTCGTGTGGACCACTCACCCATTCTAGCGCCCAAGCGCTGCTGACTCGAGATAGCGTCACTTCGGAGATCCTATATGTACCTCTATCGTAAGTC
>oligos_0_CTGGCTCCTCTGTATGTTGGAGAAT_CCTATATGTACCTCTATCGTAAGTC_64
CTGGCTCCTCTGTATGTTGGAGAATCCCCATATCACTCATGTGGGCAGTTGCTTACGCCATGTACGGGCCGCTCACATGGGCTTTTTGCATGTCCTGAGCAATCATGGCAGAGCAACATGCCTCCGTCTATTTCCTATATGTACCTCTATCGTAAGTC
>oligos_0_CTGGCTCCTCTGTATGTTGGAGAAT_CCTATATGTACCTCTATCGTAAGTC_65
CTGGCTCCTCTGTATGTTGGAGAATGATTTACTTCCGATGTTTTTTGACCCGAATAACGGGGTGTCGGCACGAAACCTATCTACCGATCAACTACGGTATCTAACTTAAGCTGTCCGGACAACGCTGCCGATTCCTATATGTACCTCTATCGTAAGTC
>oligos_0_CTGGCTCCTCTGTATGTTGGAGAAT_CCTATATGTACCTCTATCGTAAGTC_66
CTGGCTCCTCTGTATGTTGGAGAATCCGACACCCTAATTTAGCGATAATAGCTGCGTAATCCATGGGTTATACCATGTATTCATAGAGTCAAGCAGATTCTACAATCTTCCTGAAGCACTTAAACTAAGCCATCCTATATGTACCTCTATCGTAAGTC
>oligos_0_CTGGCTCCTCTGTATGTTGGAGAAT_CCTATATGTACCTCTATCGTAAGTC_67
CTGGCTCCTCTGTATGTTGGAGAATGAAGCGCCATTCTACAAAAGAATAAATTTTTTTGGTAAAAAAAATGTAGCTCCCTAGACCGCCTACATGGGTGTTGGACGTATTTACATTGCCCCGGTGCCTTGGATTCCTATATGTACCTCTATCGTAAGTC
>oligos_0_CTGGCTCCTCTGTATGTTGGAGAAT_CCTATATGTACCTCTATCGTAAGTC_68
CTGGCTCCTCTGTATGTTGGAGAATCGATGTGATGGTTCCTGAAGCACTTTCCGCTGACCCGGCTACTGCTCGACCTAAATTGGGCTTACACGATCCCCCCACCTCCTTCTTTATCTCGTCTGCTCCCAGCATCCTATATGTACCTCTATCGTAAGTC
>oligos_0_CTGGCTCCTCTGTATGTTGGAGAAT_CCTATATGTACCTCTATCGTAAGTC_69
CTGGCTCCTCTGTATGTTGGAGAATGTCTGTTGGAGAAACCCAACAGCCTAATCGTTGGTACGTGCCCGGGCGGGAAAATTACTGTCGCTTCTACTAGTGAAGCACAGCAAGACCCGCTATCGAACAACAGATCCTATATGTACCTCTATCGTAAGTC
>oligos_0_CTGGCTCCTCTGTATGTTGGAGAAT_CCTATATGTACCTCTATCGTAAGTC_70
CTGGCTCCTCTGTATGTTGGAGAATCGTCGCTGTAGACTTCGTTCATGATGCCCCGCCGTACTACCCAGAACGAAAGGACGTCAATTGTCTTGCTCTAGTTTTGGTCTACCGCACCGCCTTTAGGCCTCCGCACCTATATGTACCTCTATCGTAAGTC
>oligos_0_CTGGCTCCTCTGTATGTTGGAGAAT_CCTATATGTACCTCTATCGTAAGTC_71
CTGGCTCCTCTGTATGTTGGAGAATCCCCATTGTCATACGAATTTTTGTAAGTGATTATAGCTTCTTCCTCGTGTCGCTTCTACTTTCAAGCATACCTGGTGGCACTTGATCACGCATCAATACCTGACTTTTCCTATATGTACCTCTATCGTAAGTC
>oligos_0_CTGGCTCCTCTGTATGTTGGAGAAT_CCTATATGTACCTCTATCGTAAGTC_72
CTGGCTCCTCTGTATGTTGGAGAATGATTTAGGCTGCCTTAAGTAAGCCGCCACCAGGGGAAGCTAAGATCTACTGAGATGTTTGATTCAGGACTATTAATACAGGGTAACTCGGCTCAAGATCTGATCTTTTCCTATATGTACCTCTATCGTAAGTC
>oligos_0_CTGGCTCCTCTGTATGTTGGAGAAT_CCTATATGTACCTCTATCGTAAGTC_73
CTGGCTCCTCTGTATGTTGGAGAATCCGACTTGGTGTAAATAAGTGGAGACGGTTTCGCCTCTCTCTTAGTCAGACGAGTAGTGCGCATTGACGATTCGCGAGCGCGATCGCGGTGAACTGGCTGTTCACATTCCTATATGTACCTCTATCGTAAGTC
>oligos_0_CTGGCTCCTCTGTATGTTGGAGAAT_CCTATATGTACCTCTATCGTAAGTC_74
CTGGCTCCTCTGTATGTTGGAGAATGAAGCGGAGGCATCTTAGCCATGTGACATGGTCGAACTTCAGCAGACTCGCGCAACATATACGTATCAGTGATAACTGGCGGCGCCCTTCTCAGGCATCTTAGGTTTTCCTATATGTACCTCTATCGTAAGTC
>oligos_0_CTGGCTCCTCTGTATGTTGGAGAAT_CCTATATGTACCTCTATCGTAAGTC_75
CTGGCTCCTCTGTATGTTGGAGAATCGAAATTTGGGGTCTGGGTAAAACTTTCATACGGGGGGCACCGTTCAGTGATATACACCCGGTCGCTTATGATGATGTACGGGCGACGGCCACTTAAACTTCTGACCACCTATATGTACCTCTATCGTAAGTC
>oligos_0_CTGGCTCCTCTGTATGTTGGAGAAT_CCTATATGTACCTCTATCGTAAGTC_76
CTGGCTCCTCTGTATGTTGGAGAATGTCTGACCGGACCATTCGGCAGCTCCTAGACTTCCGGCTCTTGTGGGTCCCCATCCCATCAACCCCGATACTCCGGAAAGTTCATCTTCTTCATACTGTGTTCACATTCCTATATGTACCTCTATCGTAAGTC
>oligos_0_CTGGCTCCTCTGTATGTTGGAGAAT_CCTATATGTACCTCTATCGTAAGTC_77
CTGGCTCCTCTGTATGTTGGAGAATCGTCGCATCCTATTTTGTGCCGCTCGATGCGGAGTGTAATAATAGTGCTTAATTCATACGGGGGGGGGGGGGGGCAGTGCGTAATCGCGGCTTCGTCGCACTAGCCATCCTATATGTACCTCTATCGTAAGTC
>oligos_0_CTGGCTCCTCTGTATGTTGGAGAAT_CCTATATGTACCTCTATCGTAAGTC_78
CTGGCTCCTCTGTATGTTGGAGAATCCCCTCTACGGACGGCATGTTGCTACTTAGATAAGCGTGATATCCCCTCTGTTTCTCCTGTCCTGCGTCACAGAGGAAACCCGGAGGCTGTCATAACACGGAACAGATCCTATATGTACCTCTATCGTAAGTC
>oligos_0_CTGGCTCCTCTGTATGTTGGAGAAT_CCTATATGTACCTCTATCGTAAGTC_79
CTGGCTCCTCTGTATGTTGGAGAATGATTTTACGTAGCGTACACTATCGCGCACGAGGTCAATGCTTAGTAGCCCCTTGAGCTAAGGCAGGGGTCAACCTGACTTTTACAAGAAACATTGAGCTCTCCTGGCACCTATATGTACCTCTATCGTAAGTC
>oligos_0_CTGGCTCCTCTGTATGTTGGAGAAT_CCTATATGTACCTCTATCGTAAGTC_80
CTGGCTCCTCTGTATGTTGGAGAATCCGACTATACCAGGGACTAAAAAATGACTCATTAGAGGCCTCACGATCCGTGGATCCAAATAAATCGTAAGGACTTTGGGCACAAACAGGATTACATTGCCGTGACCACCTATATGTACCTCTATCGTAAGTC
>oligos_0_CTGGCTCCTCTGTATGTTGGAGAAT_CCTATATGTACCTCTATCGTAAGTC_81
CTGGCTCCTCTGTATGTTGGAGAATGTGGAGCTCAGCTGATAAGGTCAAGGAAACACAAGTATGCTGCATTAAATTCGAGTACCCCTGTTCCGACAGGCTACTTCGCTCGAGGAGTGTGGGGTGACTATCATTCCTATATGTACCTCTATCGTAAGTC
>oligos_0_CTGGCTCCTCTGTATGTTGGAGAAT_CCTATATGTACCTCTATCGTAAGTC_82
CTGGCTCCTCTGTATGTTGGAGAATCGAAATAGATATACTTCTTATTGCTCTGTTATTAGGGTTTTGGCAAGAGCAATGGTTGGTCGGCGCCTCGTAATATAACGCTACCTCACCTAAATTGCTATAGTGGCACCTATATGTACCTCTATCGTAAGTC
>oligos_0_CTGGCTCCTCTGTATGTTGGAGAAT_CCTATATGTACCTCTATCGTAAGTC_83
CTGGCTCCTCTGTATGTTGGAGAATGTCTGAGAATCCAGAGCTCTGAGGCTGCTCCTGACACAAATACGTCAGACACCCCCTCGTGGCATGATTTCGCTAAACGGGACAATATATGCACATAGAGATTATGATCCTATATGTACCTCTATCGTAAGTC
>oligos_0_CTGGCTCCTCTGTATGTTGGAGAAT_CCTATATGTACCTCTATCGTAAGTC_84
CTGGCTCCTCTGTATGTTGGAGAATCGTCCTAGCGTCGATAGTCTCTTCGCTGAAAATTGAAAGCACTGTTTAAGGGCCTCTCATTCGGTCCAACGACAATTGCATACTGGGCCTCTCTCACTGCATTCTTTTCCTATATGTACCTCTATCGTAAGTC
>oligos_0_CTGGCTCCTCTGTATGTTGGAGAAT_CCTATATGTACCTCTATCGTAAGTC_85
CTGGCTCCTCTGTATGTTGGAGAATCCCCTCACTTTATGGTTCTCTCCTATCACAGATCTTGAAACGAGCTCGAACCCAGCAAGCCTACCGTACTGTAACATACACTCCGAATAGAGGTTGAGGATGGCACCACCTATATGTACCTCTATCGTAAGTC
>oligos_0_CTGGCTCCTCTGTATGTTGGAGAAT_CCTATATGTACCTCTATCGTAAGTC_86
CTGGCTCCTCTGTATGTTGGAGAATGATTTTTAAGGTGCCGGACCGCGAAGGCGTTGGGGCCAGGCGAGGCGTGTACTATGTCGATATACCCTTTGATTCTACTGTTCTCGTCTCTAGGGCAAGAATCCCCATCCTATATGTACCTCTATCGTAAGTC
>oligos_0_CTGGCTCCTCTGTATGTTGGAGAAT_CCTATATGTACCTCTATCGTAAGTC_87
CTGGCTCCTCTGTATGTTGGAGAATCCGTTTCACCCCCTGTGCAGGGATGTCAGTGCCTCCTTATCGACACCAAACGGAAGTCCGCCATCTCTTGGTTTCTTCTTCAACTCGGAAGAATACAGTCTCCTGGCACCTATATGTACCTCTATCGTAAGTC
>oligos_0_CTGGCTCCTCTGTATGTTGGAGAAT_CCTATATGTACCTCTATCGTAAGTC_88
CTGGCTCCTCTGTATGTTGGAGAATGTGGAGGGTGCGGCTACTGCTGTCGTTACACTACTTTCAACTAGTTTATTTGGAACGCTCTCTATGATCTTCGACCCATAAGTTATTACAGCCACGGAGGCCTAATTTCCTATATGTACCTCTATCGTAAGTC
>oligos_0_CTGGCTCCTCTGTATGTTGGAGAAT_CCTATATGTACCTCTATCGTAAGTC_89
CTGGCTCCTCTGTATGTTGGAGAATCGAAAAGCTTGATGAATCCACGCCGGACAGACATTAAAGACAACCCGTGCATATTGTATCAAATACCGATTGCAGGGGGGACAAACCCCTGACCAGTCGGTACTCTGACCTATATGTACCTCTATCGTAAGTC
>oligos_0_CTGGCTCCTCTGTATGTTGGAGAAT_CCTATATGTACCTCTATCGTAAGTC_90
CTGGCTCCTCTGTATGTTGGAGAATGTCTCGGGGATGGAGCGACACCCTTGTCGGGAAAGGAGAAGAGATTAAATAATACGATTGGATTGAAAATGCAGTTAGCCCAGGATCAGTCAGCTCGATTCTCTATTTCCTATATGTACCTCTATCGTAAGTC
>oligos_0_CTGGCTCCTCTGTATGTTGGAGAAT_CCTATATGTACCTCTATCGTAAGTC_91
CTGGCTCCTCTGTATGTTGGAGAATCGTCCTTTTTGCAAAAGCCGCGCTTATTTACCATTAACTGGGTTCCACTCAGATCGTTTAACGTTTCCAAATATGTAGAAGGTGCAGTTGAATGCCTTCCTGCATCCACCTATATGTACCTCTATCGTAAGTC
>oligos_0_CTGGCTCCTCTGTATGTTGGAGAAT_CCTATATGTACCTCTATCGTAAGTC_92
CTGGCTCCTCTGTATGTTGGAGAATCCCCTGGGTCCCGCCATATATCCCTGGCAGATGTAGAGATCCTCATGGTTTTCGTACAGATCGAGGTGGAGGCCCGCGCAGCTTAAGTAACTCTCCGTTTAGCCTAGACCTATATGTACCTCTATCGTAAGTC
>oligos_0_CTGGCTCCTCTGTATGTTGGAGAAT_CCTATATGTACCTCTATCGTAAGTC_93
CTGGCTCCTCTGTATGTTGGAGAATGAACTGTAGTCGCACCGACCGTCCATGGAGTAGCATCTCTATACAATGTCCTTTGTTGTGAGAGATTGGGAGCTTTATCGCTAGGAACTTATGTTATAAAGATCTTTTCCTATATGTACCTCTATCGTAAGTC
>oligos_0_CTGGCTCCTCTGTATGTTGGAGAAT_CCTATATGTACCTCTATCGTAAGTC_94
CTGGCTCCTCTGTATGTTGGAGAATCCGTTTGCTATACGATTGCCCCCTGGGATCACTAGAAGTTAATGGTAGTGCAATCCTAAAAGAAGTTTGTAATTTAGCGTGGGATTGTAGTTGGTTGCCCATTCGTGACCTATATGTACCTCTATCGTAAGTC
>oligos_0_CTGGCTCCTCTGTATGTTGGAGAAT_CCTATATGTACCTCTATCGTAAGTC_95
CTGGCTCCTCTGTATGTTGGAGAATGTGGACACAGTCCCGTCAGGGGTATAATACCCGATTGTCCTCCATACCCTGACATGCCGGGGTTGTGCAAGGGAGCGAATGCCGTAGATAATGGGAACAACACCCCATCCTATATGTACCTCTATCGTAAGTC
>oligos_0_CTGGCTCCTCTGTATGTTGGAGAAT_CCTATATGTACCTCTATCGTAAGTC_96
CTGGCTCCTCTGTATGTTGGAGAATCGAAAACACCCTCAGTCAAATCTCGGCGGTACACGTACCGCTATTTATCACTGGTAGAGTTATCAGAGGAATAACCACGGGGGTGAATCACTGGACAGCACGCGGTGACCTATATGTACCTCTATCGTAAGTC
>oligos_0_CTGGCTCCTCTGTATGTTGGAGAAT_CCTATATGTACCTCTATCGTAAGTC_97
CTGGCTCCTCTGTATGTTGGAGAATGTCTCGCTACGGTGCTAGGAGAAGTTCTTTTGTGTACTGGGAGAGGGGGGACATCTTGCACGGAGGCGCTTTCTCGGTTCCGAAAATCGAGTGACCAGAAAAATAAGACCTATATGTACCTCTATCGTAAGTC
>oligos_0_CTGGCTCCTCTGTATGTTGGAGAAT_CCTATATGTACCTCTATCGTAAGTC_98
CTGGCTCCTCTGTATGTTGGAGAATCGTCCACAATTTGAGCATTTTATAGCTTCACGGAGTCTGAGGGCCGACCATGGCCAAGTCTGGGCCTCAACTAAGAGACTAGAGACAGGCGTCGCGGGAAAAAGCCATCCTATATGTACCTCTATCGTAAGTC
>oligos_0_CTGGCTCCTCTGTATGTTGGAGAAT_CCTATATGTACCTCTATCGTAAGTC_99
CTGGCTCCTCTGTATGTTGGAGAATCCCCTGCTCAACAGATACAACGTATGCAGTTAGGTCGTTGCATAAAGTACAGTAGAAGGATTGGGCCGTATGTTTAAAATTCACCCCGGTTCTCGGGACTGATATGATCCTATATGTACCTCTATCGTAAGTC
>oligos_0_CTGGCTCCTCTGTATGTTGGAGAAT_CCTATATGTACCTCTATCGTAAGTC_100
CTGGCTCCTCTGTATGTTGGAGAATGAACTGTTATAGGAATAGTACAAGAGGTTCGCCTATTGGTCCGTGTCCGACCAGGAAGTTGAACATGGTACTACCCACGTGGCGCTCCAGATACCATTTCAATTTCCACCTATATGTACCTCTATCGTAAGTC
>oligos_0_CTGGCTCCTCTGTATGTTGGAGAAT_CCTATATGTACCTCTATCGTAAGTC_101
CTGGCTCCTCTGTATGTTGGAGAATCCGTTAAGAACTCAGTACCCCTCGCATTATTACCGACCTTAGTCGACTCGAACTTGGCGAATGTTTCTTTGATGCGTCATCCCGTGTGCAATGAGATGGATTGATCCACCTATATGTACCTCTATCGTAAGTC
>oligos_0_CTGGCTCCTCTGTATGTTGGAGAAT_CCTATATGTACCTCTATCGTAAGTC_102
CTGGCTCCTCTGTATGTTGGAGAATGTGGACTAGTCAGCCTATGAGTACATCAGCTCTTTCCTGTTGCAAAGTCCACGTCGTGAGCTTATAATTGGTGTGCTCGCCAAAATCAGTGATATACTTCACTTCATTCCTATATGTACCTCTATCGTAAGTC
>oligos_0_CTGGCTCCTCTGTATGTTGGAGAAT_CCTATATGTACCTCTATCGTAAGTC_103
CTGGCTCCTCTGTATGTTGGAGAATCGAATGCGTGACCTGCCAGCACGTAAATAGTAATTCGTTCGGGACCTTCCTTGAGAATAGAAAGGTGCGTACTTTCATACCACCCGCACGGTCGCCCGTGGTAGACCACCTATATGTACCTCTATCGTAAGTC
>oligos_0_CTGGCTCCTCTGTATGTTGGAGAAT_CCTATATGTACCTCTATCGTAAGTC_104
CTGGCTCCTCTGTATGTTGGAGAATGTCTCCTATGGGTCAAAGTATAGCTGGATCATACCAGAAGCTCGGTAGCCCTCCGTCTATACTCGCCCCCCCATAATTGTTTAGGCCTCGTATCACGTTCAATGGATTCCTATATGTACCTCTATCGTAAGTC
>oligos_0_CTGGCTCCTCTGTATGTTGGAGAAT_CCTATATGTACCTCTATCGTAAGTC_105
CTGGCTCCTCTGTATGTTGGAGAATCGTCCAGCGGGTAAGTTGTAACACGAGGCTCGTCCCTGCGTTCGGAGTGCCATCCCTCGTTGATTGTCTCAAGAGCCTACAGGTCTCCAGTATTGCCCTTGTTTGCATCCTATATGTACCTCTATCGTAAGTC
>oligos_0_CTGGCTCCTCTGTATGTTGGAGAAT_CCTATATGTACCTCTATCGTAAGTC_106
CTGGCTCCTCTGTATGTTGGAGAATCCCGCGAAAATCCCTATCATGTGAATACTTCACACCCTTCCGGTGGGTTGTTCGCCGTTCGCGGCACCTATTACCACGTCCGACTCCAGGACGGACGTCGGCAAGGCACCTATATGTACCTCTATCGTAAGTC
>oligos_0_CTGGCTCCTCTGTATGTTGGAGAAT_CCTATATGTACCTCTATCGTAAGTC_107
CTGGCTCCTCTGTATGTTGGAGAATGAACTGAGGGCGAATTATGTATAGAAGATCGCTATGGGTGGAGAACGCACGTCGTGACAGTAATGATGGGGTCTCAGCCCGCGTCGGACCACGCGTAGGTTATGGATTCCTATATGTACCTCTATCGTAAGTC
>oligos_0_CTGGCTCCTCTGTATGTTGGAGAAT_CCTATATGTACCTCTATCGTAAGTC_108
CTGGCTCCTCTGTATGTTGGAGAATCCGTTATTCTACGGGAGCCTTCGGTGGTGGAAATCCAGGTCTAGAATATCGTAGTGATACCCATCGCGTTACTGAGCTTTCAGGCGATGAGCCATGGCATATCCCCATCCTATATGTACCTCTATCGTAAGTC
>oligos_0_CTGGCTCCTCTGTATGTTGGAGAAT_CCTATATGTACCTCTATCGTAAGTC_109
CTGGCTCCTCTGTATGTTGGAGAATGTGGTTTGAAAGGCTCGGCTTGGCCAGTTCGTAGAATATCGAGGCTCGAAACTGTGGAGTAATCGACGACACGGTATAAAGGGCAAGAATGTCTGTAGTGTTCACATTCCTATATGTACCTCTATCGTAAGTC
>oligos_0_CTGGCTCCTCTGTATGTTGGAGAAT_CCTATATGTACCTCTATCGTAAGTC_110
CTGGCTCCTCTGTATGTTGGAGAATCGAATGGTCTGAGTGAGCGCTGTCTCACGGAACAGAACTGATCGATCTACCTAGCGATGCTTCTGGGATTGTACGCTTAAAACATGTGCACGTGCAAACTTCGGCGCACCTATATGTACCTCTATCGTAAGTC
>oligos_0_CTGGCTCCTCTGTATGTTGGAGAAT_CCTATATGTACCTCTATCGTAAGTC_111
CTGGCTCCTCTGTATGTTGGAGAATGTCTCCACCTTGCCACCATGAACTAGCCGGTATAGGAGGAGCAGTTTTACCATACGTACATACACTGATATGAACTCCGGTCGATCGGCCCCCGTACGTGGTCTCTGACCTATATGTACCTCTATCGTAAGTC
>oligos_0_CTGGCTCCTCTGTATGTTGGAGAAT_CCTATATGTACCTCTATCGTAAGTC_112
CTGGCTCCTCTGTATGTTGGAGAATGATACTGTGTTCTTACCAGCTCCTTTGTAATACATGTTGATGTCGCGGTACTTGGTACCCCGCATGGGACTAAAAAAATGACAAGGGAATTGTCTTGGCGAATGTAGACCTATATGTACCTCTATCGTAAGTC
>oligos_0_CTGGCTCCTCTGTATGTTGGAGAAT_CCTATATGTACCTCTATCGTAAGTC_113
CTGGCTCCTCTGTATGTTGGAGAATCCCGCGTCGCGCTCAATACTGCCCGGGCCTACGCTACGGAACGTATGGCTTTATTTGGTCAGGGCCTTGCAGCCGGCTCGTACATTAGTACGCCGAACCTACCTGGCACCTATATGTACCTCTATCGTAAGTC
>oligos_0_CTGGCTCCTCTGTATGTTGGAGAAT_CCTATATGTACCTCTATCGTAAGTC_114
CTGGCTCCTCTGTATGTTGGAGAATGAACTCGCCGAAGTTGTGCGGTAGTCGAATTTAGTAGACACCTAGCAGGAGGATCGACCATTGAGTCACGATCCGTGCGAGCGTACGATACGAAACTGATAGCAGCATCCTATATGTACCTCTATCGTAAGTC
>oligos_0_CTGGCTCCTCTGTATGTTGGAGAAT_CCTATATGTACCTCTATCGTAAGTC_115
CTGGCTCCTCTGTATGTTGGAGAATCCGTAGTCTACTGCCTTGCGTCGGGTAGGATCCATGAACAGCCAGAGGACTCATCCGTGCGAGCCCAACGGGGCTAACCATCATGCCCTTCCTGGGAGCGAATGGATTCCTATATGTACCTCTATCGTAAGTC
>oligos_0_CTGGCTCCTCTGTATGTTGGAGAAT_CCTATATGTACCTCTATCGTAAGTC_116
CTGGCTCCTCTGTATGTTGGAGAATGTGGTTAAACACCGCGAACAGCATGGCAACCAAGCTTAATATTATGACGACCATTCGGGCAACAGAGAAACAGACTTCAGTCCGTGCTATCAAATTATTGCGGTATTTCCTATATGTACCTCTATCGTAAGTC
>oligos_0_CTGGCTCCTCTGTATGTTGGAGAAT_CCTATATGTACCTCTATCGTAAGTC_117
CTGGCTCCTCTGTATGTTGGAGAATCGAATCAAGTATGCTGGGATCAGCTGCTCAAGGCAGTCGCCTCGGTACAAGGATGCCCTAATCCGCTAGTGTTGCTCGATATAGTGAATCCCCAACTGTCGCACGTGACCTATATGTACCTCTATCGTAAGTC
>oligos_0_CTGGCTCCTCTGTATGTTGGAGAAT_CCTATATGTACCTCTATCGTAAGTC_118
CTGGCTCCTCTGTATGTTGGAGAATGTCATCCGATAGTTCTTACCTACCTGGCATACAGTTGCCCCATTGTCTGGAACAGCAATATTTACCATAGATCCTAACAAGCGTATCGGACGAAAAGTCCGTATCATTCCTATATGTACCTCTATCGTAAGTC
>oligos_0_CTGGCTCCTCTGTATGTTGGAGAAT_CCTATATGTACCTCTATCGTAAGTC_119
CTGGCTCCTCTGTATGTTGGAGAATGATACTCGAGGCGCACACCAGCCCGACTAACACACGCCACGTGGCGGCCTCTCTGCATCTCTAAGGTACCAGGTATGTAGGGTTCGCTCCCAAATGATATGGGTATTTCCTATATGTACCTCTATCGTAAGTC
>oligos_0_CTGGCTCCTCTGTATGTTGGAGAAT_CCTATATGTACCTCTATCGTAAGTC_120
CTGGCTCCTCTGTATGTTGGAGAATCCCGCCCGCGGCTGCAGGCCCTGGTTTAGGTAAAGGGTCTTACCCGTGGGAAGTTACACCCCATAGCCCGTGTATCGATTAGTAGACACCTAGGCTGTTGCTGTGGCACCTATATGTACCTCTATCGTAAGTC
>oligos_0_CTGGCTCCTCTGTATGTTGGAGAAT_CCTATATGTACCTCTATCGTAAGTC_121
CTGGCTCCTCTGTATGTTGGAGAATGAACTCCATTCATCTGGAATGTACGTCCTGCTTTGTCAGTCTGACACCACTGCAGTTCGTTTGGTGTGGGACATTGATCGCCCTCGCAAGGGGATCGGGTGCTACTGACCTATATGTACCTCTATCGTAAGTC
>oligos_0_CTGGCTCCTCTGTATGTTGGAGAAT_CCTATATGTACCTCTATCGTAAGTC_122
CTGGCTCCTCTGTATGTTGGAGAATCCGTAGAACCTGCCCCGTACCCGTTCGCCAGTGGCAGTGTTTTTCAGGTTTGCACGACGGTCTGGCGGCGGAATAATATTTCCAACTCTATCCGCACAGACGCGGTGACCTATATGTACCTCTATCGTAAGTC
>oligos_0_CTGGCTCCTCTGTATGTTGGAGAAT_CCTATATGTACCTCTATCGTAAGTC_123
CTGGCTCCTCTGTATGTTGGAGAATGTGGTAGTTCGGCAATGATACTGCTAGGACGAAGCCCAGCCGGGGTAATAAGTCATGGTTTATGCCACGGTACGCGGCGTACTCGGCTCAAGTGTCCTGCCGTGCCATCCTATATGTACCTCTATCGTAAGTC
>oligos_0_CTGGCTCCTCTGTATGTTGGAGAAT_CCTATATGTACCTCTATCGTAAGTC_124
CTGGCTCCTCTGTATGTTGGAGAATCGAATCTCTACCCACCGATTTGAAGGGAGGATACTCGTTAAAATGGATGATCTCAGTCGGCCGGCCCGCATGGCGGATATGAGATCTGCTAAAGGTTATGCGTGACCACCTATATGTACCTCTATCGTAAGTC
>oligos_0_CTGGCTCCTCTGTATGTTGGAGAAT_CCTATATGTACCTCTATCGTAAGTC_125
CTGGCTCCTCTGTATGTTGGAGAATGTCATCGTGGCGGGAGCATCACCTTTTCTGGCTAGTGTTGCATGCTACCGTAGCCATTTACCGCGGAGTTTGGCGTACCAGGTATGAGCCCTTGAGGCTATCGTCTGACCTATATGTACCTCTATCGTAAGTC
>oligos_0_CTGGCTCCTCTGTATGTTGGAGAAT_CCTATATGTACCTCTATCGTAAGTC_126
CTGGCTCCTCTGTATGTTGGAGAATGATACATCTGTTAGTCGAGCCAGACATCGGTAGAGGTCACAGAGCGTTCAACATGAGAGAGACCTAGTCGCTTGCTGAAGTCCTCATATAGTGAATGTGCCTGTTGATCCTATATGTACCTCTATCGTAAGTC
>oligos_0_CTGGCTCCTCTGTATGTTGGAGAAT_CCTATATGTACCTCTATCGTAAGTC_127
CTGGCTCCTCTGTATGTTGGAGAATCCCGCCGTTTTCGAGGATACAAACTCGTGAGCAGGGCTTTACGAATAGGATCTGCGAGCGTTTCTTCTTGGTGACCAACAAGAATAGCTAACCGCTTGCGCAGCGATTCCTATATGTACCTCTATCGTAAGTC
>oligos_0_CTGGCTCCTCTGTATGTTGGAGAAT_CCTATATGTACCTCTATCGTAAGTC_128
CTGGCTCCTCTGTATGTTGGAGAATGAACATCGCTGCTAGTTGGTTCTCTCCAGTTCTTGAGGTCCCGTTGTTAGACTCGAGAACATGGTAGGCGATTTGTGGTCGTTGGCGTCGGTAATTGGCACGCGTTTTCCTATATGTACCTCTATCGTAAGTC
>oligos_0_CTGGCTCCTCTGTATGTTGGAGAAT_CCTATATGTACCTCTATCGTAAGTC_129
CTGGCTCCTCTGTATGTTGGAGAATCCGTACGTGCCCGCAGGAAGTTGAAGGTTGATGCTTATAATAAGCAATTTCAACCGTGCACCTAGAATCAGGTCCTACAACCTCCAACACGGGGACAAAGTGCCTAGACCTATATGTACCTCTATCGTAAGTC
>oligos_0_CTGGCTCCTCTGTATGTTGGAGAAT_CCTATATGTACCTCTATCGTAAGTC_130
CTGGCTCCTCTGTATGTTGGAGAATGTGGTACGCAATCGTGAGAATCGGGCGCGGAGTACGAAAATTACAAACTCCGAGGAGGCAGCCGTGTATGATTCCGACCGAATCCTCAGGTTCTCTCCTATCTTAAGACCTATATGTACCTCTATCGTAAGTC
>oligos_0_CTGGCTCCTCTGTATGTTGGAGAAT_CCTATATGTACCTCTATCGTAAGTC_131
CTGGCTCCTCTGTATGTTGGAGAATCGTGTATCCCGACATTTTACCGCGCCTACTCGTGTACGAGCTGAACGTTTTTCCGTTGCAGAGCGCCTTGATCGAGCGTGACCATTTTGGTAATCCAAAGTTAACTGACCTATATGTACCTCTATCGTAAGTC
>oligos_0_CTGGCTCCTCTGTATGTTGGAGAAT_CCTATATGTACCTCTATCGTAAGTC_132
CTGGCTCCTCTGTATGTTGGAGAATGTCATCGAAGAGCCTACACTCTAGAAAGTAGAAAAGAGCGAACAATGATGAAAAATAACCCCAAATTTTCCCGCAGTTAATATACGGAGGTTGCCGCGTGTTACCGCACCTATATGTACCTCTATCGTAAGTC
>oligos_0_CTGGCTCCTCTGTATGTTGGAGAAT_CCTATATGTACCTCTATCGTAAGTC_133
CTGGCTCCTCTGTATGTTGGAGAATGATACAAACTGTGCCACTAAGAAGTAGAGGGGTCTCTAGCAGACGGCCCCCCGGATTAGTACGGTGGCATGAAGCATGAGGCCCTCTGAGCACAGATAAAGAGCGATTCCTATATGTACCTCTATCGTAAGTC
>oligos_0_CTGGCTCCTCTGTATGTTGGAGAAT_CCTATATGTACCTCTATCGTAAGTC_134
CTGGCTCCTCTGTATGTTGGAGAATCCCGGTGCCACGTTCCACAACGTGGCAAATTCGCGGTGTCAAAGGTTCTATTTGAATCCACGGTCGCGAACCGATTCTATGGTCCTAGGATAGAGTGCCCAGGAAAGACCTATATGTACCTCTATCGTAAGTC
>oligos_0_CTGGCTCCTCTGTATGTTGGAGAAT_CCTATATGTACCTCTATCGTAAGTC_135
CTGGCTCCTCTGTATGTTGGAGAATGAACATGTTGTCCTTTCCTACCCATTATGTCTCGCCGATAAAGCGTTTATCTCCCCCTTACCTCCTGCCGAAGGACAAAAGCAGAGTATGGTTTGCTTCTGCTCAGATCCTATATGTACCTCTATCGTAAGTC
>oligos_0_CTGGCTCCTCTGTATGTTGGAGAAT_CCTATATGTACCTCTATCGTAAGTC_136
CTGGCTCCTCTGTATGTTGGAGAATCCGTACCGATGGTCGTGCCGTATTATCTCCGAATAGAGCCTTTATGTAACTAACATCCCGATGGGGGCGCGCGCTGTTGCAAACCGCCCTTCATTGAATCCAGAGCATCCTATATGTACCTCTATCGTAAGTC
>oligos_0_CTGGCTCCTCTGTATGTTGGAGAAT_CCTATATGTACCTCTATCGTAAGTC_137
CTGGCTCCTCTGTATGTTGGAGAATGTGCCAACAAAGCGCACCATTTAACTGGGTTGACGCCAACAGGTAACACACCTGTCTGCACTGTTTATTAACACCTGCTGTACTGGGAGTACCGAGGACAGTGTGGCACCTATATGTACCTCTATCGTAAGTC
>oligos_0_CTGGCTCCTCTGTATGTTGGAGAAT_CCTATATGTACCTCTATCGTAAGTC_138
CTGGCTCCTCTGTATGTTGGAGAATCGTGTAAATAACCCCAATCTGATTGACGTCAGGATAGCGGGTGGATACGCACCGACCGTCGCGGGTGACAGTATCCACTCTTGCGGTGCCTTCAACCTTAAAAGCCATCCTATATGTACCTCTATCGTAAGTC
>oligos_0_CTGGCTCCTCTGTATGTTGGAGAAT_CCTATATGTACCTCTATCGTAAGTC_139
CTGGCTCCTCTGTATGTTGGAGAATGTCATGATTGGCGCCCGACGAGTCGGGAATAGCCGGGTTGGCGATGTAGGACCGTCGCCTTTGTCTTGCAACGGCACCCCAGTCGAGTTGGTCATGATTCACTGACCACCTATATGTACCTCTATCGTAAGTC
>oligos_0_CTGGCTCCTCTGTATGTTGGAGAAT_CCTATATGTACCTCTATCGTAAGTC_140
CTGGCTCCTCTGTATGTTGGAGAATGATAGGAGAGTTACAAGGGCAGTTGCACATTATCTACTTTGCCGCACTCACCGCCCCCAGTTTTTTGACGATTGTACGGGCGAGTATCGCAATTACCCCTACCGTTTTCCTATATGTACCTCTATCGTAAGTC
>oligos_0_CTGGCTCCTCTGTATGTTGGAGAAT_CCTATATGTACCTCTATCGTAAGTC_141
CTGGCTCCTCTGTATGTTGGAGAATCCCGGTCATCAGGGTGGACGAACATAGAACTTGAAGTTGGGACCGGATATGACGTATCCGGGCGATATTGGAGCCCTCAGCATCTTCCGCTTTGCCTCGTGCTACTGACCTATATGTACCTCTATCGTAAGTC
>oligos_0_CTGGCTCCTCTGTATGTTGGAGAAT_CCTATATGTACCTCTATCGTAAGTC_142
CTGGCTCCTCTGTATGTTGGAGAATGAACAAAAAGGTACGGGTTTTTCGATCTTTGTGTCCCTGTACAAGTACATAATCCGATGTTACTGGATACCAGTCTCAACCATCGGCAGCTCCTTTCCTTTGGACATTCCTATATGTACCTCTATCGTAAGTC
>oligos_0_CTGGCTCCTCTGTATGTTGGAGAAT_CCTATATGTACCTCTATCGTAAGTC_143
CTGGCTCCTCTGTATGTTGGAGAATCGATCCGCTCCTATAATCGCTCGTACTGCGGGCTGACAGCGGTCTGAAGCGATTGATGTAGTTCATGGGGGCCTCCTGTACCTCTTCGAAGGTCGTTGGCGTCGCGCACCTATATGTACCTCTATCGTAAGTC
>oligos_0_CTGGCTCCTCTGTATGTTGGAGAAT_CCTATATGTACCTCTATCGTAAGTC_144
CTGGCTCCTCTGTATGTTGGAGAATGTGCCATAGGTCAGTCCTACGCGAAGTGGGCGACAATCTGGCCGATCTTCAGTGAAGTGTTATGTGTAAACCTACTCAGCGTCGGCGCGCGCTGAGTGCGACGGAGATCCTATATGTACCTCTATCGTAAGTC
>oligos_0_CTGGCTCCTCTGTATGTTGGAGAAT_CCTATATGTACCTCTATCGTAAGTC_145
CTGGCTCCTCTGTATGTTGGAGAATCGTGTTGTAAGGGGCCGAACCTTAATGCGGTCAATATGGCAAAGTTTCTGTAGCACTCGGTTGTGCTCTGGAACTTTGTACATGCAAGGTTCGTATTAGGACGGCGCACCTATATGTACCTCTATCGTAAGTC
>oligos_0_CTGGCTCCTCTGTATGTTGGAGAAT_CCTATATGTACCTCTATCGTAAGTC_146
CTGGCTCCTCTGTATGTTGGAGAATGTCATGTGCTAACGTTCAGCTTGTAGAACTCAGTACGTCGGTCACGGTGCGATGCAGAATTAACTTGAGAGGAGCCCAACGCACGTGTGGAGAGAGGAGGAATGGATTCCTATATGTACCTCTATCGTAAGTC
>oligos_0_CTGGCTCCTCTGTATGTTGGAGAAT_CCTATATGTACCTCTATCGTAAGTC_147
CTGGCTCCTCTGTATGTTGGAGAATGATAGGTTGTGTGGCTGCGGGAACTAACCAGGTATCGCCTTGCAGCGTATTTGTGTACTGGGACCAACGCGAGAGAGCGGACGTTTCTGGTCGGTATCACCCTAATTTCCTATATGTACCTCTATCGTAAGTC
>oligos_0_CTGGCTCCTCTGTATGTTGGAGAAT_CCTATATGTACCTCTATCGTAAGTC_148
CTGGCTCCTCTGTATGTTGGAGAATCCCGGATAGCTGAGCGCATCTAGCGGAAATTCTGCCGCCTAAAGGTACCAGGTTCCAAACGCGTGGCTAGATGTGCGAGTACTAGCAGTTCCGCCGATCAGTGGGTGACCTATATGTACCTCTATCGTAAGTC
>oligos_0_CTGGCTCCTCTGTATGTTGGAGAAT_CCTATATGTACCTCTATCGTAAGTC_149
CTGGCTCCTCTGTATGTTGGAGAATGAACAATCGTTTCAACTACGGACCTATGTCTTAAAATGGTGAGACTTAATTTCACCACAACCGTCTTCATCCGGCGCCCTATTAAGTGACCGAGTCAGGGTAAGCCATCCTATATGTACCTCTATCGTAAGTC
>oligos_0_CTGGCTCCTCTGTATGTTGGAGAAT_CCTATATGTACCTCTATCGTAAGTC_150
CTGGCTCCTCTGTATGTTGGAGAATCGATCCCACATGACTGTTACGACCAGAGGGATGTGGCAGTCCATCGCACGCTATGCTGGCCGCTTGTAAGCACGCTGCTAGTATTAGTATATCGCGAATACCAATGATCCTATATGTACCTCTATCGTAAGTC
>oligos_0_CTGGCTCCTCTGTATGTTGGAGAAT_CCTATATGTACCTCTATCGTAAGTC_151
CTGGCTCCTCTGTATGTTGGAGAATGTGCCTCTCGCGTGGCACTTCGACCCAAGAAGCTTTCGAAGTAGGAAGCTCAAGCTTCTAATGACATTTGTCAAGCAGATTCACTGTAATCTATAGTAATTGTCCGCACCTATATGTACCTCTATCGTAAGTC
>oligos_0_CTGGCTCCTCTGTATGTTGGAGAAT_CCTATATGTACCTCTATCGTAAGTC_152
CTGGCTCCTCTGTATGTTGGAGAATCGTGTTCGGGCCATCGCGTTTTAGGATAACCGCGTTCACCGCACTAAACAGCACTGCGTAGCTCACCGTTTGTCGAGAGTCCGCTCTCCGGTGTCTCGTAGAGCGATTCCTATATGTACCTCTATCGTAAGTC
>oligos_0_CTGGCTCCTCTGTATGTTGGAGAAT_CCTATATGTACCTCTATCGTAAGTC_153
CTGGCTCCTCTGTATGTTGGAGAATGTCAAATATACGCGCCATGCCGTCGCTCGCGTTCCGGGGATATAGTCCCATGTAGAGAATCGCTAGCCGACGTATTTAGCCCGAAAAGCTTGAATGCCACCATCGTGACCTATATGTACCTCTATCGTAAGTC
>oligos_0_CTGGCTCCTCTGTATGTTGGAGAAT_CCTATATGTACCTCTATCGTAAGTC_154
CTGGCTCCTCTGTATGTTGGAGAATGATAGCCACTTCTTCTGGTACGGGTTACAGGCGGCTGCACTAGAGACACACACCGGCTGCACAGCTGGCGTTGCAGAGCCAAAGTCCAGAACTACATTAGTTAAATTTCCTATATGTACCTCTATCGTAAGTC
>oligos_0_CTGGCTCCTCTGTATGTTGGAGAAT_CCTATATGTACCTCTATCGTAAGTC_155
CTGGCTCCTCTGTATGTTGGAGAATCCCGGAACAAGGCACGAGGTGGACAGCAGTACTCCGTACAAAACGTATTCCGGGACTTACCTACGCGTGCACCACACCTACTTGTATCCTACAGAGCACCGGCGGTGACCTATATGTACCTCTATCGTAAGTC
>oligos_0_CTGGCTCCTCTGTATGTTGGAGAAT_CCTATATGTACCTCTATCGTAAGTC_156
CTGGCTCCTCTGTATGTTGGAGAATGAAGGAGGACTAAGGCGATACGGGGCACCCCACCCTTTTTAAAACCTAGCGTGTGGCCTCCGGCGTTTTAGGTGCTATCTGTAATGGCAGCCGTGAGTAGTTCAAAGACCTATATGTACCTCTATCGTAAGTC
>oligos_0_CTGGCTCCTCTGTATGTTGGAGAAT_CCTATATGTACCTCTATCGTAAGTC_157
CTGGCTCCTCTGTATGTTGGAGAATCGATCGTTGACCTGAGTCTCAAGACTGTCCCCACTATTGCTATAGTGCACACTACGAACTTCAGCAGACATCCTGTATTCCATCCCGGGCTCGGTGTGTATATGTAGACCTATATGTACCTCTATCGTAAGTC
>oligos_0_CTGGCTCCTCTGTATGTTGGAGAAT_CCTATATGTACCTCTATCGTAAGTC_158
CTGGCTCCTCTGTATGTTGGAGAATGTGCCTGGTTTTTACAGAGAATTTCATATATAGGAATTTGTACGCAGGCCAACGATCTCGCGCAACTGGGGACTACAGGCAAAGACTAAACACTATGTTTATCCACCACCTATATGTACCTCTATCGTAAGTC
>oligos_0_CTGGCTCCTCTGTATGTTGGAGAAT_CCTATATGTACCTCTATCGTAAGTC_159
CTGGCTCCTCTGTATGTTGGAGAATCGTGACCAACATAACTTCCAGGTGGCGATAGTTGCAAAGTCCAGAAGGGAGCCCGCGAAAAAATTATCTGAAGAGGCGCCGTCCGTCCCTAACCCTTCACCATCTTTTCCTATATGTACCTCTATCGTAAGTC
>oligos_0_CTGGCTCCTCTGTATGTTGGAGAAT_CCTATATGTACCTCTATCGTAAGTC_160
CTGGCTCCTCTGTATGTTGGAGAATGTCAAAACCGGCACGGCAGCTCCAGCATCGTAGGGCATAACTGGCCTTTAGCTGAGGACGGTATTGAAAGCTAGGAGTGCATAGTTTCCACTATGGTGAGAGGCCCATCCTATATGTACCTCTATCGTAAGTC
>oligos_0_CTGGCTCCTCTGTATGTTGGAGAAT_CCTATATGTACCTCTATCGTAAGTC_161
CTGGCTCCTCTGTATGTTGGAGAATGATAGCGCTGGCGCGCTCCTATATCCTCACTCGATTTGCTGTAATATGCCGACAGATGCAGCTTCTCAGCAGGTCGTGCGTCCCGTTGTAGCTGATCTGTCCCCTAGACCTATATGTACCTCTATCGTAAGTC
>oligos_0_CTGGCTCCTCTGTATGTTGGAGAAT_CCTATATGTACCTCTATCGTAAGTC_162
CTGGCTCCTCTGTATGTTGGAGAATCCGAGCACGCGGTGTGCCTAGTCATCTCGGAGTTCATAAAGCCGCGGGCGTCTTGCGGATTTTGACGTGCATGCCCCGGTCAAAGTATTAGTAAGACATAACCGGTGACCTATATGTACCTCTATCGTAAGTC
>oligos_0_CTGGCTCCTCTGTATGTTGGAGAAT_CCTATATGTACCTCTATCGTAAGTC_163
CTGGCTCCTCTGTATGTTGGAGAATGAAGGACTGAGACTTATCTGGCCCGACCGCACAGAGTTACAACAGAACTCGACTTTAATACTTATGTACCCGGTTTCTCTGCGGGGCGCCTCGACGCTTACACCCCATCCTATATGTACCTCTATCGTAAGTC
>oligos_0_CTGGCTCCTCTGTATGTTGGAGAAT_CCTATATGTACCTCTATCGTAAGTC_164
CTGGCTCCTCTGTATGTTGGAGAATCGATCGTAAAACAGCACATTAAAGTACACCAACGGAAAGCCTTCTGGGAAGTACTGGGACCTCAGGACCGGGCCCCGATCCCAGCGCCACGGGATTCATTCTATCATTCCTATATGTACCTCTATCGTAAGTC
>oligos_0_CTGGCTCCTCTGTATGTTGGAGAAT_CCTATATGTACCTCTATCGTAAGTC_165
CTGGCTCCTCTGTATGTTGGAGAATGTGCGCGACAGCTATCGCATCTCGACGTGAGAAATGTCTTAATCGCATCTGATGCAATGGAGAATAACATCTAGAGTTTGATTGCAAAAGGAATCGGAACTAAGACCACCTATATGTACCTCTATCGTAAGTC
>oligos_0_CTGGCTCCTCTGTATGTTGGAGAAT_CCTATATGTACCTCTATCGTAAGTC_166
CTGGCTCCTCTGTATGTTGGAGAATCGTGACGCGAGGACTTCTGGTTAAAGCTTCGAGCTTTATGAGTCCGCAACATTGGTCTAGAATATGAAATACTAGTAGGGGAGGCGCTTATTAGGCCTCGTAATAAGACCTATATGTACCTCTATCGTAAGTC
>oligos_0_CTGGCTCCTCTGTATGTTGGAGAAT_CCTATATGTACCTCTATCGTAAGTC_167
CTGGCTCCTCTGTATGTTGGAGAATGTCAATGGGGAGTGCGGACAGACTCTGCCTAACTTCATGTCCCAGGCGACTTATTGCATTACAGACCCAGGAGCCCTCTTATGACAGATTGATTTGTTGCAGGAAAGACCTATATGTACCTCTATCGTAAGTC
>oligos_0_CTGGCTCCTCTGTATGTTGGAGAAT_CCTATATGTACCTCTATCGTAAGTC_168
CTGGCTCCTCTGTATGTTGGAGAATGATTACTGGCATCCCCTAAGCTATCAATCATTGATCGCCGCGCGATTTGTGCCCACTGGATCCTGACCGACCGTCCTGATGTATAAGGGAGTAGTGGAGTAAATCATTCCTATATGTACCTCTATCGTAAGTC
>oligos_0_CTGGCTCCTCTGTATGTTGGAGAAT_CCTATATGTACCTCTATCGTAAGTC_169
CTGGCTCCTCTGTATGTTGGAGAATCCGAGCTAAATGCCCAAGTAACCATCATGCCCACCATCGATCTTTGAAAGCTACTCGAAATCTCCTTAGCTAACCCTTGCAGGATGGCTTCGGCAATCCCCTGGTTTTCCTATATGTACCTCTATCGTAAGTC
>oligos_0_CTGGCTCCTCTGTATGTTGGAGAAT_CCTATATGTACCTCTATCGTAAGTC_170
CTGGCTCCTCTGTATGTTGGAGAATGAAGGTTACATGAGAGAGTATGCGGATTAGTAGTAGATCGTGTCAAAGGTTCACGAGATCGACTCTTAAGCAATTTGGTCTTAACACTGCTGCTAACGTTGGGTCTGACCTATATGTACCTCTATCGTAAGTC
>oligos_0_CTGGCTCCTCTGTATGTTGGAGAAT_CCTATATGTACCTCTATCGTAAGTC_171
CTGGCTCCTCTGTATGTTGGAGAATCGATCGACGCCCCACTGCGTTAGTTGTGCGCGGTGCTCCCAGCATACATTGGAACGCTCATTGCCGATCGTATGATCTAATACCACACTCCTACATAATGATTCGTGACCTATATGTACCTCTATCGTAAGTC
>oligos_0_CTGGCTCCTCTGTATGTTGGAGAAT_CCTATATGTACCTCTATCGTAAGTC_172
CTGGCTCCTCTGTATGTTGGAGAATGTGCGCCCATTTACGACAATTCTTTGATGGAAGTAAACGCATGTTCTATCGGACCCCTCTGTACGACACTCATCGATTGTTTGTCTAACCAGGTTGAGCGACGTATTTCCTATATGTACCTCTATCGTAAGTC
>oligos_0_CTGGCTCCTCTGTATGTTGGAGAAT_CCTATATGTACCTCTATCGTAAGTC_173
CTGGCTCCTCTGTATGTTGGAGAATCGTGAGAGCAACAATACTCATATCGCACTGTGTGGATTCTTCGAGTGACCTTGCGGGGACCTTGTTCATTGTCGCCTCCATCGGGGGAAACTGATTAGAAAAAGACCACCTATATGTACCTCTATCGTAAGTC
>oligos_0_CTGGCTCCTCTGTATGTTGGAGAAT_CCTATATGTACCTCTATCGTAAGTC_174
CTGGCTCCTCTGTATGTTGGAGAATGTCAATCTATGTTTTGTTAAACCCACGTGCAATACGACGCTTACTTGGGTGGACCCGACATTTTTTGGTAAATCGCGCACGTACTATAGGAGGACTAAGGCCGAAAGACCTATATGTACCTCTATCGTAAGTC
>oligos_0_CTGGCTCCTCTGTATGTTGGAGAAT_CCTATATGTACCTCTATCGTAAGTC_175
CTGGCTCCTCTGTATGTTGGAGAATGATTACATAACTTGAGAGGTAGGCGTGCGACAACAAAATAGCCATGTCCTCCTGCCCGTCGGCCATCCAAGCGTCACAGTAGCTGTGATCGCTTCCCCATAGCCGATTCCTATATGTACCTCTATCGTAAGTC
>oligos_0_CTGGCTCCTCTGTATGTTGGAGAAT_CCTATATGTACCTCTATCGTAAGTC_176
CTGGCTCCTCTGTATGTTGGAGAATCCGAGGCTTTTGGTCTTAAGGCGCTCCAGAACTTTACGCAGAAGGGACTGCAACGAATTACACTCCGAAAGCATCTCAGTGAGTTGCACTCATACTACTGGTATAAGACCTATATGTACCTCTATCGTAAGTC
>oligos_0_CTGGCTCCTCTGTATGTTGGAGAAT_CCTATATGTACCTCTATCGTAAGTC_177
CTGGCTCCTCTGTATGTTGGAGAATGAAGGTACTCGGGGTGATGTCTCAAGTTACAGAACAATTAGCTCCTGACACAAATTTGGCTCTAGCGTAGGGTCTAGCTTGATCGACTGGCCCGAGAAAGTGACGTGACCTATATGTACCTCTATCGTAAGTC
>oligos_0_CTGGCTCCTCTGTATGTTGGAGAAT_CCTATATGTACCTCTATCGTAAGTC_178
CTGGCTCCTCTGTATGTTGGAGAATCGATGAATAGTGAAATCACTAAGGCGATAGACCCGGCAGGAGAGGTGTCAGGACGTATACATGTTGAATCTGATTGACGTCTAGCACCACTAATACGGGTGATCGTGACCTATATGTACCTCTATCGTAAGTC
>oligos_0_CTGGCTCCTCTGTATGTTGGAGAAT_CCTATATGTACCTCTATCGTAAGTC_179
CTGGCTCCTCTGTATGTTGGAGAATGTGCGGTGTTCATGCTTGCGTGTAAAACGAACTATTGTCCGCAACATAAGGGCGCGACGTCTCGATGTAATACAAAAACAAAACGAGTCAAAAACATCGATTGAGCATCCTATATGTACCTCTATCGTAAGTC
>oligos_0_CTGGCTCCTCTGTATGTTGGAGAAT_CCTATATGTACCTCTATCGTAAGTC_180
CTGGCTCCTCTGTATGTTGGAGAATCGTGAGTACCAGACGATTGACAGCAAGTTGGCGGCTGGCAACTCTTCCTTAGAAAGCCGACCGGCTGCTTTGTGCTATATTATGTTGCGTCGCATCCTTGCGGGCGCACCTATATGTACCTCTATCGTAAGTC
>oligos_0_CTGGCTCCTCTGTATGTTGGAGAAT_CCTATATGTACCTCTATCGTAAGTC_181
CTGGCTCCTCTGTATGTTGGAGAATCCCCAACCACCGTATAAGTCTCCCAACAGCCTAATGTCGATTCTCTAACTGAGATCGCGAGCCTCACTTTTGAATCGGGCCAAAAATTCAGATAAACGCCAGGCCCATCCTATATGTACCTCTATCGTAAGTC
>oligos_0_CTGGCTCCTCTGTATGTTGGAGAAT_CCTATATGTACCTCTATCGTAAGTC_182
CTGGCTCCTCTGTATGTTGGAGAATGATTAGGATAACGTTAAAAAAGCAACGATGCCAAAGTGAGTCTGGAAGCTGGTGAAAGACAGTATGTAATGATCACCAGGTCAGGCTCCCCACACCGTCCTGAATGATCCTATATGTACCTCTATCGTAAGTC
>oligos_0_CTGGCTCCTCTGTATGTTGGAGAAT_CCTATATGTACCTCTATCGTAAGTC_183
CTGGCTCCTCTGTATGTTGGAGAATCCGAGGGGCGGGTGAGCTTAACCAGTATTGCGTATACCTTAATCATCCGCATCGTCGAATCGACTTGAGGTCCGATCAACACTAGCAAGATTTGCCTACAGGTGCCATCCTATATGTACCTCTATCGTAAGTC
>oligos_0_CTGGCTCCTCTGTATGTTGGAGAAT_CCTATATGTACCTCTATCGTAAGTC_184
CTGGCTCCTCTGTATGTTGGAGAATGAAGCCATCCCTGATCAAACAGGTCTGTTGGTTGCCGGATAGCTCCATGAGTGCTTCTTGAGGAAACGTGACAGACGGTTTCGCGCCCAGAATTAAGCTAGCGCACCACCTATATGTACCTCTATCGTAAGTC
>oligos_0_CTGGCTCCTCTGTATGTTGGAGAAT_CCTATATGTACCTCTATCGTAAGTC_185
CTGGCTCCTCTGTATGTTGGAGAATCGATGATGGTGGCGTGCGACTGCGGAAATTGGAAAGATTACGTTAGGCCCACGACGCCGTTCCTCCCCAGGGCACATGCCGCTTAGATGGACGCGCACCGCCTACTGACCTATATGTACCTCTATCGTAAGTC
>oligos_0_CTGGCTCCTCTGTATGTTGGAGAAT_CCTATATGTACCTCTATCGTAAGTC_186
CTGGCTCCTCTGTATGTTGGAGAATGTGCGGATCGTCTTAGAACCGCGGTTCGCTGATCCTTGGAGATGGGCCGACGCCTATATAGTTACACGTGACCGGAGAGGGGGCGCCAAACACCTGCTCGGACAAAGACCTATATGTACCTCTATCGTAAGTC
>oligos_0_CTGGCTCCTCTGTATGTTGGAGAAT_CCTATATGTACCTCTATCGTAAGTC_187
CTGGCTCCTCTGTATGTTGGAGAATCGTCGGGTACATACACTCCGTCGTAACCACATCTGGAATGAGCAGTGTCGACAATATAATTGCCCTAATGTCCGTCTTCAATGCCCGGAACAACACCCGCGTAGACCACCTATATGTACCTCTATCGTAAGTC
>oligos_0_CTGGCTCCTCTGTATGTTGGAGAAT_CCTATATGTACCTCTATCGTAAGTC_188
CTGGCTCCTCTGTATGTTGGAGAATCCCCAAGACGAATAAACGTTCTTTCTATATATTGTGGCAGAAATCCGATGAGGTACTACGTTCTACGATACGAAACATGGCCCATTACACGGGCCTGACTGATCTTTTCCTATATGTACCTCTATCGTAAGTC
>oligos_0_CTGGCTCCTCTGTATGTTGGAGAAT_CCTATATGTACCTCTATCGTAAGTC_189
CTGGCTCCTCTGTATGTTGGAGAATGATTAGCCCCCCAACGGGGCAGTCAAGCACGATAATGATATGGGACGTTTCTGCCCTGTCAGTATAGTGGGGAAAAACTCGCAGCAAAACAAGCCGCTGTCAACCGCACCTATATGTACCTCTATCGTAAGTC
>oligos_0_CTGGCTCCTCTGTATGTTGGAGAAT_CCTATATGTACCTCTATCGTAAGTC_190
CTGGCTCCTCTGTATGTTGGAGAATCCGACAGATCACGGGTATCAGATCACCACTCTAACTGACGAGGATTAGCGTCAGGCTCGAAACATGGCCCTGGAGGACAGAAACGAGGCCAGACGGCGTGGGCTGGCACCTATATGTACCTCTATCGTAAGTC
>oligos_0_CTGGCTCCTCTGTATGTTGGAGAAT_CCTATATGTACCTCTATCGTAAGTC_191
CTGGCTCCTCTGTATGTTGGAGAATGAAGCCTGTAATATCATTGTCGGAGCGCACTGCTTCGTTAAGCAATTATACCGCATTTTGCGGCCAGATTCTACTCCTTGAAGCGCTGCAAATCCGATGACTCGCGCACCTATATGTACCTCTATCGTAAGTC
>oligos_0_CTGGCTCCTCTGTATGTTGGAGAAT_CCTATATGTACCTCTATCGTAAGTC_192
CTGGCTCCTCTGTATGTTGGAGAATCGATGTCCCAGGGTCCAGTTGCACATTATGCTGATTGCGCTCCGAGTTCCTGGGTTACCCGAACGCATACGTTTACCAGATTAATGGCGAAAATGAATTCAATGTAGACCTATATGTACCTCTATCGTAAGTC
>oligos_0_CTGGCTCCTCTGTATGTTGGAGAAT_CCTATATGTACCTCTATCGTAAGTC_193
CTGGCTCCTCTGTATGTTGGAGAATGTCTGTATTTAATTGAGCGGTTGGAGCTTCGGAACTTCTACCGTGAATTGTTCCGCGTCTGCCAGTGAATAGCACGTGCTCGACGCTACTCTTTTCTTGTCCCCGATTCCTATATGTACCTCTATCGTAAGTC
>oligos_0_CTGGCTCCTCTGTATGTTGGAGAAT_CCTATATGTACCTCTATCGTAAGTC_194
CTGGCTCCTCTGTATGTTGGAGAATCGTCGGCGGAGGTGGTAGAGACACTTAACCCGGTTTGCGACGTAAGCCTGCGGTACGACGATCCGTGCCCAAACCGCCGCACCAAGGTGCAGTATGCGCGAATGTAGACCTATATGTACCTCTATCGTAAGTC
>oligos_0_CTGGCTCCTCTGTATGTTGGAGAAT_CCTATATGTACCTCTATCGTAAGTC_195
CTGGCTCCTCTGTATGTTGGAGAATCCCCATATGGGTTCAATCAAGAGACGTGGCGGGTACGCCAGCAACAAACAAACGGGCCGGCCCCAGGAATTGGGTCGGCAACACCTAAAACGAAGGGGCTACCTGGCACCTATATGTACCTCTATCGTAAGTC
>oligos_0_CTGGCTCCTCTGTATGTTGGAGAAT_CCTATATGTACCTCTATCGTAAGTC_196
CTGGCTCCTCTGTATGTTGGAGAATGATTAGCGTCACACCTGATAGTGACTAGCCTCATGTATGCGGTCAAACCAGACCCCGTTCTGGAGGGTCTGATACAGAGTCCCTACCACCACGTACTAACTCCTTGATCCTATATGTACCTCTATCGTAAGTC
>oligos_0_CTGGCTCCTCTGTATGTTGGAGAAT_CCTATATGTACCTCTATCGTAAGTC_197
CTGGCTCCTCTGTATGTTGGAGAATCCGACACCCACCTTATTTTATGTCTGTAGATGTCTCTCTTTATTCTCGGTTCCCGTTTTCCGCCTACTGATTAGTGACAGGAGGGGGACCACCAAGGATAACCGGTGACCTATATGTACCTCTATCGTAAGTC
>oligos_0_CTGGCTCCTCTGTATGTTGGAGAAT_CCTATATGTACCTCTATCGTAAGTC_198
CTGGCTCCTCTGTATGTTGGAGAATGAAGCGCCAACCGACCTTAGTGATGTAAGTCCCCAGGCTAAATAAGAACATTGCCGTCCAGCGGGTTCTACGTGCCGAGATGCACTATATTCACACACCCAGTAATTTCCTATATGTACCTCTATCGTAAGTC
>oligos_0_CTGGCTCCTCTGTATGTTGGAGAAT_CCTATATGTACCTCTATCGTAAGTC_199
CTGGCTCCTCTGTATGTTGGAGAATCGATGTGATCTGTCCCGCTGGCGGAGTTAACCTTCGATGATTCACAAATACGATATACCCTTTCGTCTTTAACCCAAGGCGGAGTACGATCGGGTCACCTCACAAAGACCTATATGTACCTCTATCGTAAGTC
>oligos_0_CTGGCTCCTCTGTATGTTGGAGAAT_CCTATATGTACCTCTATCGTAAGTC_200
CTGGCTCCTCTGTATGTTGGAGAATGTCTGTTGCCTTGAGCAGTCGTATGCTAATCGAGATGTGACATGCGTTCATTTACAGAGTCCGGCCGCCAACCGACGCAATTTTGCTGAGACCGTCTGGAGTGGGTGACCTATATGTACCTCTATCGTAAGTC
>oligos_0_CTGGCTCCTCTGTATGTTGGAGAAT_CCTATATGTACCTCTATCGTAAGTC_201
CTGGCTCCTCTGTATGTTGGAGAATCGTCGCTCCAACTAAACCCGTTGAGGAATTGCTGGACAATGCCCGCGATCCTGTATATCCATAATGGGTCAATTGATATTGTTCCGCCGTCCCCCTAGCAATACCGCACCTATATGTACCTCTATCGTAAGTC
>oligos_0_CTGGCTCCTCTGTATGTTGGAGAAT_CCTATATGTACCTCTATCGTAAGTC_202
CTGGCTCCTCTGTATGTTGGAGAATCCCCATTGATAGTAGACTTGAAACGTTTCCAATGCTCGATAAGGGGAGCAATAACTCGTCGCCGAACCACTACTCCAGTTCACCAAACCATTGCGCAAACGCCCGATTCCTATATGTACCTCTATCGTAAGTC
>oligos_0_CTGGCTCCTCTGTATGTTGGAGAAT_CCTATATGTACCTCTATCGTAAGTC_203
CTGGCTCCTCTGTATGTTGGAGAATGATTTACACGCTAGGAACACTAGGCGAACAGCTGTCAGAGTCCCTTTCGAAGACTCCCTAAGATCTTACTCGCCGTCACACGGAGATAGCGAACCACAGCCTGGGTGACCTATATGTACCTCTATCGTAAGTC
>oligos_0_CTGGCTCCTCTGTATGTTGGAGAAT_CCTATATGTACCTCTATCGTAAGTC_204
CTGGCTCCTCTGTATGTTGGAGAATCCGACTTGCGTAGTGGGTACACGACTATCCATCACAATGGTCTGTAACATTAGTTATGAAATTACGGCAGTCATACCGACGGGACGCACTCGAGTGCCTCGCAAGGCACCTATATGTACCTCTATCGTAAGTC
>oligos_0_CTGGCTCCTCTGTATGTTGGAGAAT_CCTATATGTACCTCTATCGTAAGTC_205
CTGGCTCCTCTGTATGTTGGAGAATGAAGCGGAGCACTGCGAGGTCCACTGAATTGTAAACAAATAACTACTATTTAGGTCAGAATCATGCAGTGAATAGGCTTCATGGGCTTTAGATTATACACCCGCCCATCCTATATGTACCTCTATCGTAAGTC
>oligos_0_CTGGCTCCTCTGTATGTTGGAGAAT_CCTATATGTACCTCTATCGTAAGTC_206
CTGGCTCCTCTGTATGTTGGAGAATCGAAATTTGCAGGGGGGTACATAGGGTAGGCTAGATGATAGTACGCGTGGGGGATTGCGTCAATCAGTACAGCCCCTCAGGCGCTACCGCCCAGAAACAGAGGCACCACCTATATGTACCTCTATCGTAAGTC
>oligos_0_CTGGCTCCTCTGTATGTTGGAGAAT_CCTATATGTACCTCTATCGTAAGTC_207
CTGGCTCCTCTGTATGTTGGAGAATGTCTGACCGCCAGGAGGTGTTGAGTGATGGACCATGCAAATTTTGTCTGCCCGGGGTTGAAGTATTGAGGTTAGTTGTCATGAGACCTACCGGATGGGATCGATTCCACCTATATGTACCTCTATCGTAAGTC
>oligos_0_CTGGCTCCTCTGTATGTTGGAGAAT_CCTATATGTACCTCTATCGTAAGTC_208
CTGGCTCCTCTGTATGTTGGAGAATCGTCGCAATGTGCGCGCCGAAAGTCTGAAAAGACTGGGGGATAACACGCCGAGACTCTCTCGAAATGGTACGTGCCCGCTTTAACTTGTTGTTATTCCCGAATTGCATCCTATATGTACCTCTATCGTAAGTC
>oligos_0_CTGGCTCCTCTGTATGTTGGAGAAT_CCTATATGTACCTCTATCGTAAGTC_209
CTGGCTCCTCTGTATGTTGGAGAATCCCCTCTAGACAAGTCTTGAAGAGTGGTCGACCCCTCAATCCCAAGTCTCACGCGTGTCCGTAAACACAGTACTACTATTTTAGCTTAATTCTCTGGTATTGGCACCACCTATATGTACCTCTATCGTAAGTC
>oligos_0_CTGGCTCCTCTGTATGTTGGAGAAT_CCTATATGTACCTCTATCGTAAGTC_210
CTGGCTCCTCTGTATGTTGGAGAATGATTTAGCTTTGATTGCAATGCGGGGACGGCTGTAGACTTGATCACGGGTTCCCGTACACACCATCAGCCATTCCGAGAACGCACCCGGCTACTGCAAACTAATCATTCCTATATGTACCTCTATCGTAAGTC
>oligos_0_CTGGCTCCTCTGTATGTTGGAGAAT_CCTATATGTACCTCTATCGTAAGTC_211
CTGGCTCCTCTGTATGTTGGAGAATCCGACTATTTGATCGCGACAAAAGGGCTCAGTTCTCTTTCTGCGTTAGAGTTGGCTGATTATAGCTTCACCAATTGAGTTGATGTGTTACACCGTTTGTCGACCACCACCTATATGTACCTCTATCGTAAGTC
>oligos_0_CTGGCTCCTCTGTATGTTGGAGAAT_CCTATATGTACCTCTATCGTAAGTC_212
CTGGCTCCTCTGTATGTTGGAGAATGTGGAGCATTGTCTGGTGCGTTACGGCCGCATTCCACCCAAACTAATGGTGTATCCCGTAGGGTGGCCTAGCCACGACCAACGCCGGCCGTTCGGACCGTTATGGATTCCTATATGTACCTCTATCGTAAGTC
>oligos_0_CTGGCTCCTCTGTATGTTGGAGAAT_CCTATATGTACCTCTATCGTAAGTC_213
CTGGCTCCTCTGTATGTTGGAGAATCGAAATAGAACGAGCCTAATGTCGTCTATCGACCGGAAGACATGCGACCCTATCTCCACTCCCAGATTCTTTACAAACATGCATTACTAAAGATAATGCAAGACGTGACCTATATGTACCTCTATCGTAAGTC
>oligos_0_CTGGCTCCTCTGTATGTTGGAGAAT_CCTATATGTACCTCTATCGTAAGTC_214
CTGGCTCCTCTGTATGTTGGAGAATGTCTGAGAAATCCGTCCATCATCTCATACACTGATTGACCCCCCACCTGTATAATGAGTTACAACTAAGACGCGTACTCGCTTTGACGCTCACGGGGAGCCTTGTAGACCTATATGTACCTCTATCGTAAGTC
>oligos_0_CTGGCTCCTCTGTATGTTGGAGAAT_CCTATATGTACCTCTATCGTAAGTC_215
CTGGCTCCTCTGTATGTTGGAGAATCGTCCTAGCCGACGTATTAGCCACTTCACGACGTTTCTGCCCAAACGACACTGCCATAGGTCAGTCCAGGGAGCACTGCCGCGCACTAATAGACCACGTTTTGCTAGACCTATATGTACCTCTATCGTAAGTC
>oligos_0_CTGGCTCCTCTGTATGTTGGAGAAT_CCTATATGTACCTCTATCGTAAGTC_216
CTGGCTCCTCTGTATGTTGGAGAATCCCCTCACAGGTCGGCCTCCAAAAAGACCTCATGGTACACTAATCCTGAAGGGCGTAGGTAGACCTCTGAAATTCGGAGGCGGCTGCTTTGATTCTACAAAACGAGATCCTATATGTACCTCTATCGTAAGTC
>oligos_0_CTGGCTCCTCTGTATGTTGGAGAAT_CCTATATGTACCTCTATCGTAAGTC_217
CTGGCTCCTCTGTATGTTGGAGAATGATTTTAGATCCAGTGAGCGGCCTTGCAGGTCCGTGAAACGCGTGGCTAGTGACGATCTACCTTAGGCACGAGCCGTAGAAGAGCATGTGACAATTATCGGCAATGATCCTATATGTACCTCTATCGTAAGTC
>oligos_0_CTGGCTCCTCTGTATGTTGGAGAAT_CCTATATGTACCTCTATCGTAAGTC_218
CTGGCTCCTCTGTATGTTGGAGAATCCGTTTCAGTCAGCTGATAAGGTGCCCTGAACGACTGTGCTCGGACTCGTGGTGCCCTCCGTGGGCAACCCTGTACTCACTCTTTGGAAAGTCTCCGGTCGAAAATTTCCTATATGTACCTCTATCGTAAGTC
>oligos_0_CTGGCTCCTCTGTATGTTGGAGAAT_CCTATATGTACCTCTATCGTAAGTC_219
CTGGCTCCTCTGTATGTTGGAGAATGTGGAGGCCGTTTTCCCATCTGGGGCGTCAGTCCAGGGTTTGGATCTATAAGATACACCTTCGCTTACTATATGCCCGCGTCGCCACAGGGATTACGGAAACATGCATCCTATATGTACCTCTATCGTAAGTC
>oligos_0_CTGGCTCCTCTGTATGTTGGAGAAT_CCTATATGTACCTCTATCGTAAGTC_220
CTGGCTCCTCTGTATGTTGGAGAATCGAAAAGCAGTTGTCCTAGACAGACGGACACTCTGAGAATGTTGCGTGAGAGCTGGTACATGTCTATATCATATGGAGTGATAAGCGTCGTCTGGGACCTCACAAAGACCTATATGTACCTCTATCGTAAGTC
>oligos_0_CTGGCTCCTCTGTATGTTGGAGAAT_CCTATATGTACCTCTATCGTAAGTC_221
CTGGCTCCTCTGTATGTTGGAGAATGTCTCGGGGTGTCCACCCCTTCATTCGACTCTACCCAGATAAGTTTGGAGCCCAAGTTGCTCCCGTCTACCGGGGCATAGTCCTGCGTCTAGAATTGACGGCCCGATTCCTATATGTACCTCTATCGTAAGTC
>oligos_0_CTGGCTCCTCTGTATGTTGGAGAAT_CCTATATGTACCTCTATCGTAAGTC_222
CTGGCTCCTCTGTATGTTGGAGAATCGTCCTTTTAACCTGGGGTCGCGATATTCTCGGTTGATATCACAAGCGGTTATTTGAGCATACTGGCATGATTAAAAGTATCGATTTATGTGGTACTGAGATGAGCATCCTATATGTACCTCTATCGTAAGTC
>oligos_0_CTGGCTCCTCTGTATGTTGGAGAAT_CCTATATGTACCTCTATCGTAAGTC_223
CTGGCTCCTCTGTATGTTGGAGAATCCCCTGGGTGAAGCCCGTGTATCCGATCCAATCTTTTCGTTTAAGTCGCACCCGGCTACTCTTTATAAGGAGATTGTCATTAACCATTGCCACATACGGCTTCACATTCCTATATGTACCTCTATCGTAAGTC
>oligos_0_CTGGCTCCTCTGTATGTTGGAGAAT_CCTATATGTACCTCTATCGTAAGTC_224
CTGGCTCCTCTGTATGTTGGAGAATGATTTTTTGCGGCCTTCTAAATCGCCAGTGCAGATATTCGCTGGGCCCTGTAAACCTTTACGTGTGAGTGGATCAACACTTTATCAAACCCCATGTCGGTTAGGGTGACCTATATGTACCTCTATCGTAAGTC
>oligos_0_CTGGCTCCTCTGTATGTTGGAGAAT_CCTATATGTACCTCTATCGTAAGTC_225
CTGGCTCCTCTGTATGTTGGAGAATCCGTTTGCAGAATAGAATTTATTGTAAACTCGGCATACCCATCCTCATCTGACTGGCAGGGGTGGAAGGGAATATGCTAGGGTTCCACTCTTGGACAGTCGAACCGCACCTATATGTACCTCTATCGTAAGTC
>oligos_0_CTGGCTCCTCTGTATGTTGGAGAAT_CCTATATGTACCTCTATCGTAAGTC_226
CTGGCTCCTCTGTATGTTGGAGAATGTGGACAGGGGCGGGAATGTCCTACCAACCCTGAGGTATCGCCACCCCGACGTATACATCGCAACGTAGCCCTCCGTGGCTTTGCGCGGGGTCTATGTGAAGAATGATCCTATATGTACCTCTATCGTAAGTC
>oligos_0_CTGGCTCCTCTGTATGTTGGAGAAT_CCTATATGTACCTCTATCGTAAGTC_227
CTGGCTCCTCTGTATGTTGGAGAATCGAAAACAGTGTAATTCGTTCCTAGCTAGCGCAGAGGGTCCTTCCCGGATGATTGGGACTTCCTGTGGATTGCTTAAGAGTCGGTACTCATCACTTAAGTCAAACTGACCTATATGTACCTCTATCGTAAGTC
>oligos_0_CTGGCTCCTCTGTATGTTGGAGAAT_CCTATATGTACCTCTATCGTAAGTC_228
CTGGCTCCTCTGTATGTTGGAGAATGTCTCGGCATTTCTGTGATTTGGACGCCACCGTCAAGCGACCTCCGTAAAGGGATTGTTTGTGGCACCGGTATGATCACGCTGTGAGCAAAACTCTCGTGTTAACTGACCTATATGTACCTCTATCGTAAGTC
>oligos_0_CTGGCTCCTCTGTATGTTGGAGAAT_CCTATATGTACCTCTATCGTAAGTC_229
CTGGCTCCTCTGTATGTTGGAGAATCGTCCACAAAGGGAGTTAACCTATCACAGAAACCCTCTCATTCCATTAGTCCTCAAGTCGTTAGGGTCGTGACACGCTGAAAATTCCCTTACAACACGAAAACGAGATCCTATATGTACCTCTATCGTAAGTC
>oligos_0_CTGGCTCCTCTGTATGTTGGAGAAT_CCTATATGTACCTCTATCGTAAGTC_230
CTGGCTCCTCTGTATGTTGGAGAATCCCCTGCTCTGCGTCGTCATATGTATACCGAACGTCAGTTATTCCGTCAAGGATCTGCGTACTAGATGGGTAGAATTGTATCTCGCTCGCCCTTTCAGCTCACACATTCCTATATGTACCTCTATCGTAAGTC
>oligos_0_CTGGCTCCTCTGTATGTTGGAGAAT_CCTATATGTACCTCTATCGTAAGTC_231
CTGGCTCCTCTGTATGTTGGAGAATGAACTGTTAACTGATTTAAGCCGTTGGATGTCGTTCCGTCGGACCAGTAGTATACTAGTAGGCATGTGCCGGCGCTTCTGATAATGGCGATCGCGCGAGAAGACGTGACCTATATGTACCTCTATCGTAAGTC
>oligos_0_CTGGCTCCTCTGTATGTTGGAGAAT_CCTATATGTACCTCTATCGTAAGTC_232
CTGGCTCCTCTGTATGTTGGAGAATCCGTTAAGTCAATTACACTGATTGTTGCTTTAATCCGAAAATCCGCAGCAGGCAGTTTCCGAACTACGGTAAAGTCAGGTAAGCATTCTAGGTAGAGTTAAACGAGATCCTATATGTACCTCTATCGTAAGTC
>oligos_0_CTGGCTCCTCTGTATGTTGGAGAAT_CCTATATGTACCTCTATCGTAAGTC_233
CTGGCTCCTCTGTATGTTGGAGAATGTGGACTTATTCTACGCATCGCTAATTGTCGTTCCGAAATCGGCCTTTGATAACCATTGGTTCGGTAACCAGCGGCGGCAGTTCTTGACATACGGGGGCACGATGCATCCTATATGTACCTCTATCGTAAGTC
>oligos_0_CTGGCTCCTCTGTATGTTGGAGAAT_CCTATATGTACCTCTATCGTAAGTC_234
CTGGCTCCTCTGTATGTTGGAGAATCGAATGCGAAAACTAAGCCATTTAGTGTTTGACCAGCTTTGGCGTTTGATGGATTCGAGCGATCCCTACTGTCAATACTCAACCTCCAAGGCTCAATTTACCAAGGCACCTATATGTACCTCTATCGTAAGTC
>oligos_0_CTGGCTCCTCTGTATGTTGGAGAAT_CCTATATGTACCTCTATCGTAAGTC_235
CTGGCTCCTCTGTATGTTGGAGAATGTCTCGCAGGGTTAACAGCGAATCAACGCATAGAAATCTAGATATCGTCCAGACGAACGGAGGTTGCGTTAAGTGCCACTAAGTGCTGACTCGACGATGAAGAAGGCACCTATATGTACCTCTATCGTAAGTC
>oligos_0_CTGGCTCCTCTGTATGTTGGAGAAT_CCTATATGTACCTCTATCGTAAGTC_236
CTGGCTCCTCTGTATGTTGGAGAATCGTCCAGCCTTACCTCGGTCGACTAGGCGTCTCATGGGTCCACGCTATGGGATACAGGTTCTGGTTATGGATTTTACCCTGTACTCAGCCGAGGCTAGGGGACACATTCCTATATGTACCTCTATCGTAAGTC
>oligos_0_CTGGCTCCTCTGTATGTTGGAGAAT_CCTATATGTACCTCTATCGTAAGTC_237
CTGGCTCCTCTGTATGTTGGAGAATCCCGCGAAATGACCAATGCATGCAGCTTGGTGCGGAAATTCAAGGGATCTAGTATGTCAGGCGGGCGTCTAACATGATATAATGCGGTGGACCGTGTAGCAGGACATTCCTATATGTACCTCTATCGTAAGTC
>oligos_0_CTGGCTCCTCTGTATGTTGGAGAAT_CCTATATGTACCTCTATCGTAAGTC_238
CTGGCTCCTCTGTATGTTGGAGAATGAACTGAGGCTGGCGCCACATGAGGAGCCCATTCGTGTCAAACTGTCTGTCGGCTTCTTAGTTCGAATGGGGTTCACAGATGGGGTGGTCATACTTACTTTGTACTGACCTATATGTACCTCTATCGTAAGTC
>oligos_0_CTGGCTCCTCTGTATGTTGGAGAAT_CCTATATGTACCTCTATCGTAAGTC_239
CTGGCTCCTCTGTATGTTGGAGAATCCGTTATTCACAGGCTACACGCGTCGTAAGAGACTTATCTCTACGTTCTTTCTTGCTATCCACATAACGACAGGTCCACTCCGCACGAGGATTTACTATCACGTATTTCCTATATGTACCTCTATCGTAAGTC
>oligos_0_CTGGCTCCTCTGTATGTTGGAGAAT_CCTATATGTACCTCTATCGTAAGTC_240
CTGGCTCCTCTGTATGTTGGAGAATGTGGTTTCGTAATCAACAAAAAGGTAGAGTACCTTGTGCCATCGACATTGATGTACGGCATTTGCGGGTTCTACCCGACGGACGAATGGCATCTTAGGTAGCGCCCATCCTATATGTACCTCTATCGTAAGTC
>oligos_0_CTGGCTCCTCTGTATGTTGGAGAAT_CCTATATGTACCTCTATCGTAAGTC_241
CTGGCTCCTCTGTATGTTGGAGAATCGAATGGTGCCATAGGTGGGGCGAAGTGCAGGGTGTTGCGGGCCTAGACGTTAGAACGAGGAGATGCTTTCACTAGTCACAATTCACAGGCTTTAAGCACAATGTAGACCTATATGTACCTCTATCGTAAGTC
>oligos_0_CTGGCTCCTCTGTATGTTGGAGAAT_CCTATATGTACCTCTATCGTAAGTC_242
CTGGCTCCTCTGTATGTTGGAGAATGTCTCCTTCGTCCAGACGTGCTGATCAATTTCGCCGGAGGGCGCACGACTGGGTCAGGATTACAACCGGGAAATGCGCCCCTGATTCTGTCGAATTACAGCGGGCGCACCTATATGTACCTCTATCGTAAGTC
>oligos_0_CTGGCTCCTCTGTATGTTGGAGAAT_CCTATATGTACCTCTATCGTAAGTC_243
CTGGCTCCTCTGTATGTTGGAGAATGATACTGTCCACGTGTCTGAATGGCCTAAAGCGCGAGGCGATCCATCCCGCACCATTTATACTTCTTTGGCTTGTATTTCTTGTCCCCCGATGTGATGCGCATCTTTTCCTATATGTACCTCTATCGTAAGTC
>oligos_0_CTGGCTCCTCTGTATGTTGGAGAAT_CCTATATGTACCTCTATCGTAAGTC_244
CTGGCTCCTCTGTATGTTGGAGAATCCCGCGTGAGGTCAGGCAATAAATACTGTAGAATCACATACAAACAAAGTTGCGCTTACCGGCGACATCCGGCGCCCAGTCGTATGCACCATCGATCAGGCCGACATTCCTATATGTACCTCTATCGTAAGTC
>oligos_0_CTGGCTCCTCTGTATGTTGGAGAAT_CCTATATGTACCTCTATCGTAAGTC_245
CTGGCTCCTCTGTATGTTGGAGAATGAACTCGCCCCCCCTGGGTCGAAATCATGAATTATTTCATTGGGCGTCGTAAGAGACTTTCCGGGACTAGGGAACCTCCTCTGCTTTTTTGTTCTTCGCGCAGATCCACCTATATGTACCTCTATCGTAAGTC
>oligos_0_CTGGCTCCTCTGTATGTTGGAGAAT_CCTATATGTACCTCTATCGTAAGTC_246
CTGGCTCCTCTGTATGTTGGAGAATCCGTAGTCTTTTTGTGGTGAAACCTCTTCGTGGACGTCTCGTCGCGTCACGAGGCTCGTGAATGCTCGAACCGGCGTTAGCGGTTATTTGAGGGTCGGCTCAACCGCACCTATATGTACCTCTATCGTAAGTC
>oligos_0_CTGGCTCCTCTGTATGTTGGAGAAT_CCTATATGTACCTCTATCGTAAGTC_247
CTGGCTCCTCTGTATGTTGGAGAATGTGGTTAAAGCAGTTCCCATTCACAATCTCTTAAGCTCGTTGAACCACCCCTTGGTCAATCTTCGGTTGGCGTGTTACCCACAGGGATAGGGAGGAACTCGCCCGATTCCTATATGTACCTCTATCGTAAGTC
>oligos_0_CTGGCTCCTCTGTATGTTGGAGAAT_CCTATATGTACCTCTATCGTAAGTC_248
CTGGCTCCTCTGTATGTTGGAGAATCGAATCAACGCAAGGGCGTTAGGTAGCCTGGACTCGGCCATCCTGGTTGATCTATCTCTCCTATGGCGTGAGCCCCCTCAGGGAGATGTCGGTTACTTTGAGGACATTCCTATATGTACCTCTATCGTAAGTC
>oligos_0_CTGGCTCCTCTGTATGTTGGAGAAT_CCTATATGTACCTCTATCGTAAGTC_249
CTGGCTCCTCTGTATGTTGGAGAATGTCTCCAGTTGCAGCCCTTGTTATTGATTCTTTTACAAGAATTAGTCATAACAGTTAACCAGACCCCGACCCTAATTACTCGAGCATGCTTTCTTTGTCGTAATAAGACCTATATGTACCTCTATCGTAAGTC
>oligos_0_CTGGCTCCTCTGTATGTTGGAGAAT_CCTATATGTACCTCTATCGTAAGTC_250
CTGGCTCCTCTGTATGTTGGAGAATGATACTCGTAGACTCACGTACCCTAACGTTCACTATTAATTACGCTTGGGAGATCGTTTAACGACACATAGCCACTTGCTATGTAATGTCCCCGATAGCGCATATGATCCTATATGTACCTCTATCGTAAGTC
>oligos_0_CTGGCTCCTCTGTATGTTGGAGAAT_CCTATATGTACCTCTATCGTAAGTC_251
CTGGCTCCTCTGTATGTTGGAGAATCCCGCCCCTGAACGTACAAGGAATAGAGCCTTACGGACTGTGGCGGACCATTCCACCGCGCAATGCATGCTACGTGTAGTCGCTATAAATCGACCCATTCACTGACCACCTATATGTACCTCTATCGTAAGTC
>oligos_0_CTGGCTCCTCTGTATGTTGGAGAAT_CCTATATGTACCTCTATCGTAAGTC_252
CTGGCTCCTCTGTATGTTGGAGAATGAACTCCAAGATGTATTGCGACCGGGCGTGCTTCGAGCTACACAACCTACGCCGTGCATATATGTGTTCGTCGCTTTGAGTTGTCGGCCGCTGGGTTACCGTCTATTTCCTATATGTACCTCTATCGTAAGTC
>oligos_0_CTGGCTCCTCTGTATGTTGGAGAAT_CCTATATGTACCTCTATCGTAAGTC_253
CTGGCTCCTCTGTATGTTGGAGAATCCGTAGAACGGTCGTAGAGGAAGTATCTTTCACCCCGCCTATCAAAAGCAGACCTTAAGCGCAGTTATCACCATGCTCCTAGACTAATACGGGAATTAGCATGAGCATCCTATATGTACCTCTATCGTAAGTC
>oligos_0_CTGGCTCCTCTGTATGTTGGAGAAT_CCTATATGTACCTCTATCGTAAGTC_254
CTGGCTCCTCTGTATGTTGGAGAATGTGGTAGTTGAGTCGAGAGTCGACGCAGGTAAATGAGCGAGAATTCATGTACTGATTACCGCCAATAGTCCCTGACTGTCCGAGTTCGCGTGTCGAAAGGACGTCTGACCTATATGTACCTCTATCGTAAGTC
>oligos_0_CTGGCTCCTCTGTATGTTGGAGAAT_CCTATATGTACCTCTATCGTAAGTC_255
CTGGCTCCTCTGTATGTTGGAGAATCGAATCTCTTAACACAACCAGCAAATACACTAGGCGATACGCACGTGATACTTCGAACAACTAAGTAAATAACCCGCGGTGGGAGTAGTGGAGACCTCCACGATGCATCCTATATGTACCTCTATCGTAAGTC
>oligos_0_CTGGCTCCTCTGTATGTTGGAGAAT_CCTATATGTACCTCTATCGTAAGTC_256
CTGGCTCCTCTGTATGTTGGAGAATGTCATCCCGAATTGGGTCCTTCCGTACCACTCCCACGTGCATCATAAGAATCACTGGTAGTTGAGTCGTTGATATCTACTACGAGTGCCTCGGCGTTGTGTGCAGCATCCTATATGTACCTCTATCGTAAGTC
>oligos_0_CTGGCTCCTCTGTATGTTGGAGAAT_CCTATATGTACCTCTATCGTAAGTC_257
CTGGCTCCTCTGTATGTTGGAGAATGATACATCAAATCGCTCCCAATCGGCATGTTGCAGGTGTGGGTACACGACTAATCCTCCCCAGCTAAGGCAGCTACCCGGTAGTGTCTCTTGACGGTTATGTTTGCATCCTATATGTACCTCTATCGTAAGTC
>oligos_0_CTGGCTCCTCTGTATGTTGGAGAAT_CCTATATGTACCTCTATCGTAAGTC_258
CTGGCTCCTCTGTATGTTGGAGAATCCCGCCGACTGCGCCGCGAGGGAAGGATGGATCACCCGTACTACGTTCAGGCAGGTCTTTCTCATACTACTGGAGATAAACGCCAGGGAATCAGACATACGCACGTGACCTATATGTACCTCTATCGTAAGTC
>oligos_0_CTGGCTCCTCTGTATGTTGGAGAAT_CCTATATGTACCTCTATCGTAAGTC_259
CTGGCTCCTCTGTATGTTGGAGAATGAACATCGGCCCGTCAATGGCAATATCGTTATAGTAGCGAAACCGTTTACTGTCGGGGCAGTCAACACCGTACGCATGTTGCTACAGGAAGCCTCCAGGCGGATTCCACCTATATGTACCTCTATCGTAAGTC
>oligos_0_CTGGCTCCTCTGTATGTTGGAGAAT_CCTATATGTACCTCTATCGTAAGTC_260
CTGGCTCCTCTGTATGTTGGAGAATCCGTAGATTGTTCAGACTCAAGGAATACGCGGAGGTGCGCCCTCAATGAATCATCACCGTGAGGATAAAGGAATCGCCCCACATTATCTACTACGAGTGCCTGTTGATCCTATATGTACCTCTATCGTAAGTC
>oligos_0_CTGGCTCCTCTGTATGTTGGAGAAT_CCTATATGTACCTCTATCGTAAGTC_261
CTGGCTCCTCTGTATGTTGGAGAATGTGGTACGCTCGCCCTACGTGACAGTTCCAACCTCAAGATCATGCCGGCATCTCCGCAGTGTAGGTCTCTGAAGCCCGAAATAGTGGCTCTCCGCCCAGTCCCAGCATCCTATATGTACCTCTATCGTAAGTC
>oligos_0_CTGGCTCCTCTGTATGTTGGAGAAT_CCTATATGTACCTCTATCGTAAGTC_262
CTGGCTCCTCTGTATGTTGGAGAATCGTGTATCCGAAATCGGCCTAGACGTTTTGCACTTCTTGCCGCCCGCGGGGATTGGTGGCCCGACCGGCATTGGTTCGGACGATGTCACCCCAACTCCCAAGCATCCACCTATATGTACCTCTATCGTAAGTC
>oligos_0_CTGGCTCCTCTGTATGTTGGAGAAT_CCTATATGTACCTCTATCGTAAGTC_263
CTGGCTCCTCTGTATGTTGGAGAATGTCATCGAACCTGTACGCCGTGCTCAGTGGACTGAGAGGGATCCGTCTCTCCCGGACTTGAGCCGGCAAACTCTTACGTCAGACTAAGTGGCGGTATCCCAGTAATTTCCTATATGTACCTCTATCGTAAGTC
>oligos_0_CTGGCTCCTCTGTATGTTGGAGAAT_CCTATATGTACCTCTATCGTAAGTC_264
CTGGCTCCTCTGTATGTTGGAGAATGATACAAAGGTATAACCCGGACACGGAGTGCCTGACGGGGGATCATGAGCGGACGTAGTCCCCTTATTCGTCTTAGTGCAGGGTCGCAGGGACTAATGACAAGGGTGACCTATATGTACCTCTATCGTAAGTC
>oligos_0_CTGGCTCCTCTGTATGTTGGAGAAT_CCTATATGTACCTCTATCGTAAGTC_265
CTGGCTCCTCTGTATGTTGGAGAATCCCGGTGGTATTGCTTCTCTTTGCCCTTCGCCCGCTCGTCGTAGACTGCTATCTCCTTAGGGGCAGCAAAACATTACCATTAACTCTTTATTGGTTAGACCAGATCCACCTATATGTACCTCTATCGTAAGTC
>oligos_0_CTGGCTCCTCTGTATGTTGGAGAAT_CCTATATGTACCTCTATCGTAAGTC_266
CTGGCTCCTCTGTATGTTGGAGAATGAACATGTAATAGCGGACACCAAAGACTTGAATTGGTAGGGATTCGGAAATGCGGAACTCTCTAGCTATGGTAGTGGCCTCGTAAAGATTGTTGCACTCTGCGCACCACCTATATGTACCTCTATCGTAAGTC
>oligos_0_CTGGCTCCTCTGTATGTTGGAGAAT_CCTATATGTACCTCTATCGTAAGTC_267
CTGGCTCCTCTGTATGTTGGAGAATCCGTACGAAGCAGTGCTATATACCATGTAACGACGATGATAACCATTCAATACGCGCGGAGTACCGACTCCTTTTTGGGTTAACTTTAACGTTAATCCTAGCTACTGACCTATATGTACCTCTATCGTAAGTC
>oligos_0_CTGGCTCCTCTGTATGTTGGAGAAT_CCTATATGTACCTCTATCGTAAGTC_268
CTGGCTCCTCTGTATGTTGGAGAATGTGCCAACTCCCATTTCGCAGACGATATCGCTTTACCCCACAGATTGATAGTACCTGCAGGGATGAACGAATTAGCAATGACGAGAGGGGGGTAGGAATGAGGCACCACCTATATGTACCTCTATCGTAAGTC
>oligos_0_CTGGCTCCTCTGTATGTTGGAGAAT_CCTATATGTACCTCTATCGTAAGTC_269
CTGGCTCCTCTGTATGTTGGAGAATCGTGTAAATTCAGTGCTCTGCGTGAAGACAGCGGTCTCCCCAATGCGCAGCGTCTCCACCTTCAATTCAGCATTCCCGCTTGACCCTTTACACTGTCAGCCTTGTAGACCTATATGTACCTCTATCGTAAGTC
>oligos_0_CTGGCTCCTCTGTATGTTGGAGAAT_CCTATATGTACCTCTATCGTAAGTC_270
CTGGCTCCTCTGTATGTTGGAGAATGTCATGATTCACATGTCCGGCCGGACACGGAGTCAAAAACTCGCAGCTGTAAAGAGAGCTCTGAGCAGCAGAAACTAATGCCGGTCATCACTAGTCAGCCAGTACTGACCTATATGTACCTCTATCGTAAGTC
>oligos_0_CTGGCTCCTCTGTATGTTGGAGAAT_CCTATATGTACCTCTATCGTAAGTC_271
CTGGCTCCTCTGTATGTTGGAGAATGATAGGAGACGGTACCATCTCGACCCGCGTACGGCGGACAAGACCAGAATGTAAGGGCTCACGCTTTTAAGTTATACATTTCTTTACATGGACATACTGAATCACATTCCTATATGTACCTCTATCGTAAGTC
>oligos_0_CTGGCTCCTCTGTATGTTGGAGAAT_CCTATATGTACCTCTATCGTAAGTC_272
CTGGCTCCTCTGTATGTTGGAGAATCCCGGTCTCGAAATCATGTGTCGTTTTTCCGAGTGGCGTAACCCCGGGTTCTTTCACGATTTATGTCTCCTCACCTTGAGATCTGGGGGTGCTTACAACTTCTTAAGACCTATATGTACCTCTATCGTAAGTC
>oligos_0_CTGGCTCCTCTGTATGTTGGAGAAT_CCTATATGTACCTCTATCGTAAGTC_273
CTGGCTCCTCTGTATGTTGGAGAATGAACAAAATACTCGCCCGTCTCGGCATTAACTGCATCATTGCTACGTCGCGTCTTCTGACCTGCGCAAGAGCTCCACTAGGTTTGATCATTGCTTTCTTAAACTATTTCCTATATGTACCTCTATCGTAAGTC
>oligos_0_CTGGCTCCTCTGTATGTTGGAGAAT_CCTATATGTACCTCTATCGTAAGTC_274
CTGGCTCCTCTGTATGTTGGAGAATCCGTACCCGTTCCTCGTGAATCAGGAAATTTGCTTATTGTGCACGTCTTACCGTCTAACTGAGAATCCAGTTTGATTCAGGTAGAACGCCGGCCCCAGGATGGCACCACCTATATGTACCTCTATCGTAAGTC
>oligos_0_CTGGCTCCTCTGTATGTTGGAGAAT_CCTATATGTACCTCTATCGTAAGTC_275
CTGGCTCCTCTGTATGTTGGAGAATGTGCCATACAACCCTAGAGTCCTGACAGGAGCTTCGGTGCCGTTGCCCAAGTTGCATCTAAAGGGTGGGTATCCCAGTTGTGTTCCGAGGCCGACATTTACACCACCACCTATATGTACCTCTATCGTAAGTC
>oligos_0_CTGGCTCCTCTGTATGTTGGAGAAT_CCTATATGTACCTCTATCGTAAGTC_276
CTGGCTCCTCTGTATGTTGGAGAATCGTGTTGAGTGAAACATAATGATAATATGACACCCGTTACCTACCATTCTCCCTAACGTATTGAATAGATGGTAAAATGTTAGAGGTTCGCGCACGTTTTCTATCATTCCTATATGTACCTCTATCGTAAGTC
>oligos_0_CTGGCTCCTCTGTATGTTGGAGAAT_CCTATATGTACCTCTATCGTAAGTC_277
CTGGCTCCTCTGTATGTTGGAGAATGTCATGTGCACCCCCCTATCCTACACCTCTTTAGTATATCGCGTGAATTCCTAGAAATATCCTGGCGGACGCGATGCGTTGGATGAATACCGGCGACATCCCTACTGACCTATATGTACCTCTATCGTAAGTC
>oligos_0_CTGGCTCCTCTGTATGTTGGAGAAT_CCTATATGTACCTCTATCGTAAGTC_278
CTGGCTCCTCTGTATGTTGGAGAATGATAGGTTGAATAACTCGTGAGCACAGATTGAAGGCGCGCATCGATGCTGGAGCGGTGCGCAGAGCAAGGAGTTGACAGTGCAAGGGAGCGTCGCTGACAGGTTAAGACCTATATGTACCTCTATCGTAAGTC
>oligos_0_CTGGCTCCTCTGTATGTTGGAGAAT_CCTATATGTACCTCTATCGTAAGTC_279
CTGGCTCCTCTGTATGTTGGAGAATCCCGGATAGGGTAGCTAAACTGACGAGCGTCCTTACTATTCCCACATGTTTAGCATCGGTGAGCAGGCACGCCCATCGAGCCGTACCGAATTTGTACGGCTGCCGATTCCTATATGTACCTCTATCGTAAGTC
>oligos_0_CTGGCTCCTCTGTATGTTGGAGAAT_CCTATATGTACCTCTATCGTAAGTC_280
CTGGCTCCTCTGTATGTTGGAGAATGAACAATCCGGATAATGATATGCTCCGATTCTAATAGACGCACGCTAATATCTCACACGCCTTCACGGAGAACATCATGAGGTTTTCCGCCTTTTTTGTATATTTCCACCTATATGTACCTCTATCGTAAGTC
>oligos_0_CTGGCTCCTCTGTATGTTGGAGAAT_CCTATATGTACCTCTATCGTAAGTC_281
CTGGCTCCTCTGTATGTTGGAGAATCGATCCGGCCAACTTAGCTGCGTATGTACTTTATATTACACTCGTGGAACAGGGACGTTTGCGAGTCCCCCGTGTTCCACGCGAGCGCCGTAGGCCGTCGTCATTCCACCTATATGTACCTCTATCGTAAGTC
>oligos_0_CTGGCTCCTCTGTATGTTGGAGAAT_CCTATATGTACCTCTATCGTAAGTC_282
CTGGCTCCTCTGTATGTTGGAGAATGTGCCTCTGACTAATTTCGAGGTCTCCTAATTGATCATTGCTACCCCTCCTTATGTCGCAAGGCTCATCAATGTTATATGCTAGGGACGGTCATTGTACGGCAAGGCACCTATATGTACCTCTATCGTAAGTC
>oligos_0_CTGGCTCCTCTGTATGTTGGAGAAT_CCTATATGTACCTCTATCGTAAGTC_283
CTGGCTCCTCTGTATGTTGGAGAATCGTGTTCCAGTAGTAAGGAAATCGGCGCAACAACGTATGCACGCCTCTCTGGGACGCCCCAGGAAAGTGGACCACAACCCGTGGCCGATCACGTCTGATTAGAATGATCCTATATGTACCTCTATCGTAAGTC
>oligos_0_CTGGCTCCTCTGTATGTTGGAGAAT_CCTATATGTACCTCTATCGTAAGTC_284
CTGGCTCCTCTGTATGTTGGAGAATGTCAAATAACACATTGTCGCGGTAGCAGAGTATCATCGAGAGGGCAGCGGGACCCCTCTCGCCCGAACTCGCCCGATTAGGTGCACCACACCAGGATAATTTTCGTGACCTATATGTACCTCTATCGTAAGTC
>oligos_0_CTGGCTCCTCTGTATGTTGGAGAAT_CCTATATGTACCTCTATCGTAAGTC_285
CTGGCTCCTCTGTATGTTGGAGAATGATAGCCACAGATTCCCCAGTGTGATCCACCCTGTGAATGATACTCTAATCAAGGAGGTAGATATCGTCGCAGGGACTATCGCGCACGAGGAAGCGGAGGCATCTTTTCCTATATGTACCTCTATCGTAAGTC
>oligos_0_CTGGCTCCTCTGTATGTTGGAGAAT_CCTATATGTACCTCTATCGTAAGTC_286
CTGGCTCCTCTGTATGTTGGAGAATCCCGGAACATAGTGGTGCTTCCCTGGGGGGGAAAGGAGAACGGGGCACCGTTCACCCTAATAGGTAGCGCCGCCGCGAGCATATCTTACGGCGACCTTAGTGAATGATCCTATATGTACCTCTATCGTAAGTC
>oligos_0_CTGGCTCCTCTGTATGTTGGAGAAT_CCTATATGTACCTCTATCGTAAGTC_287
CTGGCTCCTCTGTATGTTGGAGAATGAAGGAGGAGGCACATTCTTGAAACGTTAAATCCGCACTTCCCTAATTTAGCCCCGAGGCTACTTCCAGCGTGGTTATGGATTACAACCGGCCGCGCCGTGATATGATCCTATATGTACCTCTATCGTAAGTC
>oligos_0_CTGGCTCCTCTGTATGTTGGAGAAT_CCTATATGTACCTCTATCGTAAGTC_288
CTGGCTCCTCTGTATGTTGGAGAATCGATCCCTTTTTTCGGGGCCGCATATGTGGTAGCGCCGGAAATTCTGCGACATACTCCGCGAGAACCACCCCTATTAACGTTTGAGGAGCGTTTGGGGCAATCCCCATCCTATATGTACCTCTATCGTAAGTC
>oligos_0_CTGGCTCCTCTGTATGTTGGAGAAT_CCTATATGTACCTCTATCGTAAGTC_289
CTGGCTCCTCTGTATGTTGGAGAATGTGCCTGGACATCCCTTTTACGGTGTCCTTGGCGCTTAAGCCTTGCGTCCTACAAGTTTTTCACATCCCACTGTTACCCAGCTCTGAGCTTATAAAGTCGTCCGGTGACCTATATGTACCTCTATCGTAAGTC
>oligos_0_CTGGCTCCTCTGTATGTTGGAGAAT_CCTATATGTACCTCTATCGTAAGTC_290
CTGGCTCCTCTGTATGTTGGAGAATCGTGACCTGCCTACCCCTCGGCCGCATATCCGTTATGCCGAGGCACTGGGCTCTAATTGGGGGCGGTACACCGCGTCAAGGTGAATTCGGCCGTCACTTGAGGAAAGACCTATATGTACCTCTATCGTAAGTC
>oligos_0_CTGGCTCCTCTGTATGTTGGAGAAT_CCTATATGTACCTCTATCGTAAGTC_291
CTGGCTCCTCTGTATGTTGGAGAATGTCAAAACGACCCGGTCCTAATTCCCAGCGGTATTTACTCAGACACCCCCTCCCGAAGAGACCGTCTGCCTATAGTGCAGCATTACACCTAAAACGAAGCAGTCAGATCCTATATGTACCTCTATCGTAAGTC
>oligos_0_CTGGCTCCTCTGTATGTTGGAGAAT_CCTATATGTACCTCTATCGTAAGTC_292
CTGGCTCCTCTGTATGTTGGAGAATGATAGCCTTATATCACCAAACGGATATACGTTCGTGGTAAGAAGTAGACTAATTTCCCTCGTTGAACCACGTCGTGAGCAGGCTATGAAGTTCAGGATCCGGCGGTGACCTATATGTACCTCTATCGTAAGTC
>oligos_0_CTGGCTCCTCTGTATGTTGGAGAAT_CCTATATGTACCTCTATCGTAAGTC_293
CTGGCTCCTCTGTATGTTGGAGAATCCGAGCACGGTTAATGAGACATGACTCGGACGGGGTAGGAAATCGGCCTTTGATATTCGGGATATTATAGTGTCCTGGAACGTGGCTGTTGGCGCTTATACAACAGATCCTATATGTACCTCTATCGTAAGTC
>oligos_0_CTGGCTCCTCTGTATGTTGGAGAAT_CCTATATGTACCTCTATCGTAAGTC_294
CTGGCTCCTCTGTATGTTGGAGAATGAAGGACTGTAATCTAAGGGTCTACTAACAATGCTTTAAATGGGCATCATGCCGGGCGGGATCGCAAGTCCTCAAGTGATGAGATTCTTACATGTTCCGCGTCTCTGACCTATATGTACCTCTATCGTAAGTC
>oligos_0_CTGGCTCCTCTGTATGTTGGAGAAT_CCTATATGTACCTCTATCGTAAGTC_295
CTGGCTCCTCTGTATGTTGGAGAATCGATCGTAATCAAGCGGACTTGTAGGCGGGTTTCCTCGGGCTAAGTTTTCTGCACCAGGGGTCTCAGGTCATCCCCCCACGGTTTGAGGAGGATCCCTTACAACAGATCCTATATGTACCTCTATCGTAAGTC
>oligos_0_CTGGCTCCTCTGTATGTTGGAGAAT_CCTATATGTACCTCTATCGTAAGTC_296
CTGGCTCCTCTGTATGTTGGAGAATGTGCGCGAGCTGGGTCCCCATGAATGTAACAGAAAACTCAATATCAGTAGGCGGCCTGCCCTTACGGTACAAGGTCGACCGTAGACCTGCCTTATTGATAACCTGGCACCTATATGTACCTCTATCGTAAGTC
>oligos_0_CTGGCTCCTCTGTATGTTGGAGAAT_CCTATATGTACCTCTATCGTAAGTC_297
CTGGCTCCTCTGTATGTTGGAGAATCGTGACGGAAATGGACAGTGATAAGCGTCCGATCTGCCCATGCAGGGGGGACTGATTCCTATTAGAGAACAGGACGACCGCGATACCAGTCTCAAGACATCTCTCTGACCTATATGTACCTCTATCGTAAGTC
>oligos_0_CTGGCTCCTCTGTATGTTGGAGAAT_CCTATATGTACCTCTATCGTAAGTC_298
CTGGCTCCTCTGTATGTTGGAGAATGTCAATGGCAATAAAACATCGTGCTCGTTCCGTGACTGGCAGGGCGTCCCTTCTTCCAAAGTAGTCGGCACGTGTGGTAAAGGGATTGACTTATCATAATTTTCGTGACCTATATGTACCTCTATCGTAAGTC
>oligos_0_CTGGCTCCTCTGTATGTTGGAGAAT_CCTATATGTACCTCTATCGTAAGTC_299
CTGGCTCCTCTGTATGTTGGAGAATGATAGCGGCCGACCTGTGCGTGCAACGAAAGCGCTTCGGCTGTACCAACGACAATAAGACGTACAGAAAACATAGGGAGGAAGGACTGTAATGGCAGGTGGGATTCCACCTATATGTACCTCTATCGTAAGTC
>oligos_0_CTGGCTCCTCTGTATGTTGGAGAAT_CCTATATGTACCTCTATCGTAAGTC_300
CTGGCTCCTCTGTATGTTGGAGAATCCGAGCTATCGCAATTTATATGAATCAAAGTCATCATGTACTGATTTTGCCACATTATCAGGAAATTAAGTGTAAGTAGGGCGCGTTGCAGTACAATATGCTTTTCCACCTATATGTACCTCTATCGTAAGTC
>oligos_0_CTGGCTCCTCTGTATGTTGGAGAAT_CCTATATGTACCTCTATCGTAAGTC_301
CTGGCTCCTCTGTATGTTGGAGAATGAAGGTTACTGTAGTGTTCAGCGACTATACCTTTGAGACCTTATTACAGGACGACCGCGAACAGCTCGTGCAGCGCCACGCAAGAAAATAATAGATAAGGAAGGGTGACCTATATGTACCTCTATCGTAAGTC
>oligos_0_CTGGCTCCTCTGTATGTTGGAGAAT_CCTATATGTACCTCTATCGTAAGTC_302
CTGGCTCCTCTGTATGTTGGAGAATCGATCGACGGTCAAGAGCGGCGCACGACTGCAACCGTTCCGGGGATATTAACAGACAGATTGAAGCAATGTAAGCACGCTGCTTTGTGCTATTGGTCGTGGTCTCTGACCTATATGTACCTCTATCGTAAGTC
>oligos_0_CTGGCTCCTCTGTATGTTGGAGAAT_CCTATATGTACCTCTATCGTAAGTC_303
CTGGCTCCTCTGTATGTTGGAGAATGTGCGCCCAAGGTTCGTATACTGTAGTGTATTCGCGGTCGATCCTACCCATTTGACGTCACTGCAAGAACAGAGTCGTATCAGATGCTTTCACAGGCTACTAATCATTCCTATATGTACCTCTATCGTAAGTC
>oligos_0_CTGGCTCCTCTGTATGTTGGAGAAT_CCTATATGTACCTCTATCGTAAGTC_304
CTGGCTCCTCTGTATGTTGGAGAATCGTGAGACTTATGCCCCTGCTCATACCCGGCGAAAGCTGTGTGTAGACTAATACCACACTCGGCGGTTAGTGCAGGCGTTAAACAGAAATTAGTAACGCGCATAGGCACCTATATGTACCTCTATCGTAAGTC
>oligos_0_CTGGCTCCTCTGTATGTTGGAGAAT_CCTATATGTACCTCTATCGTAAGTC_305
CTGGCTCCTCTGTATGTTGGAGAATGTCAATCTTCCTGAACAGTAAGGGCAACCGGTACTAAGGTAGAGAGGCGAGGCCGTAGGGATATCGGCATGTTGGGCCACCCGATGGGCTTAGGCTTCATCTATAAGACCTATATGTACCTCTATCGTAAGTC
>oligos_0_CTGGCTCCTCTGTATGTTGGAGAAT_CCTATATGTACCTCTATCGTAAGTC_306
CTGGCTCCTCTGTATGTTGGAGAATGATTACTCACCATTCGCACCTAACTGGACGATAGCTCGGTTTAGTATTCGCGCCGGGGCCTCCATGTAACCCACGTCAGCGTCGGCCATCGGAATCGTACGACCCCATCCTATATGTACCTCTATCGTAAGTC
>oligos_0_CTGGCTCCTCTGTATGTTGGAGAAT_CCTATATGTACCTCTATCGTAAGTC_307
CTGGCTCCTCTGTATGTTGGAGAATCCGAGGCTACAGAGGCACGGTCGGATTCTGGGCTGCTAGTTGCCAGTTACTCAACGGTAGGTGTAGGCTGTATTCCTGACCGTAACGTGGTGCCGGACGAGGGGAGATCCTATATGTACCTCTATCGTAAGTC
>oligos_0_CTGGCTCCTCTGTATGTTGGAGAAT_CCTATATGTACCTCTATCGTAAGTC_308
CTGGCTCCTCTGTATGTTGGAGAATGAAGGTAGCGGATCCGTGCCGGACGTTAACAGGAACAATGAATCTCGAAGGGCACGCTATCACTTGCGTTTGCACGTAAATTTGTGTTTTTCTACTCCAGAGTCAGATCCTATATGTACCTCTATCGTAAGTC
>oligos_0_CTGGCTCCTCTGTATGTTGGAGAAT_CCTATATGTACCTCTATCGTAAGTC_309
CTGGCTCCTCTGTATGTTGGAGAATCGATGAATACGTTCGTGGACGTCTGAAGGAAGTCAGTATTTGCTTTGGGAATCAGTAGGGTAAATTTGTCCATCGGCTTATCGTTATACCTGAGCTGAGTAACGAGATCCTATATGTACCTCTATCGTAAGTC
>oligos_0_CTGGCTCCTCTGTATGTTGGAGAAT_CCTATATGTACCTCTATCGTAAGTC_310
CTGGCTCCTCTGTATGTTGGAGAATGTGCGGTGTATAGCAAGGGTACTAACTGTTCTCGAACACGATGTGCTATAAGGGAGTTTGCAAGCGGGATACCGTAAACTACCGGGCAGCAATCTCGTGGAAGGGTGACCTATATGTACCTCTATCGTAAGTC
>oligos_0_CTGGCTCCTCTGTATGTTGGAGAAT_CCTATATGTACCTCTATCGTAAGTC_311
CTGGCTCCTCTGTATGTTGGAGAATCGTGAGTACGCTTATCCCAAGAAGGGGATCCACTTCGACCGGTCACATTGTCCATCGGCAGCAATGCCTAAAAAGGGTCTTTTCTAAAGGCCGAATAAGACGAGGATTCCTATATGTACCTCTATCGTAAGTC
>oligos_0_CTGGCTCCTCTGTATGTTGGAGAAT_CCTATATGTACCTCTATCGTAAGTC_312
CTGGCTCCTCTGTATGTTGGAGAATCCCCAACCTAACCTGTCCATAGATGACGAACCATCCACGAGCGAAAAGCACGGGTGGCAAAACCATGCGGGTTGCATAATATGTTTGCAAGGAGACCTCGGCACGTGACCTATATGTACCTCTATCGTAAGTC
>oligos_0_CTGGCTCCTCTGTATGTTGGAGAAT_CCTATATGTACCTCTATCGTAAGTC_313
CTGGCTCCTCTGTATGTTGGAGAATGATTACAAGAAAGCGTCCCCCACTCAAGGTGATGGGAGCTAGGCCTAGGTTGCTTGAGGGCAGCCAGGAATATTCGAAGTTAGGGGGGCGTTCCCTTCGTTATTTCCACCTATATGTACCTCTATCGTAAGTC
>oligos_0_CTGGCTCCTCTGTATGTTGGAGAAT_CCTATATGTACCTCTATCGTAAGTC_314
CTGGCTCCTCTGTATGTTGGAGAATCCGAGGGGGAGTTGGAACTCGGATTCTCACGTACCGGGCTAGTTATTAGGGAGGATTTAGGCTGGTAATACCTTTGACCTACCGCGTTGCTTGTTATTCCGTCTCTGACCTATATGTACCTCTATCGTAAGTC
>oligos_0_CTGGCTCCTCTGTATGTTGGAGAAT_CCTATATGTACCTCTATCGTAAGTC_315
CTGGCTCCTCTGTATGTTGGAGAATGAAGCCAATCTGTCTTTAGACGTCCCGCCATAAGAGCTTTCACACAGTGTGGGCCGCGGATAAAAAGATTGTAACCGCACCGGTTCCACAACCCGTCAGGCATCTTTTCCTATATGTACCTCTATCGTAAGTC
>oligos_0_CTGGCTCCTCTGTATGTTGGAGAAT_CCTATATGTACCTCTATCGTAAGTC_316
CTGGCTCCTCTGTATGTTGGAGAATCGATGATGCGTCTCGCTACCATAAGGTCTCTCCGTACTGAGTGTTACACGATGATTCAGCCATTCCCGCTTCGCTAGGAAGGCCCAGTGTGTCCAAGCTAGAGATCCACCTATATGTACCTCTATCGTAAGTC
>oligos_0_CTGGCTCCTCTGTATGTTGGAGAAT_CCTATATGTACCTCTATCGTAAGTC_317
CTGGCTCCTCTGTATGTTGGAGAATGTGCGGATCCGAAGCATTTGAGAACGAATTACTACATAGGCGCGGCCAACAGCGGGGAGTTGCCGAGCTAAAAAGGCGAACACAGGTCGGGTACAACAACTAAGACCACCTATATGTACCTCTATCGTAAGTC
>oligos_0_CTGGCTCCTCTGTATGTTGGAGAAT_CCTATATGTACCTCTATCGTAAGTC_318
CTGGCTCCTCTGTATGTTGGAGAATCGTCGGGTAGGTCCAATTTAAGAGCACAGATATCTACTTAACACTCAGCTAGGGTAATGGTGAGTTTGATTCAGCCTCACACAAGCCTGTAAACGCATCGGCACTTTTCCTATATGTACCTCTATCGTAAGTC
>oligos_0_CTGGCTCCTCTGTATGTTGGAGAAT_CCTATATGTACCTCTATCGTAAGTC_319
CTGGCTCCTCTGTATGTTGGAGAATCCCCAAGACCCCTTCTGGGTGGGAGTAGTGGTAAAGCATATAATGCGGTGGACCGAATCGGTCTCTACTTCATCGTTCCACTCTAACATGTCAGATTAGCAGGCCCATCCTATATGTACCTCTATCGTAAGTC
>oligos_0_CTGGCTCCTCTGTATGTTGGAGAAT_CCTATATGTACCTCTATCGTAAGTC_320
CTGGCTCCTCTGTATGTTGGAGAATGATTAGGTCTAAGGTTTCCGCAAAAGACTGCTTGATGAATGTTGCGTGTAAAACGTGCGAAACCCGCGCGTGCGTTTTGATGAGGCGACTAGAACGCGTATCTGCCATCCTATATGTACCTCTATCGTAAGTC
>oligos_0_CTGGCTCCTCTGTATGTTGGAGAAT_CCTATATGTACCTCTATCGTAAGTC_321
CTGGCTCCTCTGTATGTTGGAGAATCCGACAGAATTCTCCTCGAGCGCTACACCATTGAGAACCGAGAGTAGCGGCAGCGGGAGTCTGACTAATAGAGTATATACGGTAGGAAATGTTGTACGTCGCCCGATTCCTATATGTACCTCTATCGTAAGTC
>oligos_0_CTGGCTCCTCTGTATGTTGGAGAAT_CCTATATGTACCTCTATCGTAAGTC_322
CTGGCTCCTCTGTATGTTGGAGAATGAAGCCTCCACTACATCGATATCGGCATGACGAACGGTACAAGCGTAATGACTGGATCGCCTCTGCGAAACGATCCACAGAGTAGCCACGTTGACCATCCGTATAAGACCTATATGTACCTCTATCGTAAGTC
>oligos_0_CTGGCTCCTCTGTATGTTGGAGAAT_CCTATATGTACCTCTATCGTAAGTC_323
CTGGCTCCTCTGTATGTTGGAGAATCGATGTCCGGCGTTAGCCTCCAGCATCCCATCTCAGTGAGTATATACCAAAATTGATGCCCGACACCGGCAACCGGTAGGCTTTCAAATGTATCGGCCTTTGTCAGATCCTATATGTACCTCTATCGTAAGTC
>oligos_0_CTGGCTCCTCTGTATGTTGGAGAAT_CCTATATGTACCTCTATCGTAAGTC_324
CTGGCTCCTCTGTATGTTGGAGAATGTGCGGAATCTATCGGACGATCCCGATGGGGCTCCTCTCACCTCTACTCTGTCATCATGAGGTAGGCCGTCGAAGCAGTGGCTTGCGGGCGGCCGGAGGCTGAAGGCACCTATATGTACCTCTATCGTAAGTC
>oligos_0_CTGGCTCCTCTGTATGTTGGAGAAT_CCTATATGTACCTCTATCGTAAGTC_325
CTGGCTCCTCTGTATGTTGGAGAATCGTCGGCGGTTTAACGAGCATGGCTGGCCTGTGAATCCCGGTGACGAGGTGCCATTTTATTAGATTTGCCAGGTGAACGGAATAGGTGATGGCCTGGCTTGGTTCATTCCTATATGTACCTCTATCGTAAGTC
>oligos_0_CTGGCTCCTCTGTATGTTGGAGAAT_CCTATATGTACCTCTATCGTAAGTC_326
CTGGCTCCTCTGTATGTTGGAGAATCCCCATATGCATCACCTACACCAACGCGAGTAATGATCACGCTCCCATCCAACATATTAAGCAGCGGACGTTTCAACTACCATGGTTCGCGCTAACATAGGGAGGATTCCTATATGTACCTCTATCGTAAGTC
>oligos_0_CTGGCTCCTCTGTATGTTGGAGAAT_CCTATATGTACCTCTATCGTAAGTC_327
CTGGCTCCTCTGTATGTTGGAGAATGATTAGCGTGCAAGTCTGGCTCCACCCGGCTAGCGAATATTCGTGCTCCGGCCCTCGGGATGGTAGCAAGATTTCTGTGAACACCTTGTATTTGGCAAGACTAGCCATCCTATATGTACCTCTATCGTAAGTC
>oligos_0_CTGGCTCCTCTGTATGTTGGAGAAT_CCTATATGTACCTCTATCGTAAGTC_328
CTGGCTCCTCTGTATGTTGGAGAATCCGACACCGCAGGCTCACAAACCGTTAGCGCGCGTGGTCCAAACTCAGGATTAGGTCTATTAGCGGCGAAAGCTCCCTTTGAACCGAGAGAGCGGACCCTCACCCCATCCTATATGTACCTCTATCGTAAGTC
>oligos_0_CTGGCTCCTCTGTATGTTGGAGAAT_CCTATATGTACCTCTATCGTAAGTC_329
CTGGCTCCTCTGTATGTTGGAGAATGAAGCGCGGATAATGTGGGTCCCGCCTCTATATCTGCAAGAAGGCTCATGCCTGTGCTTATCTTCCTGTCAAGTGTGTTAAATTTAGGTCTTGGTACCGATGGAAAGACCTATATGTACCTCTATCGTAAGTC
>oligos_0_CTGGCTCCTCTGTATGTTGGAGAAT_CCTATATGTACCTCTATCGTAAGTC_330
CTGGCTCCTCTGTATGTTGGAGAATCGATGTGAATTTTGCTGTATCACACGTAACTCCAGAGATATAATGGACTATTTGTGTTACTATTGTGTCGTTACAGCTCGAACGTTGTGGGTCCGTTACTGAGCTAGACCTATATGTACCTCTATCGTAAGTC
>oligos_0_CTGGCTCCTCTGTATGTTGGAGAAT_CCTATATGTACCTCTATCGTAAGTC_331
CTGGCTCCTCTGTATGTTGGAGAATGTCTGTAACAACTCATTCGGTGTAGAATGGGAGATGATCCAACAAGATCAATACCTGAGCAATGGTTGCGAGCACGCCATTTCGGGCATTAACTCAGGTGGTAGACCACCTATATGTACCTCTATCGTAAGTC
>oligos_0_CTGGCTCCTCTGTATGTTGGAGAAT_CCTATATGTACCTCTATCGTAAGTC_332
CTGGCTCCTCTGTATGTTGGAGAATCGTCGCTCGCCGCTCTAGGTCGGTAATTCTAACGTCAAGAGGTTGTTTTGACTACCACAAAGGGTAATGCCCTCAGCATGCTTATTGAACGAAACAAAGACGAGGATTCCTATATGTACCTCTATCGTAAGTC
>oligos_0_CTGGCTCCTCTGTATGTTGGAGAAT_CCTATATGTACCTCTATCGTAAGTC_333
CTGGCTCCTCTGTATGTTGGAGAATCCCCATTGAACTTTTATCTTTTCCGGACGCCCGGGTTCTAGATTGTTGGGCCACGTGCTGATCTGTCCGTAATACCTTTCGCAACGAGGAGTGTGCACAGCTGGGTGACCTATATGTACCTCTATCGTAAGTC
>oligos_0_CTGGCTCCTCTGTATGTTGGAGAAT_CCTATATGTACCTCTATCGTAAGTC_334
CTGGCTCCTCTGTATGTTGGAGAATGATTTACACCTTGTATTTCTTGTCGTGGCATGAACTTAGGGTCGAAATCAAATTAACCGCCGGCTAGGTGGTGTTTTGGTCAGGGGAGAACTCCCTCTCTGCTCCGCACCTATATGTACCTCTATCGTAAGTC
>oligos_0_CTGGCTCCTCTGTATGTTGGAGAAT_CCTATATGTACCTCTATCGTAAGTC_335
CTGGCTCCTCTGTATGTTGGAGAATCCGACTTGCCGCGTCCTCCCATGACTTATGCGAAATTAACCCTCTCTGCTGATCTCGTATAATACGTCAGACAGTCTACCTGATCGCTATCTTTGCTTGGAAGGTTTTCCTATATGTACCTCTATCGTAAGTC
>oligos_0_CTGGCTCCTCTGTATGTTGGAGAAT_CCTATATGTACCTCTATCGTAAGTC_336
CTGGCTCCTCTGTATGTTGGAGAATGAAGCGGTAGATCTTAGGTTTTACTGGCATCGAAACGCAGGGAGGGGAGTCATCGGGTGCTACTGTCAATACAAGCAGAAGTGGAAGTGGCTCTGTGAGAAGCATCCACCTATATGTACCTCTATCGTAAGTC
>oligos_0_CTGGCTCCTCTGTATGTTGGAGAAT_CCTATATGTACCTCTATCGTAAGTC_337
CTGGCTCCTCTGTATGTTGGAGAATCGAAATTTCTTGTCGATTCTCACCGGATATGTAACTATAGGTACATGATATAAATTTTTTTCTCGTTCTTTCTTCTAAGGCCCGAGTCGTGCTACTCCCCATGATCCACCTATATGTACCTCTATCGTAAGTC
>oligos_0_CTGGCTCCTCTGTATGTTGGAGAAT_CCTATATGTACCTCTATCGTAAGTC_338
CTGGCTCCTCTGTATGTTGGAGAATGTCTGTTCTCGAAGGGCAGTAAGAAACGGATTGGAAGACCAGTCGCGGAGCGATGATGGTCACAGTACTACACGTAGAATTCCACTATCATAGGTATCTCTCCTTGATCCTATATGTACCTCTATCGTAAGTC
>oligos_0_CTGGCTCCTCTGTATGTTGGAGAAT_CCTATATGTACCTCTATCGTAAGTC_339
CTGGCTCCTCTGTATGTTGGAGAATCGTCGCAAAAAGTATGTCTACCATGGTATGAGCCGGCTGATCGCTTCGTGTATAGCAACACATCTATATAACCAGAGATTGCTGTAAAGTAAATAAGAAGGTCTATTTCCTATATGTACCTCTATCGTAAGTC
>oligos_0_CTGGCTCCTCTGTATGTTGGAGAAT_CCTATATGTACCTCTATCGTAAGTC_340
CTGGCTCCTCTGTATGTTGGAGAATCCCCTCTTATCGCCGACCTCCCGGGAAGGCAGTCCATCGGGGGAAAGCCTTGCGATCCGGCCATTTCCTTCTCCGTGAATTCCTACCGCCGGGGGACTCGTCATTCCACCTATATGTACCTCTATCGTAAGTC
>oligos_0_CTGGCTCCTCTGTATGTTGGAGAAT_CCTATATGTACCTCTATCGTAAGTC_341
CTGGCTCCTCTGTATGTTGGAGAATGATTTAGCTAGTAAGGATGACAAAATCGACGTTTGCCGGCAATTTTGCTCGCTGCGATATGGACGACCGCGTGCGACAAGCGCGGAAGAGGTTCCTGTCATTGCGATTCCTATATGTACCTCTATCGTAAGTC
>oligos_0_CTGGCTCCTCTGTATGTTGGAGAAT_CCTATATGTACCTCTATCGTAAGTC_342
CTGGCTCCTCTGTATGTTGGAGAATCCGACTATTAAAGCCCTCCGTCTAACAAAACGACCCGCGTACGCATCGCTTGTGCCTGTTGATACTGGCATGAAGGCGCCAGGAGGATCGAGAGGCACGCGTAGCCATCCTATATGTACCTCTATCGTAAGTC
>oligos_0_CTGGCTCCTCTGTATGTTGGAGAAT_CCTATATGTACCTCTATCGTAAGTC_343
CTGGCTCCTCTGTATGTTGGAGAATGTGGAGCATATGCTGAACGTTTAGTTCAGCCGCGATGAGGTACACTATGTAGGGACGCGTCCCAGTGGCACCGCCTTTACACAAAGTCTCGAGCAATAACTCCGTTTTCCTATATGTACCTCTATCGTAAGTC
>oligos_0_CTGGCTCCTCTGTATGTTGGAGAAT_CCTATATGTACCTCTATCGTAAGTC_344
CTGGCTCCTCTGTATGTTGGAGAATCGAAATAGTCACGGGGTTACACTTAGTAATAAACACGTTATACGCCTGTACTGGGTAAATAGTATGCTCAGCTCGAACGTTGTGGGTGTGCGCTCTTTAGTTCACATTCCTATATGTACCTCTATCGTAAGTC
>oligos_0_CTGGCTCCTCTGTATGTTGGAGAAT_CCTATATGTACCTCTATCGTAAGTC_345
CTGGCTCCTCTGTATGTTGGAGAATGTCTGACGACATTGTCCTGTTAAAACTGTTGGTTGCCCATTCCGAGTGGGATGGGATCCGATACGGGGCACCCCACCCTTTAGGCGGTATCCGGGCCCCGAATGGATTCCTATATGTACCTCTATCGTAAGTC
>oligos_0_CTGGCTCCTCTGTATGTTGGAGAAT_CCTATATGTACCTCTATCGTAAGTC_346
CTGGCTCCTCTGTATGTTGGAGAATCGTCCTAGGTGCCGGAGTCGGCGTTGTGTCAGACCGGGTAGTAGCTTTTACCATTAAGGTGGAAAATCCCAGAGAGAGTTGAAAAGCCCTGTCTTCGTGGACGTCTGACCTATATGTACCTCTATCGTAAGTC
>oligos_0_CTGGCTCCTCTGTATGTTGGAGAAT_CCTATATGTACCTCTATCGTAAGTC_347
CTGGCTCCTCTGTATGTTGGAGAATCCCCTCAGGGAGTCGCTGCGTCTTATTTGACAGCAACCTTGCAAAGATCCGTTGCACCAATCTTACCAGGGACTATGTTTTGTTAAAGAAAGACACGGGAGTTGGATTCCTATATGTACCTCTATCGTAAGTC
>oligos_0_CTGGCTCCTCTGTATGTTGGAGAAT_CCTATATGTACCTCTATCGTAAGTC_348
CTGGCTCCTCTGTATGTTGGAGAATGATTTTAGTGAGGCCTCACCGAGGGTGGACGTCATCAGGGTCATCAGGCGTCCTCGTTTTTGAAGGGAGGTGGAGCATTCGATGGGATCCCGAAAGAAGGAAGTGGCACCTATATGTACCTCTATCGTAAGTC
>oligos_0_CTGGCTCCTCTGTATGTTGGAGAAT_CCTATATGTACCTCTATCGTAAGTC_349
CTGGCTCCTCTGTATGTTGGAGAATCCGTTTCAGAACCTAACGGACGCAGCGGCCAGAAGTGCCCGAAATTAACCGCCCTTCATATCTCCGAATAGAGCGCTGTCTCTTCGGGAGTTGGTGCGCGACTTAAGACCTATATGTACCTCTATCGTAAGTC
>oligos_0_CTGGCTCCTCTGTATGTTGGAGAAT_CCTATATGTACCTCTATCGTAAGTC_350
CTGGCTCCTCTGTATGTTGGAGAATGTGGAGGCCCCTCGTCTAAATACCTTAATGCGCCGTACTAGTCGATCTCGGAGTATTTCAGTATGTAATCGTTCTCCTAGCGTCCCGTTCGCCACGATTCCATAGGCACCTATATGTACCTCTATCGTAAGTC
>oligos_0_CTGGCTCCTCTGTATGTTGGAGAAT_CCTATATGTACCTCTATCGTAAGTC_351
CTGGCTCCTCTGTATGTTGGAGAATCGAAAAGCACGGGATAAGCACTGTAGGCATGATTAATGCATTGATACCAAGGCTGGACCTTAGATGGAGTACTAGGGGCGTCAGTCCAGGCGGATAAATCACGTATTTCCTATATGTACCTCTATCGTAAGTC
>oligos_0_CTGGCTCCTCTGTATGTTGGAGAAT_CCTATATGTACCTCTATCGTAAGTC_352
CTGGCTCCTCTGTATGTTGGAGAATGTCTGAGTGTTACTAAGACCAACAAGTCCCAATCCACGCCCATGTGTTTTAAGACACGCTCCGCCAATTTGGTCTACGAGATTACACCTTCGGCTGTACCTGCAGCATCCTATATGTACCTCTATCGTAAGTC
>oligos_0_CTGGCTCCTCTGTATGTTGGAGAAT_CCTATATGTACCTCTATCGTAAGTC_353
CTGGCTCCTCTGTATGTTGGAGAATCGTCCTTTAGTCTGGCTCGGCAGTGCGACGGACGTCCAGTATTCTGCCGCGGGGTGGGCCAACAGGTTGGTCCACTCCCTATATTTCCAACTCACCTGCAATCCACCACCTATATGTACCTCTATCGTAAGTC
>oligos_0_CTGGCTCCTCTGTATGTTGGAGAAT_CCTATATGTACCTCTATCGTAAGTC_354
CTGGCTCCTCTGTATGTTGGAGAATCCCCTGGCCGCACCTGCGGCGTCGTTCTTTGCTTCTCTACCCTTCTTGACAAGGCGTTCACGAGTGACGCACCTTGCGGCTCCGCGGTTGTTCCAAGAGCATGATCCACCTATATGTACCTCTATCGTAAGTC
>oligos_0_CTGGCTCCTCTGTATGTTGGAGAAT_CCTATATGTACCTCTATCGTAAGTC_355
CTGGCTCCTCTGTATGTTGGAGAATGATTTTTTCTCGAGATTTTTGCGCTGTCAAGAAAGCGATCAGAAGACGATGGCGAGCAACGCAGTGGATCATAGTATATCGCGTCGTATATCTCACAGTTTTGAGCATCCTATATGTACCTCTATCGTAAGTC
>oligos_0_CTGGCTCCTCTGTATGTTGGAGAAT_CCTATATGTACCTCTATCGTAAGTC_356
CTGGCTCCTCTGTATGTTGGAGAATCCGTTTCTAACCCGACCAAAGTTTCATCCTCGCACCGTTCTAAGGCGTCTGGAGTGGCCCACGACCTGGCGCCTTACATTTCTACATGATTCAGGAGGCTACAGTAGACCTATATGTACCTCTATCGTAAGTC
>oligos_0_CTGGCTCCTCTGTATGTTGGAGAAT_CCTATATGTACCTCTATCGTAAGTC_357
CTGGCTCCTCTGTATGTTGGAGAATGTGGACAGGCTAGCTACTCCGTTTACAAAGCCTATAGAAGAAAAAGACGCCCTCGCTGGAAGAAGTCGCCCAGCAGATGGATTGATCCTGCCTACGTCGCGTCTATTTCCTATATGTACCTCTATCGTAAGTC
>oligos_0_CTGGCTCCTCTGTATGTTGGAGAAT_CCTATATGTACCTCTATCGTAAGTC_358
CTGGCTCCTCTGTATGTTGGAGAATCGAAAACAGAATGCGCAGGTCTACCGCACCGCGGGACTTTTCGTTAGAACCCAAATCGTGGTAAGATTGACCGAAGGCCCTTCTCTAGAATTCCTTAAGCCTTGGATTCCTATATGTACCTCTATCGTAAGTC
>oligos_0_CTGGCTCCTCTGTATGTTGGAGAAT_CCTATATGTACCTCTATCGTAAGTC_359
CTGGCTCCTCTGTATGTTGGAGAATGTCTCGGCAAGGCAACAAGTGTGAGCAATGGAGTGTGGCAACAAGAAACTCAGGATTAGGATTGCTTAAGTTCTGATTGTAACCGCTTCTCGAAGGGCAGAGTCAGATCCTATATGTACCTCTATCGTAAGTC
>oligos_0_CTGGCTCCTCTGTATGTTGGAGAAT_CCTATATGTACCTCTATCGTAAGTC_360
CTGGCTCCTCTGTATGTTGGAGAATCGTCCACATCTCAAGGAAAGGCCACTGTAGGCTCGGGCTTCTAGCATATTCGGGATTCATTGGCTCTACTGCCACGACCAACCTGCCCCCGCCGAGGAAATAGTGGCACCTATATGTACCTCTATCGTAAGTC
>oligos_0_CTGGCTCCTCTGTATGTTGGAGAAT_CCTATATGTACCTCTATCGTAAGTC_361
CTGGCTCCTCTGTATGTTGGAGAATCCCCTGCATTAAATATGCGAAATTTGCAGGGCTAGGTCAACTCAAGTTTTAACCAACGACTGAACCAAGGGCCGGAGCTTTATGTATAGAACCGGTTTATTGGACATTCCTATATGTACCTCTATCGTAAGTC
>oligos_0_CTGGCTCCTCTGTATGTTGGAGAAT_CCTATATGTACCTCTATCGTAAGTC_362
CTGGCTCCTCTGTATGTTGGAGAATGAACTGTTTGCGGACCGCGTGCGTAGGCCCGAGAAACCCTCATAGTGCCCGTGAGTAGACCGGTATCCCACGCTCTATGCACCAAAAGACAACGTGGGCGCCGCACCACCTATATGTACCTCTATCGTAAGTC
>oligos_0_CTGGCTCCTCTGTATGTTGGAGAAT_CCTATATGTACCTCTATCGTAAGTC_363
CTGGCTCCTCTGTATGTTGGAGAATCCGTTTGGGCACATCATTTGTCAAGGCTTCTGTGCTCGCCTGACAAACAGGAACAATCGTACGACGATCCCCGACCGGGGTGCTACTCCCGGACTTCGCCAGTCAGATCCTATATGTACCTCTATCGTAAGTC
>oligos_0_CTGGCTCCTCTGTATGTTGGAGAAT_CCTATATGTACCTCTATCGTAAGTC_364
CTGGCTCCTCTGTATGTTGGAGAATGTGGACTTTGGGGCATCCACCGGTATCCGCTACCGCGACGTCATGCTGCCTGACGCACCTTGCCAGAGGTAGGCGTCTCATCAGGCGTCGGTAATTGGCACGCGTTTTCCTATATGTACCTCTATCGTAAGTC
>oligos_0_CTGGCTCCTCTGTATGTTGGAGAAT_CCTATATGTACCTCTATCGTAAGTC_365
CTGGCTCCTCTGTATGTTGGAGAATCGAATGCGATCCCACTGAGGATATGCGCTTTATAGTGAAATCACTTCAACAAAAAGGTTTCGACCATTCCTATTACGGCTTCTTAGACCACCCATCTGGCTTAACTGACCTATATGTACCTCTATCGTAAGTC
>oligos_0_CTGGCTCCTCTGTATGTTGGAGAAT_CCTATATGTACCTCTATCGTAAGTC_366
CTGGCTCCTCTGTATGTTGGAGAATGTCTCGCAGCATCGACTCTTAAGCAATACCGGCCGGTTAACACAACGCAACTATCTTGCCCAACCTATTGACTGACTCTAAGCCTGCGCGCGTCTGGTTCACGTATTTCCTATATGTACCTCTATCGTAAGTC
>oligos_0_CTGGCTCCTCTGTATGTTGGAGAAT_CCTATATGTACCTCTATCGTAAGTC_367
CTGGCTCCTCTGTATGTTGGAGAATCGTCCAGCCAGCCCAGTTTACAGGACGTAAGCGGTGTATACAGGCCTTGTGTAAACGCTGAGCATCCCATGGTGCTCTTGCATAATTGACAAATGACGCCATTATGATCCTATATGTACCTCTATCGTAAGTC
>oligos_0_CTGGCTCCTCTGTATGTTGGAGAAT_CCTATATGTACCTCTATCGTAAGTC_368
CTGGCTCCTCTGTATGTTGGAGAATCCCGCGATGAGGAGCCCTCTTATCCATTGAGTCAGATTACTATGCTAAAAACAGCAGGTCCGTCGTTCACACCGCACTTGTGTCTTGATATCTACACACCTGAAGGCACCTATATGTACCTCTATCGTAAGTC
>oligos_0_CTGGCTCCTCTGTATGTTGGAGAAT_CCTATATGTACCTCTATCGTAAGTC_369
CTGGCTCCTCTGTATGTTGGAGAATGAACTGAGCTAGTCTCGTACGCCTTAAAGAATAATGCCTCAGGCCAGACGGCCGTCTAGTCGAATTTTAATGCAAGTATAATCGGCCAGGCCCAAGCGGCGTCGAGATCCTATATGTACCTCTATCGTAAGTC
>oligos_0_CTGGCTCCTCTGTATGTTGGAGAAT_CCTATATGTACCTCTATCGTAAGTC_370
CTGGCTCCTCTGTATGTTGGAGAATCCGTTAACCCCTGTATGCAAGAGTCAACTTGCATAAACGGTTCCCGACATAGGAGTTGACTAAGAAGAGGGAGGGGACCCGCCCAAGCCAGCTAACAGTGTTCCCCATCCTATATGTACCTCTATCGTAAGTC
>oligos_0_CTGGCTCCTCTGTATGTTGGAGAAT_CCTATATGTACCTCTATCGTAAGTC_371
CTGGCTCCTCTGTATGTTGGAGAATGTGGTTTCCCTACTCGTGACTTGATGCACTATAAGAACTCTATCCGCTTTGCCTCCGATTCAGACGCCTCTGCCGTTGGTGAGAGCATACTGCACTGAGCCGTGACCACCTATATGTACCTCTATCGTAAGTC
>oligos_0_CTGGCTCCTCTGTATGTTGGAGAAT_CCTATATGTACCTCTATCGTAAGTC_372
CTGGCTCCTCTGTATGTTGGAGAATCGAATGGAAGCGCCAACGTCGAGGCCTTCGACTTGTACACTGCATTGGGTAGTCGAAACTGTCATGCGCCTTCCGGAACGGACTGATTGTAAGTGAACACCAGAGCATCCTATATGTACCTCTATCGTAAGTC
>oligos_0_CTGGCTCCTCTGTATGTTGGAGAAT_CCTATATGTACCTCTATCGTAAGTC_373
CTGGCTCCTCTGTATGTTGGAGAATGTCTCCTTCCGACTTAAGTCATGCGGAGAATGGTATTAATTAGTATTCCATGAACTACTGGTATTCACCCCGGTATTTTACAGTTGCCGACTAAGCAAGTCAACCGCACCTATATGTACCTCTATCGTAAGTC
>oligos_0_CTGGCTCCTCTGTATGTTGGAGAAT_CCTATATGTACCTCTATCGTAAGTC_374
CTGGCTCCTCTGTATGTTGGAGAATGATACTGTCGGCTTGCAATTCAATCCATTGTTGCACTGCGTTTATCAAACGAATGTCGCTGCGTCTACGACGTCCTTCCCGCCCTCAAATCTCGCTCCTGGTCTATTTCCTATATGTACCTCTATCGTAAGTC
>oligos_0_CTGGCTCCTCTGTATGTTGGAGAAT_CCTATATGTACCTCTATCGTAAGTC_375
CTGGCTCCTCTGTATGTTGGAGAATCCCGCGTGACTGCTAATACTCGCGATTGGGCCGTAAAATGTTACCTGTTATGAAAACTGGTAACCCGTTCCTGAACTAAAGAAGTAGAGCAGGGCACAAAGCTCCGCACCTATATGTACCTCTATCGTAAGTC
>oligos_0_CTGGCTCCTCTGTATGTTGGAGAAT_CCTATATGTACCTCTATCGTAAGTC_376
CTGGCTCCTCTGTATGTTGGAGAATGAACTCGCGAAGATAAGGATTTGATAGAGCATCCGGAGACTTCAGTCGATATTTGGAACCACTACATCCCGAATTCACTTATTGCATACTGCTTTTACCTCAACCGCACCTATATGTACCTCTATCGTAAGTC
>oligos_0_CTGGCTCCTCTGTATGTTGGAGAAT_CCTATATGTACCTCTATCGTAAGTC_377
CTGGCTCCTCTGTATGTTGGAGAATCCGTTATATAATTCATACCAGTCAACTAAGAGAGGGAAATTCATTAAACCTCCGCGGTTCGGGACGGGCCATGTACGGGGTGTCGCAGTGCGTAATGTTACCAATGATCCTATATGTACCTCTATCGTAAGTC
>oligos_0_CTGGCTCCTCTGTATGTTGGAGAAT_CCTATATGTACCTCTATCGTAAGTC_378
CTGGCTCCTCTGTATGTTGGAGAATGTGGTTAATACCCGATATCTCCCGAGAGCGTTCAACTCGCCCCCCGCGTGACTCACGTACCCTTCAGTTTTCGGAAAAAGGTACGGGACATGCTTCTCAGCTTTTCCACCTATATGTACCTCTATCGTAAGTC
>oligos_0_CTGGCTCCTCTGTATGTTGGAGAAT_CCTATATGTACCTCTATCGTAAGTC_379
CTGGCTCCTCTGTATGTTGGAGAATCGAATCATTGTCCTGAGGGTTTGCGAGATCTTGTCCCCGTGGTAGTAAATTCTAACGTGCCGTAACTTAACAGGAACTGTTAAGCGGGGGTTACTAGTAGGGCGGTGACCTATATGTACCTCTATCGTAAGTC
>oligos_0_CTGGCTCCTCTGTATGTTGGAGAAT_CCTATATGTACCTCTATCGTAAGTC_380
CTGGCTCCTCTGTATGTTGGAGAATGTCTCCAGAGTGGGCAGACCCCGAGTCCGATTGGGGAAGGCACGAGCCGTTTCACGTGCCAGATCTCACGTTATAGTACAAGTTTACCGTATGCCCAACGGCACGTGACCTATATGTACCTCTATCGTAAGTC
>oligos_0_CTGGCTCCTCTGTATGTTGGAGAAT_CCTATATGTACCTCTATCGTAAGTC_381
CTGGCTCCTCTGTATGTTGGAGAATGATACTCGTTTCGGACTACAGCTTAGACATCTCAACTCATTCGGTCCATATACAGAAGCGGCGATGCGTTGCGTTTCTTGCAGTTACTGGTGCGAGCCGCGTCGCGCACCTATATGTACCTCTATCGTAAGTC
>oligos_0_CTGGCTCCTCTGTATGTTGGAGAAT_CCTATATGTACCTCTATCGTAAGTC_382
CTGGCTCCTCTGTATGTTGGAGAATCCCGCCCCTCGATTCTCAGAAATACTACGGAGTTCTGGGAACGGAGGAGTGTCTTGTCTACGGAGTAACAGAAATACACTTAGAGACCCCGTTGGATCGTTCGGCGCACCTATATGTACCTCTATCGTAAGTC
>oligos_0_CTGGCTCCTCTGTATGTTGGAGAAT_CCTATATGTACCTCTATCGTAAGTC_383
CTGGCTCCTCTGTATGTTGGAGAATGAACTCCAACCGCCATGCCCCGCCGTTTTCCGGTTCGCTCCGCGGACGGAACACGTCGGCTCTCTATCGTTGGTAGAAGTTATCCGGTGCATGCCCCGCGAATGTAGACCTATATGTACCTCTATCGTAAGTC
>oligos_0_CTGGCTCCTCTGTATGTTGGAGAAT_CCTATATGTACCTCTATCGTAAGTC_384
CTGGCTCCTCTGTATGTTGGAGAATCCGTAGTGCATGACACAGGGCTGAATCGTGAGATGACACTTTGGGCTAGGTGCCCAAACCCATTAAAAGACCAACTCTAATCTGGAGGCCGTACTACCCACGATTCCACCTATATGTACCTCTATCGTAAGTC
>oligos_0_CTGGCTCCTCTGTATGTTGGAGAAT_CCTATATGTACCTCTATCGTAAGTC_385
CTGGCTCCTCTGTATGTTGGAGAATGTGGTAGTAATGCTTGACTTGGCAGGTCACACCTCCGTAAAGCATAAGTTATAGCCCACATTTCCGAGTCTAGTAGGCAAATAAAAATTTCCGGTTCCTAGCTACTGACCTATATGTACCTCTATCGTAAGTC
>oligos_0_CTGGCTCCTCTGTATGTTGGAGAAT_CCTATATGTACCTCTATCGTAAGTC_386
CTGGCTCCTCTGTATGTTGGAGAATCGAATCTGCTCAGTGCGGAGGCAAACCTGCTAGAGTGACATGGATCAGAAGTTGCATCTTCGAGTCGCTGCGATTGATGAGCTGCGGACACGCGCTAAGGAATGTAGACCTATATGTACCTCTATCGTAAGTC
>oligos_0_CTGGCTCCTCTGTATGTTGGAGAAT_CCTATATGTACCTCTATCGTAAGTC_387
CTGGCTCCTCTGTATGTTGGAGAATGTCATCCCCGTTGGAATCTCAGGGGAGAACTGAATGCTCGTGGGGAGGCGGGGATAAGGGCGGTCGAAATGCGGTGGAGAAGTTGCATGGGCGATCAAGGCCGCACCACCTATATGTACCTCTATCGTAAGTC
>oligos_0_CTGGCTCCTCTGTATGTTGGAGAAT_CCTATATGTACCTCTATCGTAAGTC_388
CTGGCTCCTCTGTATGTTGGAGAATGATACTCCCTGCCGGCGGCACCAGTGACTGAAACGCGATTGGCAACGCCGCAAGTACCTCTATCTTCTGGACAGCTAAATCATTTACAGAGTCCGCATTACCCATCCACCTATATGTACCTCTATCGTAAGTC
>oligos_0_CTGGCTCCTCTGTATGTTGGAGAAT_CCTATATGTACCTCTATCGTAAGTC_389
CTGGCTCCTCTGTATGTTGGAGAATCCCGCCGACATACAATTTAGAGCTCCTTATCCGGTGGGACCTGGGTTTTCTAAACTTTGGATGCAGTCCGGCCGCCTGGCTTCTGTCTTTAGAGTCTGGTGCGACATTCCTATATGTACCTCTATCGTAAGTC
>oligos_0_CTGGCTCCTCTGTATGTTGGAGAAT_CCTATATGTACCTCTATCGTAAGTC_390
CTGGCTCCTCTGTATGTTGGAGAATGAACATCGGGTCAGACTTGGCAGGAAGAGACGAAGACTCGTATAATAGATTGCCACAAGCTCTCATATCCTAATGCTAATCGTTCTCCTACATTCGGAATGTGTTGATCCTATATGTACCTCTATCGTAAGTC
>oligos_0_CTGGCTCCTCTGTATGTTGGAGAAT_CCTATATGTACCTCTATCGTAAGTC_391
CTGGCTCCTCTGTATGTTGGAGAATCCGTAGATTCGGGCTGGATTGGGCCCCTTTAAATGCTATGAGTTACTCATTGACAGGGAACATTATTGTAATAGCCATGAATGACCCACATGTTTTACCAAGCAGCATCCTATATGTACCTCTATCGTAAGTC
>oligos_0_CTGGCTCCTCTGTATGTTGGAGAAT_CCTATATGTACCTCTATCGTAAGTC_392
CTGGCTCCTCTGTATGTTGGAGAATGTGGTACGGGACATGGGCAGGTTCCTCCCCTAGAAGCGAACCTAGTAGTCCTATATGTACCGAGGTTATTGGCGACAGGGCTCCCTCCAAAAAGACGCCCATGATCCACCTATATGTACCTCTATCGTAAGTC
>oligos_0_CTGGCTCCTCTGTATGTTGGAGAAT_CCTATATGTACCTCTATCGTAAGTC_393
CTGGCTCCTCTGTATGTTGGAGAATCGTGTATGTGGCGTTGCACCTGTTGCAAAGATGTCAACTATATCAAGTATCTTTCACCGATGTAGGTTGCAGTTTTACCTGCGTCTACGAGTGCGGTTTGCGTTCATTCCTATATGTACCTCTATCGTAAGTC
>oligos_0_CTGGCTCCTCTGTATGTTGGAGAAT_CCTATATGTACCTCTATCGTAAGTC_394
CTGGCTCCTCTGTATGTTGGAGAATGTCATCGATTCGGAATGATCGTAGCTTCGACAGTAGCAATTTGGATTGAAATCGATACTTAGCATAGACAGCCTCACTAGGCCGTGATATCCCGCGTACCTTACAGATCCTATATGTACCTCTATCGTAAGTC
>oligos_0_CTGGCTCCTCTGTATGTTGGAGAAT_CCTATATGTACCTCTATCGTAAGTC_395
CTGGCTCCTCTGTATGTTGGAGAATGATACATGGTAGGCGATTTCCCGCAGTTATGCTTTAAAAAGAAGTACCTGGGGATGTTCCGCCCGTTCTGGTAGTATCGTGGTAAGTGGCGGTATCGTATTTTAGGCACCTATATGTACCTCTATCGTAAGTC
>oligos_0_CTGGCTCCTCTGTATGTTGGAGAAT_CCTATATGTACCTCTATCGTAAGTC_396
CTGGCTCCTCTGTATGTTGGAGAATCCCGGTGGACGAAGGATCTCTCTGTGCGCAACCAACACCTAAAACCCGTTGACTCTGCGCACGGTGAGGCTCAGCGGCATCAAACAGGTCTCCTATGCTCTACGCGCACCTATATGTACCTCTATCGTAAGTC
>oligos_0_CTGGCTCCTCTGTATGTTGGAGAAT_CCTATATGTACCTCTATCGTAAGTC_397
CTGGCTCCTCTGTATGTTGGAGAATGAACATGTATGCCTGCAAGGGACTCTTTCTGGTCCATGGTTGTTTAAAATAAGTGGACGGGAGAGTGTGTGTACGCGTGCTATCTCGGGTACTCAATATCACGGAGATCCTATATGTACCTCTATCGTAAGTC
>oligos_0_CTGGCTCCTCTGTATGTTGGAGAAT_CCTATATGTACCTCTATCGTAAGTC_398
CTGGCTCCTCTGTATGTTGGAGAATCCGTACGAACTATAATTTCTTGTGATATACTTCACACCCTTCGTACCGCACCCATGCGTGCCTGGTACTGTATTACGCAGATTATCCGTTTCCCTACAAAGAGATCCACCTATATGTACCTCTATCGTAAGTC
>oligos_0_CTGGCTCCTCTGTATGTTGGAGAAT_CCTATATGTACCTCTATCGTAAGTC_399
CTGGCTCCTCTGTATGTTGGAGAATGTGCCAACTGAATCTTACCAGGCGGATATCGGCAAATCACTAACACTTGAGGTCGAAGCAGAACCCGGGAAGGGGGCATAGAAAATTCCGGCGCGTATAAGATAGGCACCTATATGTACCTCTATCGTAAGTC
>oligos_0_CTGGCTCCTCTGTATGTTGGAGAAT_CCTATATGTACCTCTATCGTAAGTC_400
CTGGCTCCTCTGTATGTTGGAGAATCGTGTAATCACGTAACATCGTCACAACCTTAATCATGATCATAAGATGTCAACTTCTTAAGTGGTAATACCACAGCCTGGGTCCCCAAAACTGCCTTGCCCGGTCTGACCTATATGTACCTCTATCGTAAGTC
>oligos_0_CTGGCTCCTCTGTATGTTGGAGAAT_CCTATATGTACCTCTATCGTAAGTC_401
CTGGCTCCTCTGTATGTTGGAGAATGTCATGATATTCGGGTGGGGTAGTTACCCACTACGGCGCCATGCCCCGGTGCCTTGCCCCTCTACGCCTACGGCTCTGCAGCCTGATTGGTTCGGTAACCTTACAGATCCTATATGTACCTCTATCGTAAGTC
>oligos_0_CTGGCTCCTCTGTATGTTGGAGAAT_CCTATATGTACCTCTATCGTAAGTC_402
CTGGCTCCTCTGTATGTTGGAGAATGATACAATAGGTCCCACCCGATGGCAGAGGCGACTAGTCACTGAACCTCTCACGGTGCGATGGGCTAGGTGCCGCCTTGTCCAGCAAATTAGACGTCGTGTTAACTGACCTATATGTACCTCTATCGTAAGTC
>oligos_0_CTGGCTCCTCTGTATGTTGGAGAAT_CCTATATGTACCTCTATCGTAAGTC_403
CTGGCTCCTCTGTATGTTGGAGAATCCCGGTCTGATAGCAGGGAAAAGTGAAGGGGATGACCAGGCTGGCCTGTGAAAATATGGATACATCTGTAGGGGTTTGTAGGTTGGCAGGTGCTCACGTGTTCAAAGACCTATATGTACCTCTATCGTAAGTC
>oligos_0_CTGGCTCCTCTGTATGTTGGAGAAT_CCTATATGTACCTCTATCGTAAGTC_404
CTGGCTCCTCTGTATGTTGGAGAATGAACAAATCTCCTTTACCGTAAACTAGTGAAGCTACCACGGCTACCTGGGCCGCGGATTCGGTCCAACGACATCTAAGTCACTCGAACTAACGGCGGACATTGATCCACCTATATGTACCTCTATCGTAAGTC
>oligos_0_CTGGCTCCTCTGTATGTTGGAGAAT_CCTATATGTACCTCTATCGTAAGTC_405
CTGGCTCCTCTGTATGTTGGAGAATCCGTACCCGAGAGCGTTCATTTACTTGTCAGGGACCGGAAGTTAGGCTTCTCGATAGTCAACGACGCACATCATTTGTCAACTAAGTAAAAGATTGTTCTTCGGAGATCCTATATGTACCTCTATCGTAAGTC
>oligos_0_CTGGCTCCTCTGTATGTTGGAGAAT_CCTATATGTACCTCTATCGTAAGTC_406
CTGGCTCCTCTGTATGTTGGAGAATGTGCCATACTGCACTGACATTCTTCCGCTACCCATTTCCACCGGTATCGTTGGTACCGTGATGCATCGTACTTCTGAGTAGTTCTCGATAGATTAACAAGTTACAGATCCTATATGTACCTCTATCGTAAGTC
>oligos_0_CTGGCTCCTCTGTATGTTGGAGAAT_CCTATATGTACCTCTATCGTAAGTC_407
CTGGCTCCTCTGTATGTTGGAGAATCGTGTTGAGATCAACCGATTGCAGCTAACAGATCCGCCAGCGGTTGGAGGCAGCCCGAGGGGGAGTATACCGTGCAGTTGTGAGTTGCACAACTTTCGGAGGGTATTTCCTATATGTACCTCTATCGTAAGTC
>oligos_0_CTGGCTCCTCTGTATGTTGGAGAAT_CCTATATGTACCTCTATCGTAAGTC_408
CTGGCTCCTCTGTATGTTGGAGAATGTCATGTGGCAGAAATCCGTCGCCAGCTCTCCATAACATTGACAGCATTCCGTTCTTCATACAAACTCCCGGAGCTAGGGTATGAATATACTCATAAAATTGGCACCACCTATATGTACCTCTATCGTAAGTC
>oligos_0_CTGGCTCCTCTGTATGTTGGAGAAT_CCTATATGTACCTCTATCGTAAGTC_409
CTGGCTCCTCTGTATGTTGGAGAATGATAGGACGCTCCCATGACAGGGAAGGTCGAGTGCCAATCATGCTTCTGGGATAAATGGGCATCTGTGTGCCCCCGGAAGGATGCGAGTGTCACGGCAATGTGGTTTTCCTATATGTACCTCTATCGTAAGTC
>oligos_0_CTGGCTCCTCTGTATGTTGGAGAAT_CCTATATGTACCTCTATCGTAAGTC_410
CTGGCTCCTCTGTATGTTGGAGAATCCCGGATACAGGTTGCGAGGGGCGCAACATTCAAGTCTATGCTTGTAGTCAAACTGATTAGATGAGTGGCTAAGCCGGTTCTGTTCCTTCCTTCGCAGCCAGGAAAGACCTATATGTACCTCTATCGTAAGTC
>oligos_0_CTGGCTCCTCTGTATGTTGGAGAAT_CCTATATGTACCTCTATCGTAAGTC_411
CTGGCTCCTCTGTATGTTGGAGAATGAACAATGTGACGGGGCCGGGTCAAGTAGGAAGCTGGAATTATGTTGGTGCGCGACTACCCGAGTTTTGTACCACGGGGGTGATGTGCGACCAATTGTTGATGATCCACCTATATGTACCTCTATCGTAAGTC
>oligos_0_CTGGCTCCTCTGTATGTTGGAGAAT_CCTATATGTACCTCTATCGTAAGTC_412
CTGGCTCCTCTGTATGTTGGAGAATCGATCCGGGACTACACTTGACATTTCCGAGTGGCCCACGACGCCGACCTCGATCAATCGGAACTTGGGATTACCTCTGCTACAAACGCTTTCCTTAACTGTGCCTAGACCTATATGTACCTCTATCGTAAGTC
>oligos_0_CTGGCTCCTCTGTATGTTGGAGAAT_CCTATATGTACCTCTATCGTAAGTC_413
CTGGCTCCTCTGTATGTTGGAGAATGTGCCTCTGTAGATCCGTTCTTCAAGGTACATCGAACGCCATCGGTCCTCAGTTCTCAGCTACTAGGGGCGTCAGTCGGCGACCTAGGCTGTTGCTGTGGCATAGGCACCTATATGTACCTCTATCGTAAGTC
>oligos_0_CTGGCTCCTCTGTATGTTGGAGAAT_CCTATATGTACCTCTATCGTAAGTC_414
CTGGCTCCTCTGTATGTTGGAGAATCGTGTTCCACCAAGCGTCAGGGGTAACCACAATACCATCGCTTCCCCTCATCCACTATCTCAAATAAGGCGCATGTGCGTTCGCCAGTCTTGCATATCAGCGTTAAGACCTATATGTACCTCTATCGTAAGTC
>oligos_0_CTGGCTCCTCTGTATGTTGGAGAAT_CCTATATGTACCTCTATCGTAAGTC_415
CTGGCTCCTCTGTATGTTGGAGAATGTCAAATAAGCAATAGTCGAGCCACCATCGAAACGCTTTCGGCGAAGAAGAAATCACTAACAGGGGACGATCGAAGTTAGCTTGCTTTTGTTATCTTCGCGGCTTGATCCTATATGTACCTCTATCGTAAGTC
>oligos_0_CTGGCTCCTCTGTATGTTGGAGAAT_CCTATATGTACCTCTATCGTAAGTC_416
CTGGCTCCTCTGTATGTTGGAGAATGATAGGTAATAGTATGGCGAATCCTCACATGGGCAGGACGCGGCAGAGATTGGCCTCACGAAATTGGTCGTCAAGTACTGCTGTGTGACTAGCGGTGTTGCGGGCGCACCTATATGTACCTCTATCGTAAGTC
>oligos_0_CTGGCTCCTCTGTATGTTGGAGAAT_CCTATATGTACCTCTATCGTAAGTC_417
CTGGCTCCTCTGTATGTTGGAGAATCCCGGAACTCTGCATGGTGCTCTATTGATGCCCGTTAACCCCTCGCAACAGAGAAAGGGCCTGGAATTATCCTTCCTTGACCGCATCGTGTGGTTGAATAACATGCATCCTATATGTACCTCTATCGTAAGTC
>oligos_0_CTGGCTCCTCTGTATGTTGGAGAAT_CCTATATGTACCTCTATCGTAAGTC_418
CTGGCTCCTCTGTATGTTGGAGAATGAAGGAGCGGTCTGTCTGTGACCCGGGCTGTAGTTTGGTTAGTAATAATAGATTGCCAGCGTTCAACAATCCGCGTCATACTAGCCCAATATTAGGCGGTTCGGCGCACCTATATGTACCTCTATCGTAAGTC
>oligos_0_CTGGCTCCTCTGTATGTTGGAGAAT_CCTATATGTACCTCTATCGTAAGTC_419
CTGGCTCCTCTGTATGTTGGAGAATCGATCCCTACATGCTCAATCGAGCACATAGAGATAGTAGTAGAAATATGTTTGCATTTTTGCGCTCCCCACTAAGTCAGGTTCTCTCCACCTTCATCAGTCACACATTCCTATATGTACCTCTATCGTAAGTC
>oligos_0_CTGGCTCCTCTGTATGTTGGAGAAT_CCTATATGTACCTCTATCGTAAGTC_420
CTGGCTCCTCTGTATGTTGGAGAATGTGCCTCAATCGTAGAATTCCACACCACAAGTGGGGATCGCTCTAAAGATATCCCCTGGTTTTTACACCACGGTCGGTCTTGACGGAGCAAACCGGTGATAGCAGCATCCTATATGTACCTCTATCGTAAGTC
>oligos_0_CTGGCTCCTCTGTATGTTGGAGAAT_CCTATATGTACCTCTATCGTAAGTC_421
CTGGCTCCTCTGTATGTTGGAGAATCGTGACCTGGAGAGTTTTTTCCAGTGTAGCCGTTGCGACTTCTGGAGGCGAAAATGTGAAGAATGAACTCCCATTTCCACCGGAGTTATTCGTCTTACCGAAGTGGCACCTATATGTACCTCTATCGTAAGTC
>oligos_0_CTGGCTCCTCTGTATGTTGGAGAAT_CCTATATGTACCTCTATCGTAAGTC_422
CTGGCTCCTCTGTATGTTGGAGAATGTCAAAACGTTCTACGTCATATCGGCTCCTGGAAGAAGTCGCCCAGCTATACGAACGAGTTGGTCTCGCTACGCGTCTTGCCTGGGAATTCGAACCATCCTTCAAAGACCTATATGTACCTCTATCGTAAGTC
>oligos_0_CTGGCTCCTCTGTATGTTGGAGAAT_CCTATATGTACCTCTATCGTAAGTC_423
CTGGCTCCTCTGTATGTTGGAGAATGATAGCCTTTGCATAGCGATAATACACACAACTCCTGGGGAAATCAATGCCGAGCAGTACAAAGACCCTCGACCAGAGCTGGTTAGCCTCGGGAATTACTTAGGGTGACCTATATGTACCTCTATCGTAAGTC
>oligos_0_CTGGCTCCTCTGTATGTTGGAGAAT_CCTATATGTACCTCTATCGTAAGTC_424
CTGGCTCCTCTGTATGTTGGAGAATCCGAGCACCTGACCGTATTGGCAGACAGGCGATCCTCGGGGGGCTAACCTGTGTTTCCACAGTAATCCCAGTAAACTGACCGCGGCCTGCGTTGTTTATCCAGAGCATCCTATATGTACCTCTATCGTAAGTC
>oligos_0_CTGGCTCCTCTGTATGTTGGAGAAT_CCTATATGTACCTCTATCGTAAGTC_425
CTGGCTCCTCTGTATGTTGGAGAATGAAGGACAATGCGAATGCCCCAACCAGAAGCTGAGCGGGACCGTACCTTTAGTGGTCTTGCCTGCAAGCAAATCGTGGTATAAGTCTCCGGTCCGTTTTACAACCGCACCTATATGTACCTCTATCGTAAGTC
>oligos_0_CTGGCTCCTCTGTATGTTGGAGAAT_CCTATATGTACCTCTATCGTAAGTC_426
CTGGCTCCTCTGTATGTTGGAGAATCGATCGTATCCCTTCCGCCGTGATATCCCCTGGAGCCATATGCATCTTCCGGGCCGATATCTGAACCTCATATTATAGTGTGTTATGTGAGTATAAGGCGCATCGTGACCTATATGTACCTCTATCGTAAGTC
>oligos_0_CTGGCTCCTCTGTATGTTGGAGAAT_CCTATATGTACCTCTATCGTAAGTC_427
CTGGCTCCTCTGTATGTTGGAGAATGTGCCTGCGGAGGGGTAAGTAATCTAACAGCACTCAAGGATCTCAACTCATTCCTGGTAAAGCTGGGCAGTTCACCTCGTGTCCACCGACGTGCCAGATGCGTGCCATCCTATATGTACCTCTATCGTAAGTC
>oligos_0_CTGGCTCCTCTGTATGTTGGAGAAT_CCTATATGTACCTCTATCGTAAGTC_428
CTGGCTCCTCTGTATGTTGGAGAATCGTGACGGTCCAAGTCGGTCCCTGGAAAGGCGGCGGATGCTCTGTACCCTGGATCTCTCAAACGGGCGTATCTCAATGGGCCTAACGTATTGTGTGTGTTTGTAATTTCCTATATGTACCTCTATCGTAAGTC
>oligos_0_CTGGCTCCTCTGTATGTTGGAGAAT_CCTATATGTACCTCTATCGTAAGTC_429
CTGGCTCCTCTGTATGTTGGAGAATGTCAATGGCTCGAATACTGGAACTTATGACTTCAGTCGTGGCAATCACATAGCGCTGGCGCGCATGAACAGGACGACGAGCTTTTCCAACAACCCTAGTTGGTTCATTCCTATATGTACCTCTATCGTAAGTC
>oligos_0_CTGGCTCCTCTGTATGTTGGAGAAT_CCTATATGTACCTCTATCGTAAGTC_430
CTGGCTCCTCTGTATGTTGGAGAATGATAGCGGCGAATTAATCCGTCCAAAGCGAAAGTGGTTGTCCGTGGGGCCCGAAGGTAGCCTGCGGTAGAAAGAGGCTGCATCGCGAGCGGAAGCGACCAATAAATTTCCTATATGTACCTCTATCGTAAGTC
>oligos_0_CTGGCTCCTCTGTATGTTGGAGAAT_CCTATATGTACCTCTATCGTAAGTC_431
CTGGCTCCTCTGTATGTTGGAGAATCCGAGCTATGTATCGCAAAGCCGTAAGGGTGGGTTCCACTGGGCTGCACTAGAGACTTTGTCCCTTAATAAGCTCCGCTCATCTCGGACGGGCGCGCCTAGCGCACCACCTATATGTACCTCTATCGTAAGTC
>oligos_0_CTGGCTCCTCTGTATGTTGGAGAAT_CCTATATGTACCTCTATCGTAAGTC_432
CTGGCTCCTCTGTATGTTGGAGAATGAAGGTTTTAGCGATTGTGACATCAAGGGAAAGTAACTGGTATATAAGACCGCCACTGTAGCACATCCAAAAGACAACCCCCCCCATTCGTCGAAATGGAGGGGCGCACCTATATGTACCTCTATCGTAAGTC
>oligos_0_CTGGCTCCTCTGTATGTTGGAGAAT_CCTATATGTACCTCTATCGTAAGTC_433
CTGGCTCCTCTGTATGTTGGAGAATCGATCGACCAACGCCCTACGTGTAGATGTGGAATACCTGTAGAGCAGCAGTGTGTCCTGCGATTCCCTGTCCGCCAATTTCATAACCCATTTGTTCTTGTACAGGATTCCTATATGTACCTCTATCGTAAGTC
>oligos_0_CTGGCTCCTCTGTATGTTGGAGAAT_CCTATATGTACCTCTATCGTAAGTC_434
CTGGCTCCTCTGTATGTTGGAGAATGTGCGCGTACGCTGTTATGTGAGAGTGCTTGCAGCGTAACTTTGGAATATTGATTGCAATGCCAGTAGGAGAACCTTCTAGGGTGCTGAAAGGAACACAGCGTTAAGACCTATATGTACCTCTATCGTAAGTC
>oligos_0_CTGGCTCCTCTGTATGTTGGAGAAT_CCTATATGTACCTCTATCGTAAGTC_435
CTGGCTCCTCTGTATGTTGGAGAATCGTGAGACACTTTGGCTTGTTGGTGCGCCGGTGAGTCGCGGTTTTGCACAGTCACTACACACCATGCAATCTGAACGGTCCGGTCGAATGATCGTTTTGCAGGCACCACCTATATGTACCTCTATCGTAAGTC
>oligos_0_CTGGCTCCTCTGTATGTTGGAGAAT_CCTATATGTACCTCTATCGTAAGTC_436
CTGGCTCCTCTGTATGTTGGAGAATGTCAATCACGCCAGTCACCGTTTGTGAAAGCGAATTCTACCACTCCGCTTGCCTATGTTCGGATTAACGCCCGAAGGTTACATGACCAGCAGGGCAGGTTGTTTTCCACCTATATGTACCTCTATCGTAAGTC
>oligos_0_CTGGCTCCTCTGTATGTTGGAGAAT_CCTATATGTACCTCTATCGTAAGTC_437
CTGGCTCCTCTGTATGTTGGAGAATGATTACTCAGACAGAACCAGTCTCTGCATGCGATAGGTATGCCGCCGAGGTCCTTTAGTCAAGTCGAGCCTTCCTGCAAATCCGAAATCCACAACGTGGGGACACATTCCTATATGTACCTCTATCGTAAGTC
>oligos_0_CTGGCTCCTCTGTATGTTGGAGAAT_CCTATATGTACCTCTATCGTAAGTC_438
CTGGCTCCTCTGTATGTTGGAGAATCCGAGGCTAGGGGTTTGTAGGAGATTCCCGCTAAAAGAACCTCTGCACTCCTGATCCACGTACACGTAGAATTCGCATATTACGTCGTACCTGTGTTTCGGCCCGATTCCTATATGTACCTCTATCGTAAGTC
>oligos_0_CTGGCTCCTCTGTATGTTGGAGAAT_CCTATATGTACCTCTATCGTAAGTC_439
CTGGCTCCTCTGTATGTTGGAGAATGAAGGTAGCCTCTGACAGTAAATCAACATCCACTATCTGGACTAGATTCCTAACTCAATTGAAGTCAACCGGCCCTGACCTATTTAAACGCGCTCATGCCATGCTAGACCTATATGTACCTCTATCGTAAGTC
>oligos_0_CTGGCTCCTCTGTATGTTGGAGAAT_CCTATATGTACCTCTATCGTAAGTC_440
CTGGCTCCTCTGTATGTTGGAGAATCGATGAATTATACGTATCAGTCCGTGCAGAGAGTTCCGCGAACAGGGTTGCCAAGTTCAGGTCGGCGGTTAGTCTTCCGTCGCCAGCATTTAGATGTATAACAGGATTCCTATATGTACCTCTATCGTAAGTC
>oligos_0_CTGGCTCCTCTGTATGTTGGAGAAT_CCTATATGTACCTCTATCGTAAGTC_441
CTGGCTCCTCTGTATGTTGGAGAATGTGCGCCGGATCGTGCTCGACGGCTGTTTCGGCCGTCTAGAAAGAGGGGAAGCTATATTTGACTAGACCAACTCTTCGGGTTGATATCTTTTCGAGCCGTTATTGCATCCTATATGTACCTCTATCGTAAGTC
>oligos_0_CTGGCTCCTCTGTATGTTGGAGAAT_CCTATATGTACCTCTATCGTAAGTC_442
CTGGCTCCTCTGTATGTTGGAGAATCGTGAGTAGACGTAGGCTACGTACCTCCCAAAATCAGTGTGGGCCGGTTATTATCCAGTTAATAACTAGGGCAAGTGACTTTTTTTATAGGGCACGCTTGATTAGGCACCTATATGTACCTCTATCGTAAGTC
>oligos_0_CTGGCTCCTCTGTATGTTGGAGAAT_CCTATATGTACCTCTATCGTAAGTC_443
CTGGCTCCTCTGTATGTTGGAGAATCCCCAACGCAGAACAGCGGGGAGTATACCCCCCGTTAAGTGGTATGCCCATAATTGTTTACACATGCAGTCCCACACTTTCACGTCTCCCCATGTGTACATTGAGCATCCTATATGTACCTCTATCGTAAGTC
>oligos_0_CTGGCTCCTCTGTATGTTGGAGAAT_CCTATATGTACCTCTATCGTAAGTC_444
CTGGCTCCTCTGTATGTTGGAGAATGATTACAACCCTTTCGTCAGCGAATCATAATACAGGCGCAGGGGTGCGAATTGCATTACTTCCGAATGACTTGCAGAGGTTAGACCTTCAAACGATGTAATAGGTTTTCCTATATGTACCTCTATCGTAAGTC
>oligos_0_CTGGCTCCTCTGTATGTTGGAGAAT_CCTATATGTACCTCTATCGTAAGTC_445
CTGGCTCCTCTGTATGTTGGAGAATCCGAGGGGGTTGATTCGAAACGCACAGCCATAATAAATCCCAGTTCCGGTGCATCAAGAACGTTAGCTGGTGTCGAATAGCCCAGCCGGCAATACTAAGACGCGTTTTCCTATATGTACCTCTATCGTAAGTC
>oligos_0_CTGGCTCCTCTGTATGTTGGAGAAT_CCTATATGTACCTCTATCGTAAGTC_446
CTGGCTCCTCTGTATGTTGGAGAATGAAGCCAATGCGGGCCTACCACCACCCATCTGGCTACGTACCTGAAATGCTCACAGGAATCTGGCGTGCGTACTTAAGCTCGAGTAAGCTTCGTAGATGCATGATCCACCTATATGTACCTCTATCGTAAGTC
>oligos_0_CTGGCTCCTCTGTATGTTGGAGAAT_CCTATATGTACCTCTATCGTAAGTC_447
CTGGCTCCTCTGTATGTTGGAGAATCGATGATGCCGATCCCTACATCTAGTAAAACGTCTCTACACGAGCAGGTGATTCCACGAGCGTCGCTCCATAGAAATGGCCCGGAGTGACGGCTTTCCAGCTTTGCATCCTATATGTACCTCTATCGTAAGTC
>oligos_0_CTGGCTCCTCTGTATGTTGGAGAAT_CCTATATGTACCTCTATCGTAAGTC_448
CTGGCTCCTCTGTATGTTGGAGAATGTGCGGTCCTTCCGAGGCCGTACTTTCTGGAATCGCGAATTTCCTGCGCTGCAATGTAAGCTTGAATCAATAAGTTGCCTTCCATTCCTTCTCCCGTTGTACAGGATTCCTATATGTACCTCTATCGTAAGTC
>oligos_0_CTGGCTCCTCTGTATGTTGGAGAAT_CCTATATGTACCTCTATCGTAAGTC_449
CTGGCTCCTCTGTATGTTGGAGAATCGTCGGGTTACTTATGACACCCCGCGGCAAGTCCAACAGACGACGCGATCTCAAGCGTTGTACTTACGTGGCATGTCATACGTCGAGCAAAGAATCAGCCCTGGGTGACCTATATGTACCTCTATCGTAAGTC
>oligos_0_CTGGCTCCTCTGTATGTTGGAGAAT_CCTATATGTACCTCTATCGTAAGTC_450
CTGGCTCCTCTGTATGTTGGAGAATCCCCAAGTTCACATTTTACCGCGGACCTGCTGTACATTGTTAATTCTCTCTGTGGAGACCAAATTCCATCGAATAATTCAACACACATACAAAGCCTATTATAACTGACCTATATGTACCTCTATCGTAAGTC
>oligos_0_CTGGCTCCTCTGTATGTTGGAGAAT_CCTATATGTACCTCTATCGTAAGTC_451
CTGGCTCCTCTGTATGTTGGAGAATGATTAGGTGCTAATTTTAGGCAACAACCGCATTACGAGGTTCTGGACAGCAGTAGCGCACGGATCGGGTGGCATGTCTGCGTCCCCCTTTATCCTAATCTTCTGCCATCCTATATGTACCTCTATCGTAAGTC
>oligos_0_CTGGCTCCTCTGTATGTTGGAGAAT_CCTATATGTACCTCTATCGTAAGTC_452
CTGGCTCCTCTGTATGTTGGAGAATCCGAGGGCATGGTAATCCATCTACAAATAACAGCGATCGAGTACCGAGCCAACCTTCACTCAAAAGATCAGCGGAACTCTGCATGCGAACAAAAAGCCAACAAACTGACCTATATGTACCTCTATCGTAAGTC
>oligos_0_CTGGCTCCTCTGTATGTTGGAGAAT_CCTATATGTACCTCTATCGTAAGTC_453
CTGGCTCCTCTGTATGTTGGAGAATGAAGCCTCCTAGTTTGCCTGATAAGCCGACCCAGACCTTTCAAATGACCTGACCGAGAACGCTTCTTTAAACAACAAGGCAGATGACTTAAACTTCTGTATCGTCTGACCTATATGTACCTCTATCGTAAGTC
>oligos_0_CTGGCTCCTCTGTATGTTGGAGAAT_CCTATATGTACCTCTATCGTAAGTC_454
CTGGCTCCTCTGTATGTTGGAGAATCGATGTCCGCTGCGGCGTCCCACGTGGGTTGTTGTACGATGAGAGTTGTCGCAAGCACTAGACGGTCGCGAAGAAGATCCAGTGACTCCCTTGGCAATATGTGTTGATCCTATATGTACCTCTATCGTAAGTC
>oligos_0_CTGGCTCCTCTGTATGTTGGAGAAT_CCTATATGTACCTCTATCGTAAGTC_455
CTGGCTCCTCTGTATGTTGGAGAATGTGCGGAATGGCTGTGCCGAACTCCATTCTCGACGAATCACCATCAGCGGATTAGTTTGACCAGGGCGAATAGAGGTTCCATCACTGACCAACTCACCTGGGAGGATTCCTATATGTACCTCTATCGTAAGTC
>oligos_0_CTGGCTCCTCTGTATGTTGGAGAAT_CCTATATGTACCTCTATCGTAAGTC_456
CTGGCTCCTCTGTATGTTGGAGAATCGTCGGCGCGGAGAGCTTGCGTGTTGTATAGTGCTACCAGTAACGACGTCCAGAGTCAGTCTGACTATGGAAATTAAGAAAACGGTATGGGGGACGGGCCATGAGCATCCTATATGTACCTCTATCGTAAGTC
>oligos_0_CTGGCTCCTCTGTATGTTGGAGAAT_CCTATATGTACCTCTATCGTAAGTC_457
CTGGCTCCTCTGTATGTTGGAGAATCCCCATAAACGGTAATATTCTAGTTCGCTTTAGATAGTGTTTCCACTTCCGGGCGAAGAACCCATGTAGTAAGGTGAGGATATCATCTTGCTTCCTGCAAAAATAAGACCTATATGTACCTCTATCGTAAGTC
>oligos_0_CTGGCTCCTCTGTATGTTGGAGAAT_CCTATATGTACCTCTATCGTAAGTC_458
CTGGCTCCTCTGTATGTTGGAGAATGATTAGCGAACCACTTACATGACGGCCGAAGTTCGATGATTGGGTACCGCTAAGCCCTCCGTGCTTGTGAGACCCGATGGCTTCCACGCCCATCCCAATTATACCGCACCTATATGTACCTCTATCGTAAGTC
>oligos_0_CTGGCTCCTCTGTATGTTGGAGAAT_CCTATATGTACCTCTATCGTAAGTC_459
CTGGCTCCTCTGTATGTTGGAGAATCCGACAGTGATAAGGTGGAAATCGCTGTGTAGTTAACAATTCGATTCCTCTGATCGTCCGTACAATGCACTCATACAGCGGGGACCTAATCAGTCGTCAGAGGCACCACCTATATGTACCTCTATCGTAAGTC
>oligos_0_CTGGCTCCTCTGTATGTTGGAGAAT_CCTATATGTACCTCTATCGTAAGTC_460
CTGGCTCCTCTGTATGTTGGAGAATGAAGCGCGCCGTGTGGCCTGAAACATTGTACCAGACCGAAGCAACTACTCATGCAAGGAGTTCCAAGTAGAGGGCCGTAAATCCTCGTCCCTCTGCGTCGTCATTCCACCTATATGTACCTCTATCGTAAGTC
>oligos_0_CTGGCTCCTCTGTATGTTGGAGAAT_CCTATATGTACCTCTATCGTAAGTC_461
CTGGCTCCTCTGTATGTTGGAGAATCGATGTGAAAGGTGGTGAGGAAGAGTATATTTCCTCAATAGCGACCTGAAGCTAGTTCTGAAGTAGTTATACTGGAACAGGGAGATGATCGGATGAGAGTAAAGCCATCCTATATGTACCTCTATCGTAAGTC
>oligos_0_CTGGCTCCTCTGTATGTTGGAGAAT_CCTATATGTACCTCTATCGTAAGTC_462
CTGGCTCCTCTGTATGTTGGAGAATGTCTGTAACTGCCTATTAACGAGCAATTGCCATCTAATAGAGTTCTTCCTGTGGTGCTTGTGAGACCCCCGCTAGCTAGGTTGGGGCGGGTCCAACGACATGGCACCACCTATATGTACCTCTATCGTAAGTC
>oligos_0_CTGGCTCCTCTGTATGTTGGAGAAT_CCTATATGTACCTCTATCGTAAGTC_463
CTGGCTCCTCTGTATGTTGGAGAATCGTCGCTCGGATCTCGGTATGCACCTCGCACCGTAAGATTGACGAAGAGGACCTCGTCCCATACGCCCAGGGGCAATGATTAGCACTTTCGTAATCATACTCCGGTGACCTATATGTACCTCTATCGTAAGTC
>oligos_0_CTGGCTCCTCTGTATGTTGGAGAAT_CCTATATGTACCTCTATCGTAAGTC_464
CTGGCTCCTCTGTATGTTGGAGAATCCCCATTCGTCCGTTTACATCATGAGGAGGTCGCTCCATTATACTAACCAGCGCTCCGTTGTGATAAGCGATGCTTCAAGAGTAACCCACGATTGAGCATAGCCGATTCCTATATGTACCTCTATCGTAAGTC
>oligos_0_CTGGCTCCTCTGTATGTTGGAGAAT_CCTATATGTACCTCTATCGTAAGTC_465
CTGGCTCCTCTGTATGTTGGAGAATGATTTACAGTATTTGCACAGAAGAGTCTCTGCATGGTCACTATGAGCCCACGCCATTTCGCAGACGAACCTGTAGTAGTGTATAAAATGGTGACGGATCGGCCCGATTCCTATATGTACCTCTATCGTAAGTC
>oligos_0_CTGGCTCCTCTGTATGTTGGAGAAT_CCTATATGTACCTCTATCGTAAGTC_466
CTGGCTCCTCTGTATGTTGGAGAATCCGACACGACCCAAGTCAAGATCAAACAGGAAGGTAGCGGATGATTCTAGGAGCAAGTAACCAAAGGTGGAATCGCCCCACAAGCTCATACCGTTGATCAGTTGTAGACCTATATGTACCTCTATCGTAAGTC
>oligos_0_CTGGCTCCTCTGTATGTTGGAGAAT_CCTATATGTACCTCTATCGTAAGTC_467
CTGGCTCCTCTGTATGTTGGAGAATGAAGCGGTTATTATGTAAGCACGGGTCACGCGTGATGGGAGCAGGAATAACGGCTCTGGGCGCGTATATAAGTATTTAATAAAAAACTTTGGATCACGTGGTATAAGACCTATATGTACCTCTATCGTAAGTC
>oligos_0_CTGGCTCCTCTGTATGTTGGAGAAT_CCTATATGTACCTCTATCGTAAGTC_468
CTGGCTCCTCTGTATGTTGGAGAATCGAAATTATATACAACTAACGGGTACTCTGAAGGTGGGCATAAGCGATGCTTCAACCAGCTGACCTTGCGGGGTATCAGTCCGTGGCAGGGGATTTCACATGTCCGCACCTATATGTACCTCTATCGTAAGTC
>oligos_0_CTGGCTCCTCTGTATGTTGGAGAAT_CCTATATGTACCTCTATCGTAAGTC_469
CTGGCTCCTCTGTATGTTGGAGAATGTCTGTTCTGTCAGGTTCTCTCCTATGCTCAGGCGCACACCTAGGCAATGCATGCAGGCTTCGCTTACTTGCTGCATTTGTTGGGGTAACGCAAAATATGCGTGACCACCTATATGTACCTCTATCGTAAGTC
>oligos_0_CTGGCTCCTCTGTATGTTGGAGAAT_CCTATATGTACCTCTATCGTAAGTC_470
CTGGCTCCTCTGTATGTTGGAGAATCGTCGCAAATGGCGTGTTACGTTGAAGTAAGAGGAAGTATGGGATTACGCGTAATTAATTACCTTGCTGATTGGACGCCAGAACCCCTTAAGAGATGTTAAACGAGATCCTATATGTACCTCTATCGTAAGTC
>oligos_0_CTGGCTCCTCTGTATGTTGGAGAAT_CCTATATGTACCTCTATCGTAAGTC_471
CTGGCTCCTCTGTATGTTGGAGAATCCCCTCTTAAATCCGGGCCCGATACATGGTAGGGTGGCGGGACACTGCGGAAAAGTCGTCGTTATCCATATGAACTCCCAACACTCCGTGAAACGGTGCACTCGCGCACCTATATGTACCTCTATCGTAAGTC
>oligos_0_CTGGCTCCTCTGTATGTTGGAGAAT_CCTATATGTACCTCTATCGTAAGTC_472
CTGGCTCCTCTGTATGTTGGAGAATGATTTAGCACTACGCAATGATTACTATGCACCAAATTCGCCTCATTTGCTGACGGCACAGCGGATTACGCCCAGCTATTAAGTCGCAGATACCTGGAACGTCAGTAGACCTATATGTACCTCTATCGTAAGTC
>oligos_0_CTGGCTCCTCTGTATGTTGGAGAAT_CCTATATGTACCTCTATCGTAAGTC_473
CTGGCTCCTCTGTATGTTGGAGAATCCGACTTCTCTGTATAGCTCTGCGAAACCCCTCCAGCAATCTCCCCGGCGCAGAATGACGACGCCCCACATAGACGATGCAAGGACCACTCTAACTCCACCAGATCCACCTATATGTACCTCTATCGTAAGTC
>oligos_0_CTGGCTCCTCTGTATGTTGGAGAAT_CCTATATGTACCTCTATCGTAAGTC_474
CTGGCTCCTCTGTATGTTGGAGAATGTGGAGCAAGTTCTTTATCTCCGTGTCGTGTCGGCTTGCATGCACAGATTGAAGCTCGGAGCGGGGTAAACGAAGGGCTTGAACTCGTACGGTATGCACGGACACATTCCTATATGTACCTCTATCGTAAGTC
>oligos_0_CTGGCTCCTCTGTATGTTGGAGAAT_CCTATATGTACCTCTATCGTAAGTC_475
CTGGCTCCTCTGTATGTTGGAGAATCGAAATACCCGATATCAATTCTAGTTGTTGCCCGGATACTACAAGCGAGAGGTCGAAGCTATATTATCCACCAACAACCGCAACTCTTCGGCCAGGCGTTTGTCCGCACCTATATGTACCTCTATCGTAAGTC
>oligos_0_CTGGCTCCTCTGTATGTTGGAGAAT_CCTATATGTACCTCTATCGTAAGTC_476
CTGGCTCCTCTGTATGTTGGAGAATGTCTGACGTACAGATCCGGTTGACGCGGTGAACATATTTGGAACGCAACACGGCTCCTCAACGTTCCCGTAGGCCCGACCCTTCGTTATTATCCTTGACGTAATCATTCCTATATGTACCTCTATCGTAAGTC
>oligos_0_CTGGCTCCTCTGTATGTTGGAGAAT_CCTATATGTACCTCTATCGTAAGTC_477
CTGGCTCCTCTGTATGTTGGAGAATCGTCCTAGGATACCTTCAGCCGCGTCCAATAGGGGGGCCGGCGTGTCGTGTGTATTCGCGCGAGTGCATTATGATTACACGGGGTAGGAAAAATCAACAAAAAGCCATCCTATATGTACCTCTATCGTAAGTC
>oligos_0_CTGGCTCCTCTGTATGTTGGAGAAT_CCTATATGTACCTCTATCGTAAGTC_478
CTGGCTCCTCTGTATGTTGGAGAATCCCCTCAGGCGGGGAAGATGCGGCCTAAGTGTCTGCAGCGGTAAGCCATTACAGAGATGGAAGTTGAAGGAGAGTTAGCCCTTACGCCTGTAGGTGGTGTACAGTAGACCTATATGTACCTCTATCGTAAGTC
>oligos_0_CTGGCTCCTCTGTATGTTGGAGAAT_CCTATATGTACCTCTATCGTAAGTC_479
CTGGCTCCTCTGTATGTTGGAGAATGATTTTAGTCCTGCCCGATGTCGTAAAGAAGAGCTGTTCGTCCTAAAGTATGAACCACGTGAACTGCTTTAGCAAAAAAGTGGCGGACCAACCTGGTGGGGCCCGATTCCTATATGTACCTCTATCGTAAGTC
>oligos_0_CTGGCTCCTCTGTATGTTGGAGAAT_CCTATATGTACCTCTATCGTAAGTC_480
CTGGCTCCTCTGTATGTTGGAGAATCCGACTAACTACCCTTCAGAGCCCACCATCCGAGATATGCAATATAGGTCCCAGATTCTTACATGAGAGAGTTGAAATTTAAACCTCGACTGTGGCCATGCGTGCCATCCTATATGTACCTCTATCGTAAGTC
>oligos_0_CTGGCTCCTCTGTATGTTGGAGAAT_CCTATATGTACCTCTATCGTAAGTC_481
CTGGCTCCTCTGTATGTTGGAGAATGTGGAGGCGTGTTTATTTCTCAGTGAGTAAGATGGCGCGTGCGTTACCTTTCGCTGCTTTCCGATACGCAGAACTTACTTTGACAAAATGATCTTCGACCGGATTCCACCTATATGTACCTCTATCGTAAGTC
>oligos_0_CTGGCTCCTCTGTATGTTGGAGAAT_CCTATATGTACCTCTATCGTAAGTC_482
CTGGCTCCTCTGTATGTTGGAGAATCGAAAAGGGCTGGGGTCCTGCTAGTTCTCGTCAAGTACATAATCCGTCGGTAAAGATAAAACCACTCCGCTAAGGATGTACAATTCCCCCCAGTTACTGGAAGGGTGACCTATATGTACCTCTATCGTAAGTC
>oligos_0_CTGGCTCCTCTGTATGTTGGAGAAT_CCTATATGTACCTCTATCGTAAGTC_483
CTGGCTCCTCTGTATGTTGGAGAATGTCTGAGTCCAATGATTTTATACTTGCATTCCCGCAGTACCACCAGTGACTCGTTGCTGGCCGGCACATGCCGGGCCAGCATACAACCGCAAGCCCCGACACGTATTTCCTATATGTACCTCTATCGTAAGTC
>oligos_0_CTGGCTCCTCTGTATGTTGGAGAAT_CCTATATGTACCTCTATCGTAAGTC_484
CTGGCTCCTCTGTATGTTGGAGAATCGTCCTACAAGACTCCCTTGCTAGCATGCCGTCCTTTAGTCATATAGTGAATGTCTCCTGCACAGCATATCAGCGTACCCCCACTCAAGGTGATGGGACTTCGGAGATCCTATATGTACCTCTATCGTAAGTC
>oligos_0_CTGGCTCCTCTGTATGTTGGAGAAT_CCTATATGTACCTCTATCGTAAGTC_485
CTGGCTCCTCTGTATGTTGGAGAATCCCCTGGCCCACGTTCCTTTTGGATTCGACTGGCCGAAACGAATCGACTATCGCGGGGCTCTCACGCCGACCTGTGCCCGTCCTTACAGTGGACATGTCCGGCGTTTTCCTATATGTACCTCTATCGTAAGTC
>oligos_0_CTGGCTCCTCTGTATGTTGGAGAAT_CCTATATGTACCTCTATCGTAAGTC_486
CTGGCTCCTCTGTATGTTGGAGAATGATTTTTTCATGCGACGTTCTCCAGGAGTAGCAATTAAGCTAGGTAACGTCATTGAGGGATGTGCAGTCAGATTAGGCATAGCACACAGGGGCGCATTAGTGACTTTTCCTATATGTACCTCTATCGTAAGTC
>oligos_0_CTGGCTCCTCTGTATGTTGGAGAAT_CCTATATGTACCTCTATCGTAAGTC_487
CTGGCTCCTCTGTATGTTGGAGAATCCGTTTCTATAAGATAGCTACCACCAGTGACTGAAACCTGCTTTCCCCGACCCACGCTGGCATAGGCTCATCAATGTTATTCGAACCTGAGGCCTGGCTATAGGGTGACCTATATGTACCTCTATCGTAAGTC
>oligos_0_CTGGCTCCTCTGTATGTTGGAGAAT_CCTATATGTACCTCTATCGTAAGTC_488
CTGGCTCCTCTGTATGTTGGAGAATGTGGACAGCAGTTAGGAATTTCGCCCTCCAGCTCGCATAGTCCTGCGTGCTCTAACGGCGGACTGGCCCCGCTTACGAGACGTTGAGAGCCATCAGAGTTTTTATGATCCTATATGTACCTCTATCGTAAGTC
>oligos_0_CTGGCTCCTCTGTATGTTGGAGAAT_CCTATATGTACCTCTATCGTAAGTC_489
CTGGCTCCTCTGTATGTTGGAGAATCGAAAACTAAGGTACGCTCCATTTCTCGTATAATTATATTTTTCGGGGCCGCTCAGGAGAATTGGTTAGAGTTCAGACTGGTCCTGAAATCACACCGCTTTGGACATTCCTATATGTACCTCTATCGTAAGTC
>oligos_0_CTGGCTCCTCTGTATGTTGGAGAAT_CCTATATGTACCTCTATCGTAAGTC_490
CTGGCTCCTCTGTATGTTGGAGAATGTCTCGGCTGGTGCAGAGACGGCGAAGTCAGACCGGCGCGTTCTTGCCCAAGAGAACTTAGGCCGCTTCGGGGTTACAGCAATTGGAGGAAATTTGCTAGTGCCTAGACCTATATGTACCTCTATCGTAAGTC
>oligos_0_CTGGCTCCTCTGTATGTTGGAGAAT_CCTATATGTACCTCTATCGTAAGTC_491
CTGGCTCCTCTGTATGTTGGAGAATCGTCCTTAGCTATTGGTGAACCATTAAGGTCTCTCCGACATGAAAGGCATGATTTGAGTCTTCTTTGGCAGAGGCCGGTCCTTGTGCCAATGCCTTGAGCAGTCCGCACCTATATGTACCTCTATCGTAAGTC
>oligos_0_CTGGCTCCTCTGTATGTTGGAGAAT_CCTATATGTACCTCTATCGTAAGTC_492
CTGGCTCCTCTGTATGTTGGAGAATCCCCTGCAAGCTCCAAATCAGGGGCCTTAATATTTGTAGACGACTCAGGCATGGGAGCACATACCTAAGTTAGTGATCCACGACTCTTAACTACTATAGGACTGACCACCTATATGTACCTCTATCGTAAGTC
>oligos_0_CTGGCTCCTCTGTATGTTGGAGAAT_CCTATATGTACCTCTATCGTAAGTC_493
CTGGCTCCTCTGTATGTTGGAGAATGAACTGTTTCATCGGACAGGTGTTGTATTAACGTTATGTAGTCATCAATGACACCCGTTTAAACTCTCCCGCGGATATCCTATCCCCCTCCCGATTGAAATCGTCTGACCTATATGTACCTCTATCGTAAGTC
>oligos_0_CTGGCTCCTCTGTATGTTGGAGAAT_CCTATATGTACCTCTATCGTAAGTC_494
CTGGCTCCTCTGTATGTTGGAGAATCCGTTTGGGGGCCAAAATCTAACACACGCGGCTTGAAGGTAATTTGAAATCGATTTTGACCCCCCTTCGGATTTGGCGGTCACAACCACTTTTAGGTGCACGCTGGCACCTATATGTACCTCTATCGTAAGTC
>oligos_0_CTGGCTCCTCTGTATGTTGGAGAAT_CCTATATGTACCTCTATCGTAAGTC_495
CTGGCTCCTCTGTATGTTGGAGAATGTGGACTTTCTTCACCGCAGGCTGGGTTAGATTGGAGTAGGGTTCCACATATATTAGGGAGCGATGTCCCTTATCAGACTGGTCGGACGGGGAGGTTCAACAAAATTTCCTATATGTACCTCTATCGTAAGTC
>oligos_0_CTGGCTCCTCTGTATGTTGGAGAAT_CCTATATGTACCTCTATCGTAAGTC_496
CTGGCTCCTCTGTATGTTGGAGAATCGAATGCCGACTATTATGCCTAATGAATATTAGGCCTCCCTACGGCAAGGCAAGCGTCACTTGAGGATGGCACGCGAGGAGGCTACAGAGGGCAGCCACTGCGACATTCCTATATGTACCTCTATCGTAAGTC
>oligos_0_CTGGCTCCTCTGTATGTTGGAGAAT_CCTATATGTACCTCTATCGTAAGTC_497
CTGGCTCCTCTGTATGTTGGAGAATGTCTCGCACTTTTACTCTTGTTCCATTGTATTCAAGCTGGTCCGGGCAGCTGACCTATAGGGTGATTACCGCGGAGACAGTCTACGCGCTCAATACAACAGTGGTTTTCCTATATGTACCTCTATCGTAAGTC
>oligos_0_CTGGCTCCTCTGTATGTTGGAGAAT_CCTATATGTACCTCTATCGTAAGTC_498
CTGGCTCCTCTGTATGTTGGAGAATCGTCCACTCCGGCACCTAAGGTGTACTAATCAACTCGCGAAGTGGGGAAATGCGGTCATCTTATCATTGTCGCCATGTTTGATATAAATAGGTTACAAATGGTTAAGACCTATATGTACCTCTATCGTAAGTC
>oligos_0_CTGGCTCCTCTGTATGTTGGAGAAT_CCTATATGTACCTCTATCGTAAGTC_499
CTGGCTCCTCTGTATGTTGGAGAATCCCGCGATCGCGGAAACCTTGTCATGTTCGAGCACTGCCGCCACCTTTGCCAATAACAATTCGATAAAAAGAAGAGGGACTTCGGAGTGGACTGACCAACTCAGTAGACCTATATGTACCTCTATCGTAAGTC
>oligos_0_CTGGCTCCTCTGTATGTTGGAGAAT_CCTATATGTACCTCTATCGTAAGTC_500
CTGGCTCCTCTGTATGTTGGAGAATGAACTGACTAAACACTATCGGACGTCCTATGGCCGACATTTTTTCATGCCCTAAATGCGTACCGATCATTTGATTTCGCTTGAAGCGGCCGAGTACACTGGGATTCCACCTATATGTACCTCTATCGTAAGTC
>oligos_0_CTGGCTCCTCTGTATGTTGGAGAAT_CCTATATGTACCTCTATCGTAAGTC_501
CTGGCTCCTCTGTATGTTGGAGAATCCGTTAACCGAGGTAGAACGGAAAGCCTTGGAAGGACTCGGGTTACTAGAGCGTGGACACACCGCTTATACTCTCACAACCAGCATCCGGTTGAGACAATGTTTGCATCCTATATGTACCTCTATCGTAAGTC
>oligos_0_CTGGCTCCTCTGTATGTTGGAGAAT_CCTATATGTACCTCTATCGTAAGTC_502
CTGGCTCCTCTGTATGTTGGAGAATGTGGTTTCCGCAAATTCCTGAGTCTCATATCCTATCCGAAATCCTTTTCAAGAAGAATCCCGCGAGCAAGTAAGACTCTAACTCGCTTTGAGAGACCTAGTGACGTGACCTATATGTACCTCTATCGTAAGTC
>oligos_0_CTGGCTCCTCTGTATGTTGGAGAAT_CCTATATGTACCTCTATCGTAAGTC_503
CTGGCTCCTCTGTATGTTGGAGAATCGAATGGAACATGTATCTCCAGGTTGACATTAAAGACTCAGTCCTTTGAGACCAGGGCCGACGGACGTCGCACTAGCCAAGGTAATTTGTCGCGCCTCGAGTTGGATTCCTATATGTACCTCTATCGTAAGTC
>oligos_0_CTGGCTCCTCTGTATGTTGGAGAAT_CCTATATGTACCTCTATCGTAAGTC_504
CTGGCTCCTCTGTATGTTGGAGAATGTCTCCTTGATTACACGGCTCGGTCGTTTCGGTAGAGGAACGGGATCTCCTCCGCCTCGTTCCGTGACATTCACCAGGAAGACGCACGGCAGCATCCCTGTGAATGATCCTATATGTACCTCTATCGTAAGTC
>oligos_0_CTGGCTCCTCTGTATGTTGGAGAAT_CCTATATGTACCTCTATCGTAAGTC_505
CTGGCTCCTCTGTATGTTGGAGAATCGTCCAGGTATGACAACTTTCCTCCTAAGAGCCGATGATCATTCACCAGCCCCCTCACTTACCTAGACACCTAGGCATCCGTTGGGGCGCTGCGCTGCTGTTACAGATCCTATATGTACCTCTATCGTAAGTC
>oligos_0_CTGGCTCCTCTGTATGTTGGAGAAT_CCTATATGTACCTCTATCGTAAGTC_506
CTGGCTCCTCTGTATGTTGGAGAATCCCGCGTGTTTTGGTGGCCGATCACCGTCGCGGCCCTCGGCCGGCCCGCATGCAATGCGCTACACGCCCGGCCACGTCAGCGTCCTACTCAGGAACATGTAAAGCCATCCTATATGTACCTCTATCGTAAGTC
>oligos_0_CTGGCTCCTCTGTATGTTGGAGAAT_CCTATATGTACCTCTATCGTAAGTC_507
CTGGCTCCTCTGTATGTTGGAGAATGAACTCGGAAGTGTCGCCCTTATTCGAACCTGTACCTCACGCTACAAGTTACTAAGAGACAGGCGAATCGGTGCGAAAGAAGGATATTCTCGGAGAGATCAAGTGGCACCTATATGTACCTCTATCGTAAGTC
>oligos_0_CTGGCTCCTCTGTATGTTGGAGAAT_CCTATATGTACCTCTATCGTAAGTC_508
CTGGCTCCTCTGTATGTTGGAGAATCCGTTATAACCAGACGTCTAGCACCACTTGTCGAACCCAGGCGACAGGGGGAGTTGCGATCGTTGTTCCTGGGTAGGCAGCAGGCTTCCTTGACGACCATATCCCCATCCTATATGTACCTCTATCGTAAGTC
>oligos_0_CTGGCTCCTCTGTATGTTGGAGAAT_CCTATATGTACCTCTATCGTAAGTC_509
CTGGCTCCTCTGTATGTTGGAGAATGTGGTTAATTAAGAAAACCAAAGCGAATTGCTCAATGATCGACAACGCATAGAAAATAATACGTGCAGCGGTTCAATCTGCTGCTATAAGCTCGACCTATGTGGGTGACCTATATGTACCTCTATCGTAAGTC
>oligos_0_CTGGCTCCTCTGTATGTTGGAGAAT_CCTATATGTACCTCTATCGTAAGTC_510
CTGGCTCCTCTGTATGTTGGAGAATCGAATCATTCCCAAAGCTACATCAGGCCCGGTAAGGTTTGAAAGCTTTTTTCGGGCTGGTCAGTCCTTAAAAGGAGCAAGTAACGCGGGTGTTATAGGTCGACCCCATCCTATATGTACCTCTATCGTAAGTC
>oligos_0_CTGGCTCCTCTGTATGTTGGAGAAT_CCTATATGTACCTCTATCGTAAGTC_511
CTGGCTCCTCTGTATGTTGGAGAATGTCTCCAGACGTGCATGCCGTGAGACTAGAGTTAAAGATGGGTTATTTGTAGTATTTTGTCTCATTGAGGGAATGGCTCGTGTCGCTTGGGTATAGCGGTTATTTCCACCTATATGTACCTCTATCGTAAGTC
>oligos_0_CTGGCTCCTCTGTATGTTGGAGAAT_CCTATATGTACCTCTATCGTAAGTC_512
CTGGCTCCTCTGTATGTTGGAGAATGATACTGATCGATCTACCAGGTAATCGCGCTTCTGTCACTGATATCCGTTTGTGTGAATGAAGCCTACGAAATCAATGGATAGCGCATAATCTAGAAGTTTGTAATTTCCTATATGTACCTCTATCGTAAGTC
>oligos_0_CTGGCTCCTCTGTATGTTGGAGAAT_CCTATATGTACCTCTATCGTAAGTC_513
CTGGCTCCTCTGTATGTTGGAGAATCCCGCCCCATCACGGGTTCGTCTGATTTAAGCCGTATAGAGTTCACCAATTCGCTGGCTCATCTCGGTTCCGAATGTACCGTACAATCTATGTTACCAAATCTTAAGACCTATATGTACCTCTATCGTAAGTC
>oligos_0_CTGGCTCCTCTGTATGTTGGAGAAT_CCTATATGTACCTCTATCGTAAGTC_514
CTGGCTCCTCTGTATGTTGGAGAATGAACTCCTGCAGGCCGGATGATATTCGGGTGCACTGAGCGAAGCGCGGATTCCAAGGTCTTGGTACGTGGATTAATTGTAGCCTTCTGCTCTTCTACGTGGTCTCTGACCTATATGTACCTCTATCGTAAGTC
>oligos_0_CTGGCTCCTCTGTATGTTGGAGAAT_CCTATATGTACCTCTATCGTAAGTC_515
CTGGCTCCTCTGTATGTTGGAGAATCCGTAGTGGGAGGAAGCCATGAAATCGTGGTAAGAACGGTGTGAGATAGACTTAGGTACTCGGCAACTTCGAAGCCGGGTTCACAGTGTGGCAACAACCGCATAGGCACCTATATGTACCTCTATCGTAAGTC
>oligos_0_CTGGCTCCTCTGTATGTTGGAGAAT_CCTATATGTACCTCTATCGTAAGTC_516
CTGGCTCCTCTGTATGTTGGAGAATGTGGTTATCTCACTTGTACAGGTGCCAAGCCACAGTCACACTGGAGCTCACAGGTCCTTACAGTGCCATGATGACTACGCAAATCAGCTTCGGTCTGGCGCATCGTGACCTATATGTACCTCTATCGTAAGTC
>oligos_0_CTGGCTCCTCTGTATGTTGGAGAAT_CCTATATGTACCTCTATCGTAAGTC_517
CTGGCTCCTCTGTATGTTGGAGAATCGAATCTGCAACCCGCTGGGACTGGGTCTTACCGTCTTCTCCAGCCAGGAATAAGTTGGACCGGGCGTGGCAGCACTTGGCAGCGATTTAGCAGGGTCCACGCTTGATCCTATATGTACCTCTATCGTAAGTC
>oligos_0_CTGGCTCCTCTGTATGTTGGAGAAT_CCTATATGTACCTCTATCGTAAGTC_518
CTGGCTCCTCTGTATGTTGGAGAATGTCATCCCCCCTAAATCTGCCATACAACCCTACGGCTGGATTCAGACCATGTGGTGTCCGAGACGCCAAGCATGAGCAAGGTAAAGGGTGGCCACTCGCGCATAGGCACCTATATGTACCTCTATCGTAAGTC
>oligos_0_CTGGCTCCTCTGTATGTTGGAGAAT_CCTATATGTACCTCTATCGTAAGTC_519
CTGGCTCCTCTGTATGTTGGAGAATGATACTCCCATAGAGGCCTGCACGATAATCGTGGTTCAGAATATTAGGGAGCGATGAAACAGACTTGCTAAATGGAATCATATGCCACGGAGCTGTGGCAAGCCGATTCCTATATGTACCTCTATCGTAAGTC
>oligos_0_CTGGCTCCTCTGTATGTTGGAGAAT_CCTATATGTACCTCTATCGTAAGTC_520
CTGGCTCCTCTGTATGTTGGAGAATCCCGCCGAGCGTACGAAGGCTAACAAGGTCGTATAAACTATTTTTAGAAAATTCCGGCCTGCCGCTGATAGTGTAGACAGTATGTAATGTCGTGGGCCAACACAAAGACCTATATGTACCTCTATCGTAAGTC
>oligos_0_CTGGCTCCTCTGTATGTTGGAGAAT_CCTATATGTACCTCTATCGTAAGTC_521
CTGGCTCCTCTGTATGTTGGAGAATGAACATCCAGCAGGCAGAGGGTCGGGGAATACTCTCAGGTGCCTCTCCAACCGCCTCCCTACCTTCGATGAACGTCCGCGTTGCACCAAATTGACTCCATCTCGAGATCCTATATGTACCTCTATCGTAAGTC
>oligos_0_CTGGCTCCTCTGTATGTTGGAGAAT_CCTATATGTACCTCTATCGTAAGTC_522
CTGGCTCCTCTGTATGTTGGAGAATCCGTAGATATGTCTCCTGGGCCGGAGGCTCGAATTTTAATCTTATATTCGTGCTCGACGCAGCGCATCTAGGTTTCCGGCCTCAAGCTAAGATCAGCGGATTTATGATCCTATATGTACCTCTATCGTAAGTC
>oligos_0_CTGGCTCCTCTGTATGTTGGAGAAT_CCTATATGTACCTCTATCGTAAGTC_523
CTGGCTCCTCTGTATGTTGGAGAATGTGGTAGAGTTTGATTGGCCAACGAATACATACGTCCCTGCCGGGAGAAGGTAAAGCTGCACCGTGGTGAGGATTGTGTAGCGTCCCCGCTCGAAACTCCGTAGCCATCCTATATGTACCTCTATCGTAAGTC
>oligos_0_CTGGCTCCTCTGTATGTTGGAGAAT_CCTATATGTACCTCTATCGTAAGTC_524
CTGGCTCCTCTGTATGTTGGAGAATCGTGTATGATTGATAGTACGCCCCCGAGGCAGGTCAGGGGTTGGCGAATCGGTCAAGTTAGGCTATTTATCAGCGTAGTCAGCCAGAGGAGCCCATAAAGTTACCGCACCTATATGTACCTCTATCGTAAGTC
>oligos_0_CTGGCTCCTCTGTATGTTGGAGAAT_CCTATATGTACCTCTATCGTAAGTC_525
CTGGCTCCTCTGTATGTTGGAGAATGTCATCGATAATCCGTGAGCGTGCGGAATGCACATTAAACCAATTACGATGGTAGGCCGTCCGTCGTTGCTGCATACGGAAACATGCTCTGTAGTCCACCGTATAAGACCTATATGTACCTCTATCGTAAGTC
>oligos_0_CTGGCTCCTCTGTATGTTGGAGAAT_CCTATATGTACCTCTATCGTAAGTC_526
CTGGCTCCTCTGTATGTTGGAGAATGATACATGGAGGTCCAGGACCTCGTGATCCGTTGCAGACATGTTTAGGGACAAGTAAACGGGTAGCCGCCTATGCCTGGGTCGTCCTCTATGGCTTAGATCTCGAGATCCTATATGTACCTCTATCGTAAGTC
>oligos_0_CTGGCTCCTCTGTATGTTGGAGAAT_CCTATATGTACCTCTATCGTAAGTC_527
CTGGCTCCTCTGTATGTTGGAGAATCCCGGTGGAGTCAGGCGCAGGGGAAGCAGTGCTTCAGAGGTCCCGTTCGCCACCCGATCTTCTATTTGAAAAATTGGCAGACTAGTAATCACCCAGTATGCGGTCTGACCTATATGTACCTCTATCGTAAGTC
>oligos_0_CTGGCTCCTCTGTATGTTGGAGAAT_CCTATATGTACCTCTATCGTAAGTC_528
CTGGCTCCTCTGTATGTTGGAGAATGAACATGAGAGTAATTACATGGACTGCCTCAATCGTTAAGCATCTCTATTTTTAGTGAGGCCTGGGGCAGCAAAAGGAAAATCGTATTAGGTTGAATTCATGTACTGACCTATATGTACCTCTATCGTAAGTC
>oligos_0_CTGGCTCCTCTGTATGTTGGAGAAT_CCTATATGTACCTCTATCGTAAGTC_529
CTGGCTCCTCTGTATGTTGGAGAATCCGTACGATTAACGGTGCACTGACAACCCGTGGGTCACTGGGATAAATCTTGGATGAAAGCAGGAGGATCCGGGAGGCGCTAGAATCTTACCTTATCGAGCTTTTCCACCTATATGTACCTCTATCGTAAGTC
>oligos_0_CTGGCTCCTCTGTATGTTGGAGAAT_CCTATATGTACCTCTATCGTAAGTC_530
CTGGCTCCTCTGTATGTTGGAGAATGTGGTACCAGCGCATCTAGCGCCCAAGGACGCATCATGCGTTGCCGGTCAATTGATTGGGAGGCATCACTCCAGGAGAGGAAACCCCATCCCATCTCACGTACGAGATCCTATATGTACCTCTATCGTAAGTC
>oligos_0_CTGGCTCCTCTGTATGTTGGAGAAT_CCTATATGTACCTCTATCGTAAGTC_531
CTGGCTCCTCTGTATGTTGGAGAATCGTGTAATGGGGGTTGTGGGTCCGAGCGCCGAGGTGACCTCTCGTTATGAGCTTCAACGCTGGTGGCAGGCATAATGGGTGCGGCTTTTAACGGAACGTATCTTCATTCCTATATGTACCTCTATCGTAAGTC
>oligos_0_CTGGCTCCTCTGTATGTTGGAGAAT_CCTATATGTACCTCTATCGTAAGTC_532
CTGGCTCCTCTGTATGTTGGAGAATGTCATGAAGATTATTTAAGACTATCTGCGCGACTAGTGCAAAATGCTTGAGGCACGGTCGCCGATTGAATGACCGGGTACCATGGACGCGCACGTACTTGCGGTCTGACCTATATGTACCTCTATCGTAAGTC
>oligos_0_CTGGCTCCTCTGTATGTTGGAGAAT_CCTATATGTACCTCTATCGTAAGTC_533
CTGGCTCCTCTGTATGTTGGAGAATGATACAATACTGCCCGCTTAGATGCGCTGAAGGGCGTAGCCTGGACTCCACAAACTAGCAGTTCCGGTGCTCGTAAAGAACGGTGAAATTCCATGTGCCGCATCTTTTCCTATATGTACCTCTATCGTAAGTC
>oligos_0_CTGGCTCCTCTGTATGTTGGAGAAT_CCTATATGTACCTCTATCGTAAGTC_534
CTGGCTCCTCTGTATGTTGGAGAATCCCGGTCTGTCATCAAATCCTAGCAGCGCCAGACGGCGATTCTATCAAGGAGGTACGTCAAGTTACTTCTAGATTCCACCGGTAATCTGCCTGGTTTTACTCAGTAGACCTATATGTACCTCTATCGTAAGTC
>oligos_0_CTGGCTCCTCTGTATGTTGGAGAAT_CCTATATGTACCTCTATCGTAAGTC_535
CTGGCTCCTCTGTATGTTGGAGAATGAACAAATCAAAACAGAATGCCAGACATCGCGGAATTGTGCTATTGCCGGCTCGTTAGCTGGTCCGCTTCTCGAAGGGCTTGTCTGACACCTAGCTTTACTACTCTGACCTATATGTACCTCTATCGTAAGTC
>oligos_0_CTGGCTCCTCTGTATGTTGGAGAAT_CCTATATGTACCTCTATCGTAAGTC_536
CTGGCTCCTCTGTATGTTGGAGAATCCGTACCCCCTTTATGTTCAACGGCCCTACCCCATCCCTGTCCGGTTTAAGATCCCCTATTTCACGGCGGGAAAATACTCCAACGAGCCACCAATCACTCTCCTTGATCCTATATGTACCTCTATCGTAAGTC
>oligos_0_CTGGCTCCTCTGTATGTTGGAGAAT_CCTATATGTACCTCTATCGTAAGTC_537
CTGGCTCCTCTGTATGTTGGAGAATGTGCCAAGCGCTCTACAACTGGAAGCTGGATGGTCGAAGGCAGAATCCAGTTTCGTGCTGTCCGCCATCATATAAGGTTCAGATGCTTATAAACGAGTCTGAGCTAGACCTATATGTACCTCTATCGTAAGTC
>oligos_0_CTGGCTCCTCTGTATGTTGGAGAAT_CCTATATGTACCTCTATCGTAAGTC_538
CTGGCTCCTCTGTATGTTGGAGAATCGTGTTGACGTAAATACCAGCAATCTGATATGTGGACTGACGCGTAGCCTGGAGCCAAGTTGCAAACCGCCGCTATCCGATCCTCCTTGGCGCACACCTTTTGCGATTCCTATATGTACCTCTATCGTAAGTC
>oligos_0_CTGGCTCCTCTGTATGTTGGAGAAT_CCTATATGTACCTCTATCGTAAGTC_539
CTGGCTCCTCTGTATGTTGGAGAATGTCATGTCACGTGACGACTGCTGGCACGTTTATTCAAAAATCTCAATCACCATCTTTTTACAGAGTCCGCTCTGATGATTATCCCGCGAGCATTCCGACCGTCGCGCACCTATATGTACCTCTATCGTAAGTC
>oligos_0_CTGGCTCCTCTGTATGTTGGAGAAT_CCTATATGTACCTCTATCGTAAGTC_540
CTGGCTCCTCTGTATGTTGGAGAATGATAGGACCAGGTCTAGTCCGTTGATGGCTGCTCGGTACAACAACTTCTAGTCAGGACCGCTAGAATGCTGATTCTCGTATTGTCCGCAACATATTTGGATTGATCCACCTATATGTACCTCTATCGTAAGTC
>oligos_0_CTGGCTCCTCTGTATGTTGGAGAAT_CCTATATGTACCTCTATCGTAAGTC_541
CTGGCTCCTCTGTATGTTGGAGAATCCCGGATACTTTTATCAGCCGGTCAATTCGTGCATCTGCTTGATCCGGTTCCTTTAACAGACACGTGGAGTGGGAAAGTATACAGGCGCACTATGCCGCCCGGTATTTCCTATATGTACCTCTATCGTAAGTC
>oligos_0_CTGGCTCCTCTGTATGTTGGAGAAT_CCTATATGTACCTCTATCGTAAGTC_542
CTGGCTCCTCTGTATGTTGGAGAATGAACAATGTCGCTGCGTGGCCGTCGATTTCTTAGGTTTTTTTTGCGCATGGGAGCTACTACTTCATGATGGATATCTGAAGTTTCCTTTCATCGGACTTACCACTTTTCCTATATGTACCTCTATCGTAAGTC
>oligos_0_CTGGCTCCTCTGTATGTTGGAGAAT_CCTATATGTACCTCTATCGTAAGTC_543
CTGGCTCCTCTGTATGTTGGAGAATCGATCCGGGTAGTACTTGACGGAGGGACGAGCTACACTCTAGTGTCATATTTGCCCCCATAAACCATGGTTGAGCCGCTAGGCTCCACGATCTTTCGAGACTATAAGACCTATATGTACCTCTATCGTAAGTC
>oligos_0_CTGGCTCCTCTGTATGTTGGAGAAT_CCTATATGTACCTCTATCGTAAGTC_544
CTGGCTCCTCTGTATGTTGGAGAATGTGCCATTTAGAATGTGGTAGCGGATGATATATGTGTATGGCCCCTGTCTAAAGAAGTTAAATTTACATTCTCTAACAATGGGCCTTCTATGACTGGAAATCGGCGCACCTATATGTACCTCTATCGTAAGTC
>oligos_0_CTGGCTCCTCTGTATGTTGGAGAAT_CCTATATGTACCTCTATCGTAAGTC_545
CTGGCTCCTCTGTATGTTGGAGAATCGTGTTCCTTGAGTCGTATGGCAGCCCGTTATAACCAGTTGCTACACTCACAGACTCTCATGGGAAAAGTCGTCCGGTGTCATGGAGGAAAAGCTTCCCAAGAAGGCACCTATATGTACCTCTATCGTAAGTC
>oligos_0_CTGGCTCCTCTGTATGTTGGAGAAT_CCTATATGTACCTCTATCGTAAGTC_546
CTGGCTCCTCTGTATGTTGGAGAATGTCAAATTGGAAAGTGCGCTCAGGACGTTGCGCCGTTTTCCGGTTCGCTGATCGGCTACGCCGATTGTGACTCCCACCCGTGTGGGACTGCTCAGATTTACCCATCCACCTATATGTACCTCTATCGTAAGTC
>oligos_0_CTGGCTCCTCTGTATGTTGGAGAAT_CCTATATGTACCTCTATCGTAAGTC_547
CTGGCTCCTCTGTATGTTGGAGAATGATAGGTATCTGGAGCTCACAGCGAGGGCAAACATTCCTGGTATGCCGGTCTCGTGTACGTACGGTAAACCCCGCTGTGGAAGAACCCTCGGTAGGTGAGCGTGCCATCCTATATGTACCTCTATCGTAAGTC
>oligos_0_CTGGCTCCTCTGTATGTTGGAGAAT_CCTATATGTACCTCTATCGTAAGTC_548
CTGGCTCCTCTGTATGTTGGAGAATCCCGGATTTTGTTCTTCGGAGATTACAGTTCTGGGATTCGGATCCTTTCAAATCCTTTAAGGGGAGGGTTCAATCATAAAGGATGACATGTTTTTATCCCCTGGTTTTCCTATATGTACCTCTATCGTAAGTC
>oligos_0_CTGGCTCCTCTGTATGTTGGAGAAT_CCTATATGTACCTCTATCGTAAGTC_549
CTGGCTCCTCTGTATGTTGGAGAATGAAGGAGCGCGAATCCAAGACTAGCGGATGTGGCACCCAAACTATGTCCGAAGTCAGTTGCGATGATGGTGGCGATTTCCCGGGCATCGGCACACATCGAGTTTGCATCCTATATGTACCTCTATCGTAAGTC
>oligos_0_CTGGCTCCTCTGTATGTTGGAGAAT_CCTATATGTACCTCTATCGTAAGTC_550
CTGGCTCCTCTGTATGTTGGAGAATCGATCCCTAGGTTGGCAGCCCCCATATCTTACCTACCAAGATGACCGAAGGCCGGCAGGACCATCACAATCAAGACCAGTGTTAGCAGATTCTAGCCAAGGTATCATTCCTATATGTACCTCTATCGTAAGTC
>oligos_0_CTGGCTCCTCTGTATGTTGGAGAAT_CCTATATGTACCTCTATCGTAAGTC_551
CTGGCTCCTCTGTATGTTGGAGAATGTGCCTCAAAATAGGTACTCGCTAGTAGTGTAACCTCGACATGCACGTTGTTGAGCAGAATTAACACGCCCCACTCTCTGTCTCCGCGTATTCACCCGACAAGGTTTTCCTATATGTACCTCTATCGTAAGTC
>oligos_0_CTGGCTCCTCTGTATGTTGGAGAAT_CCTATATGTACCTCTATCGTAAGTC_552
CTGGCTCCTCTGTATGTTGGAGAATCGTGACCTCTCCCAAGGGACATATGGACCGCTACGTACCTCCCTCCTCCTCTGGCAATGGGTTGGTACCCCGCTGATACGAGCCAGTTAGGTGTGTGCCCCGTTAAGACCTATATGTACCTCTATCGTAAGTC
>oligos_0_CTGGCTCCTCTGTATGTTGGAGAAT_CCTATATGTACCTCTATCGTAAGTC_553
CTGGCTCCTCTGTATGTTGGAGAATGTCAAAAGATCAGCCAACGGGCTTGGGTAAGGAGCAACCACGAATTCGTCAGGATTTTACGTAGCCCTCCGTCAGAATCTGAAGACTTACTGTACCGGATCTAGACCACCTATATGTACCTCTATCGTAAGTC
>oligos_0_CTGGCTCCTCTGTATGTTGGAGAAT_CCTATATGTACCTCTATCGTAAGTC_554
CTGGCTCCTCTGTATGTTGGAGAATGATAGCCTACGAAATGGTTTGGCACCATTAGTCGCCCAGCTTGGATTTTTTCTGTGTCTGGGGAGGGTATTTTAGCTAGTAAGGATGTTTACACATGCACCCTACTGACCTATATGTACCTCTATCGTAAGTC
>oligos_0_CTGGCTCCTCTGTATGTTGGAGAAT_CCTATATGTACCTCTATCGTAAGTC_555
CTGGCTCCTCTGTATGTTGGAGAATCCCGGAAGCGTTCGGTTCAGCTTCCTCTTTTAAAGAGCCCCCAAGTATAAATGATGGGCCGTAAATCGCGGGGGGAAACTCGATGACCAGGGGAAGCTAAGATCTTTTCCTATATGTACCTCTATCGTAAGTC
>oligos_0_CTGGCTCCTCTGTATGTTGGAGAAT_CCTATATGTACCTCTATCGTAAGTC_556
CTGGCTCCTCTGTATGTTGGAGAATGAAGGACATGTGAAACAACCTCCTCATATTTCATAACGAGGCCAGTATCATGAATTTCTCTAAGCGCGAGCTGGCGTTCTTGCCGCCGAGCGTACGATAGTGCCGATTCCTATATGTACCTCTATCGTAAGTC
>oligos_0_CTGGCTCCTCTGTATGTTGGAGAAT_CCTATATGTACCTCTATCGTAAGTC_557
CTGGCTCCTCTGTATGTTGGAGAATCGATCGTATGAAAGTGTTCAGGATGTGATCTGTCGTGATCCGAGTCTTATGACAGATAAACGCGGCCCTGACGCACGCAGACGAAGTTAGGGGGGCCCTAGATAGGCACCTATATGTACCTCTATCGTAAGTC
>oligos_0_CTGGCTCCTCTGTATGTTGGAGAAT_CCTATATGTACCTCTATCGTAAGTC_558
CTGGCTCCTCTGTATGTTGGAGAATGTGCCTGCGCGGTGCATGCCGATGTCGTATGCTAATGAAAGATGTCTGCGATCACCGTCCTGTGTAGACAGAGTTTACTTACACTTACCACACAAATAGTCACCACCACCTATATGTACCTCTATCGTAAGTC
>oligos_0_CTGGCTCCTCTGTATGTTGGAGAAT_CCTATATGTACCTCTATCGTAAGTC_559
CTGGCTCCTCTGTATGTTGGAGAATCGTGACGGTGACAGTAATCCGCACTTGATGCTAGTCTGATGTCTGCCGACGTTCTGTAAAACGAACTAACGCATGTTGGGGTATTCCGCATCGTCGTCCAAGAATGATCCTATATGTACCTCTATCGTAAGTC
>oligos_0_CTGGCTCCTCTGTATGTTGGAGAAT_CCTATATGTACCTCTATCGTAAGTC_560
CTGGCTCCTCTGTATGTTGGAGAATGTCAATGCTACACTGCATAACGCGTGCAGACCTTTGGACATACTCCGGATCACTAGATTCGGGCAACAGAGATCATAAGTGACGATCTACCTTTTATAATGGTTAAGACCTATATGTACCTCTATCGTAAGTC
>oligos_0_CTGGCTCCTCTGTATGTTGGAGAAT_CCTATATGTACCTCTATCGTAAGTC_561
CTGGCTCCTCTGTATGTTGGAGAATGATAGCGGGATAGAACAGTAACTTCTGTATGAAGACGAAACGCAGGGAGCACATAGAGTGGTGAATATGAATCAATATAAACCCAGATAAGTACGTAGACAAGTGGCACCTATATGTACCTCTATCGTAAGTC
>oligos_0_CTGGCTCCTCTGTATGTTGGAGAAT_CCTATATGTACCTCTATCGTAAGTC_562
CTGGCTCCTCTGTATGTTGGAGAATCCGAGCAGTTTTAGTACCAACGAGCGCAGGTGCAAGTGCCCGAATCAAGAGACCGATAGTTGCTCCGTGGGCATAAGCCGTTGGAAATTAAGTGTATATGAGGCACCACCTATATGTACCTCTATCGTAAGTC
>oligos_0_CTGGCTCCTCTGTATGTTGGAGAAT_CCTATATGTACCTCTATCGTAAGTC_563
CTGGCTCCTCTGTATGTTGGAGAATGAAGGTTTAGCCTAGTGCCACTATTCAGTGGGATCACTTATTCAGGCGTCGGTAATATTCTTTCGACCATATGTGCGCCAAGAAGGCTCTGTGAGAAGCAATCCACCACCTATATGTACCTCTATCGTAAGTC
>oligos_0_CTGGCTCCTCTGTATGTTGGAGAAT_CCTATATGTACCTCTATCGTAAGTC_564
CTGGCTCCTCTGTATGTTGGAGAATCGATCGAGTTATTCGTGCTCGTTCCGAATCGGTCTCACTCACACCTGAACAGACGTTGAGAGCCATCTATCTCTCCTTCCGAGCTCTACGCGCAACAAGTCCCATCCACCTATATGTACCTCTATCGTAAGTC
>oligos_0_CTGGCTCCTCTGTATGTTGGAGAAT_CCTATATGTACCTCTATCGTAAGTC_565
CTGGCTCCTCTGTATGTTGGAGAATGTGCGCGTAGTAAATTCACCGAAATCGGGACCACGCGACAATGGTCTGAGATGTACGCTTTCCTTTCTGTTTTGGAACCACTACTGACGACTCAGGCTCCGTATCATTCCTATATGTACCTCTATCGTAAGTC
>oligos_0_CTGGCTCCTCTGTATGTTGGAGAAT_CCTATATGTACCTCTATCGTAAGTC_566
CTGGCTCCTCTGTATGTTGGAGAATCGTGAGACAGCTCAGCTCGTCTATCGTTCTGAGACACTTATTGGCGTACCTACAACCTCCTGGTCTTGGTAGTCACTCGTGGATACCTAACGGACGGGCCATGAGCATCCTATATGTACCTCTATCGTAAGTC
>oligos_0_CTGGCTCCTCTGTATGTTGGAGAAT_CCTATATGTACCTCTATCGTAAGTC_567
CTGGCTCCTCTGTATGTTGGAGAATGTCAATCACCAAAGAGGCTCAGGTTGCCGCCCGCCTAATACTGTTTCTGTACTATGTCCCCCGATCCCAGCGGAGTCGCTCTGCAGGACTCTCCTATCTAGATATGATCCTATATGTACCTCTATCGTAAGTC
>oligos_0_CTGGCTCCTCTGTATGTTGGAGAAT_CCTATATGTACCTCTATCGTAAGTC_568
CTGGCTCCTCTGTATGTTGGAGAATGATTACTCTTCGGGAGTTCATTGATGAGCTCTGTTATTTAGTACGGTCTATGATGCTACCCGCGCGTGGAATCCTGCAATGAGATCTGGCACTTCCCACCTTAACTGACCTATATGTACCTCTATCGTAAGTC
>oligos_0_CTGGCTCCTCTGTATGTTGGAGAAT_CCTATATGTACCTCTATCGTAAGTC_569
CTGGCTCCTCTGTATGTTGGAGAATCCGAGCTTCGGTGGTGGTGACAACGAAGTGATCGCTAATTGATCATTCAGTTGTTTCACTACCGAATTTCGCGTTTTTTACGTTACAGGCCTTCGTAGATCTAGCCATCCTATATGTACCTCTATCGTAAGTC
>oligos_0_CTGGCTCCTCTGTATGTTGGAGAAT_CCTATATGTACCTCTATCGTAAGTC_570
CTGGCTCCTCTGTATGTTGGAGAATGAAGGTAGGTTAATTAAGTCCAGTGGATGGTCCGAATACGGACATGCACGTTGTTGACTTGGCACATTCTTCCGCTAGATCGTCCCGGTAGTCGAATAGGAATTTCCACCTATATGTACCTCTATCGTAAGTC
>oligos_0_CTGGCTCCTCTGTATGTTGGAGAAT_CCTATATGTACCTCTATCGTAAGTC_571
CTGGCTCCTCTGTATGTTGGAGAATCGATGAAACACCAACCTGCGTGCTGGGGGGCCGGGATTAACGGAACCCACTTTCGTTGAGTAGGACCCCCTGATATACTAACGGGTTTACGCACGATGGGTCCTTGATCCTATATGTACCTCTATCGTAAGTC
>oligos_0_CTGGCTCCTCTGTATGTTGGAGAAT_CCTATATGTACCTCTATCGTAAGTC_572
CTGGCTCCTCTGTATGTTGGAGAATGTGCGCCGCCGGTCCTTCCCCTCATCGGCCCGATTACTGCTACTGAACATTGCCGTGAGTTTCGTCTAGCTAATTAGGTAATAGACGCTAAACGGCCAAATCGTCTGACCTATATGTACCTCTATCGTAAGTC
>oligos_0_CTGGCTCCTCTGTATGTTGGAGAAT_CCTATATGTACCTCTATCGTAAGTC_573
CTGGCTCCTCTGTATGTTGGAGAATCGTGAGTAGTATTTATGGCCACCAGGCATTCCTTGGTAACAGGCATGGGAGGGCGCTATACAGGCCACGGGTGGCAAAACGCGGGTGTTTGGACTCATCGTCAGGATTCCTATATGTACCTCTATCGTAAGTC
>oligos_0_CTGGCTCCTCTGTATGTTGGAGAAT_CCTATATGTACCTCTATCGTAAGTC_574
CTGGCTCCTCTGTATGTTGGAGAATCCCCAACGCTAAGAGCCCGACTAAGGCCGTGATTGAGAACCGAGTATCCTAGGCTGTAAGTTTATACCCTAGTATTTAATAATCCACAACGATTGCGTCATGTCAGATCCTATATGTACCTCTATCGTAAGTC
>oligos_0_CTGGCTCCTCTGTATGTTGGAGAAT_CCTATATGTACCTCTATCGTAAGTC_575
CTGGCTCCTCTGTATGTTGGAGAATGATTACAACGAGTTGGTGCGCGTACCTACATAAATCAGATCTTGTCCGTCAGTGTATCACTTCTCTGACCCATGCGTCATCGATATCGGCATGTTCACGGTAAGACCACCTATATGTACCTCTATCGTAAGTC
>oligos_0_CTGGCTCCTCTGTATGTTGGAGAAT_CCTATATGTACCTCTATCGTAAGTC_576
CTGGCTCCTCTGTATGTTGGAGAATCCGAGGCAGCGTGGAGCTGGGTGAAGGTGGCACTATGGAATGGATAGGTTCGTATACAAAATTAGCCACTTCAGTCCGAACCCCCGAAATTTGCACACCGAATGTAGACCTATATGTACCTCTATCGTAAGTC
>oligos_0_CTGGCTCCTCTGTATGTTGGAGAAT_CCTATATGTACCTCTATCGTAAGTC_577
CTGGCTCCTCTGTATGTTGGAGAATGAAGCCAAAAGGTGACAAGAACCGGTACTTCAAAACTATAGGTTACATCGCATTCTCGACCCGCCGGTGTTCTCCGTGATCAGCGGATTTTCGCTTGTGCCTGTTGATCCTATATGTACCTCTATCGTAAGTC
>oligos_0_CTGGCTCCTCTGTATGTTGGAGAAT_CCTATATGTACCTCTATCGTAAGTC_578
CTGGCTCCTCTGTATGTTGGAGAATCGATGATCTCTATACTGTAGATCCGAGATTGAACACTCGAAGCAGATAAGTTATAGGTGATGCAAATAGCAAGCATCGGAAATGGAGGGCTGAATCGTGACGAGGATTCCTATATGTACCTCTATCGTAAGTC
>oligos_0_CTGGCTCCTCTGTATGTTGGAGAAT_CCTATATGTACCTCTATCGTAAGTC_579
CTGGCTCCTCTGTATGTTGGAGAATGTGCGGTCGCACTTAGGTTAGGACTCGGGTTAGGGTCGATCGCTGGGCGTAGCCTGCCAATCTCCCCCACTCAAGCGACGCCACGAACCTGTTTGTATGCCTGGGTGACCTATATGTACCTCTATCGTAAGTC
>oligos_0_CTGGCTCCTCTGTATGTTGGAGAAT_CCTATATGTACCTCTATCGTAAGTC_580
CTGGCTCCTCTGTATGTTGGAGAATCGTGAGTTATCTAATCGCCTAAGTGTCATAAGGCTGTTGCAATATAGGAATTTGACACTAGAACCTCTGCAGGTTACCTACGGTCTAATCTCTCCTTCCCCTGGTTTTCCTATATGTACCTCTATCGTAAGTC
>oligos_0_CTGGCTCCTCTGTATGTTGGAGAAT_CCTATATGTACCTCTATCGTAAGTC_581
CTGGCTCCTCTGTATGTTGGAGAATCCCCAAGTTGCAATATAGGTCCGCACCGCGGCGGATCTTAATACGATTGCCGATCCCTAGCCTTCTCAGGGCCTTCTTGAGGTGATTCCTTCTGTGCTCCTGACTTTTCCTATATGTACCTCTATCGTAAGTC
>oligos_0_CTGGCTCCTCTGTATGTTGGAGAAT_CCTATATGTACCTCTATCGTAAGTC_582
CTGGCTCCTCTGTATGTTGGAGAATGATTAGGTGGCAGCTACGTCCTCACGCTAGGTGGATGTTTTTATCGAATCTTGAGCCCACGGTTATCCAAGACTAGGACACTTCATACTCGAGCATCTAATAGTTGATCCTATATGTACCTCTATCGTAAGTC
>oligos_0_CTGGCTCCTCTGTATGTTGGAGAAT_CCTATATGTACCTCTATCGTAAGTC_583
CTGGCTCCTCTGTATGTTGGAGAATCCGAGGGCAATTTATTCGGGATATTTGGATAAACAAGCCGCATGCATCGAGGATTAGGAAGATTGGAGACTGCCGCCTTGTCCACAGGTTATTGGCCGGATGTCAGATCCTATATGTACCTCTATCGTAAGTC
>oligos_0_CTGGCTCCTCTGTATGTTGGAGAAT_CCTATATGTACCTCTATCGTAAGTC_584
CTGGCTCCTCTGTATGTTGGAGAATGAAGCCTCGGCCCACTATATATAATATAGTACAAGACATGGTCGATAGATACCGGTACAGTCGCTGCCGTCTCGCTACCAAGTGTTAATCAATCTGGGAACCAATGATCCTATATGTACCTCTATCGTAAGTC
>oligos_0_CTGGCTCCTCTGTATGTTGGAGAAT_CCTATATGTACCTCTATCGTAAGTC_585
CTGGCTCCTCTGTATGTTGGAGAATCGATGTCGACCTATGTGGCCCTTGGAAGCGGAGCTAGGGTAATCATACAATACTGCCGACCCTTGTCCTTAAAACAATCTTCCTGAAGGGGTCCATATTACCCCTAGACCTATATGTACCTCTATCGTAAGTC
>oligos_0_CTGGCTCCTCTGTATGTTGGAGAAT_CCTATATGTACCTCTATCGTAAGTC_586
CTGGCTCCTCTGTATGTTGGAGAATGTGCGGAAAAGATGCAAAACAAGGTGATGCATGAAATCGTGGTAACCGTCGTTGGGAAGGATGCCGCAGCCGTGACCATAGGGCGAGCGCCCCTCGATTGCGTGCCATCCTATATGTACCTCTATCGTAAGTC
>oligos_0_CTGGCTCCTCTGTATGTTGGAGAAT_CCTATATGTACCTCTATCGTAAGTC_587
CTGGCTCCTCTGTATGTTGGAGAATCGTCGGGACTCGTCAACGCCTGTTTAGATACCGGTAGGGCTCTAATAACCCGGAGGGGTTCTTTGGGGCTCCAAGGGCGTTACTGTTTCTCCTCGACTCCGTCGAGATCCTATATGTACCTCTATCGTAAGTC
>oligos_0_CTGGCTCCTCTGTATGTTGGAGAAT_CCTATATGTACCTCTATCGTAAGTC_588
CTGGCTCCTCTGTATGTTGGAGAATCCCCATAATATCCTCACTCCCGACCTGTGGATAAGTGTTGGCGCTACGTTATGACTTGGCTTTTCATTGCTAGTCATCTCCTGAAATCTTATAAGTATTACCACGTGACCTATATGTACCTCTATCGTAAGTC
>oligos_0_CTGGCTCCTCTGTATGTTGGAGAAT_CCTATATGTACCTCTATCGTAAGTC_589
CTGGCTCCTCTGTATGTTGGAGAATGATTAGCGATAATAGGCCGGCTTTACCGAGTATGTTGAGCACCCTTACAAGCTTCACGCCACCGATACGGCACGATGCATTTAGTCGGTCCCTGCCCTAGGGAGTAGACCTATATGTACCTCTATCGTAAGTC
>oligos_0_CTGGCTCCTCTGTATGTTGGAGAAT_CCTATATGTACCTCTATCGTAAGTC_590
CTGGCTCCTCTGTATGTTGGAGAATCCGACAGTGTCAGACCCTTACTCTGCAATTTCAACGTCACCATTCGGCTTAATGGTTAAGAAGGAACCCGTGGCCGATCTTGGCTTTTGCCGAAATAGTGGGCGTTTTCCTATATGTACCTCTATCGTAAGTC
>oligos_0_CTGGCTCCTCTGTATGTTGGAGAAT_CCTATATGTACCTCTATCGTAAGTC_591
CTGGCTCCTCTGTATGTTGGAGAATGAAGCGCGCGTGGATGTTTACTAGCCGCGCTAGTCCACCCGCACGGTCGCGTCTAAGCCATTTACCGCCAATAGTCGTTTTAAAGTAGCTTAGCGACCTGTGCCGATTCCTATATGTACCTCTATCGTAAGTC
>oligos_0_CTGGCTCCTCTGTATGTTGGAGAAT_CCTATATGTACCTCTATCGTAAGTC_592
CTGGCTCCTCTGTATGTTGGAGAATCGATGTGTGTGACTACAATCAGAGCGTTGCCCTCTTTCGGTTTGAGCCTGATTGCCACATAGAGAACTTACAGGCCTAAACATCGTCTAGCAGTAATTACTCCGGTGACCTATATGTACCTCTATCGTAAGTC
>oligos_0_CTGGCTCCTCTGTATGTTGGAGAAT_CCTATATGTACCTCTATCGTAAGTC_593
CTGGCTCCTCTGTATGTTGGAGAATGTCTGTAAGCCCAATTGCGCGCACTAAAGCTGGGGCACTACAAATTCTGCGAGCGACAGTCCGAACGTCTTGACCTCCAGAACACAATAAGTTCATCTTGCTTGTAGACCTATATGTACCTCTATCGTAAGTC
>oligos_0_CTGGCTCCTCTGTATGTTGGAGAAT_CCTATATGTACCTCTATCGTAAGTC_594
CTGGCTCCTCTGTATGTTGGAGAATCGTCGGCCTGTTTACCGTAATTAAACAACTCAACCTCGGTCCGCCGCAGACTAGTATGTCAGCTGTCTATCAGATCACGGGTAAACCCCGCATCTAGGAGCTGGGTGACCTATATGTACCTCTATCGTAAGTC
>oligos_0_CTGGCTCCTCTGTATGTTGGAGAAT_CCTATATGTACCTCTATCGTAAGTC_595
CTGGCTCCTCTGTATGTTGGAGAATCCCCATTCCCGCTATCGATACACTGTCAGCCTAAAATTATGGTATACCACTTAGCGGTAGTGTCAACCGGCCGCCATTCACATGATGCCGTGTATCGATTAGACTTTTCCTATATGTACCTCTATCGTAAGTC
>oligos_0_CTGGCTCCTCTGTATGTTGGAGAAT_CCTATATGTACCTCTATCGTAAGTC_596
CTGGCTCCTCTGTATGTTGGAGAATGATTTACTAAACCGATGGATGCTAACAGTCCTAGTACGTTATCCAAGTTTGTTGAATGGTTCAAGGTACTCGCACACTCCACATGCGTAAGCATTGCTGACGCTTGATCCTATATGTACCTCTATCGTAAGTC
>oligos_0_CTGGCTCCTCTGTATGTTGGAGAAT_CCTATATGTACCTCTATCGTAAGTC_597
CTGGCTCCTCTGTATGTTGGAGAATCCGACACGAGAATCTCCGATCTGCCGGTAACAATGCAGGAAACGAATCGTTTCATAGTAAGAGCGTCAATGCAGCGACGTATACATCGCTGGGCGTTAGGACTGACCACCTATATGTACCTCTATCGTAAGTC
>oligos_0_CTGGCTCCTCTGTATGTTGGAGAAT_CCTATATGTACCTCTATCGTAAGTC_598
CTGGCTCCTCTGTATGTTGGAGAATGAAGCGGTTTCTCATACAGGTTGCGTTAACCGTTACTGAGGGGTCATAAAAACCGTCGTATTGTGATCATCTGCCGGACGTTTGCCGCACATAACCCATACCAAGGCACCTATATGTACCTCTATCGTAAGTC
>oligos_0_CTGGCTCCTCTGTATGTTGGAGAAT_CCTATATGTACCTCTATCGTAAGTC_599
CTGGCTCCTCTGTATGTTGGAGAATCGAAATTATTGCCATCAGTTCCTCTTTACGGCTTGCTCGTCACGCCGTATGTAGCTCCGGGATCGCATTCATCTGCCCAAACCGGATGCTGGTAGGACTTTGGCACCACCTATATGTACCTCTATCGTAAGTC
>oligos_0_CTGGCTCCTCTGTATGTTGGAGAAT_CCTATATGTACCTCTATCGTAAGTC_600
CTGGCTCCTCTGTATGTTGGAGAATGTCTGTTCATGGGCACAATTAATGTGCTCAACAGAAGGACCACTCTTCATCGAGTACCGTAGGAGGGAACTCTGCATGGTCTTTGCCGGCATCTGATGCTCCACTTTTCCTATATGTACCTCTATCGTAAGTC
>oligos_0_CTGGCTCCTCTGTATGTTGGAGAAT_CCTATATGTACCTCTATCGTAAGTC_601
CTGGCTCCTCTGTATGTTGGAGAATCGTCGCTGAGCAAATAGGCCGGCTACAAGTACTGGGAGTTTCTACGCATGTAACCGCTAAGGATGTAGGAGTCACACTGGAGGCGTCGGAGACCGGGACAGGTGACCACCTATATGTACCTCTATCGTAAGTC
>oligos_0_CTGGCTCCTCTGTATGTTGGAGAAT_CCTATATGTACCTCTATCGTAAGTC_602
CTGGCTCCTCTGTATGTTGGAGAATCCCCTCTTTGAGCCATGCAGCTATTTGCACAGAACGCTAACGGAGTATTAACGAGCTGATTCAAACACATTCCGCGCAATGCTCCCGTGGCGTGGAAATCCAGCGATTCCTATATGTACCTCTATCGTAAGTC
>oligos_0_CTGGCTCCTCTGTATGTTGGAGAAT_CCTATATGTACCTCTATCGTAAGTC_603
CTGGCTCCTCTGTATGTTGGAGAATGATTTAGGGCCCTGACCACGTTTTGGGGTCTGGCGGGTTATCCATAATGCTGGCGACCCCGCCACGGGATAAGGCTCCACCGTATTCTATTCTTCTTCAACAAAATTTCCTATATGTACCTCTATCGTAAGTC
>oligos_0_CTGGCTCCTCTGTATGTTGGAGAAT_CCTATATGTACCTCTATCGTAAGTC_604
CTGGCTCCTCTGTATGTTGGAGAATCCGACTTCAAGCGCCATATATGTCCACACTCGCAATGTGGTTTTTACACGGGGACAATTGCTCTGTACCGGAATTCGAAGTAGCCCCAGTAGCGGCTTTACCCCTAGACCTATATGTACCTCTATCGTAAGTC
>oligos_0_CTGGCTCCTCTGTATGTTGGAGAAT_CCTATATGTACCTCTATCGTAAGTC_605
CTGGCTCCTCTGTATGTTGGAGAATGTGGAGCAACGGGGCTATTCCTGACCGTTGCTAAAAACTAGATGGCGCCGATGGCTTCGGCTGTTATGTGAGAGAAGATTTGGTTGTTAGTAGGTGCCCAATAACTGACCTATATGTACCTCTATCGTAAGTC
>oligos_0_CTGGCTCCTCTGTATGTTGGAGAAT_CCTATATGTACCTCTATCGTAAGTC_606
CTGGCTCCTCTGTATGTTGGAGAATCGAAATACCGAAGTGGGGTCGCCGATAATACTTAAATCCCTTCCGCGTCTCTCGTGACTTCCCTTGTGACGCACCTAACAACTGCCCGCACATATATTTTATCCCCATCCTATATGTACCTCTATCGTAAGTC
>oligos_0_CTGGCTCCTCTGTATGTTGGAGAAT_CCTATATGTACCTCTATCGTAAGTC_607
CTGGCTCCTCTGTATGTTGGAGAATGTCTGACGTTACGTCTTCCTTAGTGTCGCCCTTATATCTATGAGCGAGTCGAAGAAAGGTGCGTAGGCGATTTGAAGGGACAACGCTGCCCCGTAGAACGGAAACTGACCTATATGTACCTCTATCGTAAGTC
>oligos_0_CTGGCTCCTCTGTATGTTGGAGAAT_CCTATATGTACCTCTATCGTAAGTC_608
CTGGCTCCTCTGTATGTTGGAGAATCGTCGCATGAGTGCACGTGCTCGTTGTGCAAGCAAATCGTGGAGTGGCCGGGCTGAGCATGAAATCCGATCCTCCTAAGACTCTATTACAAAGCCTATACGAACCGCACCTATATGTACCTCTATCGTAAGTC
>oligos_0_CTGGCTCCTCTGTATGTTGGAGAAT_CCTATATGTACCTCTATCGTAAGTC_609
CTGGCTCCTCTGTATGTTGGAGAATCCCCTCAGCTCGAACGTATCTTGGATCCGGCCATTTCGCTAAAGAGTACCACCAGAAAAATATTCAGCATAAACGCCTAGAGTGACTGTCGAATAGGAATTTGAGCATCCTATATGTACCTCTATCGTAAGTC
>oligos_0_CTGGCTCCTCTGTATGTTGGAGAAT_CCTATATGTACCTCTATCGTAAGTC_610
CTGGCTCCTCTGTATGTTGGAGAATGATTTTACCCATCCTCATGGAGGATCCCAGGTTACCACTAGCCTGCGCGCGTGGTGTAGGCAATCTTACGCTCAAGATGCGCTGTCATTCTGGGCATTCTGATCTTTTCCTATATGTACCTCTATCGTAAGTC
>oligos_0_CTGGCTCCTCTGTATGTTGGAGAAT_CCTATATGTACCTCTATCGTAAGTC_611
CTGGCTCCTCTGTATGTTGGAGAATCCGACTAAGCTCTATAAACTAACTGTTGCGGCATCAAAGGCCTACTGAAGCCCGAAAACTATTTACAACCGGGTGTTATTACAGGTAACTTATTTGAGCTCAAAATTTCCTATATGTACCTCTATCGTAAGTC
>oligos_0_CTGGCTCCTCTGTATGTTGGAGAAT_CCTATATGTACCTCTATCGTAAGTC_612
CTGGCTCCTCTGTATGTTGGAGAATGTGGAGCTGCTGGAATAGAGCGCATCAGCCTGGCGAGTGGCGACGTCTCCGTAGCGCGACAGGCTACACCTCTAGGATGTAGCGGCACTCGAGAACAATTAGCATCCACCTATATGTACCTCTATCGTAAGTC
>oligos_0_CTGGCTCCTCTGTATGTTGGAGAAT_CCTATATGTACCTCTATCGTAAGTC_613
CTGGCTCCTCTGTATGTTGGAGAATCGAAAAGGGGGTCTATGAAACGTTATGACACGAAGCGAGTTACCAAAAAGACGGATGTAATACAAAAAGCGGATGTGCACGTGCTGTGTCCAAGGGGTCGGAACCGCACCTATATGTACCTCTATCGTAAGTC
>oligos_0_CTGGCTCCTCTGTATGTTGGAGAAT_CCTATATGTACCTCTATCGTAAGTC_614
CTGGCTCCTCTGTATGTTGGAGAATGTCTGAGTCGGACTGTCACAAACCGACAAAAGCAGTATCTGTATCCCGTTAGAGACCGTCATACAGCGGCTGAATCCCCTCATCCTTTCATCGCGGTCGATGTAATTTCCTATATGTACCTCTATCGTAAGTC
>oligos_0_CTGGCTCCTCTGTATGTTGGAGAAT_CCTATATGTACCTCTATCGTAAGTC_615
CTGGCTCCTCTGTATGTTGGAGAATCGTCCTACATTCGCGACAATCTCAGGGGTTCACTAACACACCATCACATGTGTGTCGGTGTCGGCTTCAGGAAAAGCAGTTCCGCGAACTACCATGGACCTGAAGGCACCTATATGTACCTCTATCGTAAGTC
>oligos_0_CTGGCTCCTCTGTATGTTGGAGAAT_CCTATATGTACCTCTATCGTAAGTC_616
CTGGCTCCTCTGTATGTTGGAGAATCCCCTGGCGACGTCTCGATGTTGATGAATGTAACACGTTAAGCTCCCTTTCCGTGCGAGCGACTTCAACTGTAGATGATTATCGATCCCCCCAGTTACAACACCCCATCCTATATGTACCTCTATCGTAAGTC
>oligos_0_CTGGCTCCTCTGTATGTTGGAGAAT_CCTATATGTACCTCTATCGTAAGTC_617
CTGGCTCCTCTGTATGTTGGAGAATGATTTTTATACTATAATTATATAGGTCCCTATATAGACATGGAAACGAATCGTACGACCCCATACTGGCATCGAAACGCAGCAAAAGGTCGCGGGATCCTACCGGTGACCTATATGTACCTCTATCGTAAGTC
>oligos_0_CTGGCTCCTCTGTATGTTGGAGAAT_CCTATATGTACCTCTATCGTAAGTC_618
CTGGCTCCTCTGTATGTTGGAGAATCCGTTTCTTCACCGGGGTGGGCCATTAATGGGATTAGAGCTGTAAACCTTTAGTGGAAGATAACAACCTGAGGCCTGCTATTGCCGGGCCAGGGAAATATTTGAGCATCCTATATGTACCTCTATCGTAAGTC
>oligos_0_CTGGCTCCTCTGTATGTTGGAGAAT_CCTATATGTACCTCTATCGTAAGTC_619
CTGGCTCCTCTGTATGTTGGAGAATGTGGAGGGAAGGTGAAAGTAGAATGCTCGTCTTCCAGGAAGACCAGAAAATCAGATGGGCGATGGATGCAGTCCGGCCCTCCTACGCCCGTCAATGGGGAGTGGTTTTCCTATATGTACCTCTATCGTAAGTC
>oligos_0_CTGGCTCCTCTGTATGTTGGAGAAT_CCTATATGTACCTCTATCGTAAGTC_620
CTGGCTCCTCTGTATGTTGGAGAATCGAAAACTTCTCGGCCAAATCGTGCCAGATCAAGATATACAGTGCGCGGTCAGCGAATGGATTTACAGAGAAAGCACTCCAAAGCCGAGATGCACAGTGCATTATGATCCTATATGTACCTCTATCGTAAGTC
>oligos_0_CTGGCTCCTCTGTATGTTGGAGAAT_CCTATATGTACCTCTATCGTAAGTC_621
CTGGCTCCTCTGTATGTTGGAGAATGTCTCGGCTCTGGCTGTATAAAATGCCCTCTTAATGTTCCTCACATCTTCTTGGAAATACCCGTCACAGAGCGTATTTCGTACTTGGAGCTATCGGCCTAGAGATCCACCTATATGTACCTCTATCGTAAGTC
>oligos_0_CTGGCTCCTCTGTATGTTGGAGAAT_CCTATATGTACCTCTATCGTAAGTC_622
CTGGCTCCTCTGTATGTTGGAGAATCGTCCTTAGGCACGAGGAACAAAATTTTAGGGGAAAATTACATGGAGGATCCGGCGGTGTCAAACTGTGGACCAGCGTCTCGCTTATCCGGAAGACAATTATCCACCACCTATATGTACCTCTATCGTAAGTC
>oligos_0_CTGGCTCCTCTGTATGTTGGAGAAT_CCTATATGTACCTCTATCGTAAGTC_623
CTGGCTCCTCTGTATGTTGGAGAATCCCCTGCAACAGCGCTACTAAATTTCCCTGAAAGCGTGTCTTTACCTAACCATGGACCATCTTTAGCCACACCGAAATGACGCGGTCCGTACATCCCGTCGAACAGATCCTATATGTACCTCTATCGTAAGTC
>oligos_0_CTGGCTCCTCTGTATGTTGGAGAAT_CCTATATGTACCTCTATCGTAAGTC_624
CTGGCTCCTCTGTATGTTGGAGAATGAACTGTACGACTTTATCAATTGCTCATCGCTCTAAAGAAGACAGGTTAACGTCCATATACACGAAATTGCCCTATCGGGTTGTCTTTGTTACATTTGGCGGATTCCACCTATATGTACCTCTATCGTAAGTC
>oligos_0_CTGGCTCCTCTGTATGTTGGAGAAT_CCTATATGTACCTCTATCGTAAGTC_625
CTGGCTCCTCTGTATGTTGGAGAATCCGTTTGGCACCATACAGTTGGTCATGTCAGATTAGCACACTTTGCTAACTTCATCGTTCGCTCGTACTGCCTAACACGAGCAGGTCCCCCAGGAATTGGCCGCCCATCCTATATGTACCTCTATCGTAAGTC
>oligos_0_CTGGCTCCTCTGTATGTTGGAGAAT_CCTATATGTACCTCTATCGTAAGTC_626
CTGGCTCCTCTGTATGTTGGAGAATGTGGACACTATACGCTGCCCGATCCCTACATGCTCTCCATAACTCACTCTTTCTCAAGCGTTGTTACCATGACCCCCCAGTAGGAGTCTAGTAGGCATGAAGCATCCACCTATATGTACCTCTATCGTAAGTC
>oligos_0_CTGGCTCCTCTGTATGTTGGAGAAT_CCTATATGTACCTCTATCGTAAGTC_627
CTGGCTCCTCTGTATGTTGGAGAATCGAATGCCCGGTGCGCTTGTAACAGTCGCTGCGTGCTCTTCACACCCAGTATGCGCCCCAAACGTTTGACATCCAATGGGACGACAGACTCTGGAGAACCTTCACATTCCTATATGTACCTCTATCGTAAGTC
>oligos_0_CTGGCTCCTCTGTATGTTGGAGAAT_CCTATATGTACCTCTATCGTAAGTC_628
CTGGCTCCTCTGTATGTTGGAGAATGTCTCGCTTATCGTTATAGTTACTAACGGGAGCCACGGTTTGAGCCTCGTGCTACTCGAATCCCAACGAATAGCCCTAGGCCTTACATACGATGCGCGGCTGCAGCATCCTATATGTACCTCTATCGTAAGTC
>oligos_0_CTGGCTCCTCTGTATGTTGGAGAAT_CCTATATGTACCTCTATCGTAAGTC_629
CTGGCTCCTCTGTATGTTGGAGAATCGTCCACTCGTTCAGGGGGACCTTGACCCACTGTTTTGGTCAGGCATCTAGCCATACTCAGTAGAACAAGTGTGAGGCCTCTTGCTCACAGCCCAAGACCGTATAAGACCTATATGTACCTCTATCGTAAGTC
>oligos_0_CTGGCTCCTCTGTATGTTGGAGAAT_CCTATATGTACCTCTATCGTAAGTC_630
CTGGCTCCTCTGTATGTTGGAGAATCCCGCGATCCTGTTGGCCTATCTGACGCGAGGACTTGGTCGGGTTAGCTCATTATTGTAAAGCCTCAATGAAATAGCTGGAATAGTAGCCCGGCATGCCTACAGGATTCCTATATGTACCTCTATCGTAAGTC
>oligos_0_CTGGCTCCTCTGTATGTTGGAGAAT_CCTATATGTACCTCTATCGTAAGTC_631
CTGGCTCCTCTGTATGTTGGAGAATGAACTGACTTCCCACCTTTCTCCTGTGACACATCGACGCGAAAGGGACGGATTAACCAACGACTGAAGACAGCGCGTGTTTTGGTCAGCACTCATAGGCGCCTACTGACCTATATGTACCTCTATCGTAAGTC
>oligos_0_CTGGCTCCTCTGTATGTTGGAGAAT_CCTATATGTACCTCTATCGTAAGTC_632
CTGGCTCCTCTGTATGTTGGAGAATCCGTTAACGTCCTCACCTATCCCGTACACTAATGTACACTCACACGCGGCTTCGATCCGATACGGGCTAACCTCGTAGCCGCGCACAGTTGTACCCCTCCTTAAATTTCCTATATGTACCTCTATCGTAAGTC
>oligos_0_CTGGCTCCTCTGTATGTTGGAGAAT_CCTATATGTACCTCTATCGTAAGTC_633
CTGGCTCCTCTGTATGTTGGAGAATGTGGACTACCGAATTTGAGCATTTTAAGGATAGACGATGGCCCATTACACGGGGACATCACCGTGACAAGTGCACAGCTGCATTTCCTATACTAGACTGCAGTAATTTCCTATATGTACCTCTATCGTAAGTC
>oligos_0_CTGGCTCCTCTGTATGTTGGAGAAT_CCTATATGTACCTCTATCGTAAGTC_634
CTGGCTCCTCTGTATGTTGGAGAATCGAATGGATTAGGTGGGGGAAGTGTCGGAAAGGAGTCTACGCGGCCCAAATTACGGGCTATTCCTGACCCGCTATCGTCATGGGTGACGACAAGAGAGTGGGCTTGATCCTATATGTACCTCTATCGTAAGTC
>oligos_0_CTGGCTCCTCTGTATGTTGGAGAAT_CCTATATGTACCTCTATCGTAAGTC_635
CTGGCTCCTCTGTATGTTGGAGAATGTCTCCTAAACGGGTTTAGACCGAGAACGGCTATTCCTGTTCAGCCCATATCTACTACCCTTGGCAAAGACACCAGCCGATGTCGAGTTGCGATGAATACGACCACCACCTATATGTACCTCTATCGTAAGTC
>oligos_0_CTGGCTCCTCTGTATGTTGGAGAAT_CCTATATGTACCTCTATCGTAAGTC_636
CTGGCTCCTCTGTATGTTGGAGAATCGTCCAGGACGCCTATATACGGACTGAACGGAAACTGTCTCGACTTACCACAGGTTTGCACCCAGCGGTATAGCGGTTTCTCTCTGTGGACCAGGTGGCCCGTTCATTCCTATATGTACCTCTATCGTAAGTC
>oligos_0_CTGGCTCCTCTGTATGTTGGAGAAT_CCTATATGTACCTCTATCGTAAGTC_637
CTGGCTCCTCTGTATGTTGGAGAATCCCGCGTGTAGGGCCAACACATCACCCCCTCCCCGAACTCCAAGTCCTGCCCGTGTATCGTGGAGATAATATGTTTGGGTGTTGCCAGTTTTTAATGCTCTACGCGCACCTATATGTACCTCTATCGTAAGTC
>oligos_0_CTGGCTCCTCTGTATGTTGGAGAAT_CCTATATGTACCTCTATCGTAAGTC_638
CTGGCTCCTCTGTATGTTGGAGAATGAACTCGGATATACGAGTTCAAGTTCCGAGGGATTACGCGACGGCCACAGGCCCCTCGATTGGTCAGGGGACGTGTTCATCTAAGTCTTTTAATTCGCGCGTATAAGACCTATATGTACCTCTATCGTAAGTC
>oligos_0_CTGGCTCCTCTGTATGTTGGAGAAT_CCTATATGTACCTCTATCGTAAGTC_639
CTGGCTCCTCTGTATGTTGGAGAATCCGTTATAAGACCCTCCGCAAGGTGCTTGATGAATGTTCTGCATAAGTTTGCCTGAAGAATGAAGCGCATTGTTGCTTACCTCCAACTTGATTCGTCGTCGCCCGATTCCTATATGTACCTCTATCGTAAGTC
>oligos_0_CTGGCTCCTCTGTATGTTGGAGAAT_CCTATATGTACCTCTATCGTAAGTC_640
CTGGCTCCTCTGTATGTTGGAGAATGTGGTTTGTCCCACAGCATTCCGAGATTGAACTACTGGACGAACTGCCGAGATGCAGGGGCTCCAACTTCGAAGCGAGTACAGCCCGGATTTTGTTGCTAGCTCCGCACCTATATGTACCTCTATCGTAAGTC
>oligos_0_CTGGCTCCTCTGTATGTTGGAGAAT_CCTATATGTACCTCTATCGTAAGTC_641
CTGGCTCCTCTGTATGTTGGAGAATCGAATCATATGCCACCTCCTTCTTTAATTACCTAAGTAGGCTGAGTCTCAACGCCTGTTACTTGGCGAAAATGAAAGTGTTGCATGGCTGCTCCTGTACGGAACCGCACCTATATGTACCTCTATCGTAAGTC
>oligos_0_CTGGCTCCTCTGTATGTTGGAGAAT_CCTATATGTACCTCTATCGTAAGTC_642
CTGGCTCCTCTGTATGTTGGAGAATGTCTCCACGCTTCCCGCGTAGAGACTAGAGTAGAGTGACTGTGATTTGCGGGAGATACATTCTCAGAAATACACTTACCTTATGTCCTTAATGGTACCCGACGGAGATCCTATATGTACCTCTATCGTAAGTC
>oligos_0_CTGGCTCCTCTGTATGTTGGAGAAT_CCTATATGTACCTCTATCGTAAGTC_643
CTGGCTCCTCTGTATGTTGGAGAATGATACTGAATCACTCTGTATACACACATAGGTATCAACTGAGGGCGTCGTAAGACCATAGCAGGCCCATTTACCGCGCGGCGGTCCGTTAGCCATCGAGGAAGGTTTTCCTATATGTACCTCTATCGTAAGTC
>oligos_0_CTGGCTCCTCTGTATGTTGGAGAAT_CCTATATGTACCTCTATCGTAAGTC_644
CTGGCTCCTCTGTATGTTGGAGAATCCCGCGTCCATGGACCTGTGCGATATCTGTCTTACACACTGGTAGTTCGCTACAAGTTACTTGGCGATCGGTTTGTTTTAGAGCAAATACTTTCCATGAACACAAAGACCTATATGTACCTCTATCGTAAGTC
>oligos_0_CTGGCTCCTCTGTATGTTGGAGAAT_CCTATATGTACCTCTATCGTAAGTC_645
CTGGCTCCTCTGTATGTTGGAGAATGAACTCCTGGCTCATGGTACACAGACAAGCTGGTGATGCTCCTAGTAGTCGGGGGGGGCTTGGGACCCTGGCTTGGTTGCGTTATAAGAGATCCAACAAGTGAATGATCCTATATGTACCTCTATCGTAAGTC
>oligos_0_CTGGCTCCTCTGTATGTTGGAGAAT_CCTATATGTACCTCTATCGTAAGTC_646
CTGGCTCCTCTGTATGTTGGAGAATCCGTAGTGGCGGACCAACGCCCTTAAGAGATCGGAATGTGACCACGTAGCAGAGACGGGATTGGTGGGTGGCCACATGTTACTCTGCTGATCATGCGACCGGCTGGCACCTATATGTACCTCTATCGTAAGTC
>oligos_0_CTGGCTCCTCTGTATGTTGGAGAAT_CCTATATGTACCTCTATCGTAAGTC_647
CTGGCTCCTCTGTATGTTGGAGAATGTGGTTATCAACGCTCTCACGCGAATACGGACTCCCGAGTTAGTTAGCAGTGCAGTGGGCTATCACTTCTCTCCTTCCGAGGCCGACTCATCCGTGGAATGTTTGCATCCTATATGTACCTCTATCGTAAGTC
>oligos_0_CTGGCTCCTCTGTATGTTGGAGAAT_CCTATATGTACCTCTATCGTAAGTC_648
CTGGCTCCTCTGTATGTTGGAGAATCGAATCTGGCCGAAACCCGCGCGTGCGAGCCCTGCTGGTGATCTAGCGGTGACGTACAGAATGGTTCATAGCGCATAAAAGTTCGGCATCGGGGGATGGAGGTGACCACCTATATGTACCTCTATCGTAAGTC
>oligos_0_CTGGCTCCTCTGTATGTTGGAGAAT_CCTATATGTACCTCTATCGTAAGTC_649
CTGGCTCCTCTGTATGTTGGAGAATGTCATCCGTCTGCGCTTCGGGCCATCGGAATGTGACGCAGAGTGGCAGATGTTATCAGTTTATGAGTGTGTGACACTCGGCGGAGGAAGGACAAAACTTCAATGGATTCCTATATGTACCTCTATCGTAAGTC
>oligos_0_CTGGCTCCTCTGTATGTTGGAGAAT_CCTATATGTACCTCTATCGTAAGTC_650
CTGGCTCCTCTGTATGTTGGAGAATGATACTCCGGTCGATGTTCGAGGGGAGTCTGTTAACTGTCTGATGAACACATGCTTCAACGCAAGGGCGTACTCCTTCGTCGCAGGGAGCACTCAACTGCCGTTCATTCCTATATGTACCTCTATCGTAAGTC
>oligos_0_CTGGCTCCTCTGTATGTTGGAGAAT_CCTATATGTACCTCTATCGTAAGTC_651
CTGGCTCCTCTGTATGTTGGAGAATCCCGCCCGGACCCTCTAAGACCATACACGCTTACAGATAGCGATAAAGGTGTTACCGGCCCAATCATCTTCAGAAACCCTCATTATTGTATCAAATACCCCGTGCCATCCTATATGTACCTCTATCGTAAGTC
>oligos_0_CTGGCTCCTCTGTATGTTGGAGAAT_CCTATATGTACCTCTATCGTAAGTC_652
CTGGCTCCTCTGTATGTTGGAGAATGAACATCCTTATTTTTGACGATTGAGCTCTGTACCGCCCTAACACCCAAGTGCCGTGGACAGCTAAAATACCTAGTTTGGACTCATCGATTGACTACCTAGCGAAAGACCTATATGTACCTCTATCGTAAGTC
>oligos_0_CTGGCTCCTCTGTATGTTGGAGAAT_CCTATATGTACCTCTATCGTAAGTC_653
CTGGCTCCTCTGTATGTTGGAGAATCCGTAGATAATGCTCAGCAAAGAAAAGACAACCCCGTGCCAACATCTGTTACGAGTTGCCCCTGGCGACCCCCTCCCCGATAGGTATCTCAATCACGCCTAACGAGATCCTATATGTACCTCTATCGTAAGTC
>oligos_0_CTGGCTCCTCTGTATGTTGGAGAAT_CCTATATGTACCTCTATCGTAAGTC_654
CTGGCTCCTCTGTATGTTGGAGAATGTGGTAGAGACTAGACCTCTGAAAAGAGGTCTAGATCACTCGCATGTAAGTGAAGGCTGGTAATAGACGCACCACCGCCTTAGCGTTGACATTATGCTGTCACCACCACCTATATGTACCTCTATCGTAAGTC
>oligos_0_CTGGCTCCTCTGTATGTTGGAGAAT_CCTATATGTACCTCTATCGTAAGTC_655
CTGGCTCCTCTGTATGTTGGAGAATCGTGTATGAAGTTGGGTTGGAGCACGGTTTGAGCCAATATACAAGGGCTAAACCACTCCGCAGATCCAACTCACCAAGTTATCCCATATATCGTACGTATTGTCCGCACCTATATGTACCTCTATCGTAAGTC
>oligos_0_CTGGCTCCTCTGTATGTTGGAGAAT_CCTATATGTACCTCTATCGTAAGTC_656
CTGGCTCCTCTGTATGTTGGAGAATGTCATCGTCTACAGTGTATGGGAAGGTCGTTCACACCCAGTATGGTAGAACCTCAACCGCAAGCCGAAGCCATGTCGCCTCCTGTTAAAACTCGCAGCTGTTCCCCATCCTATATGTACCTCTATCGTAAGTC
>oligos_0_CTGGCTCCTCTGTATGTTGGAGAAT_CCTATATGTACCTCTATCGTAAGTC_657
CTGGCTCCTCTGTATGTTGGAGAATGATACATGCGCGCTAGAAATTGAGGACAAGGACTCGGGACAATAAGTAAGGTCGGAGAGAAAGCTAGGTATAAGAAGCGAAGAGTTCTAATCCAAAGTTTCTCGCGCACCTATATGTACCTCTATCGTAAGTC
>oligos_0_CTGGCTCCTCTGTATGTTGGAGAAT_CCTATATGTACCTCTATCGTAAGTC_658
CTGGCTCCTCTGTATGTTGGAGAATCCCGCCGTACTAGTCCCCTACGATGACCTTAAGCCAGATGCGTCAATGGGGTTCACACCGCAGCTAGAAGCCCGTCCTAGCCCGCTTAGTGTGAGCAATGCGGGCGCACCTATATGTACCTCTATCGTAAGTC
>oligos_0_CTGGCTCCTCTGTATGTTGGAGAAT_CCTATATGTACCTCTATCGTAAGTC_659
CTGGCTCCTCTGTATGTTGGAGAATGAACATGACGCTCACGGGGTTAGCTGCGACGCCTATTCATAGTAACGGTATCACGACCGCGTCTGCGCAGACTACCTAGGATTTGATACGCGAGTAATCCGGCTGGCACCTATATGTACCTCTATCGTAAGTC
>oligos_0_CTGGCTCCTCTGTATGTTGGAGAAT_CCTATATGTACCTCTATCGTAAGTC_660
CTGGCTCCTCTGTATGTTGGAGAATCCGTACGTCAAGAGGTATCCTGTGCCGAACTGACTTGTCGAAGTCGACTGAACGGTCGACAGCCGCCCCTCGTGCACATCCTGTTGGGTTCTGACGCCCAATCAAAGACCTATATGTACCTCTATCGTAAGTC
>oligos_0_CTGGCTCCTCTGTATGTTGGAGAAT_CCTATATGTACCTCTATCGTAAGTC_661
CTGGCTCCTCTGTATGTTGGAGAATGTGGTACCACATGCGACCGCACAGTATGTATGTTCGGAAGGCAGAAAATGCAGTTAGCCCTTACGCCAATGACCGGCGCCGGGGCCATGACTTAATAGTCTAATAAGACCTATATGTACCTCTATCGTAAGTC
>oligos_0_CTGGCTCCTCTGTATGTTGGAGAAT_CCTATATGTACCTCTATCGTAAGTC_662
CTGGCTCCTCTGTATGTTGGAGAATCGTGTAATGCAGTTAGGTCCCACGTCACTGGGATTCCTCATCTGTACTTGTAATCCGGCTCTTCGAAGGTGTGTGCCCGTCCTTTAGTGGTGCAGAGTAATAGGTTTTCCTATATGTACCTCTATCGTAAGTC
>oligos_0_CTGGCTCCTCTGTATGTTGGAGAAT_CCTATATGTACCTCTATCGTAAGTC_663
CTGGCTCCTCTGTATGTTGGAGAATGTCATGAAGTGGTCTATTTAGGTGGGCTGCTTTCCGATTTGTGCGTAATCGCCTTCTATCCTGATTTCATCATTTGTGGAAAGCATCAACGATAAGGGGAGGGTATTTCCTATATGTACCTCTATCGTAAGTC
>oligos_0_CTGGCTCCTCTGTATGTTGGAGAAT_CCTATATGTACCTCTATCGTAAGTC_664
CTGGCTCCTCTGTATGTTGGAGAATGATACAATTAGCTCCAATCCGTTAAACAGATCGTAGCACCAGCTACCCGCCAAGAAGCACTTTCGACGCGTGTGAAGGCTCAATACTGGAACTACGCGCTCAAACTGACCTATATGTACCTCTATCGTAAGTC
>oligos_0_CTGGCTCCTCTGTATGTTGGAGAAT_CCTATATGTACCTCTATCGTAAGTC_665
CTGGCTCCTCTGTATGTTGGAGAATCCCGGTGCGGGGGACATGCTATTAACGACAGGAAATTTGGGGTGGAACAGCATCTATCAACTGTTTCATCCATGAAGGCCTGATCTCCGGGGCAACAGACCCTACTGACCTATATGTACCTCTATCGTAAGTC
>oligos_0_CTGGCTCCTCTGTATGTTGGAGAAT_CCTATATGTACCTCTATCGTAAGTC_666
CTGGCTCCTCTGTATGTTGGAGAATGAACAAATGGACAGTCCCCGTCATGAACCCGGGTGGTGGTCGCGGCCCTGAGTAACCCTATTCTCATTTTCGCACCTATACACTACACTTGAGCGTAACAGGGGAGATCCTATATGTACCTCTATCGTAAGTC
>oligos_0_CTGGCTCCTCTGTATGTTGGAGAAT_CCTATATGTACCTCTATCGTAAGTC_667
CTGGCTCCTCTGTATGTTGGAGAATCCGTACCGTCCGCACCCTGTCCGCGGTAAAAGCATTGGCGGTGGCCAGCCTGAAGTCGCGACCACAACGATTCTGCTAATTTAGGTCACGAGGCATGGGTTATTTCCACCTATATGTACCTCTATCGTAAGTC
>oligos_0_CTGGCTCCTCTGTATGTTGGAGAAT_CCTATATGTACCTCTATCGTAAGTC_668
CTGGCTCCTCTGTATGTTGGAGAATGTGCCAAGGTAAAGGCGATTATCACTCAATCTAATGTACTTACGTGGCTGTATAATGTAATCGAGAAATTTTCCCGCTAAATTGGCACCTGCCTACGAAATCTGACCACCTATATGTACCTCTATCGTAAGTC
>oligos_0_CTGGCTCCTCTGTATGTTGGAGAAT_CCTATATGTACCTCTATCGTAAGTC_669
CTGGCTCCTCTGTATGTTGGAGAATCGTGTTGACCGCTCCAGATAGACTTACATCGCTGGCTGGTTGATCACGCTGATGTTGCAGGTGAACCATACGACAATTGCTCTCCAAGTGAGGGACTTCGGACCCCATCCTATATGTACCTCTATCGTAAGTC
>oligos_0_CTGGCTCCTCTGTATGTTGGAGAAT_CCTATATGTACCTCTATCGTAAGTC_670
CTGGCTCCTCTGTATGTTGGAGAATGTCATGTCAGATTTAGTGTAGAGGGCCCCTTTATGTTCATATCATCTAACGAACTTGCAAGACGTCGTCGGATATAGAATACTAAGTTGACGACCTGGCCATGCGATTCCTATATGTACCTCTATCGTAAGTC
>oligos_0_CTGGCTCCTCTGTATGTTGGAGAAT_CCTATATGTACCTCTATCGTAAGTC_671
CTGGCTCCTCTGTATGTTGGAGAATGATAGGACCTTTAAGGGGTAGAGCGTCTGACCCTGTCCCAAAAAACCGTGTGTCTGGCATCCCCAGTGAAAGGAACTACCATGCCAGGATGGGGGGACTGTGCATCCACCTATATGTACCTCTATCGTAAGTC
>oligos_0_CTGGCTCCTCTGTATGTTGGAGAAT_CCTATATGTACCTCTATCGTAAGTC_672
CTGGCTCCTCTGTATGTTGGAGAATCCCGGTCAAACCAGTTGCTTACCAAAAACCTAGGAACTTTCGCCTGCCCACTCATTAGTTATGTGTTGATAGGAACGTCTATCCCACCACTATGGATGAAACAGTAGACCTATATGTACCTCTATCGTAAGTC
>oligos_0_CTGGCTCCTCTGTATGTTGGAGAAT_CCTATATGTACCTCTATCGTAAGTC_673
CTGGCTCCTCTGTATGTTGGAGAATGAACAATGATCCCAAAGCTTACTCAAGTTACACCGTTATCTGGCGTGCGAGGATCGAGAGCTATTTCAGAGTTTACAGGAGAATTGGACAACTCGCGAACGAACCGCACCTATATGTACCTCTATCGTAAGTC
>oligos_0_CTGGCTCCTCTGTATGTTGGAGAAT_CCTATATGTACCTCTATCGTAAGTC_674
CTGGCTCCTCTGTATGTTGGAGAATCGATCCGCATCGTCCGACTCCTACATTCGGAATGATCCCAATAGATGGAGTACTTTATTCTGTTTTGGTCTACCGGCTATCTTTGCAGTCGAGACCGGCCATTATGATCCTATATGTACCTCTATCGTAAGTC
>oligos_0_CTGGCTCCTCTGTATGTTGGAGAAT_CCTATATGTACCTCTATCGTAAGTC_675
CTGGCTCCTCTGTATGTTGGAGAATGTGCCATTAGCAGGCGTTTGAATTATAGAAACTGGGTATGTCGATATAGATCTGTCGAAAGCCACCGCTCGCAGAAGCATCCTCTGTGTATATGACACCGAATGTAGACCTATATGTACCTCTATCGTAAGTC
>oligos_0_CTGGCTCCTCTGTATGTTGGAGAAT_CCTATATGTACCTCTATCGTAAGTC_676
CTGGCTCCTCTGTATGTTGGAGAATCGTGTTGTTCTCTTTCTCTCTGAACATTCATTCACCTACAGTTATATGGCTGTCATATACCGGGAATGTGAGAGTGGGCTAATTGATCAAGTGCTAGAGTCCAATGATCCTATATGTACCTCTATCGTAAGTC
>oligos_0_CTGGCTCCTCTGTATGTTGGAGAAT_CCTATATGTACCTCTATCGTAAGTC_677
CTGGCTCCTCTGTATGTTGGAGAATGTCAAATTGCCCAGACATCGCGCGTTCTTGGTGACCTCTCGACACTCTCCTTGTGCCAATGGTTCATTAGCCGAACAATGAAATAGGGATGCTCATCCAGCTTTGCATCCTATATGTACCTCTATCGTAAGTC
>oligos_0_CTGGCTCCTCTGTATGTTGGAGAAT_CCTATATGTACCTCTATCGTAAGTC_678
CTGGCTCCTCTGTATGTTGGAGAATGATAGGTATGCGTTTGCTATACCCCGTCTGAGTCCAAAAAGACCTGCGGCGTCCGCTAACATTTTGTTCAGAGGTGATAAATATGGATTAGGAAGTCTTCCCGACATTCCTATATGTACCTCTATCGTAAGTC
>oligos_0_CTGGCTCCTCTGTATGTTGGAGAAT_CCTATATGTACCTCTATCGTAAGTC_679
CTGGCTCCTCTGTATGTTGGAGAATCCCGGATTTATGTCTCGGAACGTTGATAAACCTCGTAGCCGCGCTTATTAGGCCTGTCGACTCCGAAAGCATCAAGTCACCAGAGCATACAACGTTGATTCGATGCATCCTATATGTACCTCTATCGTAAGTC
>oligos_0_CTGGCTCCTCTGTATGTTGGAGAAT_CCTATATGTACCTCTATCGTAAGTC_680
CTGGCTCCTCTGTATGTTGGAGAATGAAGGAGCCATTCGTCCCCTCCAGCTGTAAAGACCATAGCTACGGCTCTCTATGAATAAGGTTGGCAGCCCGTTAAGAAGCCCCCCATAAAGTTTTGCGTGCGCCCATCCTATATGTACCTCTATCGTAAGTC
>oligos_0_CTGGCTCCTCTGTATGTTGGAGAAT_CCTATATGTACCTCTATCGTAAGTC_681
CTGGCTCCTCTGTATGTTGGAGAATCGATCCCAGGAGGATGTGTCGAGCCTAATGATGGCTCTAGGTGTTTAAGCAGGTAGCAAGATTTGGAGTTAGTTTAGATACCCTCCAAATCACTATAGACCAGATCCACCTATATGTACCTCTATCGTAAGTC
>oligos_0_CTGGCTCCTCTGTATGTTGGAGAAT_CCTATATGTACCTCTATCGTAAGTC_682
CTGGCTCCTCTGTATGTTGGAGAATGTGCCTCATGAGAGTAAACTCGGGCCCTACGTCGGAACGTTGAAGAGTGGTCCCACCCCGTAAGGGAACGGTTTAGTTGCTGAAGTCCAACAGTATTTCAGTTGTAGACCTATATGTACCTCTATCGTAAGTC
>oligos_0_CTGGCTCCTCTGTATGTTGGAGAAT_CCTATATGTACCTCTATCGTAAGTC_683
CTGGCTCCTCTGTATGTTGGAGAATCGTGTTCGCAGCGCTGTGCCCCGAGCACGCCATAGACTACAATGGCTCCGAGTTGTAGTCATCTGTACTTGTTCCAAGAGCAATGGTAAGGGATTGAGCAAGCCTAGACCTATATGTACCTCTATCGTAAGTC
>oligos_0_CTGGCTCCTCTGTATGTTGGAGAAT_CCTATATGTACCTCTATCGTAAGTC_684
CTGGCTCCTCTGTATGTTGGAGAATGTCAAAAGTGATTATAGCAGATAAGACTTGTGTCTTCCCGTACAGGCTGATAGATCGCAGACGATTCCATTAGATGTTGCTACACAACCTACGGATAACAGTTTGCATCCTATATGTACCTCTATCGTAAGTC
>oligos_0_CTGGCTCCTCTGTATGTTGGAGAAT_CCTATATGTACCTCTATCGTAAGTC_685
CTGGCTCCTCTGTATGTTGGAGAATGATAGCCTAGTCTCCCAACTTTTTGTCATTAAGAGCTACGTCGCGATAAGAATGGGTTCATGAATTAAGGCAAAACGCGGGTGACTTGAATAACAAACGCTTAAATTTCCTATATGTACCTCTATCGTAAGTC
>oligos_0_CTGGCTCCTCTGTATGTTGGAGAAT_CCTATATGTACCTCTATCGTAAGTC_686
CTGGCTCCTCTGTATGTTGGAGAATCCCGGAAGCCCTAGCTGAATACTAACCTTTTATATGTGTATGGGATAGGGTTACCGTCACCCATTGGGAGGCAAACGGTCTTGTTGTTATATCAGACTGGAATGTAGACCTATATGTACCTCTATCGTAAGTC
>oligos_0_CTGGCTCCTCTGTATGTTGGAGAAT_CCTATATGTACCTCTATCGTAAGTC_687
CTGGCTCCTCTGTATGTTGGAGAATGAAGGACATCGTTCGCTGATGAGATTGGGTTTGCGTATTATCAATTCTTAATTTGCAGCTATTAAGAAAACGGAGTTCTGCTCTAAGTTCCAGAGCAACATGGACATTCCTATATGTACCTCTATCGTAAGTC
>oligos_0_CTGGCTCCTCTGTATGTTGGAGAAT_CCTATATGTACCTCTATCGTAAGTC_688
CTGGCTCCTCTGTATGTTGGAGAATCGATCGTTCCAGGTCACAGAGGATGCACCGCAATGGGTATTACATCAATGACTATATATTCGTCTTAGTGCTACGCTTTCGCATATAGCAGTGCTTGGCTCCCCTAGACCTATATGTACCTCTATCGTAAGTC
>oligos_0_CTGGCTCCTCTGTATGTTGGAGAAT_CCTATATGTACCTCTATCGTAAGTC_689
CTGGCTCCTCTGTATGTTGGAGAATGTGCCTGCCTCGGCGTATGCCCATTGTCATACCCGCAAGTTAAATTTTTAGAATCGATCGTCACTGGGTCTTTAACCGCGAGTGCAAGGGTTTTCACCAGCGTGCCATCCTATATGTACCTCTATCGTAAGTC
>oligos_0_CTGGCTCCTCTGTATGTTGGAGAAT_CCTATATGTACCTCTATCGTAAGTC_690
CTGGCTCCTCTGTATGTTGGAGAATCGTGACCATTAGATCGCACGGGCAAGGGGTGTTTCAAAAATGGAATGCGATCGTTGTTGTACGTGAGGGCCCCACATACGCAGTCTCAAGTTTTATTGTTGTGTTGATCCTATATGTACCTCTATCGTAAGTC
>oligos_0_CTGGCTCCTCTGTATGTTGGAGAAT_CCTATATGTACCTCTATCGTAAGTC_691
CTGGCTCCTCTGTATGTTGGAGAATGTCAATGCAGGATCACGTGCCACCCTTACAAGCACGTGCATCTGGCTTAAGGTAAGTCACAAAGATTTATTTAAGTTTCTGTACAGACTAAGTGCAAAAATATTGCATCCTATATGTACCTCTATCGTAAGTC
>oligos_0_CTGGCTCCTCTGTATGTTGGAGAAT_CCTATATGTACCTCTATCGTAAGTC_692
CTGGCTCCTCTGTATGTTGGAGAATGATAGCGCATTGTTGCACATTATCACATTTAGGGGATCCACACGGCGGGATGACCACAGACGGAGGCCAGTATGCGCGTGTTTAAGGCATCCCGCACGCCCTGTTGATCCTATATGTACCTCTATCGTAAGTC
>oligos_0_CTGGCTCCTCTGTATGTTGGAGAAT_CCTATATGTACCTCTATCGTAAGTC_693
CTGGCTCCTCTGTATGTTGGAGAATCCGAGCAGTAGGACCGAATCCTCTTTACCACGTGTGGACGCTCGTTTAGACGTCGTCGCCGTGGGTCAGCGTGAGAGGGTCCTATCACTAACAGGCTGTCTCAGTAGACCTATATGTACCTCTATCGTAAGTC
>oligos_0_CTGGCTCCTCTGTATGTTGGAGAAT_CCTATATGTACCTCTATCGTAAGTC_694
CTGGCTCCTCTGTATGTTGGAGAATGAAGGTTTACTCCGCCCTAACACGTTTGGATGGCAGTTTCGTGGCGGGTTTGACTCGCGGGTCCAAGTGTTAATCTCCAGGTTGACAACACAGCGTACCCCGGGAGATCCTATATGTACCTCTATCGTAAGTC
>oligos_0_CTGGCTCCTCTGTATGTTGGAGAAT_CCTATATGTACCTCTATCGTAAGTC_695
CTGGCTCCTCTGTATGTTGGAGAATCGATCGAGTACGATGTTGTGTTGTGGTAGCGCGACTTTCAGTGCATTTCGGCTTTCCTTTCATCGGAGGCGGGCCCCCCGGATAGCATGTTAATTGGTGAAGACTTTTCCTATATGTACCTCTATCGTAAGTC
>oligos_0_CTGGCTCCTCTGTATGTTGGAGAAT_CCTATATGTACCTCTATCGTAAGTC_696
CTGGCTCCTCTGTATGTTGGAGAATGTGCGCGTTTGTCCCTTAAAGAATTCGCAACGTAGCCGCGCTACCGGTGTCTGTGACCCGCAGTTAAACCCACCCCCGCTAGGCAATGCTGTGCACACAGCTTGTAGACCTATATGTACCTCTATCGTAAGTC
>oligos_0_CTGGCTCCTCTGTATGTTGGAGAAT_CCTATATGTACCTCTATCGTAAGTC_697
CTGGCTCCTCTGTATGTTGGAGAATCGTGACGCCGCGCCGTGTGCTGTTACTTGGCCGACAACTCCAAGAAATGCAAGTTGGGAGAATGCCTAAATGCGTTATTCACAGGCAGCCCGTAGAAGTAGAGCTAGACCTATATGTACCTCTATCGTAAGTC
>oligos_0_CTGGCTCCTCTGTATGTTGGAGAAT_CCTATATGTACCTCTATCGTAAGTC_698
CTGGCTCCTCTGTATGTTGGAGAATGTCAATCAGTACTTTATAACATGCTGGACTCCTAGCGTCCGTGTCCCCACAGTGCATAGAGCATGTCGGTACTCATCACTAGTGGGACAAGAGAGATATTCGCTGGCACCTATATGTACCTCTATCGTAAGTC
>oligos_0_CTGGCTCCTCTGTATGTTGGAGAAT_CCTATATGTACCTCTATCGTAAGTC_699
CTGGCTCCTCTGTATGTTGGAGAATGATTACTGCTTTAGGGTTTTGGGGTGGATAGTATATCCAAGTACGCCCCGTGAGTTTGAACGAATACTCTGGGACCTGCTCCAATGTCTCCATAACATTGAGGCCCATCCTATATGTACCTCTATCGTAAGTC
>oligos_0_CTGGCTCCTCTGTATGTTGGAGAAT_CCTATATGTACCTCTATCGTAAGTC_700
CTGGCTCCTCTGTATGTTGGAGAATCCGAGCTTGTTAAGTATTAGACCGAGATATCAGGTCGCTGAGCTCCAGCTGACGCTTCCGTAGTTCGGCATGAGAACGAAACTGATACAGTTGCGTGAGTACCTTGATCCTATATGTACCTCTATCGTAAGTC
>oligos_0_CTGGCTCCTCTGTATGTTGGAGAAT_CCTATATGTACCTCTATCGTAAGTC_701
CTGGCTCCTCTGTATGTTGGAGAATGAAGGTAGGAGCTGGGAAACCTTCCCCATAGGTGCAGACCTTTCTCCTCCGCGGACGGAACTTGGGAACTCATATCGGCTCCTGCGATAATACTAGAGCGAAGGTTTTCCTATATGTACCTCTATCGTAAGTC
>oligos_0_CTGGCTCCTCTGTATGTTGGAGAAT_CCTATATGTACCTCTATCGTAAGTC_702
CTGGCTCCTCTGTATGTTGGAGAATCGATGAAACTTCGGCCTAGACCCTCGACGCACATGGTGAACGGATCAATCGCGTGTCCGAGTATCGGCCTAGTATTTTGAACTTTTAATTGACTCCAATTAGAAGGCACCTATATGTACCTCTATCGTAAGTC
>oligos_0_CTGGCTCCTCTGTATGTTGGAGAAT_CCTATATGTACCTCTATCGTAAGTC_703
CTGGCTCCTCTGTATGTTGGAGAATGTGCGCCGCGTTTCGACCTCTTTTTGATACCTCATTCTGCTTCGAGCTACACTGCAAGTGGTCACGTTTCAAGGGATGCTCAAATGCGCCCGGTAACTGTAACTCTGACCTATATGTACCTCTATCGTAAGTC
>oligos_0_CTGGCTCCTCTGTATGTTGGAGAAT_CCTATATGTACCTCTATCGTAAGTC_704
CTGGCTCCTCTGTATGTTGGAGAATCGTGAGAGGCCGGATGATTGCAATGCGCACATTCAGACCATCCGAGATAATTCGCCATTTCGCAGAGATTGCTGTTGTGCGGTACCCACGATAAATGGCACTCTATTTCCTATATGTACCTCTATCGTAAGTC
>oligos_0_CTGGCTCCTCTGTATGTTGGAGAAT_CCTATATGTACCTCTATCGTAAGTC_705
CTGGCTCCTCTGTATGTTGGAGAATCCCCAACGGCTAAGAGGTGGCGAAGCTGCCGCAATAATCTCGGGTTAGGCCCTAAGGGCAACCGCCATCAAGTGGCAACTCTTGTTCGGAAGCTTGGGCGCAGATCCACCTATATGTACCTCTATCGTAAGTC
>oligos_0_CTGGCTCCTCTGTATGTTGGAGAAT_CCTATATGTACCTCTATCGTAAGTC_706
CTGGCTCCTCTGTATGTTGGAGAATGATTACATTGCGAACTCGGTCAGAGGGGGCCAATGTTGCCGTACGAACACCCCAAGGAGTAATGTGAACGAGGACCGCTTTGCGCGGCTGGCATACTTCGTCATGCATCCTATATGTACCTCTATCGTAAGTC
>oligos_0_CTGGCTCCTCTGTATGTTGGAGAAT_CCTATATGTACCTCTATCGTAAGTC_707
CTGGCTCCTCTGTATGTTGGAGAATCCGAGGCACTCTTCATCCGGCCATTAAATAATTTCTAATTTCCGCGCTCCTTCACATAGCGCATAATGCAAGTAACCATCATGCGTTGGAAAAGCTAATTAGCCTAGACCTATATGTACCTCTATCGTAAGTC
>oligos_0_CTGGCTCCTCTGTATGTTGGAGAAT_CCTATATGTACCTCTATCGTAAGTC_708
CTGGCTCCTCTGTATGTTGGAGAATGAAGGTACAATCTTGTTTATCGCTACTCACAAGTATCAGCTATGTATGTAAATGGTGTAAAAGATTCCACCCATCTGGGGGAAGTGAAAAACCTTTTAACGCCCGATTCCTATATGTACCTCTATCGTAAGTC
>oligos_0_CTGGCTCCTCTGTATGTTGGAGAAT_CCTATATGTACCTCTATCGTAAGTC_709
CTGGCTCCTCTGTATGTTGGAGAATCGATGATCTGGCTAGAATGGGACGTTTGGTCGTCTGGGACCTCACAATTCAGCATTCGATCTTAATTTGGGCGAATAGACTCGAGAAGGAGTTCGGAACAGTGGTTTTCCTATATGTACCTCTATCGTAAGTC
>oligos_0_CTGGCTCCTCTGTATGTTGGAGAAT_CCTATATGTACCTCTATCGTAAGTC_710
CTGGCTCCTCTGTATGTTGGAGAATGTGCGGTCGGGCGAGACGGACTAGGCGTCATACACTCCCCGGGAGAAGGTATCTGGTACCAGGAGACATTTCGTCGTCGCGTGGGCATTGCCTTTAATGTCACACATTCCTATATGTACCTCTATCGTAAGTC
>oligos_0_CTGGCTCCTCTGTATGTTGGAGAAT_CCTATATGTACCTCTATCGTAAGTC_711
CTGGCTCCTCTGTATGTTGGAGAATCGTGAGTTAAAGTGTGGAAGTCAGTTGGAAGGAGGTAGTGCAAATCCCCCATGGGGTCAACGCGGTTTAACCCATTAAATAAACACGAGCTACTTACCGTGCTAATTTCCTATATGTACCTCTATCGTAAGTC
>oligos_0_CTGGCTCCTCTGTATGTTGGAGAAT_CCTATATGTACCTCTATCGTAAGTC_712
CTGGCTCCTCTGTATGTTGGAGAATCCCCAAGTATATGTTATTGAAGTCTCACCATAATGGCGATCGGTAGTTTATACCCTACGGCTCTCAGTACCGTAGGAGCTCTACGGTAATATTGGGATGAAGAAGGCACCTATATGTACCTCTATCGTAAGTC
>oligos_0_CTGGCTCCTCTGTATGTTGGAGAAT_CCTATATGTACCTCTATCGTAAGTC_713
CTGGCTCCTCTGTATGTTGGAGAATGATTAGGAAGTCAGTAACAGATGTGTACTCACTCAGGCATCTTTTTAGGCATAGGGCGACTCCACTCCCTTGGGCCTAACCGCACGTACAGAATCATGGGGCAATGATCCTATATGTACCTCTATCGTAAGTC
>oligos_0_CTGGCTCCTCTGTATGTTGGAGAAT_CCTATATGTACCTCTATCGTAAGTC_714
CTGGCTCCTCTGTATGTTGGAGAATCCGAGGGCTGTGTACCAAGAATGTGGTAGCGGAAATATACGGTTACAGCTGATAAGCGTCCCCCAGCCCTTGACTTGGGCTGATCCTAAGCCGCCTATCATGTCCGCACCTATATGTACCTCTATCGTAAGTC
>oligos_0_CTGGCTCCTCTGTATGTTGGAGAAT_CCTATATGTACCTCTATCGTAAGTC_715
CTGGCTCCTCTGTATGTTGGAGAATGAAGCCATGTGTAGGTGGAATCGGAACAGATAGCCGAACAAAATACAATGATGAAATCCCGACAAGGTTTAGGAGTTCCTCTAGGAAAATCCGCAGGCTCTACTCTGACCTATATGTACCTCTATCGTAAGTC
>oligos_0_CTGGCTCCTCTGTATGTTGGAGAAT_CCTATATGTACCTCTATCGTAAGTC_716
CTGGCTCCTCTGTATGTTGGAGAATCGATGTCGTAAAGATTCGCTTCGAAATTGCCCTAATGATGCTTTCAGCAAGACGTCGTCGGTCTTGACGGTTAAATCGTTGGTTATATTCCGTCAAGCGTTCGGAGATCCTATATGTACCTCTATCGTAAGTC
>oligos_0_CTGGCTCCTCTGTATGTTGGAGAAT_CCTATATGTACCTCTATCGTAAGTC_717
CTGGCTCCTCTGTATGTTGGAGAATGTGCGGAAATTCTGCCCTCGTCAGTTAACGCTAGTACCGGTCCGTACAATGCTTAGAGGAGACATAGAGATTTGAGTCACCGAGCATTGTCAAGCAGAAGTGCCGATTCCTATATGTACCTCTATCGTAAGTC
>oligos_0_CTGGCTCCTCTGTATGTTGGAGAAT_CCTATATGTACCTCTATCGTAAGTC_718
CTGGCTCCTCTGTATGTTGGAGAATCGTCGGGACATGGGCTTAGGCAGTCGCGCGCCTTTTTATGTCTCGGTGCACATGAGGACTCTGAGTGACTGTGTGGAAGAACCGCGCGCAATGGGACCCAAGAAGGCACCTATATGTACCTCTATCGTAAGTC
>oligos_0_CTGGCTCCTCTGTATGTTGGAGAAT_CCTATATGTACCTCTATCGTAAGTC_719
CTGGCTCCTCTGTATGTTGGAGAATCCCCATAATTGAGGACATTAGCCCCCGCGATGACTGACTGGGGCCGATAAAGGTGTTAGATCTGATCTTACAATCGTTTCTGGATGTACAAAGAGAAAAATATTGCATCCTATATGTACCTCTATCGTAAGTC
>oligos_0_CTGGCTCCTCTGTATGTTGGAGAAT_CCTATATGTACCTCTATCGTAAGTC_720
CTGGCTCCTCTGTATGTTGGAGAATGATTAGCCGAAGCGCGCCGTCGAACTATATGCCGTAGTCACAATTGCAAGGTATGGTGACCATACTTCCGAATCCATTGAGAACGATGGACTCTCGGCTGGTCTATTTCCTATATGTACCTCTATCGTAAGTC
>oligos_0_CTGGCTCCTCTGTATGTTGGAGAAT_CCTATATGTACCTCTATCGTAAGTC_721
CTGGCTCCTCTGTATGTTGGAGAATCCGACAGTCCGATAACGAGCAAAGATCGAATTCCGTGCGTAGGGAAGTAGCGAATTCAGCTCTTAAAATCTCTCGGCAACACCACGCCGCGGTGCTGTCGTACTCTGACCTATATGTACCTCTATCGTAAGTC
>oligos_0_CTGGCTCCTCTGTATGTTGGAGAAT_CCTATATGTACCTCTATCGTAAGTC_722
CTGGCTCCTCTGTATGTTGGAGAATGAAGCCTGAGAGAAGATTAAGCCGTATTATGCGCTACACGCGTGATGCTCGGGAAACATGGCGAGCATAAAGTTTTGCGTGGTTTCCGGGTACGGAGAGAATACCGCACCTATATGTACCTCTATCGTAAGTC
>oligos_0_CTGGCTCCTCTGTATGTTGGAGAAT_CCTATATGTACCTCTATCGTAAGTC_723
CTGGCTCCTCTGTATGTTGGAGAATCGATGTGTCCCATCCAACAACGAGAGTCCGCATTAGATCCAGAATCCTTGTTCTGCATATTCGCAAGAATCCCCAAGCCACAGATTCGTGTCAATACATACCCCTAGACCTATATGTACCTCTATCGTAAGTC
>oligos_0_CTGGCTCCTCTGTATGTTGGAGAAT_CCTATATGTACCTCTATCGTAAGTC_724
CTGGCTCCTCTGTATGTTGGAGAATGTCTGTATAGCTGGTCGAGTCAATGTGAGTATAACTAGGGGCGTGCAGAGTATCATCGAGAGCACGTAATCATTACAACCCTACGCACACATGTCCGGGTGAGCTAGACCTATATGTACCTCTATCGTAAGTC
>oligos_0_CTGGCTCCTCTGTATGTTGGAGAAT_CCTATATGTACCTCTATCGTAAGTC_725
CTGGCTCCTCTGTATGTTGGAGAATCGTCGGCCTCGGACTCCGTCGTATTGATCATATAACTGTCTGTCGCTAACGCCAGGGTGAGAATCGGCTGACTACTCGGCTGGAACGTGCACAATCGCGATGGAAAGACCTATATGTACCTCTATCGTAAGTC
>oligos_0_CTGGCTCCTCTGTATGTTGGAGAAT_CCTATATGTACCTCTATCGTAAGTC_726
CTGGCTCCTCTGTATGTTGGAGAATCCCCATTCCGACCCCGCCTAATTAGGAGTTCCAACCAAGGGGTCCAACGAGCGGCAAACTGCTCCCTTTGTGCTTGGGGTTCTTAAGTCAAAGCGCTATCCCGACATTCCTATATGTACCTCTATCGTAAGTC
>oligos_0_CTGGCTCCTCTGTATGTTGGAGAAT_CCTATATGTACCTCTATCGTAAGTC_727
CTGGCTCCTCTGTATGTTGGAGAATGATTTACTATCACGACGTTAAGCTCGACGGCAATGTCAAATGGTTATATATCACGGAGAACTCGTTATGAGCAGATCTCTTCATCCGCATCCGAGATTCGTCCGTTTTCCTATATGTACCTCTATCGTAAGTC
>oligos_0_CTGGCTCCTCTGTATGTTGGAGAAT_CCTATATGTACCTCTATCGTAAGTC_728
CTGGCTCCTCTGTATGTTGGAGAATCCGACACGTTCTCGCTGACTTTAGGTAATTATGGTAAGCTGGCACGTTTTGGCATATCGTCCTTGTCTGACACGCTCCCTGTTTACGATGGTACACTTGTACAGGATTCCTATATGTACCTCTATCGTAAGTC
>oligos_0_CTGGCTCCTCTGTATGTTGGAGAAT_CCTATATGTACCTCTATCGTAAGTC_729
CTGGCTCCTCTGTATGTTGGAGAATGAAGCGCCTGGCTTGCGGCATGCGGGTAAGTAAATAACGTCCTGCACACTTTCTATATATTGATTGGGTTTCATAGAGTGGTCGACGATCGTCTAGCAGTAAAGCCATCCTATATGTACCTCTATCGTAAGTC
>oligos_0_CTGGCTCCTCTGTATGTTGGAGAAT_CCTATATGTACCTCTATCGTAAGTC_730
CTGGCTCCTCTGTATGTTGGAGAATCGAAATTAACGACAGGATCGTTGACCATCCGTTCTTGCCGGATTTTCCACGTACTTCTCGCTGTACGCGATATATAGCCCACAACACTTTATGCCTATGTAAATCATTCCTATATGTACCTCTATCGTAAGTC
>oligos_0_CTGGCTCCTCTGTATGTTGGAGAAT_CCTATATGTACCTCTATCGTAAGTC_731
CTGGCTCCTCTGTATGTTGGAGAATGTCTGTTGGTATACGGCCGGCCCGCTCGTGTGTTCACATACTGTCCAGAACAGCCTTGTTTGCTCAAATGGACACGTTGCGGTGGTTCTTCTGCCATAGCCGTGCCATCCTATATGTACCTCTATCGTAAGTC
>oligos_0_CTGGCTCCTCTGTATGTTGGAGAAT_CCTATATGTACCTCTATCGTAAGTC_732
CTGGCTCCTCTGTATGTTGGAGAATCGTCGCTGTTATCGTACGTAACCTTAGGCTATAGGGTCCGACATGTCCCACTTATCTCACTTCCTGATTAACTCACTGGCGTCATTTATCCGTTATCTGGCCGAAAGACCTATATGTACCTCTATCGTAAGTC
>oligos_0_CTGGCTCCTCTGTATGTTGGAGAAT_CCTATATGTACCTCTATCGTAAGTC_733
CTGGCTCCTCTGTATGTTGGAGAATCCCCTCTTTCCTCGGCTATAATGTAATGAAAGTCGCACCCCTAAGCACGGGTGCAGCGGTTCTCCTAGGATTATGCAAAGAAAACGCGGCGTAGGTACCTACATTCCACCTATATGTACCTCTATCGTAAGTC
>oligos_0_CTGGCTCCTCTGTATGTTGGAGAAT_CCTATATGTACCTCTATCGTAAGTC_734
CTGGCTCCTCTGTATGTTGGAGAATGATTTAGGGGTCCTGGCATAGGGCCCAAATACACTAGCAACGTCCGCGACGAACTGGATTTCGATCTTTCGACCTCTTTAGTATATCGGTCAACCTGAGCATGATCCACCTATATGTACCTCTATCGTAAGTC
>oligos_0_CTGGCTCCTCTGTATGTTGGAGAAT_CCTATATGTACCTCTATCGTAAGTC_735
CTGGCTCCTCTGTATGTTGGAGAATCCGACTTCATTACATTGGAAGTTGTCATCCTACGAGGCCTTCCCTCAGAACTCGAGCTGAAGAAAAACGGGTACTCATGGCGACTTTGGGGCATCCTTGGACGTATTTCCTATATGTACCTCTATCGTAAGTC
>oligos_0_CTGGCTCCTCTGTATGTTGGAGAAT_CCTATATGTACCTCTATCGTAAGTC_736
CTGGCTCCTCTGTATGTTGGAGAATGAAGCGGACACGCGGCACGCAGTTCAGTACTACAGAAAAGGAAATCCACTGGCAGCTTAAGTATTTTGTGCCGCAAACCTGGGGTGACAGTAAAAAGGCGAAGGGTGACCTATATGTACCTCTATCGTAAGTC
>oligos_0_CTGGCTCCTCTGTATGTTGGAGAAT_CCTATATGTACCTCTATCGTAAGTC_737
CTGGCTCCTCTGTATGTTGGAGAATCGAAATACGATATAGTCGTTAGGGTGTGGAGACGGTTTCCATCCCGGGGGACTGTGCAAAATCTTGGTCCTAGCCGTAACTAGATGCAATGGACGTTGCGCCGACATTCCTATATGTACCTCTATCGTAAGTC
>oligos_0_CTGGCTCCTCTGTATGTTGGAGAAT_CCTATATGTACCTCTATCGTAAGTC_738
CTGGCTCCTCTGTATGTTGGAGAATGTCTGACCCTCCCACACTACCGAATTATGACCCAGCCATGCAGGGCAGGTAAATGTAGGCCACTCGGAGAGAAACTTGAGTAGCCAGATGGAAGACGCTATCTTAAGACCTATATGTACCTCTATCGTAAGTC
>oligos_0_CTGGCTCCTCTGTATGTTGGAGAAT_CCTATATGTACCTCTATCGTAAGTC_739
CTGGCTCCTCTGTATGTTGGAGAATCGTCGCATCGCTTGTGGTTAGGAGCGGTGGTTCAGTCCGATATTCTGTTTTGCCCCCTGGCGAGAACCTTCACTCAATCTTCGGACGTCCTTGAAGGACCTTACCGCACCTATATGTACCTCTATCGTAAGTC
>oligos_0_CTGGCTCCTCTGTATGTTGGAGAAT_CCTATATGTACCTCTATCGTAAGTC_740
CTGGCTCCTCTGTATGTTGGAGAATCCCCTCTACCATCATGGTCGAAGGCTAACAACAAGCAGAAGAAGGGGTCCATAAGGATAGACGAATAATATACCAATGATAGGTCTAAGCGCGACTTTGCAGTCCGCACCTATATGTACCTCTATCGTAAGTC
>oligos_0_CTGGCTCCTCTGTATGTTGGAGAAT_CCTATATGTACCTCTATCGTAAGTC_741
CTGGCTCCTCTGTATGTTGGAGAATGATTTTACCGCGGACCTCACATGCTTCTCTTTGGAAACCGAGCCAACGGGGCTAACCTCCGGTACTTCAATCTCACTATGACATAGTATTGAGCGGTTCTGAGAGCATCCTATATGTACCTCTATCGTAAGTC
>oligos_0_CTGGCTCCTCTGTATGTTGGAGAAT_CCTATATGTACCTCTATCGTAAGTC_742
CTGGCTCCTCTGTATGTTGGAGAATCCGACTAAGGCCGAATTCTTTGAAAGCACAAAAAATTTCCGGACCATTCCACGACAAGACCACCCATGGTGGCCGTCCCCGGCGCACCCTCCCAGCATACTCAGTAGACCTATATGTACCTCTATCGTAAGTC
>oligos_0_CTGGCTCCTCTGTATGTTGGAGAAT_CCTATATGTACCTCTATCGTAAGTC_743
CTGGCTCCTCTGTATGTTGGAGAATGTGGAGCTGGGTGATAGCAGCTGGACTGAGTTATGCACTCATTTTCCTATAGGGTCGATCCTAGAATGGGACCGCGAAGGCGAGAAGACGAATTCCCCCCAGTACTGACCTATATGTACCTCTATCGTAAGTC
>oligos_0_CTGGCTCCTCTGTATGTTGGAGAAT_CCTATATGTACCTCTATCGTAAGTC_744
CTGGCTCCTCTGTATGTTGGAGAATCGAAAAGGCTTAAGCGCTTCCAGACACAGCTATCGGCGGCCCTCGGCGTATCTCATGAAGTGGAACCGAAGAAGATGTTCAGTTAGAGCCTTTAAATGCTAAATCATTCCTATATGTACCTCTATCGTAAGTC
>oligos_0_CTGGCTCCTCTGTATGTTGGAGAAT_CCTATATGTACCTCTATCGTAAGTC_745
CTGGCTCCTCTGTATGTTGGAGAATGTCTGAGATGACACAGGGCATCTGTCGAATAGCGACCTCGAATTTAGTAGTTTCTCGCGCTCTCGAGGCCAGTAAAGCGCCCTCTGAGGCTCAGGTAACTTATTTCCACCTATATGTACCTCTATCGTAAGTC
>oligos_0_CTGGCTCCTCTGTATGTTGGAGAAT_CCTATATGTACCTCTATCGTAAGTC_746
CTGGCTCCTCTGTATGTTGGAGAATCGTCCTACTCTACAGATGTGTAGGAAGCTCATACGTGTCGGCTAACGGTAAACGAACACCCCATTAGGCATTTATACACGTCGCAGCTGACGGGCAAGCACTAGACCACCTATATGTACCTCTATCGTAAGTC
>oligos_0_CTGGCTCCTCTGTATGTTGGAGAAT_CCTATATGTACCTCTATCGTAAGTC_747
CTGGCTCCTCTGTATGTTGGAGAATCCCCTCACTACTACGTATTCCGCATGTGGTGAATTGAGTATCTCGCTCCAAGGGGTGTACCCAAGGCGGAGTTTCAGGCCGTTTTGTGTAGCCCCAGTACTCCGTTTTCCTATATGTACCTCTATCGTAAGTC
>oligos_0_CTGGCTCCTCTGTATGTTGGAGAAT_CCTATATGTACCTCTATCGTAAGTC_748
CTGGCTCCTCTGTATGTTGGAGAATGATTTTTAACAACGCCAAAAAAGAACCTGGATTCTTGTGTGGCTCATCAATGTAGTCAATTTACCATTTCTCCGGCACGGCTACGGTGGGCCTCTGGAACTACGCGCACCTATATGTACCTCTATCGTAAGTC
>oligos_0_CTGGCTCCTCTGTATGTTGGAGAAT_CCTATATGTACCTCTATCGTAAGTC_749
CTGGCTCCTCTGTATGTTGGAGAATCCGTTTCTTGCACCATCCGTAAGTGCAATCCTTCGGCATCCTAAGCCGCGCACTATCAACTCGCGTGCTAAAGCCTGGTAGCCTGGACTCCTTTTATTGTAAAGCCATCCTATATGTACCTCTATCGTAAGTC
>oligos_0_CTGGCTCCTCTGTATGTTGGAGAAT_CCTATATGTACCTCTATCGTAAGTC_750
CTGGCTCCTCTGTATGTTGGAGAATGTGGAGGGATAGGCGGTTCCTACAGAGGCTTGTTCAACGGGAAAGGTAAGTGCTGAGCCTTAGTAGGATTAATATCGCCCCACATTAATATGTAGATTTTCTCGAGATCCTATATGTACCTCTATCGTAAGTC
>oligos_0_CTGGCTCCTCTGTATGTTGGAGAAT_CCTATATGTACCTCTATCGTAAGTC_751
CTGGCTCCTCTGTATGTTGGAGAATCGAAAACTTGGAGCTTGAGCTAAGGCAGCTTTCTTTGATGCCGTGTTGACCCTACTGTCATGCCAAAGTCCAGAACACTCCCGAGACTGGATCCATGTGGAATTTCCACCTATATGTACCTCTATCGTAAGTC
>oligos_0_CTGGCTCCTCTGTATGTTGGAGAAT_CCTATATGTACCTCTATCGTAAGTC_752
CTGGCTCCTCTGTATGTTGGAGAATGTCTCGGGCGTATGCGACACCGGGCCCGTCTCCTAATTGTCGTTGAAGAGTCTGCCCCTATGACCAATCTTAGTAATAAAGGCTAGTGTTGCTGATTCTGTGAAGGCACCTATATGTACCTCTATCGTAAGTC
>oligos_0_CTGGCTCCTCTGTATGTTGGAGAAT_CCTATATGTACCTCTATCGTAAGTC_753
CTGGCTCCTCTGTATGTTGGAGAATCGTCCTTACAGATAGCCGTGGTAGACGCGACAAATAGATAAGCGATCTTCTAAGCTCTTGGGTCAATAAAGTGAACACCACCTGCCTTTCTAGACCTGCCAGGCACCACCTATATGTACCTCTATCGTAAGTC
>oligos_0_CTGGCTCCTCTGTATGTTGGAGAAT_CCTATATGTACCTCTATCGTAAGTC_754
CTGGCTCCTCTGTATGTTGGAGAATCCCCTGGGAAACGGGCGTATCTCATGTCAGATTTTATTACGAAAGGTATTCTATTGGCTTCGGGCCATCGGAATGATCGTTTTCTAAACAGCTTTTCCTGGTATCATTCCTATATGTACCTCTATCGTAAGTC
>oligos_0_CTGGCTCCTCTGTATGTTGGAGAAT_CCTATATGTACCTCTATCGTAAGTC_755
CTGGCTCCTCTGTATGTTGGAGAATGAACTGTAGATCCCGGGGCGCGCCTAGGACCCGAGCCCAAGACCGTTCAGATGGCTGCAATGAGTGTGAAAAAGAGACTTATGCCCGCCGTAGCATAAGTACCGGTGACCTATATGTACCTCTATCGTAAGTC
>oligos_0_CTGGCTCCTCTGTATGTTGGAGAAT_CCTATATGTACCTCTATCGTAAGTC_756
CTGGCTCCTCTGTATGTTGGAGAATCCGTTTGCTTCTGGCGTCTCATGCAAGCGCATATCGTGTATACTTAAAATGCCGGTCATGCATACTCTTGAGAGCCAAACGACAGGTCCTTAGGCACGTAGCTAATTTCCTATATGTACCTCTATCGTAAGTC
>oligos_0_CTGGCTCCTCTGTATGTTGGAGAAT_CCTATATGTACCTCTATCGTAAGTC_757
CTGGCTCCTCTGTATGTTGGAGAATGTGGACACTTGCCGGAACTGCGAAACGTGTTATACAAGCTAACGTAAGTATCGATACAGCGCACATTCTATGGAATCATATCTCGATAGTCTGCTAGGACCCGACATTCCTATATGTACCTCTATCGTAAGTC
>oligos_0_CTGGCTCCTCTGTATGTTGGAGAAT_CCTATATGTACCTCTATCGTAAGTC_758
CTGGCTCCTCTGTATGTTGGAGAATCGAATGCCCCATTCCGTATAAGTCATCTGTAGCACTCGCGGCCGGTTTCTCTCTCGATGAGACGCAACGACATCTTCAGTCGTCAGACTATTCAGATTCCGTATAAGACCTATATGTACCTCTATCGTAAGTC
>oligos_0_CTGGCTCCTCTGTATGTTGGAGAAT_CCTATATGTACCTCTATCGTAAGTC_759
CTGGCTCCTCTGTATGTTGGAGAATGTCTCGCTTTGACCTAGTCGGCAGAAGCTGTACATATCCAGTTTCCCGATCACCGTGTAGCTTAGGTCGTTGGGTCTGATACAGTATACCCGTGCAAGTGGTCTATTTCCTATATGTACCTCTATCGTAAGTC
>oligos_0_CTGGCTCCTCTGTATGTTGGAGAAT_CCTATATGTACCTCTATCGTAAGTC_760
CTGGCTCCTCTGTATGTTGGAGAATCGTCCACTGTGATAGTGTAGTTATAGCCGCAATTCGGCCGTCTAGTGTCTCACGGAAGGGGGCATTTGCCAGGAAACCGTAGCCATACTGGGGACTTAGACGCTTGATCCTATATGTACCTCTATCGTAAGTC
>oligos_0_CTGGCTCCTCTGTATGTTGGAGAAT_CCTATATGTACCTCTATCGTAAGTC_761
CTGGCTCCTCTGTATGTTGGAGAATCCCCTGCTGCCCTACTAGCTATGCGGATACACTGTGCTGAGCCTTTTCGCCGGTTATTTGACAGCTCTTAAATGATGCAGGGGGGAGCGCTAGGGGTAGACTCTATTTCCTATATGTACCTCTATCGTAAGTC
>oligos_0_CTGGCTCCTCTGTATGTTGGAGAAT_CCTATATGTACCTCTATCGTAAGTC_762
CTGGCTCCTCTGTATGTTGGAGAATGAACTGACACCAGGTCTTTGCCCTAATCCCTATGCGGATTTATGATTTAGATCCACGTAGCTTGTCCAGCATCGACATATGCGCTTTATAGATGGTAATGAGGAAAGACCTATATGTACCTCTATCGTAAGTC
>oligos_0_CTGGCTCCTCTGTATGTTGGAGAAT_CCTATATGTACCTCTATCGTAAGTC_763
CTGGCTCCTCTGTATGTTGGAGAATCCGTTAAGATTAGTGTACCTCACCTATCCCGACTCTCGCTTAATCATCCCTTACTCTCTACACCGGAACGCGCGGTAAAACTTTCTCAAGCCCTACAGCCCGGTCTGACCTATATGTACCTCTATCGTAAGTC
>oligos_0_CTGGCTCCTCTGTATGTTGGAGAAT_CCTATATGTACCTCTATCGTAAGTC_764
CTGGCTCCTCTGTATGTTGGAGAATGTGGACTAGATTCGGGCTGCCGAACTCCATTGCCACTGCCGCGGCAACGTTTACCAGTCAAGCACGATTGTTAATAACACAAGTTCCCGCGTAGTTCGGGGACAAAGACCTATATGTACCTCTATCGTAAGTC
>oligos_0_CTGGCTCCTCTGTATGTTGGAGAAT_CCTATATGTACCTCTATCGTAAGTC_765
CTGGCTCCTCTGTATGTTGGAGAATCGAATGGATACTCGAGCATGGCAACCTGCGTCTTATTAAATGCAGTTTTTTGTATTGGTCGAAGCTAAGATCACATGATGGTCTACCCACCCGTGTGCATCGCGTTTTCCTATATGTACCTCTATCGTAAGTC
>oligos_0_CTGGCTCCTCTGTATGTTGGAGAAT_CCTATATGTACCTCTATCGTAAGTC_766
CTGGCTCCTCTGTATGTTGGAGAATGTCTCCTAATTGTCGTTCGAACAAGCTAACGTATTCGAGACTATATAACGGCAAGGCTGCGCTGGCCTCCGGGATGTTGTCCAGGGTTTCTCATACTTTACCACGTGACCTATATGTACCTCTATCGTAAGTC
>oligos_0_CTGGCTCCTCTGTATGTTGGAGAAT_CCTATATGTACCTCTATCGTAAGTC_767
CTGGCTCCTCTGTATGTTGGAGAATCGTCCAGGAGTAGCAAAGCAGCCATCTAAACACAGAGCGACCGGCAACGAGGTTCAACTGACTATGCGTTTGGGCTAGGATAGTTCTTTAAAGCCGCCTATCTGACCACCTATATGTACCTCTATCGTAAGTC
>oligos_0_CTGGCTCCTCTGTATGTTGGAGAAT_CCTATATGTACCTCTATCGTAAGTC_768
CTGGCTCCTCTGTATGTTGGAGAATCCCGCGAATGTTTCTTTCGTAATGCCCTCTTAAATCCGGCATATAGCTTGGGCCACCCGATGGGCAGGTTGTTTATCGGGGAGCCAGTTACATTATTCCTACCGGTGACCTATATGTACCTCTATCGTAAGTC
>oligos_0_CTGGCTCCTCTGTATGTTGGAGAAT_CCTATATGTACCTCTATCGTAAGTC_769
CTGGCTCCTCTGTATGTTGGAGAATGAACTCGGTCTTGACCAAATTGACATCCATGTGGTGTCGTCGTACCTCGTTTTATGCTGTGGCAAGCCCCCGGTGCCTATAGTCAGACCGGGTTTGAGCCATGCTAGACCTATATGTACCTCTATCGTAAGTC
>oligos_0_CTGGCTCCTCTGTATGTTGGAGAAT_CCTATATGTACCTCTATCGTAAGTC_770
CTGGCTCCTCTGTATGTTGGAGAATCCGTTATTGGCCCTGCCAAAACATTAGACTTTAGGAGAGACTGACTGGGGGATAACTAATGCCCATTGATAGACTACATCCGAAGGGTCCCCTCGGGAAAGCGCACCACCTATATGTACCTCTATCGTAAGTC
>oligos_0_CTGGCTCCTCTGTATGTTGGAGAAT_CCTATATGTACCTCTATCGTAAGTC_771
CTGGCTCCTCTGTATGTTGGAGAATGTGGTTTGATGCGATTTACACCACCAAGGAACCGAACGTCTTCCTAGGGCGCGAGAACGGGCAGTGCGACCTGAACTTCGAACTCAAGACAATTTGAGGCGTAGACCACCTATATGTACCTCTATCGTAAGTC
>oligos_0_CTGGCTCCTCTGTATGTTGGAGAAT_CCTATATGTACCTCTATCGTAAGTC_772
CTGGCTCCTCTGTATGTTGGAGAATCGAATGGTCAATGCAGCGTTGCGTTAAGTCATGCGGTATTTTAGCTTTCGAAGTTACACGAATCTTGTTAGTACTGGCCTAGGTTCTTCATACAAACAAAGAGATCCACCTATATGTACCTCTATCGTAAGTC
>oligos_0_CTGGCTCCTCTGTATGTTGGAGAAT_CCTATATGTACCTCTATCGTAAGTC_773
CTGGCTCCTCTGTATGTTGGAGAATGTCTCCACGGGGGTCCCATAGTACGCCGAAGAGTTGCTAGGCCTACTGTCAATTACAGGTTGGAATCTCTAGAAACGCGAAGATATAGGGCAGTATAAGCATGCGATTCCTATATGTACCTCTATCGTAAGTC
>oligos_0_CTGGCTCCTCTGTATGTTGGAGAAT_CCTATATGTACCTCTATCGTAAGTC_774
CTGGCTCCTCTGTATGTTGGAGAATGATACTGAAATAAAAATTATGGTTGCCCATTGTCAACTTCTTTCTTGGCTAGCAGCCTCCCGTCAGGGCGGGGGGATGCCAAAGTCGCACGAATATGCACAAGGGTGACCTATATGTACCTCTATCGTAAGTC
>oligos_0_CTGGCTCCTCTGTATGTTGGAGAAT_CCTATATGTACCTCTATCGTAAGTC_775
CTGGCTCCTCTGTATGTTGGAGAATCCCGCGTCCTGTCCATTAAGCGTCCGAAAGCTGATGCCTTTTGTTAATATTATGTTGGATAGGACCAGCGTCTGACGTTAGTGCTTAATTGCCCACGCCAAGCATCCACCTATATGTACCTCTATCGTAAGTC
>oligos_0_CTGGCTCCTCTGTATGTTGGAGAAT_CCTATATGTACCTCTATCGTAAGTC_776
CTGGCTCCTCTGTATGTTGGAGAATGAACTCCTCTAAAGAAGTAGACTATGCCGGTGCGGCTTAGCTATTCAACTTATGTACGATCCTTATACTCATTCGGAAATCATGAATAGAAAGGAACACAGGTGACCACCTATATGTACCTCTATCGTAAGTC
>oligos_0_CTGGCTCCTCTGTATGTTGGAGAAT_CCTATATGTACCTCTATCGTAAGTC_777
CTGGCTCCTCTGTATGTTGGAGAATCCGTAGTCACATGCACCGGGAGGGAGTCGCATTATACAGTGCCTCCTTTGAGAGACCACACCTTTTCTGGGGGAAGAATTAGATTTGCCACAAGCATAGTACCTGGCACCTATATGTACCTCTATCGTAAGTC
>oligos_0_CTGGCTCCTCTGTATGTTGGAGAAT_CCTATATGTACCTCTATCGTAAGTC_778
CTGGCTCCTCTGTATGTTGGAGAATGTGGTTATGGAACTGAGGGCCGACGCCAGTGCTTGCTTTAAATGGCTTACCGGGTCGGATAAGGCTCGGGGGGCTTGGCGGCTCTTGAACCACGAAACGCTTAAATTTCCTATATGTACCTCTATCGTAAGTC
>oligos_0_CTGGCTCCTCTGTATGTTGGAGAAT_CCTATATGTACCTCTATCGTAAGTC_779
CTGGCTCCTCTGTATGTTGGAGAATCGAATCAAGAGAGTGGGCAGAGTCTTCTAGAAGAGCAAAACAAGCCCACTCTCTCCGAGGTTAAGTGCCAGCTTCTCTACGAGAACAAAGGTTCTAACAGCTTTTCCACCTATATGTACCTCTATCGTAAGTC
>oligos_0_CTGGCTCCTCTGTATGTTGGAGAAT_CCTATATGTACCTCTATCGTAAGTC_780
CTGGCTCCTCTGTATGTTGGAGAATGTCATCCGAAGCTCATTAACCATTGCGGCCAGTGGCAGTCCTGACAGGACACGTAAGCGGTGTTCAAACGTGTTTCATGTAGCGGCTTAGCAGTGGCAGAATCCACCACCTATATGTACCTCTATCGTAAGTC
>oligos_0_CTGGCTCCTCTGTATGTTGGAGAAT_CCTATATGTACCTCTATCGTAAGTC_781
CTGGCTCCTCTGTATGTTGGAGAATGATACTCCGCGACCCGTAGCAACCCCTTTCACAGGGCAATAGGGGCTTAATCAAAACAGTCGGGTGTCGGCAGAAGCTCCTCCTCAACGAGTTGCGTCCTACATTCCACCTATATGTACCTCTATCGTAAGTC
>oligos_0_CTGGCTCCTCTGTATGTTGGAGAAT_CCTATATGTACCTCTATCGTAAGTC_782
CTGGCTCCTCTGTATGTTGGAGAATCCCGCCCGGTTCTGTATCGAACATAGAACTAAAGAAGAGGGTTAAGGCGCAAATATGAGGCTTGAGTGAAAGCCCGCAGCCGTCCAGCCTTTTGTACGCTACCTGGCACCTATATGTACCTCTATCGTAAGTC
>oligos_0_CTGGCTCCTCTGTATGTTGGAGAAT_CCTATATGTACCTCTATCGTAAGTC_783
CTGGCTCCTCTGTATGTTGGAGAATGAACATCCTACGTTTCGCGGATCTTTGTGTCGACAAAGTCTGTCGCACGATCAGGGTCAAACGCTTTGTAAAGGTTTCGAGAGGCTAATGCTAATCCCTATCTGACCACCTATATGTACCTCTATCGTAAGTC
>oligos_0_CTGGCTCCTCTGTATGTTGGAGAAT_CCTATATGTACCTCTATCGTAAGTC_784
CTGGCTCCTCTGTATGTTGGAGAATCCGTAGAAGTTAAATTTAGGATTGCACTTGCTTCGCCGTATCCAAACGGAAGTGTCGGTGAAATATGTAGTGCGCATATGTGCCAAAAGCCGCCAGTAAAGCGCCCATCCTATATGTACCTCTATCGTAAGTC
>oligos_0_CTGGCTCCTCTGTATGTTGGAGAAT_CCTATATGTACCTCTATCGTAAGTC_785
CTGGCTCCTCTGTATGTTGGAGAATGTGGTAGACGGTGTTTGGTTTTGTGAGGACCTGTCTCTATCCCAGAGTTGTCCTTAAATTAGCCTACGATGAGTTCGAGCTTTATCCAGAGCAACTGTGTAACGCGCACCTATATGTACCTCTATCGTAAGTC
>oligos_0_CTGGCTCCTCTGTATGTTGGAGAAT_CCTATATGTACCTCTATCGTAAGTC_786
CTGGCTCCTCTGTATGTTGGAGAATCGAATCTCACACCTCCCCTTTCAGGCGATGAGCGGTTGGTAGATTGTAAGTCCCGCTGGCGCGGCCATACGGAATACATACCGAGAGACAATCGGATTTGCTGTTGATCCTATATGTACCTCTATCGTAAGTC
>oligos_0_CTGGCTCCTCTGTATGTTGGAGAAT_CCTATATGTACCTCTATCGTAAGTC_787
CTGGCTCCTCTGTATGTTGGAGAATGTCATCGTGCTCGTTCCCCCATGCTACGAATCCCTCAGTCTCCAAGAAAAAGACCTCAAAGCCTATTTCAGTATGTAAATCTGCGCCGCCGGTCGGCATTATACAGATCCTATATGTACCTCTATCGTAAGTC
>oligos_0_CTGGCTCCTCTGTATGTTGGAGAAT_CCTATATGTACCTCTATCGTAAGTC_788
CTGGCTCCTCTGTATGTTGGAGAATGATACATCTCCATGCCTTTTCCATACACGCTTTAGTGCGATTCCGCGGGACTTAGTTGTCAATGAAAACAAGGATCTGGAATCGGAAGCAGTCTAAGAGACTAGACCACCTATATGTACCTCTATCGTAAGTC
>oligos_0_CTGGCTCCTCTGTATGTTGGAGAAT_CCTATATGTACCTCTATCGTAAGTC_789
CTGGCTCCTCTGTATGTTGGAGAATCCCGCCGTAGGCGAAGGGTGATTTTCAATTATCGGCTCCTCAAGAAAGGATTATGGGTATTAGGTTGTCCGTCTATTTAGCCCCGAGCTTGACAGAACGGGCACGTGACCTATATGTACCTCTATCGTAAGTC
>oligos_0_CTGGCTCCTCTGTATGTTGGAGAAT_CCTATATGTACCTCTATCGTAAGTC_790
CTGGCTCCTCTGTATGTTGGAGAATGAACATGACCTTAAGGTTGCTAATCCCACCACTTCCGGCAACGACTGTCTACAAGCCCAGCCCACCTCGCTTGGCCTATGCGCGATCCATGTGCGACCAAACCTGGCACCTATATGTACCTCTATCGTAAGTC
>oligos_0_CTGGCTCCTCTGTATGTTGGAGAAT_CCTATATGTACCTCTATCGTAAGTC_791
CTGGCTCCTCTGTATGTTGGAGAATCCGTACGTCTCTTTTCTATGCCCTGGCGAGATAAAGACTGGCTTTGGTTTAATTTTCCGTATAAGAAGCGATTGATGACTAGTTCCAGTACCACGCTATGCTGGGTGACCTATATGTACCTCTATCGTAAGTC
>oligos_0_CTGGCTCCTCTGTATGTTGGAGAAT_CCTATATGTACCTCTATCGTAAGTC_792
CTGGCTCCTCTGTATGTTGGAGAATGTGGTACCTACAACCTGAGCTGACCAGATGTTAAAGTGATACCCTCCTCGGTGATCGAATTGATATTGTTGATCGTAGGCTTTGGACATTTACACCTATGATTCGTGACCTATATGTACCTCTATCGTAAGTC
>oligos_0_CTGGCTCCTCTGTATGTTGGAGAAT_CCTATATGTACCTCTATCGTAAGTC_793
CTGGCTCCTCTGTATGTTGGAGAATCGTGTATCGATAGCTCCATGTATTGCGTAACAGGGGTAAGAGTTATCTTGTTACGCGCGCCACTGTACTTGTAAAATTAAACTGCCTAAGCTATCTCCTAGCGAAAGACCTATATGTACCTCTATCGTAAGTC
>oligos_0_CTGGCTCCTCTGTATGTTGGAGAAT_CCTATATGTACCTCTATCGTAAGTC_794
CTGGCTCCTCTGTATGTTGGAGAATGTCATGAACCGTTCGACCCTGGCTTCTGATAAAACCACATCTCATAGGGACTCAGCAGCCGGCAATTTTCAGCGCGTGTTTAACACCTGCATGACACAGGCAGCGATTCCTATATGTACCTCTATCGTAAGTC
>oligos_0_CTGGCTCCTCTGTATGTTGGAGAAT_CCTATATGTACCTCTATCGTAAGTC_795
CTGGCTCCTCTGTATGTTGGAGAATGATACAAACAAAGAGTGACTCCGGGGGGAATACTCTCACTCTTTCATACCACGATCACTTAAGTCTCGAGCAAAGAAAAGACAACGTCAGTTAAGTAACATTTATGATCCTATATGTACCTCTATCGTAAGTC
>oligos_0_CTGGCTCCTCTGTATGTTGGAGAAT_CCTATATGTACCTCTATCGTAAGTC_796
CTGGCTCCTCTGTATGTTGGAGAATCCCGGTGCCTTCTCACTATGAGCCCACGCGGATCTTTCCGCAATCTTTTCCCTGAATACAGTCTGACTTCCCACGCATTCATCAACAGGGTTGCCATTCCGTATAAGACCTATATGTACCTCTATCGTAAGTC
>oligos_0_CTGGCTCCTCTGTATGTTGGAGAAT_CCTATATGTACCTCTATCGTAAGTC_797
CTGGCTCCTCTGTATGTTGGAGAATGAACAAATGCCATTCCGACCCCGCCACCTAGTGTATTCCTCGGCAGATACGCCCAGGGGGCGCGGTTGTAAATCAAGCCATGATCCTCTGATGAACTTACTACGCGCACCTATATGTACCTCTATCGTAAGTC
>oligos_0_CTGGCTCCTCTGTATGTTGGAGAAT_CCTATATGTACCTCTATCGTAAGTC_798
CTGGCTCCTCTGTATGTTGGAGAATCCGTACCGTGTGATTAAGGTGGTCGGTAAACGTCTCACAAGACCTTGCGCTTTAAGCAGCCTCCCGTGGCGTCTGGAGTGCAACACTCGAAGGCTTGGTATAGTTGATCCTATATGTACCTCTATCGTAAGTC
>oligos_0_CTGGCTCCTCTGTATGTTGGAGAAT_CCTATATGTACCTCTATCGTAAGTC_799
CTGGCTCCTCTGTATGTTGGAGAATGTGCCAAGGACCTAGCAGCGGAGTCCTACGGAAGTCCGGTTAGTGGGCCCTCGGGTGTCCACGTGTGCCACTTCTAACTTATACGGAGCGCTTTATTTCATTGCTAGACCTATATGTACCTCTATCGTAAGTC
>oligos_0_CTGGCTCCTCTGTATGTTGGAGAAT_CCTATATGTACCTCTATCGTAAGTC_800
CTGGCTCCTCTGTATGTTGGAGAATCGTGTAAAAGATTCGCACGGCACAGGTTAACCGTTTAGGAGACGCCTGGTGAAACCTGCTACCTTCCGAGCAACCTATTCCAATGCAATATAGCCGCAAAGAGCTAGACCTATATGTACCTCTATCGTAAGTC
>oligos_0_CTGGCTCCTCTGTATGTTGGAGAAT_CCTATATGTACCTCTATCGTAAGTC_801
CTGGCTCCTCTGTATGTTGGAGAATGTCATGTCTATTGATCAACCCCGAACTGTACCCATACGCCGCTCACAAACGTCGGATAAGCTTTAGCTCCAATGATTACTTGTCACTACACACGCCTAAGTGAAGGCACCTATATGTACCTCTATCGTAAGTC
>oligos_0_CTGGCTCCTCTGTATGTTGGAGAAT_CCTATATGTACCTCTATCGTAAGTC_802
CTGGCTCCTCTGTATGTTGGAGAATGATAGGAGTTGTACCCGCCTCAGTGCCATCGAGCCCGGAACAACTAAGTTCCTTGAGTGTGTCCTGCGATATCATCTAAGTCACTCGTCTCACAACGGCGACGGCGCACCTATATGTACCTCTATCGTAAGTC
>oligos_0_CTGGCTCCTCTGTATGTTGGAGAAT_CCTATATGTACCTCTATCGTAAGTC_803
CTGGCTCCTCTGTATGTTGGAGAATCCCGGTCATGGCGAGCATAAACGCGGGAATGTGAGAGAACCCCTTTGGGAAAACCGGCTTGTGGTTTTAGGAACCCCGATACAATTAGGCGGACCAACGCGTATCATTCCTATATGTACCTCTATCGTAAGTC
>oligos_0_CTGGCTCCTCTGTATGTTGGAGAAT_CCTATATGTACCTCTATCGTAAGTC_804
CTGGCTCCTCTGTATGTTGGAGAATGAACAAAAACAATCAGAGCCCTTCGGTGGAAGCAACTTAGGCGAGATAAACCAAACTCACTCTTAAGGGTAATCATTTTACGACTCCCCGCTGAACACCACGCGTTTTCCTATATGTACCTCTATCGTAAGTC
>oligos_0_CTGGCTCCTCTGTATGTTGGAGAAT_CCTATATGTACCTCTATCGTAAGTC_805
CTGGCTCCTCTGTATGTTGGAGAATCGATCCGCAAATTCGCGGATCACTAGTCAGCGCTTTTGCCGTGACCTGGAGTTCGGTCATAAATGGGGGAGTTGGAACTGACTATGGATCCCTAGGACGTGCGCACCACCTATATGTACCTCTATCGTAAGTC
>oligos_0_CTGGCTCCTCTGTATGTTGGAGAAT_CCTATATGTACCTCTATCGTAAGTC_806
CTGGCTCCTCTGTATGTTGGAGAATGTGCCATTACTAATATAAGTATACACTTACGCTCTCAGTAGTGGTATGGTCGCAATCGTGTATTTATGGGTAACATGTGCTAACCGCTAAGCGAGCCGCGAATGTAGACCTATATGTACCTCTATCGTAAGTC
>oligos_0_CTGGCTCCTCTGTATGTTGGAGAAT_CCTATATGTACCTCTATCGTAAGTC_807
CTGGCTCCTCTGTATGTTGGAGAATCGTGTTGTTGGATACATCTCGCCTACCTTCGAATGCAGGAATTGCAACTCGAGGCGCTTATTAGGGTTACGAAGTCGTAGGTGTAGGCTCCTATATCGCCCGGGAGATCCTATATGTACCTCTATCGTAAGTC
>oligos_0_CTGGCTCCTCTGTATGTTGGAGAAT_CCTATATGTACCTCTATCGTAAGTC_808
CTGGCTCCTCTGTATGTTGGAGAATGTCAAATTCAAGGGTGAAGGATATAACATCTTATGGATTTTTTCAAACAGGTCTGACCCTGTGATCCAGAATCCACCAACTGCAGCCTCGTCACGGATACGAAACTGACCTATATGTACCTCTATCGTAAGTC
>oligos_0_CTGGCTCCTCTGTATGTTGGAGAAT_CCTATATGTACCTCTATCGTAAGTC_809
CTGGCTCCTCTGTATGTTGGAGAATGATAGGTTCGTTGCGCCGTAGCAAGAACTAAACGTCAACCTCGGATGCGGAGATCGTAGCTTCGACACGGAGAACATGGACTCATCGTCTTTTCAGTAAATCTGCCATCCTATATGTACCTCTATCGTAAGTC
>oligos_0_CTGGCTCCTCTGTATGTTGGAGAAT_CCTATATGTACCTCTATCGTAAGTC_810
CTGGCTCCTCTGTATGTTGGAGAATCCCGGATTAGTTTGACCAGCACTTCTTCTGGAGCAACCACGAATTGATATTGTATCAATCTGGGAAGTAGGATACGCTATAAATCCGCAGCTAGAAGGTGGGCTGGCACCTATATGTACCTCTATCGTAAGTC
>oligos_0_CTGGCTCCTCTGTATGTTGGAGAAT_CCTATATGTACCTCTATCGTAAGTC_811
CTGGCTCCTCTGTATGTTGGAGAATGAACAATCGACACCTGTGCCCGTGTTGAGTCGTAATTCTTCAGTCGAACGACGGCAATCCGTACCTACAACCAAATGCTCAGCAAACGTAGACTCACCGCGTCTCTGACCTATATGTACCTCTATCGTAAGTC
>oligos_0_CTGGCTCCTCTGTATGTTGGAGAAT_CCTATATGTACCTCTATCGTAAGTC_812
CTGGCTCCTCTGTATGTTGGAGAATCGATCCCACTCCTGATCGCTTCCCCAACAATTAGGGTTTTCTTCCCAGTTCCGGATAAAAAGTCACTCCGTCCCTTGCTACACAAGACGCTAATTGTCCCAGGCCCATCCTATATGTACCTCTATCGTAAGTC
>oligos_0_CTGGCTCCTCTGTATGTTGGAGAAT_CCTATATGTACCTCTATCGTAAGTC_813
CTGGCTCCTCTGTATGTTGGAGAATGTGCCTCATCCTTTGCGCCAGTATGGTTAACCCCAATCAAACCGTAGCCTCAAATCTGTATCGAAGGATGCCCAGAGGACAACATCGCATTGCCACTCAACAACAGATCCTATATGTACCTCTATCGTAAGTC
>oligos_0_CTGGCTCCTCTGTATGTTGGAGAAT_CCTATATGTACCTCTATCGTAAGTC_814
CTGGCTCCTCTGTATGTTGGAGAATCGTGTTCGCTACAACGGAGGTAAGGCCCCGGGCCAGGCCCTCTCGGTCAGAGCTAACTTCATCCCTTACAACACGTGACCGCGCAATGCATCTTGTGATTCTCGAGATCCTATATGTACCTCTATCGTAAGTC
>oligos_0_CTGGCTCCTCTGTATGTTGGAGAAT_CCTATATGTACCTCTATCGTAAGTC_815
CTGGCTCCTCTGTATGTTGGAGAATGTCAAAAGTCCGACGCTGTCGCGAGTATCCAGGTCAGGCTGATAGTCGCCCTACGTGTTTCTCGCCAGCTCATGACCTTTCTGTAGGGGAGGGACCCAAGTGCCGATTCCTATATGTACCTCTATCGTAAGTC
>oligos_0_CTGGCTCCTCTGTATGTTGGAGAAT_CCTATATGTACCTCTATCGTAAGTC_816
CTGGCTCCTCTGTATGTTGGAGAATGATAGCCAGCTTCTCTTAACACAAGTTGATTTTATAGGGGGCATACGTTACTTATGTTTGCTCTGAGCAGGGGGGACAATATATCACCTCGTCGAGGCGCTTAACTGACCTATATGTACCTCTATCGTAAGTC
>oligos_0_CTGGCTCCTCTGTATGTTGGAGAAT_CCTATATGTACCTCTATCGTAAGTC_817
CTGGCTCCTCTGTATGTTGGAGAATCCCGGAAGGTGTGAAGGGGTGTTTCTCCTCGACATGCTTCTGCAACCCCTTATATCACCTCCGTATCTGGTACGGCGCGCGGGAGCATGGGCCGTATGTTTTGAGCATCCTATATGTACCTCTATCGTAAGTC
>oligos_0_CTGGCTCCTCTGTATGTTGGAGAAT_CCTATATGTACCTCTATCGTAAGTC_818
CTGGCTCCTCTGTATGTTGGAGAATGAAGGAGGTAGAAGTTTCGGCGTGCTTCCCATATAAATACTGTACGTTATGAGGGGGCCAATGACCGCATCCCGGCACAATACGCGCCTGTCGTTTTTGAAGCATCCACCTATATGTACCTCTATCGTAAGTC
>oligos_0_CTGGCTCCTCTGTATGTTGGAGAAT_CCTATATGTACCTCTATCGTAAGTC_819
CTGGCTCCTCTGTATGTTGGAGAATCGATCGTTGTTGAGGGCAGCCTTTTCCAAGGTGGGCAAGATGAGTCAGAAGCGCAACCATAGAATGAAGCCAGCACCGGGTTATCGCGATGCCCTATGAGAGGACATTCCTATATGTACCTCTATCGTAAGTC
>oligos_0_CTGGCTCCTCTGTATGTTGGAGAAT_CCTATATGTACCTCTATCGTAAGTC_820
CTGGCTCCTCTGTATGTTGGAGAATGTGCCTGGTACAAAACGTATTCGTATGTGTGCTTATGCTTACCAATCGTGTTCTGATATCGAAATAAGGGTAATCATTAGGTCTAACTCCACCTATACAGCTGTGGCACCTATATGTACCTCTATCGTAAGTC
>oligos_0_CTGGCTCCTCTGTATGTTGGAGAAT_CCTATATGTACCTCTATCGTAAGTC_821
CTGGCTCCTCTGTATGTTGGAGAATCGTGACCATACTTCGTCAAACCAGAGTCAGAACTGTCCACGAAAGAGATGACTTATGGTGCCTGGTACATCGAAGACATCTGCCGCCTTCGACTTGTTAGTTACAGATCCTATATGTACCTCTATCGTAAGTC
>oligos_0_CTGGCTCCTCTGTATGTTGGAGAAT_CCTATATGTACCTCTATCGTAAGTC_822
CTGGCTCCTCTGTATGTTGGAGAATGTCAATGCACAACACAGGAATGCCGAGGGCATCAAACTTACGAAGTGTCGCCCTTATTGTGGCTAACTGCGCAGTACGCTACCTGCTACGCTACCAAGTCGCCCTAGACCTATATGTACCTCTATCGTAAGTC
>oligos_0_CTGGCTCCTCTGTATGTTGGAGAAT_CCTATATGTACCTCTATCGTAAGTC_823
CTGGCTCCTCTGTATGTTGGAGAATGATAGCGCAAGTTAATGGTAGTCTACAAGCGAGAGCGAGATCTTGTGATTCAATTAAATGCTTCCTGCTGTTTACGTCGTAGTAGCAGGTTACGCTGCCCCGTTAAGACCTATATGTACCTCTATCGTAAGTC
>oligos_0_CTGGCTCCTCTGTATGTTGGAGAAT_CCTATATGTACCTCTATCGTAAGTC_824
CTGGCTCCTCTGTATGTTGGAGAATCCGAGCAGACTCCTGTGTACGCCGATAATTTATCTAGCTCAGATAGGATTGGCTCTAGCGAGCGTACGTGCGTCGTGGTGCGAGGAAATTTCAGACGCCAAGCATCCACCTATATGTACCTCTATCGTAAGTC
>oligos_0_CTGGCTCCTCTGTATGTTGGAGAAT_CCTATATGTACCTCTATCGTAAGTC_825
CTGGCTCCTCTGTATGTTGGAGAATGAAGGACTCCTAGCGAAACCGTACAATGCTTTATGACGAGTTATATCTAAATGTTTTCGGTGTAGTCGGCACGAATTCCGATACGGGGGCTTGGGACCCTCACCCCATCCTATATGTACCTCTATCGTAAGTC
>oligos_0_CTGGCTCCTCTGTATGTTGGAGAAT_CCTATATGTACCTCTATCGTAAGTC_826
CTGGCTCCTCTGTATGTTGGAGAATCGATCGAGAGCTATACGTCACCTCTACTGGAGTGCTGCGTAATCGGTAACCAGCCTAGCTCCGCAAGGAAGTCACCAGTAGTATAGGCGAGTCACAGCCGCCGACATTCCTATATGTACCTCTATCGTAAGTC
>oligos_0_CTGGCTCCTCTGTATGTTGGAGAAT_CCTATATGTACCTCTATCGTAAGTC_827
CTGGCTCCTCTGTATGTTGGAGAATGTGCGCGACTAGTCAGGTATACGCTGGATTCAGAGTACTGATTAGTGTTATCGACTTCGCCAGATATAAAAGGTTTGTGTGAAAAAGTTGACCGCAATGCATGCTAGACCTATATGTACCTCTATCGTAAGTC
>oligos_0_CTGGCTCCTCTGTATGTTGGAGAAT_CCTATATGTACCTCTATCGTAAGTC_828
CTGGCTCCTCTGTATGTTGGAGAATCGTGACGCGTACTCCACGGCTAGACTTGTGATAACTGCTGAATTAGTCAACGTATCTATACGGGAAAGCCTATTATAAGGTATAACCGTACAAAACGACGTCCTTGATCCTATATGTACCTCTATCGTAAGTC
>oligos_0_CTGGCTCCTCTGTATGTTGGAGAAT_CCTATATGTACCTCTATCGTAAGTC_829
CTGGCTCCTCTGTATGTTGGAGAATGTCAATCAGACAAGCATTATCGTGACCCAATACCGGGATCGCAAGAAATCAGGGGGACGGCAATGTGCGGAGGCAATTGTTGTGACGGGCAAGGGCGACATGTCCGCACCTATATGTACCTCTATCGTAAGTC
>oligos_0_CTGGCTCCTCTGTATGTTGGAGAAT_CCTATATGTACCTCTATCGTAAGTC_830
CTGGCTCCTCTGTATGTTGGAGAATGATTACTGCACTGTACTTCCAGGTGGGTGCAATACCGGGTCGGAAGAAACATTGTTATGGGGTTCAGGGCAATAGCTTCACGCCTTCTATCCTGTCTCAGAGGCACCACCTATATGTACCTCTATCGTAAGTC
>oligos_0_CTGGCTCCTCTGTATGTTGGAGAAT_CCTATATGTACCTCTATCGTAAGTC_831
CTGGCTCCTCTGTATGTTGGAGAATCCGAGCTTGAGCTATAGTCAGTTGCCGAGGGGCCACTTTCCGCATCGAAAGACGTACTATTTTAGCAGGGTGTTGGACCGCACAGAGTACTCCGTTTAGGACGGCGCACCTATATGTACCTCTATCGTAAGTC
>oligos_0_CTGGCTCCTCTGTATGTTGGAGAAT_CCTATATGTACCTCTATCGTAAGTC_832
CTGGCTCCTCTGTATGTTGGAGAATGAAGGTTAGGTACATGTCACCCGGAATCTTCGCGCTAAGCCCAAACCCATACGCGACGCAAAGGTCTCTGATTTAACATATGAGATGCCCGAGCTAATGAATAACTGACCTATATGTACCTCTATCGTAAGTC
>oligos_0_CTGGCTCCTCTGTATGTTGGAGAAT_CCTATATGTACCTCTATCGTAAGTC_833
CTGGCTCCTCTGTATGTTGGAGAATCGATGAAAGCACTGTTTTCTGGCAGCACACGTCAAAGACCCTGATGCCAGGTGAACGCGTATCTGGTTAAAGCTTCCCTGGGGGCAAGGGGATGTTCCGCGTCTCTGACCTATATGTACCTCTATCGTAAGTC
>oligos_0_CTGGCTCCTCTGTATGTTGGAGAAT_CCTATATGTACCTCTATCGTAAGTC_834
CTGGCTCCTCTGTATGTTGGAGAATGTGCGCCCTGGTAGCCAAGCCAGCACGAGAGCAGTGATCATCTGGAAAATGTGATATTACCGTAAAGGGTGCAAACACGGTGCGTGTCACAAACGTGAGGCATATGATCCTATATGTACCTCTATCGTAAGTC
>oligos_0_CTGGCTCCTCTGTATGTTGGAGAAT_CCTATATGTACCTCTATCGTAAGTC_835
CTGGCTCCTCTGTATGTTGGAGAATCGTGAGAGCTGGTTACATGTATGGTTTGCAGAAAGCACATCGCGGTCGAATCGTAGAATAAATAGCGCCTGGGGGGCGTATCTCTGAGTGTTTTATTGTATCTGACCACCTATATGTACCTCTATCGTAAGTC
>oligos_0_CTGGCTCCTCTGTATGTTGGAGAAT_CCTATATGTACCTCTATCGTAAGTC_836
CTGGCTCCTCTGTATGTTGGAGAATGTCAATCTAAAATCCAATTCCTTTCTCCTCGTAGGTGTTAGTGAAATGGGTGGAGAAGTTCTACTTTCATACCTAAGTTTATTTGCCGTCGGGACATGCACGAGTAGACCTATATGTACCTCTATCGTAAGTC
>oligos_0_CTGGCTCCTCTGTATGTTGGAGAAT_CCTATATGTACCTCTATCGTAAGTC_837
CTGGCTCCTCTGTATGTTGGAGAATGATTACATTCATAACCCAAGGCGGAGACTAACCCGAGTAGCATCTGGGGGTCTATCCCAGTTCGTTATTATCCTTGTATTTGCTAGAACTCTAAATACGGGAAACTGACCTATATGTACCTCTATCGTAAGTC
>oligos_0_CTGGCTCCTCTGTATGTTGGAGAAT_CCTATATGTACCTCTATCGTAAGTC_838
CTGGCTCCTCTGTATGTTGGAGAATCCGAGGCACATTCAGAGAGCCTCCGTGCTTGATGTCCTCCTGGTCAGTCGCATAGTGTTTCGCTCTAAAGATTGACCCCCCACGGTACCTCGTTTAGTTGCTGTGGCACCTATATGTACCTCTATCGTAAGTC
>oligos_0_CTGGCTCCTCTGTATGTTGGAGAAT_CCTATATGTACCTCTATCGTAAGTC_839
CTGGCTCCTCTGTATGTTGGAGAATGAAGGTACATGAACCGAGTTGTACGATGAGTTGATGAAATGTGGGTGTCAAAGCCAGATCAACCCGTCACTTCCTGTCTCTTCGCATGGAGACATAGAGAAGCATCCACCTATATGTACCTCTATCGTAAGTC
>oligos_0_CTGGCTCCTCTGTATGTTGGAGAAT_CCTATATGTACCTCTATCGTAAGTC_840
CTGGCTCCTCTGTATGTTGGAGAATCGATGATCATTGGGCCCGCAATTCCAGGGCGATGCCCTTGAGCACGACCAAGTTAAATAGGTACATGTGCAGTCACGAATCACCAAAGACAGTTGACTTGCTTGTAGACCTATATGTACCTCTATCGTAAGTC
>oligos_0_CTGGCTCCTCTGTATGTTGGAGAAT_CCTATATGTACCTCTATCGTAAGTC_841
CTGGCTCCTCTGTATGTTGGAGAATGTGCGGTGAGAAATCCGAAAATGTGATAAGCGTGATATGTGCGCGCCGTGATAATGCTCACAGGAAAAGGGCTGGGCCGGTTTCTGGAATGTTTGCAAGGACGGCGCACCTATATGTACCTCTATCGTAAGTC
>oligos_0_CTGGCTCCTCTGTATGTTGGAGAAT_CCTATATGTACCTCTATCGTAAGTC_842
CTGGCTCCTCTGTATGTTGGAGAATCGTGAGTTTGATTCTTACTGTTATACAAGGGGCTTATGTGTATGCTGCTCTCAAGACTCGACGTGTTGCGCTAGCTAGGAGAAGTATAAAATGCGTACCGAATTTCCACCTATATGTACCTCTATCGTAAGTC
>oligos_0_CTGGCTCCTCTGTATGTTGGAGAAT_CCTATATGTACCTCTATCGTAAGTC_843
CTGGCTCCTCTGTATGTTGGAGAATCCCCAACCAGTCATAGATTTGCCTTAGTTTTATATGTCGGGTCCCATAGACTACATCCCCGTAAGCAAGATACCCTGTTTACCCCTACGTGTTATTTACCTGCCGATTCCTATATGTACCTCTATCGTAAGTC
>oligos_0_CTGGCTCCTCTGTATGTTGGAGAAT_CCTATATGTACCTCTATCGTAAGTC_844
CTGGCTCCTCTGTATGTTGGAGAATGATTAGGATTGGCTGCAATCCACGGATCGGCCGAACCTTTCCACAGACGCCTCATTATAAAAGGACAGCAGTACTCGTCGCGTGGCACTATCATTAGGTGGGCTGGCACCTATATGTACCTCTATCGTAAGTC
>oligos_0_CTGGCTCCTCTGTATGTTGGAGAAT_CCTATATGTACCTCTATCGTAAGTC_845
CTGGCTCCTCTGTATGTTGGAGAATCCGAGGGCTCGTACAAGGAAAGCTCCGGCGACTCCTTTTTCACAATCTGCTGCTATTGGTGATATCGATCCGATACGCAGTCATAGATAGATGTATAACTTAGTGGCACCTATATGTACCTCTATCGTAAGTC
>oligos_0_CTGGCTCCTCTGTATGTTGGAGAAT_CCTATATGTACCTCTATCGTAAGTC_846
CTGGCTCCTCTGTATGTTGGAGAATGAAGCCATGAATCCAGTTATCACCTCGATCTCGGTAATTCAGTGCAACTTTACCTAAGTTTTGGAACGGCCGGCCGTTGTTTTCGCGTTTTAGCCCGTGTAAATAAGACCTATATGTACCTCTATCGTAAGTC
>oligos_0_CTGGCTCCTCTGTATGTTGGAGAAT_CCTATATGTACCTCTATCGTAAGTC_847
CTGGCTCCTCTGTATGTTGGAGAATCGATGTCGTTCCCGACATACTGAAATTGAGCGGTATTAGGACCTTAGAAAGGATAGTAAGAGCCGTCGCATGACGTCACATTGTGACTCGACCGACTTTGCTTGGATTCCTATATGTACCTCTATCGTAAGTC
>oligos_0_CTGGCTCCTCTGTATGTTGGAGAAT_CCTATATGTACCTCTATCGTAAGTC_848
CTGGCTCCTCTGTATGTTGGAGAATGTGCGGATGATTGGGACAGTAGGGACCTGGCCAATACGACCACCATAGCTAGAGAATCGGCAATCCCGGTGTATTTTGAAGGCGCCTACTCCCGGTAGAAACCTGGCACCTATATGTACCTCTATCGTAAGTC
>oligos_0_CTGGCTCCTCTGTATGTTGGAGAAT_CCTATATGTACCTCTATCGTAAGTC_849
CTGGCTCCTCTGTATGTTGGAGAATCGTCGGGAGGAGTCGTCAGTTATTCCGAAGCAACTAGCCCTCGAAGTCGAGGTTGCCCAAGTATTCCAAAAGAGCCCGTTAAGATTTAAGCGATCTTGGCTTACCGCACCTATATGTACCTCTATCGTAAGTC
>oligos_0_CTGGCTCCTCTGTATGTTGGAGAAT_CCTATATGTACCTCTATCGTAAGTC_850
CTGGCTCCTCTGTATGTTGGAGAATCCCCAAGAGTCATTTCTTAGGTTAGCGCCTGCACCCCCCTAAATCATAGGTTCGTAAGGAGGGAAGCGACGGTAAGTTCCTTCGGGGTTAGCTCTGGTGCCGGTATTTCCTATATGTACCTCTATCGTAAGTC
>oligos_0_CTGGCTCCTCTGTATGTTGGAGAAT_CCTATATGTACCTCTATCGTAAGTC_851
CTGGCTCCTCTGTATGTTGGAGAATGATTAGCCCGTGTTGACCGCATCGAAACGGCTCTCACGGTCAAGTTTAGTCAAGATGCGGCGCTTGGTTGGAATGCGATCCGGGACAGGAATCTCTTTGCCGGGCGCACCTATATGTACCTCTATCGTAAGTC
>oligos_0_CTGGCTCCTCTGTATGTTGGAGAAT_CCTATATGTACCTCTATCGTAAGTC_852
CTGGCTCCTCTGTATGTTGGAGAATCCGACAGATGGGGATTTCTTACTCCTCTTCCGTCGGACGGGGTACTCTCCCGCCAAGATTTCAAACACAAGAGTTGGGCCAGTGGCAGATCGCGTACTGACGAGGATTCCTATATGTACCTCTATCGTAAGTC
>oligos_0_CTGGCTCCTCTGTATGTTGGAGAAT_CCTATATGTACCTCTATCGTAAGTC_853
CTGGCTCCTCTGTATGTTGGAGAATGAAGCCTGACCTATTACCTTGGCGGCATATACTAACGGGTACTGGTATTGCAGTGAATTACCGTTGTCCCGTCTAGAAAGTTAAGCGGCTACTGCATGCGAAGGTTTTCCTATATGTACCTCTATCGTAAGTC
>oligos_0_CTGGCTCCTCTGTATGTTGGAGAAT_CCTATATGTACCTCTATCGTAAGTC_854
CTGGCTCCTCTGTATGTTGGAGAATCGATGTGTCGTACAAGCCGCAATAATCTCCTTTTTGGCGCCGTCGATACCCGCTGGGACTCTAGTCGTCCCTCTGGAACTAGAGGATAATAGCTGGTCCCAGTCAGATCCTATATGTACCTCTATCGTAAGTC
>oligos_0_CTGGCTCCTCTGTATGTTGGAGAAT_CCTATATGTACCTCTATCGTAAGTC_855
CTGGCTCCTCTGTATGTTGGAGAATGTCTGTATACAGCTGTGGGCGTACATCGAAGACTCGTATTGATGCCGTCGGCGGACTGCTGGCACCGGTTCCTAGGCTGTAAGAGGATTGAAATGTCTTAAAATCATTCCTATATGTACCTCTATCGTAAGTC
>oligos_0_CTGGCTCCTCTGTATGTTGGAGAAT_CCTATATGTACCTCTATCGTAAGTC_856
CTGGCTCCTCTGTATGTTGGAGAATCGTCGGCCAATCGGGCCATGTAGTAACATAGCTCGCGCCAAAGGCTGTATAAAATGCGTAGTGCTCCTGTTTCCAGGCAACGCGAGAGACTCGCGCTGGAGTTGTAGACCTATATGTACCTCTATCGTAAGTC
>oligos_0_CTGGCTCCTCTGTATGTTGGAGAAT_CCTATATGTACCTCTATCGTAAGTC_857
CTGGCTCCTCTGTATGTTGGAGAATCCCCATATCTTTATCATGCACGAGTACCCCTCGCAACACGCTTTTTCACTGTATGATAATTCGGAGCATGCTAGTGCCAGGCTTCGCAGCCAGCGTTCAACAAAATTTCCTATATGTACCTCTATCGTAAGTC
>oligos_0_CTGGCTCCTCTGTATGTTGGAGAAT_CCTATATGTACCTCTATCGTAAGTC_858
CTGGCTCCTCTGTATGTTGGAGAATGATTTACTTCCCCGGTTCTCGGGACAAACCCCAAAACAACAACTTGCATATGCTCCCGTGCAAGTCTCTAATGGATGATGGTCTACCGCTTGCGCTTAGAATACAGATCCTATATGTACCTCTATCGTAAGTC
>oligos_0_CTGGCTCCTCTGTATGTTGGAGAAT_CCTATATGTACCTCTATCGTAAGTC_859
CTGGCTCCTCTGTATGTTGGAGAATCCGACACCCTTGTGACGCTATCACACGTTCTGACCATACACGGCATGTTGCACAACACTTTAATACACTTTATCATCAGTGCAACACAATAACCTAAAGACGCGTTTTCCTATATGTACCTCTATCGTAAGTC
>oligos_0_CTGGCTCCTCTGTATGTTGGAGAAT_CCTATATGTACCTCTATCGTAAGTC_860
CTGGCTCCTCTGTATGTTGGAGAATGAAGCGCCATTGGGAGCAGCCGCAGGAACGCTGCCCCGACTTCTGGTAGTTGTAACTTGCCAACGGGCTTGCTCCCGTCTTAAGCATCTGCTATCTGTATGTGGGTGACCTATATGTACCTCTATCGTAAGTC
>oligos_0_CTGGCTCCTCTGTATGTTGGAGAAT_CCTATATGTACCTCTATCGTAAGTC_861
CTGGCTCCTCTGTATGTTGGAGAATCGAAATTAAGTCCTATTCGGAGGCGGGCCCCGTCCTTACTATATGCCCGGTCAAACCTTGTGGTACAAAACGACGTCGGCATTTGGACCTGTGCCCCGACACGTATTTCCTATATGTACCTCTATCGTAAGTC
>oligos_0_CTGGCTCCTCTGTATGTTGGAGAAT_CCTATATGTACCTCTATCGTAAGTC_862
CTGGCTCCTCTGTATGTTGGAGAATGTCTGTTGGAGTCCCCCCGAGGGCTGATGTATAAGCTCCGGCCGGTTAAGGGTTGTTCGCGAAACACTGGGTCTTTATAAGCCTTCTCACAGTTAGTTACTAAGACCACCTATATGTACCTCTATCGTAAGTC
>oligos_0_CTGGCTCCTCTGTATGTTGGAGAAT_CCTATATGTACCTCTATCGTAAGTC_863
CTGGCTCCTCTGTATGTTGGAGAATCGTCGCTGTACGCCGATAAACTGGACCGTCCATCTGTCGAATACTCAACGGTTAGGGATGCAACATCAATCCATATCCGTTTGTGTCGTTACTTAAATGTCCCCGATTCCTATATGTACCTCTATCGTAAGTC
>oligos_0_CTGGCTCCTCTGTATGTTGGAGAAT_CCTATATGTACCTCTATCGTAAGTC_864
CTGGCTCCTCTGTATGTTGGAGAATCCCCATTGTCAACTATAATTTGGCATATGAACAATACTCATAAAATTGCTTCATATGGACCCTAAACATCGAACGGACATCAGAAGACCCCACGAGAGCACGAGTAGACCTATATGTACCTCTATCGTAAGTC
>oligos_0_CTGGCTCCTCTGTATGTTGGAGAAT_CCTATATGTACCTCTATCGTAAGTC_865
CTGGCTCCTCTGTATGTTGGAGAATGATTTAGGCAACTGGCTCGCTTCTACAGCAGCCGGGGTTCGTCTGAACTCTATGATGGGCCGAGTTACCTGACTACTGTAAGCGACAACAATCGTTAAGGCCTACTGACCTATATGTACCTCTATCGTAAGTC
>oligos_0_CTGGCTCCTCTGTATGTTGGAGAAT_CCTATATGTACCTCTATCGTAAGTC_866
CTGGCTCCTCTGTATGTTGGAGAATCCGACTTGGTGACGCCGCGGATTCCATTTTCTCGTTGGGATTACCATTATAGGGGGGGTCGTACGCGCATTACGACATGCTTGGAACTGAGGGGAACACCGTAGACCACCTATATGTACCTCTATCGTAAGTC
>oligos_0_CTGGCTCCTCTGTATGTTGGAGAAT_CCTATATGTACCTCTATCGTAAGTC_867
CTGGCTCCTCTGTATGTTGGAGAATGAAGCGGAGGGGAGTCTCGGTGCAGGTACACACCTCCGAGAGAGCGGTATTTACTCAGTACGTGAGGCAACGGATGCCAATATACATAGTCATTCATTGCAGGCACCACCTATATGTACCTCTATCGTAAGTC
>oligos_0_CTGGCTCCTCTGTATGTTGGAGAAT_CCTATATGTACCTCTATCGTAAGTC_868
CTGGCTCCTCTGTATGTTGGAGAATCGAAATTTGGGCCCGGGACCCGCGAGCTCAGGCGCACAGACGCCTGGTGTGTGCCCGTGACCATAGCTAGAGAATCGCACTGATGGGAGGGCGGGGGCGAGTTGTAGACCTATATGTACCTCTATCGTAAGTC
>oligos_0_CTGGCTCCTCTGTATGTTGGAGAAT_CCTATATGTACCTCTATCGTAAGTC_869
CTGGCTCCTCTGTATGTTGGAGAATGTCTGACCCAAAGCACTCGGAGACCGCATGTCAAGGGCTTCGAATGGCTCGTGAATCTTACGCAACTATCAGAATAAGCGGGCAATGAACAATTTTTCGCTTCCCCATCCTATATGTACCTCTATCGTAAGTC
>oligos_0_CTGGCTCCTCTGTATGTTGGAGAAT_CCTATATGTACCTCTATCGTAAGTC_870
CTGGCTCCTCTGTATGTTGGAGAATCGTCGCATCCTTGGTAACTACGTTGGGATTACCATACCGGTAGGCAGGCAAGAGGCGCGTGGTGACTCAGATGTCCAATCGTCCTTCGTGTAACATTTTGAGTCAGATCCTATATGTACCTCTATCGTAAGTC
>oligos_0_CTGGCTCCTCTGTATGTTGGAGAAT_CCTATATGTACCTCTATCGTAAGTC_871
CTGGCTCCTCTGTATGTTGGAGAATCCCCTCTACGCGGCCCATCCGCCTAGCCACCCTTTTTATGAAGGACGGGACCACCTGCCTTAACCTATGGCGTCCTGTCGGTCCCAAGGCCTCGTTGTGCATTATGATCCTATATGTACCTCTATCGTAAGTC
>oligos_0_CTGGCTCCTCTGTATGTTGGAGAAT_CCTATATGTACCTCTATCGTAAGTC_872
CTGGCTCCTCTGTATGTTGGAGAATGATTTTACGTACAACTGCGTCCCGACCTCGTGTGACCGTATTGGCAGAGGCCCATTACACCACGCCCTGTAATATGCGTGTTCGCTTTAGTCAAGAATTTATAAATTTCCTATATGTACCTCTATCGTAAGTC
>oligos_0_CTGGCTCCTCTGTATGTTGGAGAAT_CCTATATGTACCTCTATCGTAAGTC_873
CTGGCTCCTCTGTATGTTGGAGAATCCGACTATAGTAATAAACACCGCCCCCAGACTCGCCTACCTTGTCTGTTAAGGTAACGATAGTGGAACCCGTGGCGATTAAACGGAGAGTCCGCATTTTGCGGGAGATCCTATATGTACCTCTATCGTAAGTC
>oligos_0_CTGGCTCCTCTGTATGTTGGAGAAT_CCTATATGTACCTCTATCGTAAGTC_874
CTGGCTCCTCTGTATGTTGGAGAATGTGGAGCTCAGGGTAAGCCTGGAGCGCCGTTACGCATTATTACCCCTTATATCAGTAGGCGGCCATAGACTACTGAGAAAATGCTAAATGGAAATAGAAGTGACTTTTCCTATATGTACCTCTATCGTAAGTC
>oligos_0_CTGGCTCCTCTGTATGTTGGAGAAT_CCTATATGTACCTCTATCGTAAGTC_875
CTGGCTCCTCTGTATGTTGGAGAATCGAAATAGATTCATGGAATTGGGATGAACCCGGGTGGTGCGAGGTGTTCCACGCCGCCATTCTAGCCTGGAGCGGAACAACACGAATGCAGCGTTGGATCCCTACTGACCTATATGTACCTCTATCGTAAGTC
>oligos_0_CTGGCTCCTCTGTATGTTGGAGAAT_CCTATATGTACCTCTATCGTAAGTC_876
CTGGCTCCTCTGTATGTTGGAGAATGTCTGAGAATCGCTAGCCGAGTGAAGTCGGTGTCGCAGATAGTACGGTGGGCGGTCCCCTCGGGATCATGAGGTACACACGCCTTCACGGTAACGCAAAATATGGATTCCTATATGTACCTCTATCGTAAGTC
>oligos_0_CTGGCTCCTCTGTATGTTGGAGAAT_CCTATATGTACCTCTATCGTAAGTC_877
CTGGCTCCTCTGTATGTTGGAGAATCGTCCTACTGGCGCATGTCTCTGGCCTTACATTATAAAAGCGCGAGGGTCATGGCGTACCACATGCCGCACTGGCACACGCATCATCATTTCGTCGATCCTTAACTGACCTATATGTACCTCTATCGTAAGTC
>oligos_0_CTGGCTCCTCTGTATGTTGGAGAAT_CCTATATGTACCTCTATCGTAAGTC_878
CTGGCTCCTCTGTATGTTGGAGAATCCCCTCACTTTTGTCGGACAATATTCGATAATGTCAGGCCACGGCCGATTCCGCGCTCGGCAGATACCAACTAAACGTCTGGGTTGTAATGTGAAGATGTAACGAGATCCTATATGTACCTCTATCGTAAGTC
>oligos_0_CTGGCTCCTCTGTATGTTGGAGAAT_CCTATATGTACCTCTATCGTAAGTC_879
CTGGCTCCTCTGTATGTTGGAGAATGATTTTTAAGCCGACCGCTAGATGTCTGGTCTGCCACGAGAGGCACGCGTAGGACTTAAGTGGTTGAATATTTACCTGGAACGTCTATCCGGGCGAAGAACCCATCCACCTATATGTACCTCTATCGTAAGTC
>oligos_0_CTGGCTCCTCTGTATGTTGGAGAAT_CCTATATGTACCTCTATCGTAAGTC_880
CTGGCTCCTCTGTATGTTGGAGAATCCGTTTCACCCGTACAGGGCGCAGTGACTCGTTCTTTCTTGCACGGAGGCCTTCCCATTGCTGACGGCTTTCCTACGTACGGTAAAGTGCTGACTGAAAGTTAACTGACCTATATGTACCTCTATCGTAAGTC
>oligos_0_CTGGCTCCTCTGTATGTTGGAGAAT_CCTATATGTACCTCTATCGTAAGTC_881
CTGGCTCCTCTGTATGTTGGAGAATGTGGAGGGTCTGTCATGGTTACGGGAAAGCCTAACTAACTGTAAGCCCTGAACGACAATTGGCGTAGTAAATAACCCGGAGCAGCGTTCTGGTACCAGGTTCGGAGATCCTATATGTACCTCTATCGTAAGTC
>oligos_0_CTGGCTCCTCTGTATGTTGGAGAAT_CCTATATGTACCTCTATCGTAAGTC_882
CTGGCTCCTCTGTATGTTGGAGAATCGAAAAGCTTGTGTAATTGATCTGCTAATTTAGCCGTGGACTTATTCAGGGAAGGATCTGGTGAGGATTCCCTGAATTAGTGGTGCACGGCCGATATCATCTATAAGACCTATATGTACCTCTATCGTAAGTC
>oligos_0_CTGGCTCCTCTGTATGTTGGAGAAT_CCTATATGTACCTCTATCGTAAGTC_883
CTGGCTCCTCTGTATGTTGGAGAATGTCTCGGGGAAACTGAAGGTCTATACAATGTCCACTTTTACATATTTCTGCAGAGTTCGTTATAGTTAGCTATTCATAGACCGACGAAGGTGTCCGACCACTCTATTTCCTATATGTACCTCTATCGTAAGTC
>oligos_0_CTGGCTCCTCTGTATGTTGGAGAAT_CCTATATGTACCTCTATCGTAAGTC_884
CTGGCTCCTCTGTATGTTGGAGAATCGTCCTTTTTGGGTAGAAACGGTCTTGTATGAGTTACTGGTCTCTGAAGCGTGGGTCAGCGAATCTGCATTGCTGTATGGGAACTCTCTAGCACCACTTCCCTAATTTCCTATATGTACCTCTATCGTAAGTC
>oligos_0_CTGGCTCCTCTGTATGTTGGAGAAT_CCTATATGTACCTCTATCGTAAGTC_885
CTGGCTCCTCTGTATGTTGGAGAATCCCCTGGGATCACAGGCTAGGGCCATTAAATTGAAAGGCATCCCCTATACGTGGCTGAGATACCAAGGGCCGCGCGTCTCAAACCTTCGAAATAACACTGGGATTCCACCTATATGTACCTCTATCGTAAGTC
>oligos_0_CTGGCTCCTCTGTATGTTGGAGAAT_CCTATATGTACCTCTATCGTAAGTC_886
CTGGCTCCTCTGTATGTTGGAGAATGAACTGTAGTCCACGAATATCACCTGTCTCAGACACCCGTACACACGGTATATCAAGTTGTCTGACTTGTGAACGAGCGCAGCCGTCCTACATTGTAGACCCTCCGCACCTATATGTACCTCTATCGTAAGTC
>oligos_0_CTGGCTCCTCTGTATGTTGGAGAAT_CCTATATGTACCTCTATCGTAAGTC_887
CTGGCTCCTCTGTATGTTGGAGAATCCGTTTGCTAAGGGCATATTACGATGCGCGGGCCCCGTGACCTCATGCCTCCGAACGTCTATGTCGAACGTTCGATAGCTCCATCGGCAGCTCCTAGTTAACATGCATCCTATATGTACCTCTATCGTAAGTC
>oligos_0_CTGGCTCCTCTGTATGTTGGAGAAT_CCTATATGTACCTCTATCGTAAGTC_888
CTGGCTCCTCTGTATGTTGGAGAATGTGGACACAGTGTCTATCTTCATTACAAGATGCGCATCTACTCGCTTATCGAGGCTCCGTATCTCAATCAGACTGGTGTTACCCTACGCAGGCGCCGATCACGTCTGACCTATATGTACCTCTATCGTAAGTC
>oligos_0_CTGGCTCCTCTGTATGTTGGAGAAT_CCTATATGTACCTCTATCGTAAGTC_889
CTGGCTCCTCTGTATGTTGGAGAATCGAAAACACGTTAAGCTCGTATCTTGGTGACGGTCGCCGTGGCGTCAACATACGTCGAGCATGCACTTCAGAAAGTGACGTGTCTGAATGGCCTTCCGGTGCTCCGCACCTATATGTACCTCTATCGTAAGTC
>oligos_0_CTGGCTCCTCTGTATGTTGGAGAAT_CCTATATGTACCTCTATCGTAAGTC_890
CTGGCTCCTCTGTATGTTGGAGAATGTCTCGCTACGCCGAACGGCCCACAGATAAAGTTAGTGATGAGTGGGCACCTATACAGGGTAACAAATTGGTCGTGGATACGCAGAAGGCGGAGAGCAGAATACCGCACCTATATGTACCTCTATCGTAAGTC
>oligos_0_CTGGCTCCTCTGTATGTTGGAGAAT_CCTATATGTACCTCTATCGTAAGTC_891
CTGGCTCCTCTGTATGTTGGAGAATCGTCCACAATACGGAGCCTTGTAGAACAACGTTCGTGCCTAAGGGGCGATAAGAAAACGGAGACGAGACAGTGGCCGCTTGACCCTTTACAGCGGGCGGCGTAGCCATCCTATATGTACCTCTATCGTAAGTC
>oligos_0_CTGGCTCCTCTGTATGTTGGAGAAT_CCTATATGTACCTCTATCGTAAGTC_892
CTGGCTCCTCTGTATGTTGGAGAATCCCCTGCTCAAGCAGAACGATGGACTCAAAAGTGAACACCACGGAATCGACAGTAGCTGAATACAGAACAAACAATTCCGAAGCTGCGTAATGTTACGCCATGAGCATCCTATATGTACCTCTATCGTAAGTC
>oligos_0_CTGGCTCCTCTGTATGTTGGAGAAT_CCTATATGTACCTCTATCGTAAGTC_893
CTGGCTCCTCTGTATGTTGGAGAATGAACTGACAGACCTGTAACCTGAAAAAGTTCCTTCGCTACAAGTTACACCCCTCATCGGCCCCCCCAACCACCGTATATTCTTTCCGCATCCGTTGGCAGCGTGCCATCCTATATGTACCTCTATCGTAAGTC
>oligos_0_CTGGCTCCTCTGTATGTTGGAGAAT_CCTATATGTACCTCTATCGTAAGTC_894
CTGGCTCCTCTGTATGTTGGAGAATCCGTTAAGAACATTCATAAGTGTTCAGGAAAACTATTAGGAGTAAATCTGGACTTTGCTTGGTGCGCCGGATGAACCCGGGTGCCGTATACGCTCATTGGAAGTTGATCCTATATGTACCTCTATCGTAAGTC
>oligos_0_CTGGCTCCTCTGTATGTTGGAGAAT_CCTATATGTACCTCTATCGTAAGTC_895
CTGGCTCCTCTGTATGTTGGAGAATGTGGACTAGTGGCCAATTTCAAGAACCGGTAGGCAGGGCGAATAGTTACACCCGGTGACCGCGCAATCAGCGTAGTCAGGAGATGGCAACCAACTTCCCCCTGTGGCACCTATATGTACCTCTATCGTAAGTC
>oligos_0_CTGGCTCCTCTGTATGTTGGAGAAT_CCTATATGTACCTCTATCGTAAGTC_896
CTGGCTCCTCTGTATGTTGGAGAATCGAATGCGTGAGAGGGTCGGCAACACGCACTGTCGAAACAAACCTAATATGCGTCCAGCCAGGATCTATATTGGGAAAAGATGCTCGCTGCCGTCATCCGAAGGGTGACCTATATGTACCTCTATCGTAAGTC
>oligos_0_CTGGCTCCTCTGTATGTTGGAGAAT_CCTATATGTACCTCTATCGTAAGTC_897
CTGGCTCCTCTGTATGTTGGAGAATGTCTCCTATCAGCAGAGGTTAGTTCGTGAGAAATCCGATGAGCCAAAGTCGCTTGGGACGTAGTGTCATAAGGCAAATAAAAAAGCATTGGGTTTGGATCACGTCTGACCTATATGTACCTCTATCGTAAGTC
>oligos_0_CTGGCTCCTCTGTATGTTGGAGAAT_CCTATATGTACCTCTATCGTAAGTC_898
CTGGCTCCTCTGTATGTTGGAGAATCGTCCAGCGGGAGTCTCGGATTCTGCTTGTCGCTCTCTAATGGATGATCTCAGTCGGGATGCGGTAACTGTTGCCTATCGGCGGCGTACTCGGGCGTAAAGCTCAGATCCTATATGTACCTCTATCGTAAGTC
>oligos_0_CTGGCTCCTCTGTATGTTGGAGAAT_CCTATATGTACCTCTATCGTAAGTC_899
CTGGCTCCTCTGTATGTTGGAGAATCCCGCGAAAAATGGATGTGTCGTAGGATGACAAATGTAAAAAGGGAAGAGGACGCCAGTCACCGACTTATTCTTTCGTTGAGAGGAGGAAAAGGGCATATTTTCTTTTCCTATATGTACCTCTATCGTAAGTC
>oligos_0_CTGGCTCCTCTGTATGTTGGAGAAT_CCTATATGTACCTCTATCGTAAGTC_900
CTGGCTCCTCTGTATGTTGGAGAATGAACTGAGGGCCGTTGACTGGATGACATCCTGTATTGTTAGCGTATGTTACCTGTTTCCACTATGCCGCGTCGCGGCGTAGCCTGGAGGTACGATTAAGTACCGGTGACCTATATGTACCTCTATCGTAAGTC
>oligos_0_CTGGCTCCTCTGTATGTTGGAGAAT_CCTATATGTACCTCTATCGTAAGTC_901
CTGGCTCCTCTGTATGTTGGAGAATCCGTTATTGCAACAATAGCCGGGTTCTTAAGTCTCGAGGGACCGCGATTTCCCCTAACACGACAGTAGGCGGGACTTTTCCCAAACTATCCGCAGCACACCCGACATTCCTATATGTACCTCTATCGTAAGTC
>oligos_0_CTGGCTCCTCTGTATGTTGGAGAAT_CCTATATGTACCTCTATCGTAAGTC_902
CTGGCTCCTCTGTATGTTGGAGAATGTGGTTTGAAACTATGTGATAACATATCGGGCCTCCTCGCGAGAGTAGCCACGTAATGGTCCTACTCAGCGTGTATGTGGCCGGGCAAATCTTTGCAGTGTGAATGATCCTATATGTACCTCTATCGTAAGTC
>oligos_0_CTGGCTCCTCTGTATGTTGGAGAAT_CCTATATGTACCTCTATCGTAAGTC_903
CTGGCTCCTCTGTATGTTGGAGAATCGAATGGTCTCGGCAAGCTTTCCGAAGGCGAGTCTAGAGGTCACTAATCGCCAGTGGGCTATGCAAGAGTCTGGATAGTATAAATGTGAACGTACTGCGCTTCCACCACCTATATGTACCTCTATCGTAAGTC
>oligos_0_CTGGCTCCTCTGTATGTTGGAGAAT_CCTATATGTACCTCTATCGTAAGTC_904
CTGGCTCCTCTGTATGTTGGAGAATGTCTCCACCTTCAATTCACACACCCAGAGACCTAGATCGTGTGGTTCGACGTACCCTTCAGAGGTGTGCTGACTCGTTCTACGAACTTGGCGTGTTTTCTGCTAATTTCCTATATGTACCTCTATCGTAAGTC
>oligos_0_CTGGCTCCTCTGTATGTTGGAGAAT_CCTATATGTACCTCTATCGTAAGTC_905
CTGGCTCCTCTGTATGTTGGAGAATGATACTGTGACCCCAGTCGACGCAGGAGTAGGGTATGTGTCTAATATTGCAACAAACTCCCGCGGTCACTGGGTCTTACCCCCGTCCACAAACTACAGTGTTCCCCATCCTATATGTACCTCTATCGTAAGTC
>oligos_0_CTGGCTCCTCTGTATGTTGGAGAAT_CCTATATGTACCTCTATCGTAAGTC_906
CTGGCTCCTCTGTATGTTGGAGAATCCCGCGTCGCGGGATCGGGTGCTTTAGCTCCTGTTTGTTGAAATTTAAACGCCTACGCTAGTTTCAAATGTTGTAGTCTCGAGCTGAACCCATGACTAGACGCGTTTTCCTATATGTACCTCTATCGTAAGTC
>oligos_0_CTGGCTCCTCTGTATGTTGGAGAAT_CCTATATGTACCTCTATCGTAAGTC_907
CTGGCTCCTCTGTATGTTGGAGAATGAACTCGCCGTGGCGTGCGACAACATGAGTTGTGTTGAACATCATCGCCATAGAGGGAGGCAATAAAAGGTACGCATCGCAGTTCTTCGCGGGGGCCGGCGTCGAGATCCTATATGTACCTCTATCGTAAGTC
>oligos_0_CTGGCTCCTCTGTATGTTGGAGAAT_CCTATATGTACCTCTATCGTAAGTC_908
CTGGCTCCTCTGTATGTTGGAGAATCCGTAGTCTACAACTGCGATCTAACCCGTATCGGTTGGGTCATGGGAATGGGGTATTCGTTCGCATCTCGAGTCTGTACGTAGACTGCTTGATCCCTGATCTCGAGATCCTATATGTACCTCTATCGTAAGTC
>oligos_0_CTGGCTCCTCTGTATGTTGGAGAAT_CCTATATGTACCTCTATCGTAAGTC_909
CTGGCTCCTCTGTATGTTGGAGAATGTGGTTATGCCCCTGGGATGGGTCCAGACCGATAGAGTCTGCCCGGGCGGCGAGCCAAGTATTGTTTAGGCGCGCATCGTGATTTATTTTCAGGTTATTGCTGGTTTTCCTATATGTACCTCTATCGTAAGTC
>oligos_0_CTGGCTCCTCTGTATGTTGGAGAAT_CCTATATGTACCTCTATCGTAAGTC_910
CTGGCTCCTCTGTATGTTGGAGAATCGAATCAAGTAATTGATGCGTCTGAGAAAAATATAACCACCAGATCCTGGTATGGAAAAGGCTAGAAATAAATCGAGTCGCAAGCTTTCCCCGACCCTTCCCTCAGATCCTATATGTACCTCTATCGTAAGTC
>oligos_0_CTGGCTCCTCTGTATGTTGGAGAAT_CCTATATGTACCTCTATCGTAAGTC_911
CTGGCTCCTCTGTATGTTGGAGAATGTCATCCGATTATCTACTTTGCGTATAGTAATTCCCTAGCGCAGTTTCGTGCTGAATAGCTTGCTAGGGTTGAGTACTCCGACATCGACCTCACATGGCACGCGTTTTCCTATATGTACCTCTATCGTAAGTC
>oligos_0_CTGGCTCCTCTGTATGTTGGAGAAT_CCTATATGTACCTCTATCGTAAGTC_912
CTGGCTCCTCTGTATGTTGGAGAATGATACTCGAGGGTATACATCGGGAAGATCATCTCAACTCTGGGTATCCCACGGGTGGCATCGAAACCAGAGATTCTAGGACAGGGCATGCCTTTAAATCTTCTGCCATCCTATATGTACCTCTATCGTAAGTC
>oligos_0_CTGGCTCCTCTGTATGTTGGAGAAT_CCTATATGTACCTCTATCGTAAGTC_913
CTGGCTCCTCTGTATGTTGGAGAATCCCGCCCGCCACCTTTCTCCTGATCCACCGCGGGTACCAATAGGCTTCTGTGGGACTGCAAGTCATTCTCTTGGTTAACGAATCCCTGCAGATTGCTCCTACCTGGCACCTATATGTACCTCTATCGTAAGTC
>oligos_0_CTGGCTCCTCTGTATGTTGGAGAAT_CCTATATGTACCTCTATCGTAAGTC_914
CTGGCTCCTCTGTATGTTGGAGAATGAACTCCATTCTGAATTCGCATTCTCCCTTGCAGCGTATTATCAAACGTGACACCTTACGTTGAAGAGTCATACCGTTGTCGAAGTCCCAATGTAAGGCACTATCATTCCTATATGTACCTCTATCGTAAGTC
>oligos_0_CTGGCTCCTCTGTATGTTGGAGAAT_CCTATATGTACCTCTATCGTAAGTC_915
CTGGCTCCTCTGTATGTTGGAGAATCCGTAGAACCAAGGCTGCGGCGATGGTGTGCATCCTGCGCTCTACATTACGCGTTCCCACCTTAACATGCATTACTTGTGCAAGCAAATGAACCTAACCAATACAGATCCTATATGTACCTCTATCGTAAGTC
>oligos_0_CTGGCTCCTCTGTATGTTGGAGAAT_CCTATATGTACCTCTATCGTAAGTC_916
CTGGCTCCTCTGTATGTTGGAGAATGTGGTAGTTCGCTTACAGAACAAACATCACTAGATTGACGTCTAGGCAGGGCCGACCATGCAATCAAAGTGCGGGAACACGATGTGGGCACGCTAAACCACTCGAGATCCTATATGTACCTCTATCGTAAGTC
>oligos_0_CTGGCTCCTCTGTATGTTGGAGAAT_CCTATATGTACCTCTATCGTAAGTC_917
CTGGCTCCTCTGTATGTTGGAGAATCGAATCTCAGCACTGGATCGGACTACACTAATCCAATATCCGGTCTTTTCACCTACTTCGGCCTTTGTGGGGCTACCTGGCTGCGGGATACCGTATGCGTTATTGCATCCTATATGTACCTCTATCGTAAGTC
>oligos_0_CTGGCTCCTCTGTATGTTGGAGAAT_CCTATATGTACCTCTATCGTAAGTC_918
CTGGCTCCTCTGTATGTTGGAGAATGTCATCGTGGCCTTTTTTCCTTGCGCTAGGCTGTATATGACAGTCAGGCCACGCTCTTCGTGGAGTCTACCAAACTCAGGATAGGTTCCCTAATTACAATTTTATGATCCTATATGTACCTCTATCGTAAGTC
>oligos_0_CTGGCTCCTCTGTATGTTGGAGAAT_CCTATATGTACCTCTATCGTAAGTC_919
CTGGCTCCTCTGTATGTTGGAGAATGATACATCTGACTGGGCTCAGTAACAGAATGGTATAGACCTTCTCCCCCACTCTGGTTGGCTTACCCTTATCTTCGGTTCACACGAGTCGCAACACCTTGAGTCCGCACCTATATGTACCTCTATCGTAAGTC
>oligos_0_CTGGCTCCTCTGTATGTTGGAGAAT_CCTATATGTACCTCTATCGTAAGTC_920
CTGGCTCCTCTGTATGTTGGAGAATCCCGCCGTTTTGTCCAATCGATCCGTGGTGTTACCGGCCGCGCGATAGTAAGAGCCGTCGCTGTTTCGCAAGTCCAAGCACTTATGCCGTTTCTATTCACCCGACATTCCTATATGTACCTCTATCGTAAGTC
>oligos_0_CTGGCTCCTCTGTATGTTGGAGAAT_CCTATATGTACCTCTATCGTAAGTC_921
CTGGCTCCTCTGTATGTTGGAGAATGAACATCGCAACGTTACTTAAAATGCGACAGTCGTGGGCCATACCAACTTGTGCTCATTATTCGGGTCAGTAGATTTAACATTGTTATCAGACAAGGGAAACCTTGATCCTATATGTACCTCTATCGTAAGTC
>oligos_0_CTGGCTCCTCTGTATGTTGGAGAAT_CCTATATGTACCTCTATCGTAAGTC_922
CTGGCTCCTCTGTATGTTGGAGAATCCGTACGTGCCGACCCTAATAGGAGCCTGGGTCCGACATCGTAAAACTTTCTCTCAATTGTCTATTCCCTAGGAGTCTTATCCTCTAGCGACATTTTAGAATCCCCATCCTATATGTACCTCTATCGTAAGTC
>oligos_0_CTGGCTCCTCTGTATGTTGGAGAAT_CCTATATGTACCTCTATCGTAAGTC_923
CTGGCTCCTCTGTATGTTGGAGAATGTGGTACGCATCGCTAATAATACCCCCGTGAGAGCATTTAGTCCATTAACAACCTGAGGGACTTCCAATATGAATGGTTCAACTCGCCGAAGTATCAGGCTTACCGCACCTATATGTACCTCTATCGTAAGTC
>oligos_0_CTGGCTCCTCTGTATGTTGGAGAAT_CCTATATGTACCTCTATCGTAAGTC_924
CTGGCTCCTCTGTATGTTGGAGAATCGTGTATCCCGTACACACGGTTGCTCACTACAGGGCGGCTTGTGCCAATCTGTCTTTAGACCGACGATACAGCGCTTAGTCCCTCGGAGGTATTTCCCTGTGAATGATCCTATATGTACCTCTATCGTAAGTC
>oligos_0_CTGGCTCCTCTGTATGTTGGAGAAT_CCTATATGTACCTCTATCGTAAGTC_925
CTGGCTCCTCTGTATGTTGGAGAATGTCATGAACGTGAATCTAGCAAGTGGTGGCTAGAATCTTAGAGTATTCTGGTGAGCGATTTTTATACAGATACAAGAATACTAACGGCGGTTAGTCAGACCCTACTGACCTATATGTACCTCTATCGTAAGTC
>oligos_0_CTGGCTCCTCTGTATGTTGGAGAAT_CCTATATGTACCTCTATCGTAAGTC_926
CTGGCTCCTCTGTATGTTGGAGAATGATACAAACTGATTTTCTGTGAAGGCAACTCACGCGATGCCGGCTCCCTCGCCATGACACTACGAAGCACGTGGGAGTAGATAGGCTGGACCAGGTCACAGTTTTCCACCTATATGTACCTCTATCGTAAGTC
>oligos_0_CTGGCTCCTCTGTATGTTGGAGAAT_CCTATATGTACCTCTATCGTAAGTC_927
CTGGCTCCTCTGTATGTTGGAGAATCCCGGTGCCAGAATACCGCAAGGTCAGATCGTACTATAGCCAATCAATAAGTAACTCTGATACAGTTGGATTACTGGCTCCAGATTTGTAAGATGCAAAAGCGACATTCCTATATGTACCTCTATCGTAAGTC
>oligos_0_CTGGCTCCTCTGTATGTTGGAGAAT_CCTATATGTACCTCTATCGTAAGTC_928
CTGGCTCCTCTGTATGTTGGAGAATGAACATGTTGTGTATCTTTGCACCCTACTCCCGCCTCTTGCAACCTATTGAGCGGTAAGGTACCTTACACGTCGCACTTTAGCCTAGTCAATAGCGTTCCTGAAGGCACCTATATGTACCTCTATCGTAAGTC
>oligos_0_CTGGCTCCTCTGTATGTTGGAGAAT_CCTATATGTACCTCTATCGTAAGTC_929
CTGGCTCCTCTGTATGTTGGAGAATCCGTACCGAAAGGGACGGATACGAAAGGAGAAGAGATTAATGGGTGCGCTTCGGCATCGCACGGGGGAAACTCCCCTGTTCGTGTTCTGATTGTTGGCTGTGCCGATTCCTATATGTACCTCTATCGTAAGTC
>oligos_0_CTGGCTCCTCTGTATGTTGGAGAAT_CCTATATGTACCTCTATCGTAAGTC_930
CTGGCTCCTCTGTATGTTGGAGAATGTGCCAACAAACTGTGCCAGGCTATGTCAGCATGCACTATATTGGGATGATTGCAATGCGCACTGGCTACGACAGCGTACCGATGCGAGAATTGGTTTAATAGGGTGACCTATATGTACCTCTATCGTAAGTC
>oligos_0_CTGGCTCCTCTGTATGTTGGAGAAT_CCTATATGTACCTCTATCGTAAGTC_931
CTGGCTCCTCTGTATGTTGGAGAATCGTGTAAATATTCTTTGATGGATATGGTTGGTCGGCCTGAGGAGACATACCACGTCGTCGCGTCACCCAAGTCTGGCAAAAGTTACGTTGTGGCGTTGCTAAATCATTCCTATATGTACCTCTATCGTAAGTC
>oligos_0_CTGGCTCCTCTGTATGTTGGAGAAT_CCTATATGTACCTCTATCGTAAGTC_932
CTGGCTCCTCTGTATGTTGGAGAATGTCATGATTGGGAGGCTCCGACCTTAGAATTAGATAGAATCGAAAACCCTAAGTCGAATAGCGACGCCTTCTTCGGTTCAGGCACTCAGAATGGTATTAATAGGGTGACCTATATGTACCTCTATCGTAAGTC
>oligos_0_CTGGCTCCTCTGTATGTTGGAGAAT_CCTATATGTACCTCTATCGTAAGTC_933
CTGGCTCCTCTGTATGTTGGAGAATGATAGGAGTATGACGCGCCGGGGCCTGACTGATCTTAGCGGTTAAGGGTAATGGATCGAGAGGGGCATCGGGCTGGTGCTTGATCGAGCGATGATGCGTCTCCTTGATCCTATATGTACCTCTATCGTAAGTC
>oligos_0_CTGGCTCCTCTGTATGTTGGAGAAT_CCTATATGTACCTCTATCGTAAGTC_934
CTGGCTCCTCTGTATGTTGGAGAATCCCGGTCATCACAGGGCAAACAACGCGCGGTAATGGATGTCGAGACGAGTTTCTTATCATATGCGCAGGAACCAGCATGTGACTGTCCCGCAACCTGCCCCGTTAAGACCTATATGTACCTCTATCGTAAGTC
>oligos_0_CTGGCTCCTCTGTATGTTGGAGAAT_CCTATATGTACCTCTATCGTAAGTC_935
CTGGCTCCTCTGTATGTTGGAGAATGAACAAAAAGCCTGGTACTGACGTTACGAACCGCAACATTGGTCTTTCATTTCCGACGTGCGCTTCCAGAGCATTAGCAGGCCCAACATCTGTAGCAGCGCCTAATTTCCTATATGTACCTCTATCGTAAGTC
>oligos_0_CTGGCTCCTCTGTATGTTGGAGAAT_CCTATATGTACCTCTATCGTAAGTC_936
CTGGCTCCTCTGTATGTTGGAGAATCGATCCGCTCCACGATCTTTCCGCTGACCCGCTAAAACGTGCGATCTATTCTTGCTATCCTAGGCTCGCACCCGCTATGTCAGCAATATTTACGGATGGAGGTGACCACCTATATGTACCTCTATCGTAAGTC
>oligos_0_CTGGCTCCTCTGTATGTTGGAGAAT_CCTATATGTACCTCTATCGTAAGTC_937
CTGGCTCCTCTGTATGTTGGAGAATGTGCCATAGCCCCCGGTGGTTCTATACCAGCTGACCACGTTACGTCTTCCAGGATTCCGGTAATCTCAAATTGCGTATTTGTCGGAGCCAGACAAATGACCATCGTGACCTATATGTACCTCTATCGTAAGTC
>oligos_0_CTGGCTCCTCTGTATGTTGGAGAAT_CCTATATGTACCTCTATCGTAAGTC_938
CTGGCTCCTCTGTATGTTGGAGAATCGTGTTGTAAGCACCTAGATCCCCTATAGAACGACAAACCGTAGCGGAAATTCTCTGCGGGGGAGCGCTACACGCGATGCGACCCAGTAATTAGGTATGGAATGGATTCCTATATGTACCTCTATCGTAAGTC
>oligos_0_CTGGCTCCTCTGTATGTTGGAGAAT_CCTATATGTACCTCTATCGTAAGTC_939
CTGGCTCCTCTGTATGTTGGAGAATGTCATGTGCTTGGCTCGTCGTAGACTGCTTCCGCGAACTAGTTTATTAACACGCCCGGCGGCTTGATTAGCACAGCATTGATTATCGTCCTAATAAAGGCTTAACTGACCTATATGTACCTCTATCGTAAGTC
>oligos_0_CTGGCTCCTCTGTATGTTGGAGAAT_CCTATATGTACCTCTATCGTAAGTC_940
CTGGCTCCTCTGTATGTTGGAGAATGATAGGTTGTGATATTTATAATCTGTAAATTCTAAGTCAGGTTGCCGGATTAGTTTGTAAAGCCTGCCATGATGTTATCAGAGCCGGGCGCATTTATAGCAGTCAGATCCTATATGTACCTCTATCGTAAGTC
>oligos_0_CTGGCTCCTCTGTATGTTGGAGAAT_CCTATATGTACCTCTATCGTAAGTC_941
CTGGCTCCTCTGTATGTTGGAGAATCCCGGATTACGGTGTCCTATAATGAGTTTTTTGTTCAGAGCGTATTTCGTTAGATTGCCTAGCTGTGATCGCTTCCGAGCTGCTGGAAACTTTTGCAGCTAACTATTTCCTATATGTACCTCTATCGTAAGTC
>oligos_0_CTGGCTCCTCTGTATGTTGGAGAAT_CCTATATGTACCTCTATCGTAAGTC_942
CTGGCTCCTCTGTATGTTGGAGAATGAACAATCGTTATTAAAATTGGCTTGTTCATAATAGGGATGGGTCGGGCGACCACTCACGACTTCGCCAGATTCTAGCCAAGCGCTCACTCGTCAAGACATGGAAAGACCTATATGTACCTCTATCGTAAGTC
>oligos_0_CTGGCTCCTCTGTATGTTGGAGAAT_CCTATATGTACCTCTATCGTAAGTC_943
CTGGCTCCTCTGTATGTTGGAGAATCGATCCCACAAATCGCATGCGGGACGTGAGAATCCTAATGCTTGACTATAAGTCATGGAGGTCCACTCGTTGGGATAGCTGACATGGATCTTGGCTAGGCTGACGTGACCTATATGTACCTCTATCGTAAGTC
>oligos_0_CTGGCTCCTCTGTATGTTGGAGAAT_CCTATATGTACCTCTATCGTAAGTC_944
CTGGCTCCTCTGTATGTTGGAGAATGTGCCTCTCGCCCGTGCGCCGGTCCTTCGATCGTCTTAGAACCGCCAATAGATCAAACTTACCCCGAACTGAGGCATATCGATGTGGCTAAGCGTTTAAAGCGACATTCCTATATGTACCTCTATCGTAAGTC
>oligos_0_CTGGCTCCTCTGTATGTTGGAGAAT_CCTATATGTACCTCTATCGTAAGTC_945
CTGGCTCCTCTGTATGTTGGAGAATCGTGTTCGGCTCGCGAGACGCCATTAATCTACGTCAACCTGTAGTTAACAATAATTCTCTCTGAAGGAAGTGGCAAGCCGATACTCCCTGCCCTTAGAGCCTTTTCCACCTATATGTACCTCTATCGTAAGTC
>oligos_0_CTGGCTCCTCTGTATGTTGGAGAAT_CCTATATGTACCTCTATCGTAAGTC_946
CTGGCTCCTCTGTATGTTGGAGAATGTCAAATATACCAATCCCCAAGCGCATTCCACGTTAGATATACACCCGGATCCGTCTGCGCAGTTTGAAGAAGGGGATGACGGGAACGACGCTACATATGAGTCCGCACCTATATGTACCTCTATCGTAAGTC
>oligos_0_CTGGCTCCTCTGTATGTTGGAGAAT_CCTATATGTACCTCTATCGTAAGTC_947
CTGGCTCCTCTGTATGTTGGAGAATGATAGCCACTATAACGTGACAGAGTACAAACCTTGTGGTACATGTCAGATTACTAAACGATTTCTTAGCGGTTTCTGGTCGCGCTCTGTCGCACCGACCCCGGTATTTCCTATATGTACCTCTATCGTAAGTC
>oligos_0_CTGGCTCCTCTGTATGTTGGAGAAT_CCTATATGTACCTCTATCGTAAGTC_948
CTGGCTCCTCTGTATGTTGGAGAATCCCGGAACAAGCTATTGCGACGACGACAGAGGAAACGAATGTGTAATAATTATTGCGGAGTGTTCGATGATAACCAACGTAGCGAGCGAGGGCTGATGACCCGAAAGACCTATATGTACCTCTATCGTAAGTC
>oligos_0_CTGGCTCCTCTGTATGTTGGAGAAT_CCTATATGTACCTCTATCGTAAGTC_949
CTGGCTCCTCTGTATGTTGGAGAATGAAGGAGGTTTCTAAGAACGGAATTACACATGCAGAAACAGTAGATACTAAACCCGTTCCAATAATCTGACCTCATGGACTCAATGGCATCTTTACTCCCATTATGATCCTATATGTACCTCTATCGTAAGTC
>oligos_0_CTGGCTCCTCTGTATGTTGGAGAAT_CCTATATGTACCTCTATCGTAAGTC_950
CTGGCTCCTCTGTATGTTGGAGAATCGATCGTTGACGGAGGCGCACTTGTGTGCACTTTGATGCGTCTGACCCATCAACGATTGCCGTCCAGGACGGAGTCAATGTGTATGGGATAGGGTACTTGCGGTCTGACCTATATGTACCTCTATCGTAAGTC
>oligos_0_CTGGCTCCTCTGTATGTTGGAGAAT_CCTATATGTACCTCTATCGTAAGTC_951
CTGGCTCCTCTGTATGTTGGAGAATGTGCCTGGTTACAATGAATCTGATAAATTCGACCTCAGGTAACACAGTAGGGAGACACGTGCGCACCATTAGTGACTACTCCACCTATAGGGAAAGTTCATGGCACCACCTATATGTACCTCTATCGTAAGTC
>oligos_0_CTGGCTCCTCTGTATGTTGGAGAAT_CCTATATGTACCTCTATCGTAAGTC_952
CTGGCTCCTCTGTATGTTGGAGAATCGTGACCAACAACGAGTTCAAGACCAGTCCTGACAGCGCCCCTGTCTTGTGCTGGAATTATGTAACACCCAACGATGGTTTAATACAGCTGTGGCTGCGGGAACAGATCCTATATGTACCTCTATCGTAAGTC
>oligos_0_CTGGCTCCTCTGTATGTTGGAGAAT_CCTATATGTACCTCTATCGTAAGTC_953
CTGGCTCCTCTGTATGTTGGAGAATGTCAAAACCCACGTCTTACCGTGCAGTATCTGTTGAGTGTGTGACTTACAAATCTCCTTTACCGTAATTAATTTAATTGACTCCAATACACCGACTACCGAATTTCCACCTATATGTACCTCTATCGTAAGTC
>oligos_0_CTGGCTCCTCTGTATGTTGGAGAAT_CCTATATGTACCTCTATCGTAAGTC_954
CTGGCTCCTCTGTATGTTGGAGAATGATAGCGCTGGGAGGAACAATCGTACCGCTATTTTCGTCGTCGCGTCACGACTTCCAAACCTGCTACGCAGGGTTTCATTATGGGTTCAAATAGAAGTCGGAAACTGACCTATATGTACCTCTATCGTAAGTC
>oligos_0_CTGGCTCCTCTGTATGTTGGAGAAT_CCTATATGTACCTCTATCGTAAGTC_955
CTGGCTCCTCTGTATGTTGGAGAATCCGAGCACGCCAACAGCGGGGACGCTAGGATAGACCGACGATAGGGTTACGATTCTCTAACATCGATTCGGATGTAAACAATCAGAGCGAGTCCCCGAACTCCTGGCACCTATATGTACCTCTATCGTAAGTC
>oligos_0_CTGGCTCCTCTGTATGTTGGAGAAT_CCTATATGTACCTCTATCGTAAGTC_956
CTGGCTCCTCTGTATGTTGGAGAATGAAGGACTGAGTAGAGATCCATAGGGGTGAGGGCGTCGTATTCGTAAAAGGGTGCATGCGTCAAAAGTCCGACGCTGTGTAGAGCAGCTTCTGCATTGCTCCACTTTTCCTATATGTACCTCTATCGTAAGTC
>oligos_0_CTGGCTCCTCTGTATGTTGGAGAAT_CCTATATGTACCTCTATCGTAAGTC_957
CTGGCTCCTCTGTATGTTGGAGAATCGATCGAGACAGTGGGTCCCCTGTATCAGCTATGAGTACATCTTATGCCCGCCGTTAGTATCTTATAAGACGTTTATAAGGTATTGCTTGGTCTCGCAGGCCTCAGATCCTATATGTACCTCTATCGTAAGTC
>oligos_0_CTGGCTCCTCTGTATGTTGGAGAAT_CCTATATGTACCTCTATCGTAAGTC_958
CTGGCTCCTCTGTATGTTGGAGAATGTGCGCGACAGGGCTGTGACTAGCCTGCGGTACCGGCTTCCCCTGGTTAGCCAATCATGGCACCATAGGGGTCCTGCAGGCCGCGTTATCTCTAGAAACCTGCAGCATCCTATATGTACCTCTATCGTAAGTC
>oligos_0_CTGGCTCCTCTGTATGTTGGAGAAT_CCTATATGTACCTCTATCGTAAGTC_959
CTGGCTCCTCTGTATGTTGGAGAATCGTGACGCGACATCCGCTGAGATACGGATCATCGGTTTGTTTACACATCTTCTAACACAGACAACACAGCGACACCCTATGCCTGGGTCCGTTTTTTTTCAATTTCCACCTATATGTACCTCTATCGTAAGTC
>oligos_0_CTGGCTCCTCTGTATGTTGGAGAAT_CCTATATGTACCTCTATCGTAAGTC_960
CTGGCTCCTCTGTATGTTGGAGAATGTCAATGGGGACCGACACTTGGTCGGCGCCAATTATTAACTTGACCTGTATTCGCGCCGCAGACTTAAAGCTAAACAAAACGAGATAGGTGCTAAACTGACGAGGATTCCTATATGTACCTCTATCGTAAGTC
>oligos_0_CTGGCTCCTCTGTATGTTGGAGAAT_CCTATATGTACCTCTATCGTAAGTC_961
CTGGCTCCTCTGTATGTTGGAGAATGATTACTGGGGTACGCCACTACCTTAGGGCTTCGAATGGGCCTATAAGCAAAGGCAATGGGACGTTTGGTGTCTACATTACGCGTAAACTTTGCCCTAATGTGTGGCACCTATATGTACCTCTATCGTAAGTC
>oligos_0_CTGGCTCCTCTGTATGTTGGAGAAT_CCTATATGTACCTCTATCGTAAGTC_962
CTGGCTCCTCTGTATGTTGGAGAATCCGAGCTAAATCTGCCTGCCTCCTAGACTTCGTTGGACTATTTCGTAGCAGTATCTCGCTGTTATCCCATTGGGACAGAGGTCGTGGTCATAGGGTAGGGGCCCGATTCCTATATGTACCTCTATCGTAAGTC
>oligos_0_CTGGCTCCTCTGTATGTTGGAGAAT_CCTATATGTACCTCTATCGTAAGTC_963
CTGGCTCCTCTGTATGTTGGAGAATGAAGGTTACAAAATTACAAAGCGGCACAATACGCCTGTTAGGCACGAGGTGCCATTTTTGCGCATGGGTTTCAACTTTGAGCCTCCCCGTCATGATTGCTCCACTTTTCCTATATGTACCTCTATCGTAAGTC
>oligos_0_CTGGCTCCTCTGTATGTTGGAGAAT_CCTATATGTACCTCTATCGTAAGTC_964
CTGGCTCCTCTGTATGTTGGAGAATCGATCGACGCCGACGCGCAGATGTAGACGTTTATTCTCCTCGAGGAGAATTGGTTAGACCTAAGCGTTTAAAGGAATGACTAAGTCTAGGTGAGGAACCTACCTGGCACCTATATGTACCTCTATCGTAAGTC
>oligos_0_CTGGCTCCTCTGTATGTTGGAGAAT_CCTATATGTACCTCTATCGTAAGTC_965
CTGGCTCCTCTGTATGTTGGAGAATGTGCGCCCTCTGTACGTACCTCGAGGACGTTCTGTATCCCCGCGCAGCACTTGGCAGCGAACATCCTTATTAGCATGTACGGCATACGAGCCTTCCTGCAATCCACCACCTATATGTACCTCTATCGTAAGTC
>oligos_0_CTGGCTCCTCTGTATGTTGGAGAAT_CCTATATGTACCTCTATCGTAAGTC_966
CTGGCTCCTCTGTATGTTGGAGAATCGTGAGAGCAAGGACCAGCCCGTACCCCCTACTTTAAGATCCCCACGAGACTAAGATAATCTTAACGTGAGGGGATTTGCTGTAATATCTGCATAAGACTTCGTATTTCCTATATGTACCTCTATCGTAAGTC
>oligos_0_CTGGCTCCTCTGTATGTTGGAGAAT_CCTATATGTACCTCTATCGTAAGTC_967
CTGGCTCCTCTGTATGTTGGAGAATGTCAATCTATCCTCGTGTCGCAGTCAACTTGCATTGATTATCGAAAACGAGATTAGCTACCACCTATTTTGTGGATCTGGTCCATCTCGAGATTACTATGCTTGTAGACCTATATGTACCTCTATCGTAAGTC
>oligos_0_CTGGCTCCTCTGTATGTTGGAGAAT_CCTATATGTACCTCTATCGTAAGTC_968
CTGGCTCCTCTGTATGTTGGAGAATGATTACATAACAGTACGATGAGTTCCGGATAATGTGCATTAATGGCCCGCCACGGGATATTAAGGGCCTGGAAAGCTCCGCATAGGCAACAAGTGAAATCACTTCATTCCTATATGTACCTCTATCGTAAGTC
>oligos_0_CTGGCTCCTCTGTATGTTGGAGAAT_CCTATATGTACCTCTATCGTAAGTC_969
CTGGCTCCTCTGTATGTTGGAGAATCCGAGGCTTACGACCACGCGTTAGCGCCAACCGTAATAGAGACCGAACACAGCGTACCGATCATTTCCCCTATTTGCTTTGGGATCGATAAATCTTCTCATGTCAGATCCTATATGTACCTCTATCGTAAGTC
>oligos_0_CTGGCTCCTCTGTATGTTGGAGAAT_CCTATATGTACCTCTATCGTAAGTC_970
CTGGCTCCTCTGTATGTTGGAGAATGAAGGTACTCGCTTAAATAGGACAAAAGCACGGCCGATTGTCCTCGGATCAAAATGTCCCCGATTTTACCGCCAATACGAGTTGGAAGGTAGCGCCGGAAAACGAGATCCTATATGTACCTCTATCGTAAGTC
>oligos_0_CTGGCTCCTCTGTATGTTGGAGAAT_CCTATATGTACCTCTATCGTAAGTC_971
CTGGCTCCTCTGTATGTTGGAGAATCGATGAATAGAATTTTCAGCCATATCTAGCATTCTACATCGTCACATTGTGTAGGTCATTAGTACGCGATTCTATCAACAAATCTGTTGTTGCCGTTATTCTAGACCACCTATATGTACCTCTATCGTAAGTC
>oligos_0_CTGGCTCCTCTGTATGTTGGAGAAT_CCTATATGTACCTCTATCGTAAGTC_972
CTGGCTCCTCTGTATGTTGGAGAATGTGCGGTGTTCTGAACCTGGTCTTGGAGGGCTGTGAGGGTTAAGGCGGGTAGAGCGTCTCGCTACGGTGCTTTTACGCCCTTTCAGCAACCTAAGTTTTCAAGTGGCACCTATATGTACCTCTATCGTAAGTC
>oligos_0_CTGGCTCCTCTGTATGTTGGAGAAT_CCTATATGTACCTCTATCGTAAGTC_973
CTGGCTCCTCTGTATGTTGGAGAATCGTGAGTTTCCGAAGGGAATTGAAGATAGATGAGATTGCATCGACTCTTATTTGTTATCTTCGCCTAAGTCCGACGGCCTACCTAATTGAATTTCTGGGGGAACCGCACCTATATGTACCTCTATCGTAAGTC
>oligos_0_CTGGCTCCTCTGTATGTTGGAGAAT_CCTATATGTACCTCTATCGTAAGTC_974
CTGGCTCCTCTGTATGTTGGAGAATCCCCAACCACCCGGGGGTTACACAGGTGTTGTTGCCCGCCGACTCTCCAGTTGCTTACGCCAATCGGGGTTACAGGCCTTGAAAAGCGTACTACGACGAAAACGAGATCCTATATGTACCTCTATCGTAAGTC
>oligos_0_CTGGCTCCTCTGTATGTTGGAGAAT_CCTATATGTACCTCTATCGTAAGTC_975
CTGGCTCCTCTGTATGTTGGAGAATGATTAGGATATTGCGGTTCTCCAGCCACTCAACATTTGCTGAGAGTCTAAGTAAAAGAACCAAGCAGGGTGTTGCGCTTTTGGATTCCGGTTGAGACAAATCGGCGCACCTATATGTACCTCTATCGTAAGTC
>oligos_0_CTGGCTCCTCTGTATGTTGGAGAAT_CCTATATGTACCTCTATCGTAAGTC_976
CTGGCTCCTCTGTATGTTGGAGAATCCGAGGGGCGGCCCTCCAGGCCTCACGAATGCTAGGGAGTAGAAGGATTCACCACATTGCTAGAAGCCGATAGCCTTATATCAGTACTTTAACCGCCGCACGCGTTTTCCTATATGTACCTCTATCGTAAGTC
>oligos_0_CTGGCTCCTCTGTATGTTGGAGAAT_CCTATATGTACCTCTATCGTAAGTC_977
CTGGCTCCTCTGTATGTTGGAGAATGAAGCCATCGTTAGAAGATCCAGTCGCCAATGAGAAACTTGAGAGGTAGGCCCGAGTGTCTTCCGTGACAACGATTGCCGTCGGCGGTACACGTTATAGTACATTCCACCTATATGTACCTCTATCGTAAGTC
>oligos_0_CTGGCTCCTCTGTATGTTGGAGAAT_CCTATATGTACCTCTATCGTAAGTC_978
CTGGCTCCTCTGTATGTTGGAGAATCGATGATGGTGCTCAGAAGGAGTAAAATTAAACTGGAGAACCTTGCTCGATTGCCCCCTGGGATGGCCCTGGACAATCAAGTAAACCTAGCGTCGTCAACGCCATCCACCTATATGTACCTCTATCGTAAGTC
>oligos_0_CTGGCTCCTCTGTATGTTGGAGAAT_CCTATATGTACCTCTATCGTAAGTC_979
CTGGCTCCTCTGTATGTTGGAGAATGTGCGGATCGATTGTACGCACAGCCTCTTAATCCAGGATAAACTGCCAGAAAGGGGTAGACAACGTGGCTGTAAGTACTTCGGCCTTTGATTGGCCATTGCTGTTGATCCTATATGTACCTCTATCGTAAGTC
>oligos_0_CTGGCTCCTCTGTATGTTGGAGAAT_CCTATATGTACCTCTATCGTAAGTC_980
CTGGCTCCTCTGTATGTTGGAGAATCGTCGGGTACAACAACTAACGCAAATGCTCAGCTCGAACCCAGCTCATGACGCATTCAAAGCATCTGCACCACTATCATTTTTATAGCTTGCTTACCTCCTGCCGATTCCTATATGTACCTCTATCGTAAGTC
>oligos_0_CTGGCTCCTCTGTATGTTGGAGAAT_CCTATATGTACCTCTATCGTAAGTC_981
CTGGCTCCTCTGTATGTTGGAGAATCCCCAAGAGAACTTAGCTCTCTCAGGTGGTAGTATGTCTACGGAGAGTCCCACTACGGCCTCCTGAGCATGTGTTTTTGCAATGGACGACGACAGTTACGGACAAAGACCTATATGTACCTCTATCGTAAGTC
>oligos_0_CTGGCTCCTCTGTATGTTGGAGAAT_CCTATATGTACCTCTATCGTAAGTC_982
CTGGCTCCTCTGTATGTTGGAGAATGATTAGCCCCCGCCGTTTAAACATTTATCGTGACCGCGGCCAAGCATGTTAATTCTGGATGAGGACTCTCCAGACCGTGCCGCCACGCATTGGTATCGCGCAGATCCACCTATATGTACCTCTATCGTAAGTC
>oligos_0_CTGGCTCCTCTGTATGTTGGAGAAT_CCTATATGTACCTCTATCGTAAGTC_983
CTGGCTCCTCTGTATGTTGGAGAATCCGACAGATCTTCCCTAATTTAGGTGCAGAGTTCGTAGAATAAAAGCGGATCCGTGGTCGCGCAACAACGTTCGATTACCTCATTCTCTAAGCCAAGGAGAGTACTGACCTATATGTACCTCTATCGTAAGTC
>oligos_0_CTGGCTCCTCTGTATGTTGGAGAAT_CCTATATGTACCTCTATCGTAAGTC_984
CTGGCTCCTCTGTATGTTGGAGAATGAAGCCTGTAAACCTAGCGTGTCACAAACCCCAAATACTACCATGCCTTAGAGCGCAATATGAATGGAGAATATTACTTTACGCTTGCATGGCATTGAGAAGAAGGCACCTATATGTACCTCTATCGTAAGTC
>oligos_0_CTGGCTCCTCTGTATGTTGGAGAAT_CCTATATGTACCTCTATCGTAAGTC_985
CTGGCTCCTCTGTATGTTGGAGAATCGATGTCCCTAGACGTTTATAACATCTTTGTCGAGTATACGAACCCTAGTATTAGACGATCTTTCCGGCCTGCGTTGTTAGTTTAGATTAAGCGTCGATACCCCTAGACCTATATGTACCTCTATCGTAAGTC
>oligos_0_CTGGCTCCTCTGTATGTTGGAGAAT_CCTATATGTACCTCTATCGTAAGTC_986
CTGGCTCCTCTGTATGTTGGAGAATGTCTGTATTTATGGGAGATCCCAAACACCATATCGATCCCGTCGTGGATAGACGTGATAGCAGGGTGACCCAATTTCTGGGGGTGCAGGACTCTGTTGGTTCTGCCATCCTATATGTACCTCTATCGTAAGTC
>oligos_0_CTGGCTCCTCTGTATGTTGGAGAAT_CCTATATGTACCTCTATCGTAAGTC_987
CTGGCTCCTCTGTATGTTGGAGAATCGTCGGCGGACAACGCATTATAGGCTTCTGTCTTTACGCTATTCGCGGATGCAAGCCTTTCAGCTCAGGGTTGCGCCCCTGTGGCAAGCGTGCTCAGTGCCTGTTGATCCTATATGTACCTCTATCGTAAGTC
>oligos_0_CTGGCTCCTCTGTATGTTGGAGAAT_CCTATATGTACCTCTATCGTAAGTC_988
CTGGCTCCTCTGTATGTTGGAGAATCCCCATATGGGAGAATCTGAACGGAATACATTAACCATTGGAGAGCCCAGACTCCTGAAAATAATTTGGCATATGTGCCTGACGCAGTTGCTACTTACGTGCTACTGACCTATATGTACCTCTATCGTAAGTC
>oligos_0_CTGGCTCCTCTGTATGTTGGAGAAT_CCTATATGTACCTCTATCGTAAGTC_989
CTGGCTCCTCTGTATGTTGGAGAATGATTTACTTGAAGAGATACGGATGGACAACATGACCACACGGCCACTTTCCCTTTTTTCGCACCTTCATCTTCACCCTTCCCTCTTGCATATCTTAGACGGCACTTTTCCTATATGTACCTCTATCGTAAGTC
>oligos_0_CTGGCTCCTCTGTATGTTGGAGAAT_CCTATATGTACCTCTATCGTAAGTC_990
CTGGCTCCTCTGTATGTTGGAGAATCCGACACCCACGGGTCAGTACGTCCATTGGTTCCTGTGGAAGTGCACAGGGAAGGAAAGCTGATCAATTATGTAACTAACTGACGAGCCCCAAGAGATAGTTAAATTTCCTATATGTACCTCTATCGTAAGTC
>oligos_0_CTGGCTCCTCTGTATGTTGGAGAAT_CCTATATGTACCTCTATCGTAAGTC_991
CTGGCTCCTCTGTATGTTGGAGAATGAAGCGCCAAGTGGATATTCTGAGCGTCAATCAGTAGGCCACTGACTCTAAGCCTCTCGCCCGAAGCCAAAACATTACCATACCGGTTTTGCTACCCCTCGCAAGGCACCTATATGTACCTCTATCGTAAGTC
>oligos_0_CTGGCTCCTCTGTATGTTGGAGAAT_CCTATATGTACCTCTATCGTAAGTC_992
CTGGCTCCTCTGTATGTTGGAGAATCGATGTGATCTCGTATAATACGATTCTGCTTCCCAACCCGCAAGTTATCGACTATGACTCTGCCTATTTCACCTTTAAGCACTCCAATAGGCTTCAAAGAAGCCGATTCCTATATGTACCTCTATCGTAAGTC
>oligos_0_CTGGCTCCTCTGTATGTTGGAGAAT_CCTATATGTACCTCTATCGTAAGTC_993
CTGGCTCCTCTGTATGTTGGAGAATGTCTGTTGCGCTTACGTTGTGGCGACCGTGTTTTGGATTGTGACTCGTTGCAAGACCGTATTCTTGGGCAAACAAGAGGTTCGCGCACGTACTAACATCCGTCTCTGACCTATATGTACCTCTATCGTAAGTC
>oligos_0_CTGGCTCCTCTGTATGTTGGAGAAT_CCTATATGTACCTCTATCGTAAGTC_994
CTGGCTCCTCTGTATGTTGGAGAATCGTCGCTCCAAGGGGATGACCTTTGCCTGATTCAAACTTTATAAGGTTGGCAGGATATCAATTGCAACAATTTACCTCATAAGGCTGTAAGTAGCTACTGTGCCTAGACCTATATGTACCTCTATCGTAAGTC
>oligos_0_CTGGCTCCTCTGTATGTTGGAGAAT_CCTATATGTACCTCTATCGTAAGTC_995
CTGGCTCCTCTGTATGTTGGAGAATCCCCATTGATTAAAAGTAATGGGCATCATCATTTGTCTCTGGGAGAGGCACCTGCGGGTGGATTATCAGGTCGCATCGGGCATTATTAGAACAGACGACCTGCATCCACCTATATGTACCTCTATCGTAAGTC
>oligos_0_CTGGCTCCTCTGTATGTTGGAGAAT_CCTATATGTACCTCTATCGTAAGTC_996
CTGGCTCCTCTGTATGTTGGAGAATGATTTACACGCAGGTAAATCCAATAAAAGGTTTGAATTTCATTCTTCGTTCTCGGGTAGGTGAGCGTCAAAACCGGCACCACCCTCGTATGGGCAATAGCAGTCAGATCCTATATGTACCTCTATCGTAAGTC
>oligos_0_CTGGCTCCTCTGTATGTTGGAGAAT_CCTATATGTACCTCTATCGTAAGTC_997
CTGGCTCCTCTGTATGTTGGAGAATCCGACTTGGATCGAGTAGTCTCCGGTCCCGGTACCCTATATACCAATGAACAAAGCCACCCAGGACTGCGGTCCTATGGGATAGCTGAGGTATCCTCCGTTCGTATTTCCTATATGTACCTCTATCGTAAGTC
>oligos_0_CTGGCTCCTCTGTATGTTGGAGAAT_CCTATATGTACCTCTATCGTAAGTC_998
CTGGCTCCTCTGTATGTTGGAGAATGAAGCGGAGCAGCCCTTCCATTGTTGCTAGCTCGTATCAGAATAAGGAGAAGAGATTTGTATTGCGTAAGCTGGGGGCTGCCCCCCAAGTAAGTTTATAGTGAATGATCCTATATGTACCTCTATCGTAAGTC
>oligos_0_CTGGCTCCTCTGTATGTTGGAGAAT_CCTATATGTACCTCTATCGTAAGTC_999
CTGGCTCCTCTGTATGTTGGAGAATCGAAATTTGCTAGTGCCACACCGATGTTAGCCGGCCAGATTCTTTTACTGCTTAGCGAGAGGTGTCAGGACGTTGCCTCTACCAAAGCGTGTCTTACTACGCCAGCATCCTATATGTACCTCTATCGTAAGTC
>oligos_0_CTGGCTCCTCTGTATGTTGGAGAAT_CCTATATGTACCTCTATCGTAAGTC_1000
CTGGCTCCTCTGTATGTTGGAGAATGTCTGACCGCCTACTGAAGCCGAACTGACTAATTAATACACTTAGTAATTCCCTACAAAGAGATGACACTTTCACGAAGGTCGACCGTTTCCCTTACATTATAAATTTCCTATATGTACCTCTATCGTAAGTC
>oligos_0_CTGGCTCCTCTGTATGTTGGAGAAT_CCTATATGTACCTCTATCGTAAGTC_1001
CTGGCTCCTCTGTATGTTGGAGAATCGTCGCAATCCGTTTGTGTGATGAGTGCTTCTATGTACTACTTCTCGGGACATGCTAAGCAGACGGCCCCCGAGGCACAACCGTGGGGCCGAAGACCTTCAATTGCATCCTATATGTACCTCTATCGTAAGTC
>oligos_0_CTGGCTCCTCTGTATGTTGGAGAAT_CCTATATGTACCTCTATCGTAAGTC_1002
CTGGCTCCTCTGTATGTTGGAGAATCCCCTCTAGACTGCAGTAAACTGACCGCCAGCGGTTCATGATCAAGTCACGCAGGACCATGCAAAAGCGTAGGGTCACAACGGCCGGGATTTGGGAGCACAAGGGTGACCTATATGTACCTCTATCGTAAGTC
>oligos_0_CTGGCTCCTCTGTATGTTGGAGAAT_CCTATATGTACCTCTATCGTAAGTC_1003
CTGGCTCCTCTGTATGTTGGAGAATGATTTAGCTTAAACCCTATTCATACCTTCACATTAGGTGCTAATTTTAGGCTCAATAGGTCCGCTAACTCTGATTACCCTGTTAGGGCACGCACGGGCTGGTCTATTTCCTATATGTACCTCTATCGTAAGTC
>oligos_0_CTGGCTCCTCTGTATGTTGGAGAAT_CCTATATGTACCTCTATCGTAAGTC_1004
CTGGCTCCTCTGTATGTTGGAGAATCCGACTATTTGTCCTGTACCATTGCCAGCCCTTCGGTGCCCCACCTCGCAGATTTGTATAAGCAAAGGGGACACTCTCGCTACCATATAGGCAGAATGTATAGTGGCACCTATATGTACCTCTATCGTAAGTC
>oligos_0_CTGGCTCCTCTGTATGTTGGAGAAT_CCTATATGTACCTCTATCGTAAGTC_1005
CTGGCTCCTCTGTATGTTGGAGAATGTGGAGCTCTTTCGCGCGTTGCTTCGCGTGTGAAGCTACCTTGTGCGCGCGAACTTTGTACATCAGCAACGGGGCAGAAGGGAGCCGAGCTATCCAGCCCCGGTCTGACCTATATGTACCTCTATCGTAAGTC
>oligos_0_CTGGCTCCTCTGTATGTTGGAGAAT_CCTATATGTACCTCTATCGTAAGTC_1006
CTGGCTCCTCTGTATGTTGGAGAATCGAAATAGAACCGCCTGATGGAGTAGGCCACTCGCCTTTCCCGTCGTCTCAGGAACTGTAGAAAACCTGTCCAAGCTTTGTCTATAATTATTCTCGGTTGATTCGTGACCTATATGTACCTCTATCGTAAGTC
>oligos_0_CTGGCTCCTCTGTATGTTGGAGAAT_CCTATATGTACCTCTATCGTAAGTC_1007
CTGGCTCCTCTGTATGTTGGAGAATGTCTGAGAAAATGGCACATATATTTACCTGGATTGGCTCTTAGCTCTCAAGTTACACCCCATTACTTGTGCTCTCATTCGGTCGGATAAGGCTGAGAACAGGTTCATTCCTATATGTACCTCTATCGTAAGTC
>oligos_0_CTGGCTCCTCTGTATGTTGGAGAAT_CCTATATGTACCTCTATCGTAAGTC_1008
CTGGCTCCTCTGTATGTTGGAGAATCGTCCTAGCCGTATACCACTTACTCGCGATTCTATGCGTACCGAATTAATGTGCATTATGTGCCTCCAGCTCGCAACTATGGCTTAGTGTCCATTTGCGCTGAAGGCACCTATATGTACCTCTATCGTAAGTC
>oligos_0_CTGGCTCCTCTGTATGTTGGAGAAT_CCTATATGTACCTCTATCGTAAGTC_1009
CTGGCTCCTCTGTATGTTGGAGAATCCCCTCACACATTAGGTCTTCAATCATATGGAGTGATAAGCCCCACGGTACCAATACTAACGCAATCGAATGGGCGCTAACAACTCTCACATAATTTAAAGAGCGATTCCTATATGTACCTCTATCGTAAGTC
>oligos_0_CTGGCTCCTCTGTATGTTGGAGAAT_CCTATATGTACCTCTATCGTAAGTC_1010
CTGGCTCCTCTGTATGTTGGAGAATGATTTTAGATCGCAGTATATACGCGCCTCGAGTATTTCTATCTGGTACCTACAACCTGTACCATATTACGAAAGGTTCACGACCGGAACCTGTACCATTGCGGGAGATCCTATATGTACCTCTATCGTAAGTC
>oligos_0_CTGGCTCCTCTGTATGTTGGAGAAT_CCTATATGTACCTCTATCGTAAGTC_1011
CTGGCTCCTCTGTATGTTGGAGAATCCGTTTCAGTGGGATCTAGTTGACCGCATGTGCGAGTAGCTGAATAGCTAAGTGTCTCTTGACCTCGCACGAAAGTAAGGAAAATCCGGCTCACCACGCCCTGTTGATCCTATATGTACCTCTATCGTAAGTC
>oligos_0_CTGGCTCCTCTGTATGTTGGAGAAT_CCTATATGTACCTCTATCGTAAGTC_1012
CTGGCTCCTCTGTATGTTGGAGAATGTGGAGGCCGTAGCATAACGCCCGTGGACAGCACCTGAGAAGCTCGCCAATCCTTGTTCAACGGGATCTCCATCTCCGCTAAGCGTAGCATTGCTCGCATAGAATGATCCTATATGTACCTCTATCGTAAGTC
>oligos_0_CTGGCTCCTCTGTATGTTGGAGAAT_CCTATATGTACCTCTATCGTAAGTC_1013
CTGGCTCCTCTGTATGTTGGAGAATCGAAAAGCTATGCCTCAGCTGTCACCTATGATTCGAATTGATTCAGCGGAACATTATAATGGACTATTAAACTCTCGATGAGTTGATCCGGTATGATCACCAGCGATTCCTATATGTACCTCTATCGTAAGTC
>oligos_0_CTGGCTCCTCTGTATGTTGGAGAAT_CCTATATGTACCTCTATCGTAAGTC_1014
CTGGCTCCTCTGTATGTTGGAGAATGTCTCGGGGTGAATGGGTATAGGTTAGGAGGTACCGTGAATATCCGCCCGACCCACGGCCCCCCGCCGTAGGCCGTCCGAATACGGTTACTACCTGAAAATATGGATTCCTATATGTACCTCTATCGTAAGTC
>oligos_0_CTGGCTCCTCTGTATGTTGGAGAAT_CCTATATGTACCTCTATCGTAAGTC_1015
CTGGCTCCTCTGTATGTTGGAGAATCGTCCTTTTATTCGCAAGAATGATAGCGTCACTTGTTTATGAGTCCCTTTCGTCTAGGGGCGAAGTGCTTTGAACCCGGCCGTATGTACTACTAAGCGGATGTCAGATCCTATATGTACCTCTATCGTAAGTC
>oligos_0_CTGGCTCCTCTGTATGTTGGAGAAT_CCTATATGTACCTCTATCGTAAGTC_1016
CTGGCTCCTCTGTATGTTGGAGAATCCCCTGGGTGATTTTGCCAGGATCTAAGAACCTGCGTCTACGTATTGTGATCTGTCGAAACATCACTACCGTCCCACGAAGACTCGTAAGACGGAAAATACAAAATTTCCTATATGTACCTCTATCGTAAGTC
>oligos_0_CTGGCTCCTCTGTATGTTGGAGAAT_CCTATATGTACCTCTATCGTAAGTC_1017
CTGGCTCCTCTGTATGTTGGAGAATGATTTTTTGGAGAGCGACCGCACAGTATGTTGTAGTGCGCTGCATCGGTGAGGCTCTACTCAAACCTTGTGCGCGGTGGCCACAAATGACCAATCTTTATGGTTCATTCCTATATGTACCTCTATCGTAAGTC
>oligos_0_CTGGCTCCTCTGTATGTTGGAGAAT_CCTATATGTACCTCTATCGTAAGTC_1018
CTGGCTCCTCTGTATGTTGGAGAATCCGTTTGCAGATCTGGGCTGCTACCAGTATTGCCCACCAAATTGTTACTGCGTCCCGAGTACTAGCTAATTACTGAAAACGCGCTGCCTTTGGCCGCCCAAGCCTAGACCTATATGTACCTCTATCGTAAGTC
>oligos_0_CTGGCTCCTCTGTATGTTGGAGAAT_CCTATATGTACCTCTATCGTAAGTC_1019
CTGGCTCCTCTGTATGTTGGAGAATGTGGACAGGGCTGTGTTTCGCTCAGTATTTGCAGCTTGCGTGTAATGGGGGTTGAAGACCCCAGTGATGGTATCGCCTTCACGCCTAACGAGTGCCAAAAGCGACATTCCTATATGTACCTCTATCGTAAGTC
>oligos_0_CTGGCTCCTCTGTATGTTGGAGAAT_CCTATATGTACCTCTATCGTAAGTC_1020
CTGGCTCCTCTGTATGTTGGAGAATCGAAAACAGTGAGTATTCATAGACCGACGTGGTAACCCCGGCCTTGGGCCTTCTAAATCGGTAAGTTGACCCACTCGGTATCTAACTTTGGTCGTGCGTGTGCATCCACCTATATGTACCTCTATCGTAAGTC
>oligos_0_CTGGCTCCTCTGTATGTTGGAGAAT_CCTATATGTACCTCTATCGTAAGTC_1021
CTGGCTCCTCTGTATGTTGGAGAATGTCTCGCTAGTAGTGACCGACCCGTAGCTGGGCAGTTCTTGAGGTCCGTGATCTAGCCTGCCTCGCTCTCACGCCGAGACTGCCCTGAACCGGACATAAAGCGACATTCCTATATGTACCTCTATCGTAAGTC
>oligos_0_CTGGCTCCTCTGTATGTTGGAGAAT_CCTATATGTACCTCTATCGTAAGTC_1022
CTGGCTCCTCTGTATGTTGGAGAATCGTCCACAAAGCAAAGGGCCAAGCATCCTCTGATCCCGGGGCGGTTTATAACATCAGCTCTACGCGGGTGTTTCAATGTTTCTTTGAAACACGCCGAGTAGCTCCGCACCTATATGTACCTCTATCGTAAGTC
>oligos_0_CTGGCTCCTCTGTATGTTGGAGAAT_CCTATATGTACCTCTATCGTAAGTC_1023
CTGGCTCCTCTGTATGTTGGAGAATCCCCTGCTCTCTGGGACCTCAGGTTCAAGCGGAGGCATCAGCCTCTTTCGCCTCTCAAGAGGTTCGGTTGCAAGTTCTTAGACCACGACTGGGATTCGGTGAGCTAGACCTATATGTACCTCTATCGTAAGTC
>oligos_0_CTGGCTCCTCTGTATGTTGGAGAAT_CCTATATGTACCTCTATCGTAAGTC_1024
CTGGCTCCTCTGTATGTTGGAGAATGAACTGTTAACAAACCTATGGCCCCTCGATTCAAGTGGCTGGTAATTATCTCCCGACCTGATAGATCGCAGTATAACTACTATAGGACTGAGTTAATTCATTTCGTGACCTATATGTACCTCTATCGTAAGTC
>oligos_0_CTGGCTCCTCTGTATGTTGGAGAAT_CCTATATGTACCTCTATCGTAAGTC_1025
CTGGCTCCTCTGTATGTTGGAGAATCCGTTAAGTGGAGTTGAGCTTCTCTAGAATTCGCTGCTACCACCTTCATCTAAGTGCAATCGGGCGGTTTATTCTGTTAGTGTCCAACTTCGAAGGATCATTTCGTGACCTATATGTACCTCTATCGTAAGTC
>oligos_0_CTGGCTCCTCTGTATGTTGGAGAAT_CCTATATGTACCTCTATCGTAAGTC_1026
CTGGCTCCTCTGTATGTTGGAGAATGTGGACTTATTGCTGCCATGTCCTCCTGCCCGTGACGCGAGGAGCTTGAGGGCTAGGTGCCGGAGAAAACAAGCGTATGACATTTCCGTTGCACCTGTTGCTGTGGCACCTATATGTACCTCTATCGTAAGTC
>oligos_0_CTGGCTCCTCTGTATGTTGGAGAAT_CCTATATGTACCTCTATCGTAAGTC_1027
CTGGCTCCTCTGTATGTTGGAGAATCGAATGCGAATGGAAGGAGCGCGTCGGACCAGACTTAAAGGCTTATTTACGCGAGTATCGGCGCTGGTATCTGGAGCATAAAGACTCACCGCCCCCTAAATCTGCCATCCTATATGTACCTCTATCGTAAGTC
>oligos_0_CTGGCTCCTCTGTATGTTGGAGAAT_CCTATATGTACCTCTATCGTAAGTC_1028
CTGGCTCCTCTGTATGTTGGAGAATGTCTCGCAGGGACTATCGCCAGATTCTTAGGACAAATTAAGAATGGGACGAGGCATCTTAGCGGTAGTCCCCAGGGGCAATGTCATCGCTGGGGTCGGTGGGCGGTGACCTATATGTACCTCTATCGTAAGTC
>oligos_0_CTGGCTCCTCTGTATGTTGGAGAAT_CCTATATGTACCTCTATCGTAAGTC_1029
CTGGCTCCTCTGTATGTTGGAGAATCGTCCAGCGCTCGTCCGCCCACCGCTGTTCACTCTCGGCTCTGGCTGTAACCTGTGACACATCGTTCGGGACCACCATTAGATGTATAAGGCCTTTTTAATCTTAAGACCTATATGTACCTCTATCGTAAGTC
>oligos_0_CTGGCTCCTCTGTATGTTGGAGAAT_CCTATATGTACCTCTATCGTAAGTC_1030
CTGGCTCCTCTGTATGTTGGAGAATCCCGCGAAATGTTGACAGTGCTCAAGCTTGCTTTAAAAAGTGCATCGCGTAGCGCGTAGAGAGGCCCAACAATTTTTCCACCCATCTGCAGAGTATGGTAGATATGATCCTATATGTACCTCTATCGTAAGTC
>oligos_0_CTGGCTCCTCTGTATGTTGGAGAAT_CCTATATGTACCTCTATCGTAAGTC_1031
CTGGCTCCTCTGTATGTTGGAGAATGAACTGAGGCAACCTGGTCTAAGGTACGCATCGCTTGTCTCCAACGAGCGGGCCACTTTGAAACTTGTTGACTTGCACCAATCACAAGCCAAATTACGGCTTCACATTCCTATATGTACCTCTATCGTAAGTC
>oligos_0_CTGGCTCCTCTGTATGTTGGAGAAT_CCTATATGTACCTCTATCGTAAGTC_1032
CTGGCTCCTCTGTATGTTGGAGAATCCGTTATTCACTTTCTTCACGAGTCGGGTCGTTTGACTCCTCGTTTTTGTGGTCGTATTGATGCCCCCTCAGCATGGCATAATCACTATAGTTCGAATGGCATCTTTTCCTATATGTACCTCTATCGTAAGTC
>oligos_0_CTGGCTCCTCTGTATGTTGGAGAAT_CCTATATGTACCTCTATCGTAAGTC_1033
CTGGCTCCTCTGTATGTTGGAGAATGTGGTTTCGAGACAGATAAAGAGGTGGCGTCTGGAGTCTACCTCGTACTCTGTGCGCTCTAGGTCCAAAGGTCATTTTCGGCTAGACACCTAGGGGACTTTTGATCCACCTATATGTACCTCTATCGTAAGTC
>oligos_0_CTGGCTCCTCTGTATGTTGGAGAAT_CCTATATGTACCTCTATCGTAAGTC_1034
CTGGCTCCTCTGTATGTTGGAGAATCGAATGGTGCCTGCGCGGAAGACTGTGTCTCTTCCTTTTGGATTGATGAGGCGTAGTATCCGTGTACACGCGAAACACTGCTGCTTCACGGTATTCCCACAATGTAGACCTATATGTACCTCTATCGTAAGTC
>oligos_0_CTGGCTCCTCTGTATGTTGGAGAAT_CCTATATGTACCTCTATCGTAAGTC_1035
CTGGCTCCTCTGTATGTTGGAGAATGTCTCCTTCGATGATATTGAGAGACCAGCACTATTGGCACGGTGACACCTTAGTCGTACTGGACCGTCGGAGACCCAGGTACTTAACACTCTAGTGTGGTGCTAATTTCCTATATGTACCTCTATCGTAAGTC
>oligos_0_CTGGCTCCTCTGTATGTTGGAGAAT_CCTATATGTACCTCTATCGTAAGTC_1036
CTGGCTCCTCTGTATGTTGGAGAATGATACTGTCCAGAAGGGTTTATATAGGATGCGTATTTGTCGCCAATGACCCACTGAGCGTCAAATAAGCTCGTTCCGTCCTCGACTCGTCAACCTCCAAGGGCGTTTTCCTATATGTACCTCTATCGTAAGTC
>oligos_0_CTGGCTCCTCTGTATGTTGGAGAAT_CCTATATGTACCTCTATCGTAAGTC_1037
CTGGCTCCTCTGTATGTTGGAGAATCCCGCGTCGGTTCCCCGGTTGGTTTGGCTAAATATAACCAGTTGCTTACGGTTAGGGTGATTTATTAGTGCGATAATTAGTTGGGAGTCGGCGAGACCTCGCACGTGACCTATATGTACCTCTATCGTAAGTC
>oligos_0_CTGGCTCCTCTGTATGTTGGAGAAT_CCTATATGTACCTCTATCGTAAGTC_1038
CTGGCTCCTCTGTATGTTGGAGAATGAACTCGCCCCGTGACCATTACGTACATTTTGTAACGTTCACACCGGGGAAGATGCCTACTACAGTCGCAAGCAGCTGGTTACATGACGGGATTCTCACGTACGAGATCCTATATGTACCTCTATCGTAAGTC
>oligos_0_CTGGCTCCTCTGTATGTTGGAGAAT_CCTATATGTACCTCTATCGTAAGTC_1039
CTGGCTCCTCTGTATGTTGGAGAATCCGTAGTCTTACTTATGTTAAGAGATGTTATCTTGAGCCCAGAGCGGTAACTCGGCAACTAAAGTGGCGGACGCCGAGACTGCGAGGAAATTAAGATCCGACGTCTGACCTATATGTACCTCTATCGTAAGTC
>oligos_0_CTGGCTCCTCTGTATGTTGGAGAAT_CCTATATGTACCTCTATCGTAAGTC_1040
CTGGCTCCTCTGTATGTTGGAGAATGTGGTTAAAGCTTGAATCATGCTTCTCAGGGCGCTTCAATTGGGTCGCACACTCCACTGTGAAGGCTGGTTCGTAAGGTACCTACATTCCTGCCAGGGCTACATTCCACCTATATGTACCTCTATCGTAAGTC
>oligos_0_CTGGCTCCTCTGTATGTTGGAGAAT_CCTATATGTACCTCTATCGTAAGTC_1041
CTGGCTCCTCTGTATGTTGGAGAATCGAATCAACCTAGTTTCTGTACAGTAGTCAAAGGTATTGGCACCTCATCAATCGCGTGATGCTGTTGTGCGCGCCCGACGACGTACGTTGCTCACACTCTGAGATCCACCTATATGTACCTCTATCGTAAGTC
>oligos_0_CTGGCTCCTCTGTATGTTGGAGAAT_CCTATATGTACCTCTATCGTAAGTC_1042
CTGGCTCCTCTGTATGTTGGAGAATGTCTCCAGTTGGCAATTGTTCGAGGGCGGCTTCCCGCCCTCATCGGCCGAAGTTCCCCATTAGCACTTTCCCACATCGCGGATCTACCTAGCCCGCTTAGTGAATGATCCTATATGTACCTCTATCGTAAGTC
>oligos_0_CTGGCTCCTCTGTATGTTGGAGAAT_CCTATATGTACCTCTATCGTAAGTC_1043
CTGGCTCCTCTGTATGTTGGAGAATGATACTCGTACGCCTACCAGACCGTCTGCCACCGGCCATAGACTTTACATGCCTGAACGACAAAGTGCGCTGCATGACTACGCAAAATTCGTTCGGCGGCGTAGCCATCCTATATGTACCTCTATCGTAAGTC
>oligos_0_CTGGCTCCTCTGTATGTTGGAGAAT_CCTATATGTACCTCTATCGTAAGTC_1044
CTGGCTCCTCTGTATGTTGGAGAATCCCGCCCCTGATTGGACGGTTCAGGGGCGGCGACTCCACAATTAAATCTTGCCGCCCCATGCACTATATATAAAGAATTGTAATACTCCTCAGTAACACGTACGAGATCCTATATGTACCTCTATCGTAAGTC
>oligos_0_CTGGCTCCTCTGTATGTTGGAGAAT_CCTATATGTACCTCTATCGTAAGTC_1045
CTGGCTCCTCTGTATGTTGGAGAATGAACTCCATAAGCGTCGTGGAAGGGTGTGCGCTGCTGTTAGGCAGTCCTCCTGCCGTCATCGTCTACTTCTGAGTTTGTCACGTCGGGCCCTAGAAGGTGGGCTGGCACCTATATGTACCTCTATCGTAAGTC
>oligos_0_CTGGCTCCTCTGTATGTTGGAGAAT_CCTATATGTACCTCTATCGTAAGTC_1046
CTGGCTCCTCTGTATGTTGGAGAATCCGTAGAACGGATGCCTGAAGAAAATTCGTAATGCCGCCGTAGCATTCTAGCGCGTAGTATGAAGTATAATGTATCGGGTTGTGCATTTCCAGTCCTCCAAGCAGCATCCTATATGTACCTCTATCGTAAGTC
>oligos_0_CTGGCTCCTCTGTATGTTGGAGAAT_CCTATATGTACCTCTATCGTAAGTC_1047
CTGGCTCCTCTGTATGTTGGAGAATGTGGTAGTTGTAAGGCAGCTAGTCATCAAAATCGTTGCCTCACTTACGGGAATACAACTTCTTAAGAACTCAGTACCGAGCCTGGGTGATTTATTACCGAGTTGTAGACCTATATGTACCTCTATCGTAAGTC
>oligos_0_CTGGCTCCTCTGTATGTTGGAGAAT_CCTATATGTACCTCTATCGTAAGTC_1048
CTGGCTCCTCTGTATGTTGGAGAATCGAATCTCTTATAGTTAGCTATAACTTAGAACCCTCGCGGTAGGCAGGGGAAGCACGATATGAGAAAGCAGGTTTTGTGACTGTGATTAAGGATTATCACAAGGTTTTCCTATATGTACCTCTATCGTAAGTC
>oligos_0_CTGGCTCCTCTGTATGTTGGAGAAT_CCTATATGTACCTCTATCGTAAGTC_1049
CTGGCTCCTCTGTATGTTGGAGAATGTCATCCCGTGTCTTTACGGCTATAAATGTGAAGATCCTAACTGCCTTGCCGTACGAAGCAGAAGATAGATCCACGAGCGTGTAAATATTGGGTCGGGCGACGGCGCACCTATATGTACCTCTATCGTAAGTC
>oligos_0_CTGGCTCCTCTGTATGTTGGAGAAT_CCTATATGTACCTCTATCGTAAGTC_1050
CTGGCTCCTCTGTATGTTGGAGAATGATACATCAAAAAAACACTTCGCGCAGATCGGAAAAACTGAGAAATCCGTCCTGTCGGAATTAGCAATGAGTCGTAATTGCAGAATTATACCGCTCTCGAGGGTATTTCCTATATGTACCTCTATCGTAAGTC
>oligos_0_CTGGCTCCTCTGTATGTTGGAGAAT_CCTATATGTACCTCTATCGTAAGTC_1051
CTGGCTCCTCTGTATGTTGGAGAATCCCGCCGACTCTCCAGTAACCGCTAACTGGTTGGGGCCACTAGACCATTAGTGACTTTTTTTATTTTCTAGCGGATGAAGTCTGCACTGTTAGTCCCTCGGACAAAGACCTATATGTACCTCTATCGTAAGTC
>oligos_0_CTGGCTCCTCTGTATGTTGGAGAAT_CCTATATGTACCTCTATCGTAAGTC_1052
CTGGCTCCTCTGTATGTTGGAGAATGAACATCGGCCGTGCAACGTGAAATTGACTCCAAACATTCGGTCCATTCATGCCGGGCCTTTCGTGGGTATCCCACCAGGGGTCTGGCCACTGTTACGTATCTTCATTCCTATATGTACCTCTATCGTAAGTC
>oligos_0_CTGGCTCCTCTGTATGTTGGAGAAT_CCTATATGTACCTCTATCGTAAGTC_1053
CTGGCTCCTCTGTATGTTGGAGAATCCGTACGTGGATTATGCATCTAAAGCATTCACAATCTCTACGACGATGTGGCTAACATTTAAATATGGAACTCGGTCTAATGGTGTTCGGCTCGCCCACTTCTTCATTCCTATATGTACCTCTATCGTAAGTC
>oligos_0_CTGGCTCCTCTGTATGTTGGAGAAT_CCTATATGTACCTCTATCGTAAGTC_1054
CTGGCTCCTCTGTATGTTGGAGAATGTGGTACGCTCCATAGTGAGCATGTGACAAACAGGTCTGTTGGAGTGTGGCTCAAAGGAGTCACAGGTCCTAGGTGGTGAGGATTGTCGCCATGACAGGGTCATGCATCCTATATGTACCTCTATCGTAAGTC
>oligos_0_CTGGCTCCTCTGTATGTTGGAGAAT_CCTATATGTACCTCTATCGTAAGTC_1055
CTGGCTCCTCTGTATGTTGGAGAATCGTGTATCCGTGACTGCAGTATCAAATAGAACGTTTTTGAAGCTCCATCCACGAGGTCTCCTAAAGTTGACCCTAGCCAGTCCCTAGAGTGAGGTAAAATGTTTTCCACCTATATGTACCTCTATCGTAAGTC
>oligos_0_CTGGCTCCTCTGTATGTTGGAGAAT_CCTATATGTACCTCTATCGTAAGTC_1056
CTGGCTCCTCTGTATGTTGGAGAATGTCATCGAACCATCGGCTAGAGCTACCCGCGCCGTGTGGGAGGATTTAGCTTTCGATAATGTGCAAGGGTACTAAGGACACTTGCGAGCTTCCTGGCGCCAGGACATTCCTATATGTACCTCTATCGTAAGTC
>oligos_0_CTGGCTCCTCTGTATGTTGGAGAAT_CCTATATGTACCTCTATCGTAAGTC_1057
CTGGCTCCTCTGTATGTTGGAGAATGATACAAAGCCACGTTGAGACAATCCAACCTCTCAGTTTGCTCAATGTCGGGAAAGGAGAACGCAGATACCATTAAGCGTCCGATGGATGGGCTAGGTGCCGGTATTTCCTATATGTACCTCTATCGTAAGTC
>oligos_0_CTGGCTCCTCTGTATGTTGGAGAAT_CCTATATGTACCTCTATCGTAAGTC_1058
CTGGCTCCTCTGTATGTTGGAGAATCCCGGTGGTATAAGAAGGTCACCCATATTCCACAGTAATCGAGTGTTCCGTACCAGCCTACTTACGTGCAGCCTGTCTAAACCGTGAAAGTTTCAATCCTCACAAAGACCTATATGTACCTCTATCGTAAGTC
>oligos_0_CTGGCTCCTCTGTATGTTGGAGAAT_CCTATATGTACCTCTATCGTAAGTC_1059
CTGGCTCCTCTGTATGTTGGAGAATGAACATGTAAAGGACACTATAGAGTTCTTCGGAGATTACAGAGTCCGCAACAAGATCTCGAGTCAAATGCGGAACTGGTCTGGTATAACGTGAGGCTCTAGCGACATTCCTATATGTACCTCTATCGTAAGTC
>oligos_0_CTGGCTCCTCTGTATGTTGGAGAAT_CCTATATGTACCTCTATCGTAAGTC_1060
CTGGCTCCTCTGTATGTTGGAGAATCCGTACGAAGCTTGGGGAGTCTGAGGCAAGAGCTGACCAGTCCTCCATTTCAAAGCATCTGGGCATTCTCCGGCAGAGAACCCCACACGATACACATCTTGGGGCGCACCTATATGTACCTCTATCGTAAGTC
>oligos_0_CTGGCTCCTCTGTATGTTGGAGAAT_CCTATATGTACCTCTATCGTAAGTC_1061
CTGGCTCCTCTGTATGTTGGAGAATGTGCCAACATCAAAATGTGAAGATGTATTGGTCCGTCCGGCTTGTGGACTCGCAAAAACGCTCCTGGTGCACGCAAGTGACTACAATGGGCCTAACCCAGATTCTTTTCCTATATGTACCTCTATCGTAAGTC
>oligos_0_CTGGCTCCTCTGTATGTTGGAGAAT_CCTATATGTACCTCTATCGTAAGTC_1062
CTGGCTCCTCTGTATGTTGGAGAATCGTGTAAATTCTAACCCCGCTGATTTGGTATGACTGCCCATGGGCCCCTACTACACCCAAGAAGGCTCATGCCATGGCTCTACTGGAGTGGGTCGTCCAACCCATCCACCTATATGTACCTCTATCGTAAGTC
>oligos_0_CTGGCTCCTCTGTATGTTGGAGAAT_CCTATATGTACCTCTATCGTAAGTC_1063
CTGGCTCCTCTGTATGTTGGAGAATGTCATGATTCTTAGCCAATCTCCCGAGAGGTCGTCAAGACTCCGCTATACTTATCCTCAGCCACCAAATATGTACCCGGAGGCTGTGCGTCACTATCCTGTGCCGATTCCTATATGTACCTCTATCGTAAGTC
>oligos_0_CTGGCTCCTCTGTATGTTGGAGAAT_CCTATATGTACCTCTATCGTAAGTC_1064
CTGGCTCCTCTGTATGTTGGAGAATGATAGGAGACGCGCGTTCAGAATAACAAACCACCACCGCGCTCGCAGTCTGCGATGGGGCTGACTTTAGCCAGCTAACTTGGACAGAATAACATCAGCAACCACGTGACCTATATGTACCTCTATCGTAAGTC
>oligos_0_CTGGCTCCTCTGTATGTTGGAGAAT_CCTATATGTACCTCTATCGTAAGTC_1065
CTGGCTCCTCTGTATGTTGGAGAATCCCGGTCTCCGAGCCTGCTCTCAAGTTTTTGGCGCGATTAAACGCGCTCTCGTTTCGCCTGCGAGACTCATAGGCGGTTCCTACTATCGTAAGGTTATCATTGATCCACCTATATGTACCTCTATCGTAAGTC
>oligos_0_CTGGCTCCTCTGTATGTTGGAGAAT_CCTATATGTACCTCTATCGTAAGTC_1066
CTGGCTCCTCTGTATGTTGGAGAATGAACAAAATACAATCCCATAACCTGGCATACTAATTCTTGCAGTTTAGGCGCGCTCGGCACCGTATATATTGAAGATAGAAATGGCCCGCCACCACACGCTGAATGATCCTATATGTACCTCTATCGTAAGTC
>oligos_0_CTGGCTCCTCTGTATGTTGGAGAAT_CCTATATGTACCTCTATCGTAAGTC_1067
CTGGCTCCTCTGTATGTTGGAGAATCCGTACCCGTATCGCCAGTGGGGCAGGCGCCGTCGTCTGCATCATTGGCATTCCTTGGTATAGAGTTCAGTTACCAAATCACAGAATTCTGACATATTCATGTACTGACCTATATGTACCTCTATCGTAAGTC
>oligos_0_CTGGCTCCTCTGTATGTTGGAGAAT_CCTATATGTACCTCTATCGTAAGTC_1068
CTGGCTCCTCTGTATGTTGGAGAATGTGCCATACAAGTCCGGAGCCCCAACCTAACCATGCGCTGATTTGGTTCGCCAGATTGCTGAGACCCCGTTGCGTTATTGCAAGGTATGGATCCCTTACTGCGAAAGACCTATATGTACCTCTATCGTAAGTC
>oligos_0_CTGGCTCCTCTGTATGTTGGAGAAT_CCTATATGTACCTCTATCGTAAGTC_1069
CTGGCTCCTCTGTATGTTGGAGAATCGTGTTGTATTATTCAATGACACCGTCGGTATGCTATCCAGGAAGACCAGAAAAAAGAAGTTTGTAAAGGAGGCCCCTGATAACTCTTTAACCGCCGGGGGACAAAGACCTATATGTACCTCTATCGTAAGTC
>oligos_0_CTGGCTCCTCTGTATGTTGGAGAAT_CCTATATGTACCTCTATCGTAAGTC_1070
CTGGCTCCTCTGTATGTTGGAGAATGTCATGTGCACGATATCGGGGAGGTTGGTCCACTGTCGTCGTACCTCGACTGATTCCAGTCGGACAATTGGGATGATTCAGCCAACGGCACGTCCCCTCCTTAAATTTCCTATATGTACCTCTATCGTAAGTC
>oligos_0_CTGGCTCCTCTGTATGTTGGAGAAT_CCTATATGTACCTCTATCGTAAGTC_1071
CTGGCTCCTCTGTATGTTGGAGAATGATAGGTTGATCACGGCGCTCTGAATCACTCAAAAGTCGTCGAGCATCACCACTCACGACACGGTTCTAGTCAGCCTTGAGCTAACTTGCGCGTGTTTTCAAGTGGCACCTATATGTACCTCTATCGTAAGTC
>oligos_0_CTGGCTCCTCTGTATGTTGGAGAAT_CCTATATGTACCTCTATCGTAAGTC_1072
CTGGCTCCTCTGTATGTTGGAGAATCCCGGATAGGGAGGATTTAGGCTGGTAATTTCGTTACCCGTGCTGCTATAAGGCCTAGGAGTCACAGCGACTATAGTTCCCGGAAAACCGGCTAAAGTTCCAGAGCATCCTATATGTACCTCTATCGTAAGTC
>oligos_0_CTGGCTCCTCTGTATGTTGGAGAAT_CCTATATGTACCTCTATCGTAAGTC_1073
CTGGCTCCTCTGTATGTTGGAGAATGAACAATCCCAACCCGGCGATGCCGCAGCCCCGGTCTCCGACTCCAGCCACTGCCCATGCAGGCTATCGAAGCGTTCCATCAGGACTTGGATGTGTGAATGTGGTTTTCCTATATGTACCTCTATCGTAAGTC
>oligos_0_CTGGCTCCTCTGTATGTTGGAGAAT_CCTATATGTACCTCTATCGTAAGTC_1074
CTGGCTCCTCTGTATGTTGGAGAATCGATCCGGCCATTTGACGTGGCCACATCGCGCGAGATATGCTCGTCAGAGCTTCTGCTCTAAGAGTAGAGAATCCAGACTTATGCCGACAGATGCAGCAGATGCGATTCCTATATGTACCTCTATCGTAAGTC
>oligos_0_CTGGCTCCTCTGTATGTTGGAGAAT_CCTATATGTACCTCTATCGTAAGTC_1075
CTGGCTCCTCTGTATGTTGGAGAATGTGCCTCTGAGCTAGTGGACGCTCGTAGCGTACTAGTCGATCAAAAAATACGGCGAGACGCCTGGTCCGGGCACAGCCATTGATACCATACGACATCACCGTCGCGCACCTATATGTACCTCTATCGTAAGTC
>oligos_0_CTGGCTCCTCTGTATGTTGGAGAAT_CCTATATGTACCTCTATCGTAAGTC_1076
CTGGCTCCTCTGTATGTTGGAGAATCGTGTTCCAGTTAATTGCGAGTCCGTGGGCATATAGCAGTGCAGATTCACTGTTGTTGCCGACAGTGAAGTGTTTGTATCATCGAGAGGCTATCGTCATGCTGGTTTTCCTATATGTACCTCTATCGTAAGTC
>oligos_0_CTGGCTCCTCTGTATGTTGGAGAAT_CCTATATGTACCTCTATCGTAAGTC_1077
CTGGCTCCTCTGTATGTTGGAGAATGTCAAATATTAAAAACGTCTGGCCAGGAGGTCCAGCGCAATAAATACATCGGCCGATTCCCTCCGGCGACATGAATACGTATCTTGCGTTATTCTTTCGAGTTTGCATCCTATATGTACCTCTATCGTAAGTC
>oligos_0_CTGGCTCCTCTGTATGTTGGAGAAT_CCTATATGTACCTCTATCGTAAGTC_1078
CTGGCTCCTCTGTATGTTGGAGAATGATAGCCACAGTGCTCTGGTGCCGGTTGCGCCCCAATAAGGTAACCGTCGTTCAGGCAGGATAATAGCTGGAATTAATGTGGGTGATAGGCATTACCCATCGCGTTTTCCTATATGTACCTCTATCGTAAGTC
>oligos_0_CTGGCTCCTCTGTATGTTGGAGAAT_CCTATATGTACCTCTATCGTAAGTC_1079
CTGGCTCCTCTGTATGTTGGAGAATCCCGGAACATTAAGAGCTAGTCATGGAGGTCCACAAACACTGGGAAGACTGTCGATGGACAAGCGGACTATGACTGCGACTGCGCGAGCATTGATAGAGGCCTCAGATCCTATATGTACCTCTATCGTAAGTC
>oligos_0_CTGGCTCCTCTGTATGTTGGAGAAT_CCTATATGTACCTCTATCGTAAGTC_1080
CTGGCTCCTCTGTATGTTGGAGAATGAAGGAGGAGGGGGTTCCGAAAATCCGCACAGAGACTCGGTTCGTCTCCCCATGTGAGCCTACTACACCGCGATTTCCCGGCTTAGCAGAACGTGTGACGTCCGTTTTCCTATATGTACCTCTATCGTAAGTC
>oligos_0_CTGGCTCCTCTGTATGTTGGAGAAT_CCTATATGTACCTCTATCGTAAGTC_1081
CTGGCTCCTCTGTATGTTGGAGAATCGATCCCTTACTCTGGCGCAAAAGAGGATTCCGCGGGAGCTGTCTTGTCTAGACTGGGGCGTCTATTAGCGGCGTGTGATACCGCCTGAATTAGTCATTGCGTGCCATCCTATATGTACCTCTATCGTAAGTC
>oligos_0_CTGGCTCCTCTGTATGTTGGAGAAT_CCTATATGTACCTCTATCGTAAGTC_1082
CTGGCTCCTCTGTATGTTGGAGAATGTGCCTGGACAAATTTCTAATACCTTTCCACTAATTATCAATTCTTTCCGGCGCCCTTCTCTTATACGGACTCCGATCTGGTCCAATACAGTGGTACAAATATTTCCACCTATATGTACCTCTATCGTAAGTC
>oligos_0_CTGGCTCCTCTGTATGTTGGAGAAT_CCTATATGTACCTCTATCGTAAGTC_1083
CTGGCTCCTCTGTATGTTGGAGAATCGTGACCTGCGCATTGTTGGCTCCGACCACTCTTCTCCTAGCCGACCCTAAAGCCAAGCCTTTGGGTGACCGCGGCGGTGTGGTAATTAATTTTCCGAGTCACACATTCCTATATGTACCTCTATCGTAAGTC
>oligos_0_CTGGCTCCTCTGTATGTTGGAGAAT_CCTATATGTACCTCTATCGTAAGTC_1084
CTGGCTCCTCTGTATGTTGGAGAATGTCAAAACGACGAATGCTACACAACGCAACTAAAGTGCATCCTCAAACTGTCAATTTAGTACCATAAGGAAGGCGTTCTTCATAGCGCATTCGCACGCTTGTGGTTTTCCTATATGTACCTCTATCGTAAGTC
>oligos_0_CTGGCTCCTCTGTATGTTGGAGAAT_CCTATATGTACCTCTATCGTAAGTC_1085
CTGGCTCCTCTGTATGTTGGAGAATGATAGCGCTCTTAGGGTCGATGTTGTCGGGATCATCGGACACAACATCGGCGAAGAAGATGACGTCTTAGATTGCCACATTTCGATCAGGCGATGAGGTTTTGATCCACCTATATGTACCTCTATCGTAAGTC
>oligos_0_CTGGCTCCTCTGTATGTTGGAGAAT_CCTATATGTACCTCTATCGTAAGTC_1086
CTGGCTCCTCTGTATGTTGGAGAATCCGAGCACGGTACCAATACAGTCTGACTAAACTACCGGGGCAAGCTTAATAAGCAATACCGCTCATGGTTACGGCCGCTGGCCAATAGTCCCTGAGCGCTCCCCTAGACCTATATGTACCTCTATCGTAAGTC
>oligos_0_CTGGCTCCTCTGTATGTTGGAGAAT_CCTATATGTACCTCTATCGTAAGTC_1087
CTGGCTCCTCTGTATGTTGGAGAATGAAGGACTGTTGAGATGGTCTTATAGTACAAGAGCGGGACCCCATTTTTGCCTTACCTCGCGTTCCCACCTACCCATTTCGCAGTTCTTCGGTTCTTATAACCTTGATCCTATATGTACCTCTATCGTAAGTC
>oligos_0_CTGGCTCCTCTGTATGTTGGAGAAT_CCTATATGTACCTCTATCGTAAGTC_1088
CTGGCTCCTCTGTATGTTGGAGAATCGATCGTAATCTGGAGGCCCGCGCTTTCAAAATGTCCGTCTTGGAGCTATCCACATTCTTGTGAACCGGTACTTCTGAGTAGACCGGACGGTGCGATGCACGAGTAGACCTATATGTACCTCTATCGTAAGTC
>oligos_0_CTGGCTCCTCTGTATGTTGGAGAAT_CCTATATGTACCTCTATCGTAAGTC_1089
CTGGCTCCTCTGTATGTTGGAGAATGTGCGCGAGGCGATGAGGAGCCGCGATCGCGGATCTTTCCGCAATGCAATAACTGTCTGATGAACTAGGAAATCCTTTATTATACCGGCGACTCGCTCCAAGCAGCATCCTATATGTACCTCTATCGTAAGTC
>oligos_0_CTGGCTCCTCTGTATGTTGGAGAAT_CCTATATGTACCTCTATCGTAAGTC_1090
CTGGCTCCTCTGTATGTTGGAGAATCGTGACGGAAAATTAGCCTTAACGCAGGCGCGTGCGACTCAATCAGAGCCGCACTGGCACAGTATGTAATCGTATTACTCCCATAGTAGAGCACAGTGCAAGCATCCACCTATATGTACCTCTATCGTAAGTC
>oligos_0_CTGGCTCCTCTGTATGTTGGAGAAT_CCTATATGTACCTCTATCGTAAGTC_1091
CTGGCTCCTCTGTATGTTGGAGAATGTCAATGGCATCTACTGTTGGACGACGTACCCAGTCAGATAGCCGTCTGTAACATACTTTACGGCAGTCAAGCTTGCAGCGACGAGATCCCAAAGCAGCCATGCTAGACCTATATGTACCTCTATCGTAAGTC
>oligos_0_CTGGCTCCTCTGTATGTTGGAGAAT_CCTATATGTACCTCTATCGTAAGTC_1092
CTGGCTCCTCTGTATGTTGGAGAATGATAGCGGCCGTTCGGTTCACTTCAACTCCAACGTAGCGTAGCATTCACATGATGGAACGGCGAGTAATGATCACGCTCCCAATCGGCTGACACATGTGTCCCATCCACCTATATGTACCTCTATCGTAAGTC
>oligos_0_CTGGCTCCTCTGTATGTTGGAGAAT_CCTATATGTACCTCTATCGTAAGTC_1093
CTGGCTCCTCTGTATGTTGGAGAATCCGAGCTAATGAATTGCGGTTGCGCCCCTCGATATTATAGTGTCGGATCTCGGACCAGAGGCCGGAATCACGCGCTTCTGAACCAACTATGGCTACTATCCCTAATTTCCTATATGTACCTCTATCGTAAGTC
>oligos_0_CTGGCTCCTCTGTATGTTGGAGAAT_CCTATATGTACCTCTATCGTAAGTC_1094
CTGGCTCCTCTGTATGTTGGAGAATGAAGGTTACTGAGGCTCAGGTTGCCGCCCCAATTCTCGGTTCCCGTACAGGCATGCTGAGTAACGAGAACAAAGGTATATAACCTAAACCAGGAGACATTATCACATTCCTATATGTACCTCTATCGTAAGTC
>oligos_0_CTGGCTCCTCTGTATGTTGGAGAAT_CCTATATGTACCTCTATCGTAAGTC_1095
CTGGCTCCTCTGTATGTTGGAGAATCGATCGACGGATTTGCTGTTGTCTCGCCGTGGCCGTGAACCATACCCTCCAAATGGGTCAAACGGCATACCGGACAACCTAGTACGTAGTTACGACCTAATCTTCATTCCTATATGTACCTCTATCGTAAGTC
>oligos_0_CTGGCTCCTCTGTATGTTGGAGAAT_CCTATATGTACCTCTATCGTAAGTC_1096
CTGGCTCCTCTGTATGTTGGAGAATGTGCGCCCAAGCCTACGTCCTCACGGCTGACACAATGCGTCGGGACTGATAAATTCGTATGAATAAGCGCAGTAGAGTGACTGTCGAATTAGGGAGGATTAGCCGATTCCTATATGTACCTCTATCGTAAGTC
>oligos_0_CTGGCTCCTCTGTATGTTGGAGAAT_CCTATATGTACCTCTATCGTAAGTC_1097
CTGGCTCCTCTGTATGTTGGAGAATCGTGAGACTAGTTGACGTTCCACAAGTCTTCCCCGGTAACTGAGAAATCCGTGACTCACGTACCGCTATAGGGTCCGAGGACTAACAGCAGCGACCGCACACGGCGCACCTATATGTACCTCTATCGTAAGTC
>oligos_0_CTGGCTCCTCTGTATGTTGGAGAAT_CCTATATGTACCTCTATCGTAAGTC_1098
CTGGCTCCTCTGTATGTTGGAGAATGTCAATCTTCCAATAATCTCCTACTCAGCCCCTCACTTTTGAAATCGTGCCACCCAGCCTGTGCAGCTCATGTATCTCGGGTACTCTGTCTCGTAGTTTAACAGTAGACCTATATGTACCTCTATCGTAAGTC
>oligos_0_CTGGCTCCTCTGTATGTTGGAGAAT_CCTATATGTACCTCTATCGTAAGTC_1099
CTGGCTCCTCTGTATGTTGGAGAATGATTACTCACGGTCTCACAACGGGTCCGGTGTCTCCCAACTTTACCTTCACTCTCGCTACGGATTCAAGTGGGGTCGCCGATTGAATGAGAAAGCACATGAGGACATTCCTATATGTACCTCTATCGTAAGTC
>oligos_0_CTGGCTCCTCTGTATGTTGGAGAAT_CCTATATGTACCTCTATCGTAAGTC_1100
CTGGCTCCTCTGTATGTTGGAGAATCCGAGGCTACACCTGGGTACTTCATCGTAAAACTTATTTCCTCTCGACAGGATCGACGGTCTGGCGCTCCTTGCTGTGCAGGGATGTCAGATAGCCCCGTTATTGCATCCTATATGTACCTCTATCGTAAGTC
>oligos_0_CTGGCTCCTCTGTATGTTGGAGAAT_CCTATATGTACCTCTATCGTAAGTC_1101
CTGGCTCCTCTGTATGTTGGAGAATGAAGGTACTGTATACTAGAGCCCCCAACGGCTTGGCGCTTAACAATTGAACGTCGACTTTTCCGCGCATGTGCGACCATCAGCGCGTCCTCGAGGTTGGTGAGAGCATCCTATATGTACCTCTATCGTAAGTC
>oligos_0_CTGGCTCCTCTGTATGTTGGAGAAT_CCTATATGTACCTCTATCGTAAGTC_1102
CTGGCTCCTCTGTATGTTGGAGAATCGATGAATACGACGGGCGGACTGGCGTCAAGGAAACTACTTCAAAAGCAGAGACGCTCAGACGACGCGTCCGGGGCTCATAAGGCTCGGCTTGCTCCCCCCGTTAAGACCTATATGTACCTCTATCGTAAGTC
>oligos_0_CTGGCTCCTCTGTATGTTGGAGAAT_CCTATATGTACCTCTATCGTAAGTC_1103
CTGGCTCCTCTGTATGTTGGAGAATGTGCGGTGTAAGGATGTTTTAGTTAATGGTTTCTTGCTTGTAGATACACCTATGATTGTCTGGTGGATCGCGCGACCCCGCGCTAGTGACCCCTAAGCTATCTGACCACCTATATGTACCTCTATCGTAAGTC
>oligos_0_CTGGCTCCTCTGTATGTTGGAGAAT_CCTATATGTACCTCTATCGTAAGTC_1104
CTGGCTCCTCTGTATGTTGGAGAATCGTGAGTACGCACACTCCAGGTAATCGGAGTGCCAATGGAGTCGTGCACATCGGACTTTTGATGAGGGTGTATTAGACGTCGTGTTTCATGTAGCCAGAAACAGTAGACCTATATGTACCTCTATCGTAAGTC
>oligos_0_CTGGCTCCTCTGTATGTTGGAGAAT_CCTATATGTACCTCTATCGTAAGTC_1105
CTGGCTCCTCTGTATGTTGGAGAATCCCCAACCTTGCTCCCGAACGGCCCACTATAACCGACAAATTTCAGAGTACAAAGACCCATGCCCCCAACGGCTAACCTCGAGGTTGGTGACGCGACAAATAGTGGCACCTATATGTACCTCTATCGTAAGTC
>oligos_0_CTGGCTCCTCTGTATGTTGGAGAAT_CCTATATGTACCTCTATCGTAAGTC_1106
CTGGCTCCTCTGTATGTTGGAGAATGATTACAAGAATACACGTCCAGTTCTAATGAGCCGGCTCGTACTCTCCCGCCTCTTGCTGCTCATAGTGCCCGATGTCCCACACTAGTCTTAGCTGCGACCATCTTTTCCTATATGTACCTCTATCGTAAGTC
>oligos_0_CTGGCTCCTCTGTATGTTGGAGAAT_CCTATATGTACCTCTATCGTAAGTC_1107
CTGGCTCCTCTGTATGTTGGAGAATCCGAGGGGGACCAGACTTAAAGCACGGGAACCCACACTTTGGGCTTAGGCTTGGTTCTGCGGTCGGGGTCGTTAAATGATGGCTCTTACTTATCGCCCCTACAGGATTCCTATATGTACCTCTATCGTAAGTC
>oligos_0_CTGGCTCCTCTGTATGTTGGAGAAT_CCTATATGTACCTCTATCGTAAGTC_1108
CTGGCTCCTCTGTATGTTGGAGAATGAAGCCAATCTCCGAAAGGGACCTGCAATGTATAGAACCGGTACACGTACGTTGCTGGCCCACGAGTTTCTTTCCGCATGTCATAGTCATAAGGGCCTGCCGGGAGATCCTATATGTACCTCTATCGTAAGTC
>oligos_0_CTGGCTCCTCTGTATGTTGGAGAAT_CCTATATGTACCTCTATCGTAAGTC_1109
CTGGCTCCTCTGTATGTTGGAGAATCGATGATGGATATCTGATTGTAACGACCCGGTCCTTGTCTCGGAAGTGATGTTCTTCCAATATGTCGCTCTGGCATGAACTACTGGTAACCCCGCAAACCTGCAGCATCCTATATGTACCTCTATCGTAAGTC
>oligos_0_CTGGCTCCTCTGTATGTTGGAGAAT_CCTATATGTACCTCTATCGTAAGTC_1110
CTGGCTCCTCTGTATGTTGGAGAATGTGCGGATCCGTCAACTCAAGAGCGCAAACGCGTCTATTTTAGGGGAATCCGGTCACTCAGGCAAACGGTGCAGCCATGGGGTGGTCAAGCCCTTTTGAGCTGGTTTTCCTATATGTACCTCTATCGTAAGTC
>oligos_0_CTGGCTCCTCTGTATGTTGGAGAAT_CCTATATGTACCTCTATCGTAAGTC_1111
CTGGCTCCTCTGTATGTTGGAGAATCGTCGGGTAGCCCTCGTCTTGAGACTCGCGGCGACAAATACGATAAGCAGGTACTTTGGTGTCAGGTATTTCCCTCCGGCCGCGCCCCGGGGTAATAAGTCAAACTGACCTATATGTACCTCTATCGTAAGTC
>oligos_0_CTGGCTCCTCTGTATGTTGGAGAAT_CCTATATGTACCTCTATCGTAAGTC_1112
CTGGCTCCTCTGTATGTTGGAGAATCCCCAAGACCCGCTAATGCAGTTTACAGGACCGGCTCTTGTCTACCTGTGAGGGTAGATGCTCCTTTCCAGGGGATAGATTTCTGATGGCCATATATGAAAACTCTGACCTATATGTACCTCTATCGTAAGTC
>oligos_0_CTGGCTCCTCTGTATGTTGGAGAAT_CCTATATGTACCTCTATCGTAAGTC_1113
CTGGCTCCTCTGTATGTTGGAGAATGATTAGGTCAGAAAAGGTCCATCAAACACAACCTTATCGTAGAATTGTTCGTAGATGCAATGCCTTCCAACCATTATACTTGCAAGTTGGCCTAATTTTACACCACCACCTATATGTACCTCTATCGTAAGTC
>oligos_0_CTGGCTCCTCTGTATGTTGGAGAAT_CCTATATGTACCTCTATCGTAAGTC_1114
CTGGCTCCTCTGTATGTTGGAGAATCCGACAGAATTGCCTGTCAGTATAGATATTAGTGCCGATTTTTATTTTGCATGTCGGTTTAGAGTGGATCTCTGGTATTCAGTCAGCAAACCGGATGGGTGAGATCCACCTATATGTACCTCTATCGTAAGTC
>oligos_0_CTGGCTCCTCTGTATGTTGGAGAAT_CCTATATGTACCTCTATCGTAAGTC_1115
CTGGCTCCTCTGTATGTTGGAGAATGAAGCCTCCAGCTCGGGTGTGACCGTTCAGTGTCACCACCAACATTCATTCTTCCCTATCTGAGACAGCAACGCTTCACTGCCTGCGCGCGAAGCAACAGCGGGCGCACCTATATGTACCTCTATCGTAAGTC
>oligos_0_CTGGCTCCTCTGTATGTTGGAGAAT_CCTATATGTACCTCTATCGTAAGTC_1116
CTGGCTCCTCTGTATGTTGGAGAATCGATGTCCGGCCCATCCCTGATCATCATAGTAACGCCAGCTCTGTTTGGTACTTTCTCTCAATTGAAGATACCGCCATCAAGTCACCTTGTAACACCCAACCCCTAGACCTATATGTACCTCTATCGTAAGTC
>oligos_0_CTGGCTCCTCTGTATGTTGGAGAAT_CCTATATGTACCTCTATCGTAAGTC_1117
CTGGCTCCTCTGTATGTTGGAGAATGTCTGTATTACGCAGATTTGAGATTGGCGGAACGGAGGTTGCCCAAGAGAAGGCGCGCATGATACCAAGGGGTCCTCTAAAGTCACTGAAGACAGCCATTCGATGCATCCTATATGTACCTCTATCGTAAGTC
>oligos_0_CTGGCTCCTCTGTATGTTGGAGAAT_CCTATATGTACCTCTATCGTAAGTC_1118
CTGGCTCCTCTGTATGTTGGAGAATCGTCGGCGGTTAGTGCACTTTCCGCATGAACACAATAAGTTCTCGAACTATAAAGGCAGGGGTCTGCTCCCTACGCTTAATGGACAGAAAGATGTGGTCGTAAGACCACCTATATGTACCTCTATCGTAAGTC
>oligos_0_CTGGCTCCTCTGTATGTTGGAGAAT_CCTATATGTACCTCTATCGTAAGTC_1119
CTGGCTCCTCTGTATGTTGGAGAATCCCCATATGCTCCCGTGGCGTGGATGAGCCTCGTCAGTACCGTAGCCAAGCGCAAGTTTCCACTTGTCCGATAAGAATCAGCCCAACGCTTGGCGGCAACGACAAAGACCTATATGTACCTCTATCGTAAGTC
>oligos_0_CTGGCTCCTCTGTATGTTGGAGAAT_CCTATATGTACCTCTATCGTAAGTC_1120
CTGGCTCCTCTGTATGTTGGAGAATGATTAGCGTGCTCTTCTTTCACGAACTGGTCTCATGCTGCCTGTAATTGTGTCCGGAGCGTCGCATCGGCACTTACTGACTTGTGTCTATCTATTAATTACCACGTGACCTATATGTACCTCTATCGTAAGTC
>oligos_0_CTGGCTCCTCTGTATGTTGGAGAAT_CCTATATGTACCTCTATCGTAAGTC_1121
CTGGCTCCTCTGTATGTTGGAGAATCCGACACCGGGGATTGCGTGGTTAAACTTCTGTAATGCTAATGTGAACGTACAACAAGCAGTGGCAGTCCATGACCGATTAATAAAATCAACTCGGTGGCTGACGTGACCTATATGTACCTCTATCGTAAGTC
>oligos_0_CTGGCTCCTCTGTATGTTGGAGAAT_CCTATATGTACCTCTATCGTAAGTC_1122
CTGGCTCCTCTGTATGTTGGAGAATGAAGCGCGGATTCGCGAGCGGATAGCAAAATGCAGAGGAGGAATGGTGGAGGCGATCCAAATAATGTTCGCCCCAGCGACCGCTACCGGATCTTATCTGCATTCTTTTCCTATATGTACCTCTATCGTAAGTC
>oligos_0_CTGGCTCCTCTGTATGTTGGAGAAT_CCTATATGTACCTCTATCGTAAGTC_1123
CTGGCTCCTCTGTATGTTGGAGAATCGATGTGAATACAGATACATTGCGATAGGACCTAGCTTTTAGAGCTCCAGGGTTTCATACCACCCGGCTACTCTTTAAGATGTGGATCTCTGGACCGATCCATCGTGACCTATATGTACCTCTATCGTAAGTC
>oligos_0_CTGGCTCCTCTGTATGTTGGAGAAT_CCTATATGTACCTCTATCGTAAGTC_1124
CTGGCTCCTCTGTATGTTGGAGAATGTCTGTAACAAGGTCCCACCGAACAGGCGCTTTGCCTCCGATTGCTAGATAGCAGCTGCCTGTTGAAGCCAGCACGTAAAAGCAAGATACGAGCCAGTAGGTATAAGACCTATATGTACCTCTATCGTAAGTC
>oligos_0_CTGGCTCCTCTGTATGTTGGAGAAT_CCTATATGTACCTCTATCGTAAGTC_1125
CTGGCTCCTCTGTATGTTGGAGAATCGTCGCTCCTCTGGGGAGGGTTGCGGATTTATCCGTTATGCGTGAGTACCTTCCGAGCTGCATAGAGCTGACGGGGCCCAGGGCTTAGGCAGATGTAGTTGGTTCATTCCTATATGTACCTCTATCGTAAGTC
>oligos_0_CTGGCTCCTCTGTATGTTGGAGAAT_CCTATATGTACCTCTATCGTAAGTC_1126
CTGGCTCCTCTGTATGTTGGAGAATCCCCATTGAACAGGAGATGGCTCTAGCGTTTTCGACTGGCGTGGATCGGACACTCTCGGGGTCGTTATCGCGATCATTAAAGTTACGTATCTTCAAGCCAATCAAAGACCTATATGTACCTCTATCGTAAGTC
>oligos_0_CTGGCTCCTCTGTATGTTGGAGAAT_CCTATATGTACCTCTATCGTAAGTC_1127
CTGGCTCCTCTGTATGTTGGAGAATGATTTACACCACCTGGTATCTGCGCGTACCTAGGATTAATATCGCCGTATCCAAAGAGCTTATAAACCGGCTAATAAAGGGCATTCATCTCATAGCTGAGCGGGAGATCCTATATGTACCTCTATCGTAAGTC
>oligos_0_CTGGCTCCTCTGTATGTTGGAGAAT_CCTATATGTACCTCTATCGTAAGTC_1128
CTGGCTCCTCTGTATGTTGGAGAATCCGACTTGCCGGTGCGGCTAGCGATCTTCTTCAACTCCTCTTCCGTCGCGCAACATATTAAGCACTCCAATACACGTCGGGGTCGACTTTTCCGCGGGACACTGCCATCCTATATGTACCTCTATCGTAAGTC
>oligos_0_CTGGCTCCTCTGTATGTTGGAGAAT_CCTATATGTACCTCTATCGTAAGTC_1129
CTGGCTCCTCTGTATGTTGGAGAATGAAGCGGTACGTTCTTAACGATGTATGGACAGATGGGGAACTATTGAAAGGGGTTTGAGCCAATATAGGTGATCTAGGACTACGTCTGCTGATGGAGTTTATCCACCACCTATATGTACCTCTATCGTAAGTC
>oligos_0_CTGGCTCCTCTGTATGTTGGAGAAT_CCTATATGTACCTCTATCGTAAGTC_1130
CTGGCTCCTCTGTATGTTGGAGAATCGAAATTTCTTCGACGAGGGCGGGCTACGGAAGATCTCCCTTGGGCCTTCACGGTAAGAGAGCTCTCGCCCCCGTACCCGTATGACTCTGCCTATTATAAGCGCACCACCTATATGTACCTCTATCGTAAGTC
>oligos_0_CTGGCTCCTCTGTATGTTGGAGAAT_CCTATATGTACCTCTATCGTAAGTC_1131
CTGGCTCCTCTGTATGTTGGAGAATGTCTGTTCTCCGATCAAGCTGGTCCCTAAGAAACGGATTCAAGAAGAAAAACGCAAATCTAGTGGCCTGTCCCTGTTTACGAATAGGAATACGCCAATCGGCAATGATCCTATATGTACCTCTATCGTAAGTC
>oligos_0_CTGGCTCCTCTGTATGTTGGAGAAT_CCTATATGTACCTCTATCGTAAGTC_1132
CTGGCTCCTCTGTATGTTGGAGAATCGTCGCAAAAACGCAATCGATCGATAAATCACCCAGTAAACAATGCTAGGCCTACTGTGGTAAACTACCGCTAAGGTGTTAGAATACTAAGTAAATAAGTCAAACTGACCTATATGTACCTCTATCGTAAGTC
>oligos_0_CTGGCTCCTCTGTATGTTGGAGAAT_CCTATATGTACCTCTATCGTAAGTC_1133
CTGGCTCCTCTGTATGTTGGAGAATCCCCTCTAGTAGGGGAGGGACGAGCAGGTCGTGGTCTCTCGTGAGCTTATTCCGATACGCTATTCGGTTTGAGGTTTATCTGATAAATTGTCCCTTTGTCTAAGACCACCTATATGTACCTCTATCGTAAGTC
>oligos_0_CTGGCTCCTCTGTATGTTGGAGAAT_CCTATATGTACCTCTATCGTAAGTC_1134
CTGGCTCCTCTGTATGTTGGAGAATGATTTAGCTAGACGAGGTGGAGCATATGCAAAGAATCAGCCCTCAGCTCCGAACGAAGATCATGGAAACCGTAGGTAGTATGTCACTTAGAGACGATATGAGTCCGCACCTATATGTACCTCTATCGTAAGTC
>oligos_0_CTGGCTCCTCTGTATGTTGGAGAAT_CCTATATGTACCTCTATCGTAAGTC_1135
CTGGCTCCTCTGTATGTTGGAGAATCCGACTATTATGCCTATCGGGACCAGTTTGTGCTTGGGGAGAACTCCGCCCAGATCATTGGCTGCTGACTCGTTCACTTGCCCATAATTCCTCCACCGAGATTCGTGACCTATATGTACCTCTATCGTAAGTC
>oligos_0_CTGGCTCCTCTGTATGTTGGAGAAT_CCTATATGTACCTCTATCGTAAGTC_1136
CTGGCTCCTCTGTATGTTGGAGAATGTGGAGCATATCAGCGAGCTTCCTCAGGAGAAACGTAGACTGCACCTTTGCGGAGTCCACTACAAATAAGGGAGTTTCAGCAAGAGTCAACACGTGACGAGGTGCCATCCTATATGTACCTCTATCGTAAGTC
>oligos_0_CTGGCTCCTCTGTATGTTGGAGAAT_CCTATATGTACCTCTATCGTAAGTC_1137
CTGGCTCCTCTGTATGTTGGAGAATCGAAATAGTGGCATTAGAAATCTACGATACCCGCTCTACTGCCTAAGCTAAAGCGGTGACCCAAAGGCAATGCAAAGTGTTGCAAACGACTTTTCCGGACCATATGATCCTATATGTACCTCTATCGTAAGTC
>oligos_0_CTGGCTCCTCTGTATGTTGGAGAAT_CCTATATGTACCTCTATCGTAAGTC_1138
CTGGCTCCTCTGTATGTTGGAGAATGTCTGACGACAACGCTGGTCTAACAAAACCGGGCAGGGTAGTGTCTGCTTTACTACAACAAGCTAAGTCGATGGTAGCAACGTGTCCACGATGGGTCCAGAGTCAGATCCTATATGTACCTCTATCGTAAGTC
>oligos_0_CTGGCTCCTCTGTATGTTGGAGAAT_CCTATATGTACCTCTATCGTAAGTC_1139
CTGGCTCCTCTGTATGTTGGAGAATCGTCCTAGGTCTGGTTGCAGAGCCTCGTGGGCCAACACTGATTCCACGACTGCATTGGGTACGACGATGTGGGCAGTTGCACTGGATGAGGAGCGTACCGAATTTCCACCTATATGTACCTCTATCGTAAGTC
>oligos_0_CTGGCTCCTCTGTATGTTGGAGAAT_CCTATATGTACCTCTATCGTAAGTC_1140
CTGGCTCCTCTGTATGTTGGAGAATCCCCTCAGGGACGTAGATCAGCGCGTGAGCGAACATCGCAACGTTTACGGCAGATTATCGAAAACGAGATTTTTCTGTCGAAAGCGCACGGTGTTATAGGAATTTCCACCTATATGTACCTCTATCGTAAGTC
>oligos_0_CTGGCTCCTCTGTATGTTGGAGAAT_CCTATATGTACCTCTATCGTAAGTC_1141
CTGGCTCCTCTGTATGTTGGAGAATGATTTTAGAAATGGGTCAATAATTGGTCCCCGCAAAGAGGCAACGGAATAGCCCACAACTACGCGCTGGACCTAGGCATGATTATGTGGACTGAGAGGCCCTGGTTTTCCTATATGTACCTCTATCGTAAGTC
>oligos_0_CTGGCTCCTCTGTATGTTGGAGAAT_CCTATATGTACCTCTATCGTAAGTC_1142
CTGGCTCCTCTGTATGTTGGAGAATCCGTTTCAGAAGTATATCGGATTATATCCCAACCGAGTATCCTAGGGCGGATGCATTAGCTTATCTTCCATCTACTCCACCAGATGTACCACGGCTACGGTCAGTAGACCTATATGTACCTCTATCGTAAGTC
>oligos_0_CTGGCTCCTCTGTATGTTGGAGAAT_CCTATATGTACCTCTATCGTAAGTC_1143
CTGGCTCCTCTGTATGTTGGAGAATGTGGAGGCCCGCCACCTTTCAAATCGCAAACATTCGGTGACTTCCGGGCCGTGCAAGAAGGCAACAAGTCCGCCATGCCCCGCCCGGACGTACCGGCACGGCACTTTTCCTATATGTACCTCTATCGTAAGTC
>oligos_0_CTGGCTCCTCTGTATGTTGGAGAAT_CCTATATGTACCTCTATCGTAAGTC_1144
CTGGCTCCTCTGTATGTTGGAGAATCGAAAAGCACGCAACCCTGACTGAATATCCCATATATGTCGCAAGGCATAGCAGCAACTGTGACGTGTGGAGACCAATCTTTATGGACCCAGTAATTAGGACGGCGCACCTATATGTACCTCTATCGTAAGTC
>oligos_0_CTGGCTCCTCTGTATGTTGGAGAAT_CCTATATGTACCTCTATCGTAAGTC_1145
CTGGCTCCTCTGTATGTTGGAGAATGTCTGAGTGACAATACGCCTCCATGTTCAGAGCGTTGGAATCTCACAGTAGGCCTACATCTACCTTTAGAAGGCTGGTATGGAATGGAACAAATCTCGGGTACTCTGACCTATATGTACCTCTATCGTAAGTC
>oligos_0_CTGGCTCCTCTGTATGTTGGAGAAT_CCTATATGTACCTCTATCGTAAGTC_1146
CTGGCTCCTCTGTATGTTGGAGAATCGTCCTTTAGTGGTCTATAGCCTCCTAGTTTGCCTGATAACTCAGGATAGCGCAAGACACAATGGTCTCGCACTTTTTTAGATCGCACGGGCTCTGGGGAGGGTATTTCCTATATGTACCTCTATCGTAAGTC
>oligos_0_CTGGCTCCTCTGTATGTTGGAGAAT_CCTATATGTACCTCTATCGTAAGTC_1147
CTGGCTCCTCTGTATGTTGGAGAATCCCCTGGCCGGGGCCTCCTGTTAATCTCCTTACAGATTTAGTCGGATCTGTTAGAATAGGCACCCATGCCGTGACGGTGTTAAGCGGCACATCTGGATGTACATGCATCCTATATGTACCTCTATCGTAAGTC
>oligos_0_CTGGCTCCTCTGTATGTTGGAGAAT_CCTATATGTACCTCTATCGTAAGTC_1148
CTGGCTCCTCTGTATGTTGGAGAATGATTTTTTCTCCGGGCTTATGAATCATCACGTGCCAGATCTCTATAGCGCCTCTTGGGAAGCCGGGAGTCAAAATAGGACTGACCTGGAGACCTCGCAGAAGCATCCACCTATATGTACCTCTATCGTAAGTC
>oligos_0_CTGGCTCCTCTGTATGTTGGAGAAT_CCTATATGTACCTCTATCGTAAGTC_1149
CTGGCTCCTCTGTATGTTGGAGAATCCGTTTGCACCGGCGGAAAGTATAGCATACGGTGATCGAATATCTATCGCGCTTCTGAACCATACGTACTCTGTCTGTGTTCAGCCCTCTTTGTAGGAGAAGACGTGACCTATATGTACCTCTATCGTAAGTC
>oligos_0_CTGGCTCCTCTGTATGTTGGAGAAT_CCTATATGTACCTCTATCGTAAGTC_1150
CTGGCTCCTCTGTATGTTGGAGAATGTGGACAGGCTTAGTGTGTACCTCAGAGTCGTTCGAAGGATGGAATTCTAGAGACACACAGTGATTGGACCATCTTTAGGTAAACTTTGGAAAGAACAACGACCACCACCTATATGTACCTCTATCGTAAGTC
>oligos_0_CTGGCTCCTCTGTATGTTGGAGAAT_CCTATATGTACCTCTATCGTAAGTC_1151
CTGGCTCCTCTGTATGTTGGAGAATCGAAAACAGATCGACAACGCAAGGCTCATGCCTGTGCACTTTCGACCAAGTTATGTCGGCGTATCTCATGATTGCTCGGGAATAGGAATTTGTTTCGTCTTAGTGGCACCTATATGTACCTCTATCGTAAGTC
>oligos_0_CTGGCTCCTCTGTATGTTGGAGAAT_CCTATATGTACCTCTATCGTAAGTC_1152
CTGGCTCCTCTGTATGTTGGAGAATGTCTCGGCAAGCACTACGCTCCAAGGCATACACGGCTCGGTGATGTCTGCGATCTTGCTATCCAGGTCAGCAGGTCCGAATTTGACACAGCACCTGTATAAAATCATTCCTATATGTACCTCTATCGTAAGTC
>oligos_0_CTGGCTCCTCTGTATGTTGGAGAAT_CCTATATGTACCTCTATCGTAAGTC_1153
CTGGCTCCTCTGTATGTTGGAGAATCGTCCACATGCCGGCTGATGAGATTGCTGTTGATTAGGCAAGCGTGGGTGCAAAGCACAAATGTTGACTTGGCAGGTCAGGGGAGAACTGAAATTGTTTTAGACTTTTCCTATATGTACCTCTATCGTAAGTC
>oligos_0_CTGGCTCCTCTGTATGTTGGAGAAT_CCTATATGTACCTCTATCGTAAGTC_1154
CTGGCTCCTCTGTATGTTGGAGAATCCCCTGCATTATGATAGCCCCGTTTCACCCGTACTACCGCACGTTTTCTTCCGCTTATTAGGCGCGGGTAGAGGAACGCATACGTTACAGCAATAACAATTGTCAGATCCTATATGTACCTCTATCGTAAGTC
>oligos_0_CTGGCTCCTCTGTATGTTGGAGAAT_CCTATATGTACCTCTATCGTAAGTC_1155
CTGGCTCCTCTGTATGTTGGAGAATGAACTGTTTGGAGGAAAAGGGGGATTGGTGGGTGGGTAATCATACTGTGTATAAAAAAGGCCCCCAGAGGTTAGTTGTCTGACAGACCTCGGCTAAGTTTATACCGCACCTATATGTACCTCTATCGTAAGTC
>oligos_0_CTGGCTCCTCTGTATGTTGGAGAAT_CCTATATGTACCTCTATCGTAAGTC_1156
CTGGCTCCTCTGTATGTTGGAGAATCCGTTTGGGCAGGTAAAATGACATAGACGATGCAAGGTTGATCTTGAAACGTTAAAAAACACTATGTTTTGTAGTAAGCGACTGCGCCGCGACTTTGGCTAAATAAGACCTATATGTACCTCTATCGTAAGTC
>oligos_0_CTGGCTCCTCTGTATGTTGGAGAAT_CCTATATGTACCTCTATCGTAAGTC_1157
CTGGCTCCTCTGTATGTTGGAGAATGTGGACTTAAGTCATCTCGGACGCACATCTCTCTCCGACATGTGAATTACCCGGGTCTCAGCGTCCAGCCACTCTGCCAGAATACCGGGATCCTTAAGGAGTGGGTGACCTATATGTACCTCTATCGTAAGTC
>oligos_0_CTGGCTCCTCTGTATGTTGGAGAAT_CCTATATGTACCTCTATCGTAAGTC_1158
CTGGCTCCTCTGTATGTTGGAGAATCGAATGCGATCGTATCGTAACATCCGAACTACCTCCGGTTTTGGGGATACCGTTGAATATTAGGCCTCGTATGCTTCCAACCTGCCGTGCGGTGTAACTGGTATAAGACCTATATGTACCTCTATCGTAAGTC
>oligos_0_CTGGCTCCTCTGTATGTTGGAGAAT_CCTATATGTACCTCTATCGTAAGTC_1159
CTGGCTCCTCTGTATGTTGGAGAATGTCTCGCAGCTCCAGCTGTTCGAAATTCAACACACATTTTTATTACCGACCTACTTCCTAGGGGAGCTGAACGAGCCTAATCGTAAGGTAGACCTCTCCGCCGCACCACCTATATGTACCTCTATCGTAAGTC
>oligos_0_CTGGCTCCTCTGTATGTTGGAGAAT_CCTATATGTACCTCTATCGTAAGTC_1160
CTGGCTCCTCTGTATGTTGGAGAATCGTCCAGCCAGGTGTGGGTTTATAACAATTCCCCCCACCTGACCGAGTGCATTAAATTGATCAAGTGGCAAGCCGATACTGAATCAGGTCCTTTTTGCAAAACTCTGACCTATATGTACCTCTATCGTAAGTC
>oligos_0_CTGGCTCCTCTGTATGTTGGAGAAT_CCTATATGTACCTCTATCGTAAGTC_1161
CTGGCTCCTCTGTATGTTGGAGAATCCCGCGATGTAGCCTATAGATAAGCCCCAGACAATCGGTGCCCGCACTGGGCTCACGCAGGTTCCATCACTCGCTCGCCGGCGATCAACTTTGACTGTTACCCAGCATCCTATATGTACCTCTATCGTAAGTC
>oligos_0_CTGGCTCCTCTGTATGTTGGAGAAT_CCTATATGTACCTCTATCGTAAGTC_1162
CTGGCTCCTCTGTATGTTGGAGAATGAACTGAGCTACGTGACTTGTCGAACGAGTTCTGGGATAATCGTGGTAACCCGTTGACTGGTCGCCACAGCTGCATAGAGGCGCGTGGATCGGTTTCGGTTATGTAGACCTATATGTACCTCTATCGTAAGTC
>oligos_0_CTGGCTCCTCTGTATGTTGGAGAAT_CCTATATGTACCTCTATCGTAAGTC_1163
CTGGCTCCTCTGTATGTTGGAGAATCCGTTAACCCGCCAACGATCATGTACTGTGCGCTGGGACTCTTTGGTCGTCTCAGCGAAAACTTGCGGAACTCATATGAGTGTGATGACGTGCTCGTTCCGTCGCGCACCTATATGTACCTCTATCGTAAGTC
>oligos_0_CTGGCTCCTCTGTATGTTGGAGAAT_CCTATATGTACCTCTATCGTAAGTC_1164
CTGGCTCCTCTGTATGTTGGAGAATGTGGTTTCCCTTACTCTCACTGCTCAGATACATTGCGTCATCGATAAATCAGTCGTCTATGATGGGCGTGAAAGACAGAGAGCGGTTCTGAGTTAATAAGGGAGTAGACCTATATGTACCTCTATCGTAAGTC
>oligos_0_CTGGCTCCTCTGTATGTTGGAGAAT_CCTATATGTACCTCTATCGTAAGTC_1165
CTGGCTCCTCTGTATGTTGGAGAATCGAATGGTGGAGCAACGGGGGCTAAGAGGTCACAGTTTATCCAGAGCATTTAGTCCTCTCTTGTATGAGAGGACTGGTTAATTATATAGGTGTCGTCCCAAGCATCCACCTATATGTACCTCTATCGTAAGTC
>oligos_0_CTGGCTCCTCTGTATGTTGGAGAAT_CCTATATGTACCTCTATCGTAAGTC_1166
CTGGCTCCTCTGTATGTTGGAGAATGTCTCCTTCCGTTATCTCTTTGCGAGTCGAACGTAATTCACCCGTTTTGTGACTCCCTATAAGGCCTTTTACGCGTTCGAGTCCTTTCGGGTGCTAGGAGATTCGTGACCTATATGTACCTCTATCGTAAGTC
>oligos_0_CTGGCTCCTCTGTATGTTGGAGAAT_CCTATATGTACCTCTATCGTAAGTC_1167
CTGGCTCCTCTGTATGTTGGAGAATGATACTGTCGCTTGCTCGTGGGGTACGGACGCTTTAGTCATAAGCTTAGCCGGGACGTGACCGCCTAGGACCGATGTAGCGCAGACTTTGAAACAGAGGGGCAATGATCCTATATGTACCTCTATCGTAAGTC
>oligos_0_CTGGCTCCTCTGTATGTTGGAGAAT_CCTATATGTACCTCTATCGTAAGTC_1168
CTGGCTCCTCTGTATGTTGGAGAATCCCGCGTGACTCTAACTCCAGAGAAGATACGTTTTTCCGACGATACTTACAGCTCGTCAGTTTGGCGTTTGTGTCGAGCCTAATCCGCAGGGCGTGAAACGCCCGATTCCTATATGTACCTCTATCGTAAGTC
>oligos_0_CTGGCTCCTCTGTATGTTGGAGAAT_CCTATATGTACCTCTATCGTAAGTC_1169
CTGGCTCCTCTGTATGTTGGAGAATGAACTCGCGTGGGCTGGCTGGACGCAATTAGTCATATTTCAAGATTGGACCTGAACACCAGTTTCCGATACGGCACGTCGTGTAGTCCAGTGGAAACAGCCGTTAAGACCTATATGTACCTCTATCGTAAGTC
>oligos_0_CTGGCTCCTCTGTATGTTGGAGAAT_CCTATATGTACCTCTATCGTAAGTC_1170
CTGGCTCCTCTGTATGTTGGAGAATCCGTTATATAAACCCTTGGCTGTCATATTAACTAAAAGGCCCCGGCATCAAAGCTCGAGAGATCATATTCATGTTAGCCCTTACCATCCTATAGGCCCACCCTACTGACCTATATGTACCTCTATCGTAAGTC
>oligos_0_CTGGCTCCTCTGTATGTTGGAGAAT_CCTATATGTACCTCTATCGTAAGTC_1171
CTGGCTCCTCTGTATGTTGGAGAATGTGGTTAATAGTGGCTGCCACTTGGCAGGAAGACGCAGTTCTTCGGACCGACACAGTGTGGCTGGACCTTAGTCCGGTAGGGGGAACCGCATAGCTAGTTGGTTCATTCCTATATGTACCTCTATCGTAAGTC
>oligos_0_CTGGCTCCTCTGTATGTTGGAGAAT_CCTATATGTACCTCTATCGTAAGTC_1172
CTGGCTCCTCTGTATGTTGGAGAATCGAATCATTGTGAGGTTGTTTTGTAGTTGGTATTAAACTCTGTCTGAATGCTCCGATATTCATCCAATGGCGGCAAGTCCTGGTCTAAGGTTATCTCTACGACCCCATCCTATATGTACCTCTATCGTAAGTC
>oligos_0_CTGGCTCCTCTGTATGTTGGAGAAT_CCTATATGTACCTCTATCGTAAGTC_1173
CTGGCTCCTCTGTATGTTGGAGAATGTCTCCAGTATTGGTGTCTTACTTAATGTTCGGAAGCTATAACTAGCAGTTCGTTTGGAAACGTGAGCTTTCTTAAAGGCTTTGGAGCGTACGATTTCTAGCGCCCATCCTATATGTACCTCTATCGTAAGTC
>oligos_0_CTGGCTCCTCTGTATGTTGGAGAAT_CCTATATGTACCTCTATCGTAAGTC_1174
CTGGCTCCTCTGTATGTTGGAGAATGATACTCGTTTGAGGTAGGGTCTACTTGGACACGAGTGTTGAACTCCCAAGGCGGTATCCGGGGAACGAGACGACGGTCTCTAGGGGGTGGGCCTGGTCCGGCTTGATCCTATATGTACCTCTATCGTAAGTC
>oligos_0_CTGGCTCCTCTGTATGTTGGAGAAT_CCTATATGTACCTCTATCGTAAGTC_1175
CTGGCTCCTCTGTATGTTGGAGAATCCCGCCCCTCCGTCTTCAATGCCCCTGCTCATAGTCTCAGTACGATCGGGTGGCAATGGCCTTCCGCGTCTGGACCCGTTACCTACGCCGATATGCGGGCGGCGTTTTCCTATATGTACCTCTATCGTAAGTC
>oligos_0_CTGGCTCCTCTGTATGTTGGAGAAT_CCTATATGTACCTCTATCGTAAGTC_1176
CTGGCTCCTCTGTATGTTGGAGAATGAACTCCAACCCTCGCGGAGGATAGCGCTCACATGGCACCAACATATTTGGAAGAGACCGTGGTCCATCTCGTATTGTCGAGAGATCATATAACATCACTTATTGCATCCTATATGTACCTCTATCGTAAGTC
>oligos_0_CTGGCTCCTCTGTATGTTGGAGAAT_CCTATATGTACCTCTATCGTAAGTC_1177
CTGGCTCCTCTGTATGTTGGAGAATCCGTAGTGCTCGGTTACTTTGTACTGAAGCCCCGTAGTCACAATTGGGATCCCCCGCAGGATTGATCGCGACTCGCTCCATTTGGTATCCATCTAGGTAGTTCCACCACCTATATGTACCTCTATCGTAAGTC
>oligos_0_CTGGCTCCTCTGTATGTTGGAGAAT_CCTATATGTACCTCTATCGTAAGTC_1178
CTGGCTCCTCTGTATGTTGGAGAATGTGGTAGTAATCTTCTCTCGGGCGTTCCGGGGAAGTGTGTTTGTTGTGAGTTGGCAATAATGGTAGAAGAGCATGTGTAGCCGAGTGTCTATCACGACGTTATTTCCACCTATATGTACCTCTATCGTAAGTC
>oligos_0_CTGGCTCCTCTGTATGTTGGAGAAT_CCTATATGTACCTCTATCGTAAGTC_1179
CTGGCTCCTCTGTATGTTGGAGAATCGAATCTGCTGGCAGTCCAATGAACAATTAGGGTTTTCAGACGGAGGCGGCAACGACTCCGTCGTAACCACATGGTGAACCATTAACTGGGTTCGCTGATCGCTTGATCCTATATGTACCTCTATCGTAAGTC
>oligos_0_CTGGCTCCTCTGTATGTTGGAGAAT_CCTATATGTACCTCTATCGTAAGTC_1180
CTGGCTCCTCTGTATGTTGGAGAATGTCATCCCCGTATAGACCTTCATCAGTCTTTCCTCCTTGGGTATTAGCCACTTGGCACAAGTGGCATAGCTACCTTCGTCGGGGATCTGACAAGATATTACCCCTAGACCTATATGTACCTCTATCGTAAGTC
>oligos_0_CTGGCTCCTCTGTATGTTGGAGAAT_CCTATATGTACCTCTATCGTAAGTC_1181
CTGGCTCCTCTGTATGTTGGAGAATGATACATCATCCAAAACGCCAGGCGACTTTCTTGCTTGTTAAGTATAGCATAGTTTGTTGAATGGACCCTTCCGGATTGTTATGGCTGTGGAAGTCTAATTGGCACCACCTATATGTACCTCTATCGTAAGTC
>oligos_0_CTGGCTCCTCTGTATGTTGGAGAAT_CCTATATGTACCTCTATCGTAAGTC_1182
CTGGCTCCTCTGTATGTTGGAGAATCCCGCCGACATTTTAGAATCGTCGCACAGCCTCACTAGCAAGTGCCGATACAAACATGGGAAAACGACGTCCTATGGGTGCGGCTACATAAATCAGAATTCTCGCGCACCTATATGTACCTCTATCGTAAGTC
>oligos_0_CTGGCTCCTCTGTATGTTGGAGAAT_CCTATATGTACCTCTATCGTAAGTC_1183
CTGGCTCCTCTGTATGTTGGAGAATGAACATCGGGATATACCGGGAATCGACTAAAAATCGCCTATTCAAGCATACCTCATATTAACACCAAGTTAAAAGGAGCTCACTTTATCTGTGGCGGACCTGCATCCACCTATATGTACCTCTATCGTAAGTC
>oligos_0_CTGGCTCCTCTGTATGTTGGAGAAT_CCTATATGTACCTCTATCGTAAGTC_1184
CTGGCTCCTCTGTATGTTGGAGAATCCGTAGATTCGCTATGGGTGGTTCAGATGGCATTCCTAAGGTGTTTATTTGCCGATCGTATGTCCGATTCTAATTATGGTAAGGCGTGCGTTTTGTCCATCGCTTGATCCTATATGTACCTCTATCGTAAGTC
>oligos_0_CTGGCTCCTCTGTATGTTGGAGAAT_CCTATATGTACCTCTATCGTAAGTC_1185
CTGGCTCCTCTGTATGTTGGAGAATGTGGTACGGCGCCTCGACGCTTAGGCTTGGAGATGGGGATTATTCGCAAGAATCCGTTTCCGGGAGGGACGTTTGCGACGACCCTCTTCAGCAGACATCGGACACATTCCTATATGTACCTCTATCGTAAGTC
>oligos_0_CTGGCTCCTCTGTATGTTGGAGAAT_CCTATATGTACCTCTATCGTAAGTC_1186
CTGGCTCCTCTGTATGTTGGAGAATCGTGTATGTGGGATCAGCTGGCCGCTTCCTATCCCCCTGATTGCCACAACACACATACAATTAGGCGCCTTACTCATATCGCTACAACCTGTAGAGCACTTCTTCATTCCTATATGTACCTCTATCGTAAGTC
>oligos_0_CTGGCTCCTCTGTATGTTGGAGAAT_CCTATATGTACCTCTATCGTAAGTC_1187
CTGGCTCCTCTGTATGTTGGAGAATGTCATCGATTGACTACCAGCCAGCCGCAGGAAGTTGATTACACGCACTGATCTACTGTTCATCTATAAGTCTCGTAGTTACCGGCCGGACTATGTTTATCCAGAGCATCCTATATGTACCTCTATCGTAAGTC
>oligos_0_CTGGCTCCTCTGTATGTTGGAGAAT_CCTATATGTACCTCTATCGTAAGTC_1188
CTGGCTCCTCTGTATGTTGGAGAATGATACATGGTACACTTGACATTTGAACTTTTTCGTCCCGGAGCTAGGGTTCGCAATTACCGAGACGCGCGACGTGCGCACGGTGACTAATAGACGCTATCACTTCATTCCTATATGTACCTCTATCGTAAGTC
>oligos_0_CTGGCTCCTCTGTATGTTGGAGAAT_CCTATATGTACCTCTATCGTAAGTC_1189
CTGGCTCCTCTGTATGTTGGAGAATCCCGGTGGTTGCTAATCCCACGCATTGGAGAGCCGCTACTATGATGGCTGCTCGGAGGAGATCAGAGACTGTAGCTTACTGCGTGAAGTTATCCGCCGTCGAACAGATCCTATATGTACCTCTATCGTAAGTC
>oligos_0_CTGGCTCCTCTGTATGTTGGAGAAT_CCTATATGTACCTCTATCGTAAGTC_1190
CTGGCTCCTCTGTATGTTGGAGAATGAACATGTATGGAGGGGGTAATAAGTGCGCTGGCGCCTACTGATAGCTAGAGTCGCCATCGCCGGTAGTGATTTCAATAGACTGTCCCGCTGGCCTGTCCGGAGGATTCCTATATGTACCTCTATCGTAAGTC
>oligos_0_CTGGCTCCTCTGTATGTTGGAGAAT_CCTATATGTACCTCTATCGTAAGTC_1191
CTGGCTCCTCTGTATGTTGGAGAATCCGTACGAACAGTGCCTGTATGGGTCTCGTGTTTGCGGAGATCGTTAGTGGCTCAAACTCGTCCTGCTTTCGTCACTCACTATCCAATTCGGCCGTGGCGAAGGGTGACCTATATGTACCTCTATCGTAAGTC
>oligos_0_CTGGCTCCTCTGTATGTTGGAGAAT_CCTATATGTACCTCTATCGTAAGTC_1192
CTGGCTCCTCTGTATGTTGGAGAATGTGCCAACTGATGTCTCTGCATCTGGGGGAACGTAAACCGTGTCCGTTGTGTCTAAAGTCAGCCACCTCCAGATAGTTTGAGTATCTCCTTACTAACGCAATCCCCATCCTATATGTACCTCTATCGTAAGTC
>oligos_0_CTGGCTCCTCTGTATGTTGGAGAAT_CCTATATGTACCTCTATCGTAAGTC_1193
CTGGCTCCTCTGTATGTTGGAGAATCGTGTAATCTTGCGTTAACCCCTGTTGAAGGACGCATGGTTGACTGCCGGTATTTTACAGAGATCTCTTCAATGGTGGAGCATATGGCCTAAACAAATATTTGAGCATCCTATATGTACCTCTATCGTAAGTC
>oligos_0_CTGGCTCCTCTGTATGTTGGAGAAT_CCTATATGTACCTCTATCGTAAGTC_1194
CTGGCTCCTCTGTATGTTGGAGAATGTCATGATATTGAGACGCAACGACTGTGGCCATCATTGGGGATAGTGGATAAGTGACGATGGCGACTTTGGGCTTTTATAAAAGGTAGACGCGACAATGGAAGGTTTTCCTATATGTACCTCTATCGTAAGTC
>oligos_0_CTGGCTCCTCTGTATGTTGGAGAAT_CCTATATGTACCTCTATCGTAAGTC_1195
CTGGCTCCTCTGTATGTTGGAGAATGATACAATAGCCGCATCTAGGAGGCCCCTGTGGCATTTTGGTAAATCCATGGCGGTCTTACGTGGGGTAGTTACCCTACGGGGATCATGTAGGTTGGCTTTTGCGATTCCTATATGTACCTCTATCGTAAGTC
>oligos_0_CTGGCTCCTCTGTATGTTGGAGAAT_CCTATATGTACCTCTATCGTAAGTC_1196
CTGGCTCCTCTGTATGTTGGAGAATCCCGGTCTGATTACGACATCACGAAGCCCACTGCGAGCGAGCAGACATGTTACAACAGTCTGTTATAGGTCCGGCTATGGCCCCAAACGACAGGTGACGGTCCTGGCACCTATATGTACCTCTATCGTAAGTC
>oligos_0_CTGGCTCCTCTGTATGTTGGAGAAT_CCTATATGTACCTCTATCGTAAGTC_1197
CTGGCTCCTCTGTATGTTGGAGAATGAACAAAATTACAAAGCCACGTATGTGATTCTCCGCTATTTTGTGGTCGTTGGCCGTTAGTTCGTGACGTAGCTAAACAAAACCGGCTTCGATGAACCCCAGGCACCACCTATATGTACCTCTATCGTAAGTC
>oligos_0_CTGGCTCCTCTGTATGTTGGAGAAT_CCTATATGTACCTCTATCGTAAGTC_1198
CTGGCTCCTCTGTATGTTGGAGAATCCGTACCCGAGTAGCTCCCTTTGTCAGATAGGTGGGGGTGCAGCCTCCGAACCGTCTAACATCCCGTCCGATCAAGCAACACTCCGTCGAGTCATGAGAGAGTAATTTCCTATATGTACCTCTATCGTAAGTC
>oligos_0_CTGGCTCCTCTGTATGTTGGAGAAT_CCTATATGTACCTCTATCGTAAGTC_1199
CTGGCTCCTCTGTATGTTGGAGAATGTGCCATACTCTAATGGAAATACGTGGCAAATAATCGGCGGGTGTTTCTCGCCTTTCGAACCAAAATTCCCACTGTACAGACAGTCTAGACTGCACGCTCTAATAAGACCTATATGTACCTCTATCGTAAGTC
>oligos_0_CTGGCTCCTCTGTATGTTGGAGAAT_CCTATATGTACCTCTATCGTAAGTC_1200
CTGGCTCCTCTGTATGTTGGAGAATCGTGTTGAGATGGTCAGGCAATATGTGTAAAGAGTTATCAGAGGTCGAAGGCACGACTGGCCGTCCCCGGCCACGTCAGGTCAATCAGAGGAATTCAGGGTCATGCATCCTATATGTACCTCTATCGTAAGTC
>oligos_0_CTGGCTCCTCTGTATGTTGGAGAAT_CCTATATGTACCTCTATCGTAAGTC_1201
CTGGCTCCTCTGTATGTTGGAGAATGTCATGTGGGGGGGATGGAGGATCGACCAACGCCCTACGATCGGGTCAGACTTCTTCAACTGTACGTAGTAGGCAATCAGGTGACCAACATTCTCAGATCCCTCCGCACCTATATGTACCTCTATCGTAAGTC
>oligos_0_CTGGCTCCTCTGTATGTTGGAGAAT_CCTATATGTACCTCTATCGTAAGTC_1202
CTGGCTCCTCTGTATGTTGGAGAATGATAGGACGCTGATCGCTTCGTCGGCAAGGCTCAATTACAGCGCTTTATTTGCCCGTTTGCACGACCAAGACTACTCCACGGCACACAATCAAGTTGTCTGAGCTAGACCTATATGTACCTCTATCGTAAGTC
>oligos_0_CTGGCTCCTCTGTATGTTGGAGAAT_CCTATATGTACCTCTATCGTAAGTC_1203
CTGGCTCCTCTGTATGTTGGAGAATCCCGGATACACATCACCCCGCGCTAGAATGGGTTGCCATTCGAAAGACGACTGGCCGTCGTCTCTTACGTCAGTTATATGCTAGGGACCTGCATCGGTGACTATCATTCCTATATGTACCTCTATCGTAAGTC
>oligos_0_CTGGCTCCTCTGTATGTTGGAGAAT_CCTATATGTACCTCTATCGTAAGTC_1204
CTGGCTCCTCTGTATGTTGGAGAATGAACAATGTGAGAGTGGGGCTACGGAACGAGAGATCTCTTGCGGATAGCAAAAATTCACCGAATGACTATTGCTATTTCTTGTCCGTCAGAAATACTTTCCATCGTGACCTATATGTACCTCTATCGTAAGTC
>oligos_0_CTGGCTCCTCTGTATGTTGGAGAAT_CCTATATGTACCTCTATCGTAAGTC_1205
CTGGCTCCTCTGTATGTTGGAGAATCGATCCGGCGCGAGATAAACCAATTTTGGCCATTGCTGAGTTCTTGTAGGGAGACACCGATGTTTTTAATGCATATCACATACATGCGGTAAGGACTAGAAGACTTTTCCTATATGTACCTCTATCGTAAGTC
>oligos_0_CTGGCTCCTCTGTATGTTGGAGAAT_CCTATATGTACCTCTATCGTAAGTC_1206
CTGGCTCCTCTGTATGTTGGAGAATGTGCCTCTGTACCGGTGAAGGAACGTCTTCGGCCAGCATAGCCCGAATGGAACTCGGATTCTCACCGGAAGAGCGCTGTGCCCCCGGTGCCTTCATATCTGATATGATCCTATATGTACCTCTATCGTAAGTC
>oligos_0_CTGGCTCCTCTGTATGTTGGAGAAT_CCTATATGTACCTCTATCGTAAGTC_1207
CTGGCTCCTCTGTATGTTGGAGAATCGTGTTCCACGGAAAAACAATGCTTTATGACCGGCGCGACGATTACGGAAACAATTCCGAAGCTGCGACGGTAACCTACTGGCCTTAGGTCGACGATGATATAAATTTCCTATATGTACCTCTATCGTAAGTC
>oligos_0_CTGGCTCCTCTGTATGTTGGAGAAT_CCTATATGTACCTCTATCGTAAGTC_1208
CTGGCTCCTCTGTATGTTGGAGAATGTCAAATAAGCTCCCTTATGGCATGGCCTGCAGTGCTTCTATGTTTTCCATACACGGCTCGGTGAATCTACAGGGGTAAGTATGATAATTCCTGACCGACCCGACATTCCTATATGTACCTCTATCGTAAGTC
>oligos_0_CTGGCTCCTCTGTATGTTGGAGAAT_CCTATATGTACCTCTATCGTAAGTC_1209
CTGGCTCCTCTGTATGTTGGAGAATGATAGGTAAAGGCCCCGCTTTTGCGTCATGTCTATTGATGCCGTCCAGCCTACTAGCACGCAAGTGTACCTGCAGGCGTTTGTCGACGGCATGTTCAGTAGCTCCGCACCTATATGTACCTCTATCGTAAGTC
>oligos_0_CTGGCTCCTCTGTATGTTGGAGAAT_CCTATATGTACCTCTATCGTAAGTC_1210
CTGGCTCCTCTGTATGTTGGAGAATCCCGGAACTCTCTAGGGGCCCGTCTCGCTAGAGCACTTCAGTCCCGAAGACCTATAGCATAGTAGAGGGCGATCATTTGAACTAGGTGTACTTCGGGTTGATTCGTGACCTATATGTACCTCTATCGTAAGTC
>oligos_0_CTGGCTCCTCTGTATGTTGGAGAAT_CCTATATGTACCTCTATCGTAAGTC_1211
CTGGCTCCTCTGTATGTTGGAGAATGAAGGAGCGGATTTTCCTAAGGATGACTGTAGCTACTGTGCGCAAGACAGGTTTCTAAGAAGAGGCCAAGATACCGGAGGTGCGGATGATAACGGTCAGTACCGTTTTCCTATATGTACCTCTATCGTAAGTC
>oligos_0_CTGGCTCCTCTGTATGTTGGAGAAT_CCTATATGTACCTCTATCGTAAGTC_1212
CTGGCTCCTCTGTATGTTGGAGAATCGATCCCTACAAACCTATGGGATTAGAGGGAGGCTCGAATAGGATCTGCGACTGGTTATGGTCTGTAACAAGGTGAAAGAGCAGCTATTTGCTAGTGCGCTGCATCCACCTATATGTACCTCTATCGTAAGTC
>oligos_0_CTGGCTCCTCTGTATGTTGGAGAAT_CCTATATGTACCTCTATCGTAAGTC_1213
CTGGCTCCTCTGTATGTTGGAGAATGTGCCTGGAGCCTCTTTGACTCGGTTCCGTGAGGATATCTGATTCGGGGGATCTGTTACCCTTATCACCTCCCCAGCTTGCGATCCCAGCGGAGTCCAGCATGATCCACCTATATGTACCTCTATCGTAAGTC
>oligos_0_CTGGCTCCTCTGTATGTTGGAGAAT_CCTATATGTACCTCTATCGTAAGTC_1214
CTGGCTCCTCTGTATGTTGGAGAATCGTGACCTGGACCAGGATTCCCATGGATTCGTACTTGGTTATTCAGGCCGACTCATGTGCAGATTCTTACAATCGACTAAATCCATCACTGTATGTGCTGGTCGAGATCCTATATGTACCTCTATCGTAAGTC
>oligos_0_CTGGCTCCTCTGTATGTTGGAGAAT_CCTATATGTACCTCTATCGTAAGTC_1215
CTGGCTCCTCTGTATGTTGGAGAATGTCAAAACGTATTCCGGCCATTTCCACCCATCTCAGTGAGAGTGGCTTCAAAGTGCCTTAACCACCAGAAATCCGTGACAACCGTCTTCAATGGAAGCGGTACGAGATCCTATATGTACCTCTATCGTAAGTC
>oligos_0_CTGGCTCCTCTGTATGTTGGAGAAT_CCTATATGTACCTCTATCGTAAGTC_1216
CTGGCTCCTCTGTATGTTGGAGAATGATAGCCTTTGGCGACACAGTGATTCTCGACCCGGATCCCGAATTCAGGGAACTCTCTTAGATTGGACGCCACCGTCAACTGGAACTACGCCTAGTATACTACGCGCACCTATATGTACCTCTATCGTAAGTC
>oligos_0_CTGGCTCCTCTGTATGTTGGAGAAT_CCTATATGTACCTCTATCGTAAGTC_1217
CTGGCTCCTCTGTATGTTGGAGAATCCGAGCACCAAAAGTACAGACAGATTCCCGCTAATCACCCACCTACGTTTCCTCGGCTATAATGTAAATGCCGCGATGACATCCTGTATTGTTTACTACATTTATGATCCTATATGTACCTCTATCGTAAGTC
>oligos_0_CTGGCTCCTCTGTATGTTGGAGAAT_CCTATATGTACCTCTATCGTAAGTC_1218
CTGGCTCCTCTGTATGTTGGAGAATGAAGGACAATGGTGCGGTCGCAGGCGGAAGAGGTTCCATGCTGTAAAGACCTGCGGGTGGTGCCCTCCGTCTTGCCTGCTCTCATATGACGACGCCGACCTGAAGGCACCTATATGTACCTCTATCGTAAGTC
>oligos_0_CTGGCTCCTCTGTATGTTGGAGAAT_CCTATATGTACCTCTATCGTAAGTC_1219
CTGGCTCCTCTGTATGTTGGAGAATCGATCGTATCGTTGGAGGGGCGCAACTGGGCGCGTTGCTTCCTCAGCGGCTCGACTCCCGAGTTTATCGGGCCTCGGACTGTGCTCGCCTGAGGTAAAAATCGGAGATCCTATATGTACCTCTATCGTAAGTC
>oligos_0_CTGGCTCCTCTGTATGTTGGAGAAT_CCTATATGTACCTCTATCGTAAGTC_1220
CTGGCTCCTCTGTATGTTGGAGAATGTGCCTGCGGACTTGTTTATGTTGGTCATCGATTCGGTGTTTGGAGGATGATGGTGCAAGATTATTACGATCATCGGTACGCGCTCTGATCCGTTCAGAAACCGGTGACCTATATGTACCTCTATCGTAAGTC
>oligos_0_CTGGCTCCTCTGTATGTTGGAGAAT_CCTATATGTACCTCTATCGTAAGTC_1221
CTGGCTCCTCTGTATGTTGGAGAATCGTGACGGATCCTTTGCGCGGCATAACTCTTACGTCTTGAGAGCGCCTATGGTACGTCTGCTCGTTGAACGGGCACCGTTCTTCTGCCTGCCAATGCGGGGACCACCACCTATATGTACCTCTATCGTAAGTC
>oligos_0_CTGGCTCCTCTGTATGTTGGAGAAT_CCTATATGTACCTCTATCGTAAGTC_1222
CTGGCTCCTCTGTATGTTGGAGAATGTCAATGGCTCCCCTACCGTACTGAGATCGGTGAGGCTGCTCCATCGGCTAGACTATCTGCGGTGAGAAATCGTCTCGATCCTAGATGTGCGAGAGGAATTGGCCCATCCTATATGTACCTCTATCGTAAGTC
>oligos_0_CTGGCTCCTCTGTATGTTGGAGAAT_CCTATATGTACCTCTATCGTAAGTC_1223
CTGGCTCCTCTGTATGTTGGAGAATGATAGCGGCGTGTGTCAACGTTGTCAGGGACCGCCCCGGCAAAGGATTTGTCTGGAACTACCATCTGATCACTCGCAATGAAGGTTGAAACGTTAATGACCATCGTGACCTATATGTACCTCTATCGTAAGTC
>oligos_0_CTGGCTCCTCTGTATGTTGGAGAAT_CCTATATGTACCTCTATCGTAAGTC_1224
CTGGCTCCTCTGTATGTTGGAGAATCCGAGCTATGTTGAGCACCCACTGTTTATACGACGCAGCGGGACGTGTATAGGCGTAAGATTGTATTCTCTGCCTAAGCACCACTTGTGTGGGCGTAGCGCCGCCCATCCTATATGTACCTCTATCGTAAGTC
>oligos_0_CTGGCTCCTCTGTATGTTGGAGAAT_CCTATATGTACCTCTATCGTAAGTC_1225
CTGGCTCCTCTGTATGTTGGAGAATGAAGGTTTTTACAGAGATGCGTGGTAGAGTTATCAGTTTTCGCGACTGAGTAGACGTTACCGATTGGGCGAAAGCTCGTTGTGCTGCCGCAAAGTAGATGATTATGATCCTATATGTACCTCTATCGTAAGTC
>oligos_0_CTGGCTCCTCTGTATGTTGGAGAAT_CCTATATGTACCTCTATCGTAAGTC_1226
CTGGCTCCTCTGTATGTTGGAGAATCGATCGACCAAGAGGCGCCGTGATAAATTCCGCATGTGCCGCTGTCAACCCAGCTGGTACATCGAACGGACATGGCTTCGCTTACAGTCAAATCTCGGGTTAGGGTGACCTATATGTACCTCTATCGTAAGTC
>oligos_0_CTGGCTCCTCTGTATGTTGGAGAAT_CCTATATGTACCTCTATCGTAAGTC_1227
CTGGCTCCTCTGTATGTTGGAGAATGTGCGCGTACCTTTTTGGGTTTGGTGATAATCTACGTCATAAAATATTCTTATCATAAACAAGGTCGTTGCTCAGGCCTAATAGGTAGCCAAGGTAAACAGGGGAGATCCTATATGTACCTCTATCGTAAGTC
>oligos_0_CTGGCTCCTCTGTATGTTGGAGAAT_CCTATATGTACCTCTATCGTAAGTC_1228
CTGGCTCCTCTGTATGTTGGAGAATCGTGAGACACTAGTCAGGTATACGCTGCGATAAAGCCCTGAAGATGTTCTTGACTGCCGGACCCAAGTCTCTTGTAATGTGTGCTAGTTCTCGTCAAGTTTTTCTTTTCCTATATGTACCTCTATCGTAAGTC
>oligos_0_CTGGCTCCTCTGTATGTTGGAGAAT_CCTATATGTACCTCTATCGTAAGTC_1229
CTGGCTCCTCTGTATGTTGGAGAATGTCAATCTTGACTCTGGTATAAGATACACCACCAACAACGACGCAGCCAGGATGGCACCAAGCGTCTACGAGTGCCTGTTGTCATGAGTTGATGAATGTTGGTGCCATCCTATATGTACCTCTATCGTAAGTC
>oligos_0_CTGGCTCCTCTGTATGTTGGAGAAT_CCTATATGTACCTCTATCGTAAGTC_1230
CTGGCTCCTCTGTATGTTGGAGAATGATTACTCAGAGGCAGTAGTTCAATATAAAGATCAGCGCCGACTCTGAGATGTACCTATGCTGGCCCTAAGCACGCATTGCCTACACATTCGAGCCCCATATCACATTCCTATATGTACCTCTATCGTAAGTC
>oligos_0_CTGGCTCCTCTGTATGTTGGAGAAT_CCTATATGTACCTCTATCGTAAGTC_1231
CTGGCTCCTCTGTATGTTGGAGAATCCGAGGCTAGCACTCGGACGGCTCGGAAACTGAACTGCAGCCAAAGAATGGCCTTGAATCAAAGAAGCCGAAGCCAATGCCTTGAGGGGCATGTATTCATAGACGTGACCTATATGTACCTCTATCGTAAGTC
>oligos_0_CTGGCTCCTCTGTATGTTGGAGAAT_CCTATATGTACCTCTATCGTAAGTC_1232
CTGGCTCCTCTGTATGTTGGAGAATGAAGGTAGCCTGGACTCGCTCCATTATACTTGGGAACTGGAAGCATACCATTAAGGTCTGGTATTCTAAGTGCTGAGCCTACTTACGATTCAAGATTGCCAGGAAAGACCTATATGTACCTCTATCGTAAGTC
>oligos_0_CTGGCTCCTCTGTATGTTGGAGAAT_CCTATATGTACCTCTATCGTAAGTC_1233
CTGGCTCCTCTGTATGTTGGAGAATCGATGAATTTCAACGTGGCTGTAACCATCTCGTATTGAAACTTGAGAGGTTTATGCGCTTACCCACACTTAACCGAGGACTTCTCTGACCGCGCTCCTTGCTGTGGCACCTATATGTACCTCTATCGTAAGTC
>oligos_0_CTGGCTCCTCTGTATGTTGGAGAAT_CCTATATGTACCTCTATCGTAAGTC_1234
CTGGCTCCTCTGTATGTTGGAGAATGTGCGCCGGATGTGGGCACCACCCTCGTAAACCCCCTTAGAGCGGCGCTAACAAGGTCGAGATAGGAACCGAAGTGCACTAGACGCGAGGTACCCCCTTACCAATGATCCTATATGTACCTCTATCGTAAGTC
>oligos_0_CTGGCTCCTCTGTATGTTGGAGAAT_CCTATATGTACCTCTATCGTAAGTC_1235
CTGGCTCCTCTGTATGTTGGAGAATCGTGAGTAGAGATCCTCTCCGCCCACGTTCCAGCGTCTCCACGCTAATATCATTCCGCGGGTTTGACAAAAATGGTGAGTACGCTAGTTATTAGGGACTGGGATTCCACCTATATGTACCTCTATCGTAAGTC
>oligos_0_CTGGCTCCTCTGTATGTTGGAGAAT_CCTATATGTACCTCTATCGTAAGTC_1236
CTGGCTCCTCTGTATGTTGGAGAATCCCCAACGCAGTCTGCGAATTGCTGCGCCTGCTTCTTCCTCCGTTCGTTGGTTAAGTCTCCGCGTTGCACGGTACCTGATCGGCAGGCCATTCACTGTTGAGTCCGCACCTATATGTACCTCTATCGTAAGTC
>oligos_0_CTGGCTCCTCTGTATGTTGGAGAAT_CCTATATGTACCTCTATCGTAAGTC_1237
CTGGCTCCTCTGTATGTTGGAGAATGATTACAAGTCGACATCACCCCCTGTGGGGATCCTTTGGTAGGCGTGGTCGCCTAGTTCTGATAATCTTATTGCAACATCTGTTTTGCGTGGTTATCTGCATTCTTTTCCTATATGTACCTCTATCGTAAGTC
>oligos_0_CTGGCTCCTCTGTATGTTGGAGAAT_CCTATATGTACCTCTATCGTAAGTC_1238
CTGGCTCCTCTGTATGTTGGAGAATCCGAGGGGGTTCCGAATGAGCACGAGTACCCGCCTGCTTGCTTAGAGGTTGACTGGTGTACTTCGGCGCTCATCATCCAATGGCCACGGGTCTTGACCAAAACGCGCACCTATATGTACCTCTATCGTAAGTC
>oligos_0_CTGGCTCCTCTGTATGTTGGAGAAT_CCTATATGTACCTCTATCGTAAGTC_1239
CTGGCTCCTCTGTATGTTGGAGAATGAAGCCAATGGAGTGATAACTCAGCGTGTTCGCAGGACGGAGAACTGTCGCTAAGAGCCCGACAGATGCACTATTGGGGCATGTATATAGAGCGCTCGAAACATGCATCCTATATGTACCTCTATCGTAAGTC
>oligos_0_CTGGCTCCTCTGTATGTTGGAGAAT_CCTATATGTACCTCTATCGTAAGTC_1240
CTGGCTCCTCTGTATGTTGGAGAATCGATGATGCCGTCCAGCCACTCTCTCCGTAGCCTGCGCGGTCAGCCCGCCGTAGGGTCAGGTCATCGAAGTTAGGCACCGCCACTCGCGCATTAGAATGTCAAAATTTCCTATATGTACCTCTATCGTAAGTC
>oligos_0_CTGGCTCCTCTGTATGTTGGAGAAT_CCTATATGTACCTCTATCGTAAGTC_1241
CTGGCTCCTCTGTATGTTGGAGAATGTGCGGTCCACCTTCTCCGTGAATTCCAGCAGCTTGGTCAATGCTTTTCCATTAGTGAGGCCTCAGAAGCGCTGGCGCGGGACTTTAAACTGGAGATATCACTGCCATCCTATATGTACCTCTATCGTAAGTC
>oligos_0_CTGGCTCCTCTGTATGTTGGAGAAT_CCTATATGTACCTCTATCGTAAGTC_1242
CTGGCTCCTCTGTATGTTGGAGAATCGTCGGGTTACACAGGATGAATTAACAGTAGTGCGGCGTGATGCTGAGTAACCCAGATAAGACAGACGGTTTCGCGCGACCCCGCGGCTCTATCAGAATTCTCGCGCACCTATATGTACCTCTATCGTAAGTC
>oligos_0_CTGGCTCCTCTGTATGTTGGAGAAT_CCTATATGTACCTCTATCGTAAGTC_1243
CTGGCTCCTCTGTATGTTGGAGAATCCCCAAGTTCTTAGACGGGGCCCACTTGGGCAAAGGTCTGCGCAGAGCATACATATAGTGAAAAACCAGGTTCCATCTACTCGCTTAATGCGCCGTTAGACGCTTGATCCTATATGTACCTCTATCGTAAGTC
>oligos_0_CTGGCTCCTCTGTATGTTGGAGAAT_CCTATATGTACCTCTATCGTAAGTC_1244
CTGGCTCCTCTGTATGTTGGAGAATGATTAGGTGCTTGATGAAATCGATTACCTCTGCACATCGGTAGTACTAATCTGGTTATGCGATCCGCATGATACCAAGCACAGCAAGTTGCATCTTCGACCCTCAGATCCTATATGTACCTCTATCGTAAGTC
>oligos_0_CTGGCTCCTCTGTATGTTGGAGAAT_CCTATATGTACCTCTATCGTAAGTC_1245
CTGGCTCCTCTGTATGTTGGAGAATCCGACAGAAAGTGAGAAGGGTTTAAGTCGGGCACCCCTATACGAAGTCGACTCGTGGTGCGAGGTGTATGAACCACCGACCGTGTAGCTACTCCGTAGGTTATGGATTCCTATATGTACCTCTATCGTAAGTC
>oligos_0_CTGGCTCCTCTGTATGTTGGAGAAT_CCTATATGTACCTCTATCGTAAGTC_1246
CTGGCTCCTCTGTATGTTGGAGAATGAAGCCTCCTACGGTCAGTTAACGCTTTCGCTGGCTGGTAATTAAAGGAATCCAAGAGGGTAGAATTGACGGGATTCATAAGTCCTATAATCGGCGGCGAGGTTAAGACCTATATGTACCTCTATCGTAAGTC
>oligos_0_CTGGCTCCTCTGTATGTTGGAGAAT_CCTATATGTACCTCTATCGTAAGTC_1247
CTGGCTCCTCTGTATGTTGGAGAATCGATGTCCGCAACTCAGTTTCAGGCCGTTACCTTATGTCCAGGGACTATCCTGTCTCTTGAGTTTAGCTGACTGTCCCCACACCCGTTTTCCGGTAATGCCGGTCTGACCTATATGTACCTCTATCGTAAGTC
>oligos_0_CTGGCTCCTCTGTATGTTGGAGAAT_CCTATATGTACCTCTATCGTAAGTC_1248
CTGGCTCCTCTGTATGTTGGAGAATGTGCGGAATGGGGTAACCTAGGAACAGGGACGTTTGGTCGAACTATTCGAGACAGTGCTGGTGAATAAATAGGTTAGGTTAGCGGAGGCTGTCTGCTAGGACGTCTGACCTATATGTACCTCTATCGTAAGTC
>oligos_0_CTGGCTCCTCTGTATGTTGGAGAAT_CCTATATGTACCTCTATCGTAAGTC_1249
CTGGCTCCTCTGTATGTTGGAGAATCGTCGGCGCCAAAGGGCGCGAGTGGCCGGGGCGCGCGGGACTTTATCTGATTCGCTTGTGCCTCCTTATCGTAGATCTAGGTACGGGAGCGGGCGCATACTAATAAGACCTATATGTACCTCTATCGTAAGTC
>oligos_0_CTGGCTCCTCTGTATGTTGGAGAAT_CCTATATGTACCTCTATCGTAAGTC_1250
CTGGCTCCTCTGTATGTTGGAGAATCCCCATAAACGCCACTTTCGTAAATTTCGACTCACTTCCTCCGTATGGAATCATTCGACTCAGGCTGATACCCATCCTGCCTAGTGGTAATTTGAATGAGATGCGATTCCTATATGTACCTCTATCGTAAGTC
>oligos_0_CTGGCTCCTCTGTATGTTGGAGAAT_CCTATATGTACCTCTATCGTAAGTC_1251
CTGGCTCCTCTGTATGTTGGAGAATGATTAGCGAAGTATGGCCCCTCGATTGCGTCTCGGCATACCGCCATCATAACCCTCTGGAACTACCAAAGCCCCAGACAATGTACCGTAGGTTATGGAACTCCTGGCACCTATATGTACCTCTATCGTAAGTC
>oligos_0_CTGGCTCCTCTGTATGTTGGAGAAT_CCTATATGTACCTCTATCGTAAGTC_1252
CTGGCTCCTCTGTATGTTGGAGAATCCGACAGTGATTGGACCATGGGTTATTAAATGCTAATCGACCGGTGCTGTCCGCGCCACAATCGGTGGTCAAGGTCCCTAACCCTATAACAGCCCCATTCCCGCACCACCTATATGTACCTCTATCGTAAGTC
>oligos_0_CTGGCTCCTCTGTATGTTGGAGAAT_CCTATATGTACCTCTATCGTAAGTC_1253
CTGGCTCCTCTGTATGTTGGAGAATGAAGCGCGGTGGGAGAGCTAAGCAGAGACCACACCAGCCCGTTAACGTGTAGTCGCTTCAGGATGTCCCACACTTTCACCGTGTAGCAGCGGTTCAAATTATAACTGACCTATATGTACCTCTATCGTAAGTC
>oligos_0_CTGGCTCCTCTGTATGTTGGAGAAT_CCTATATGTACCTCTATCGTAAGTC_1254
CTGGCTCCTCTGTATGTTGGAGAATCGATGTGAAAGCGTCCCCCTACACTGGGTCTAGGCTTTCATGTACTCCGTACTCGGCAACACCTTGACCCACTGTAGCACATCGGTACGGTTCCCGACTCTCCTTGATCCTATATGTACCTCTATCGTAAGTC
>oligos_0_CTGGCTCCTCTGTATGTTGGAGAAT_CCTATATGTACCTCTATCGTAAGTC_1255
CTGGCTCCTCTGTATGTTGGAGAATGTCTGTAACTCTGTCTGTCGGCTATAATCCTTTTCAACGTCTTCGCTCCCTGTAGGTCTGGTAAGATATCCGACTTTGGGGCTGTACGGTCAGACAGTGCATTATGATCCTATATGTACCTCTATCGTAAGTC
>oligos_0_CTGGCTCCTCTGTATGTTGGAGAAT_CCTATATGTACCTCTATCGTAAGTC_1256
CTGGCTCCTCTGTATGTTGGAGAATCGTCGCTCGGAAACATCTTAAACAGATGTCCAATGTGCCTCCACTTTAGGACGCATGCGCTGAAGGGGATGAGACGGGTCTATCCCTTGATGTCCTGACAGGTTAAGACCTATATGTACCTCTATCGTAAGTC
>oligos_0_CTGGCTCCTCTGTATGTTGGAGAAT_CCTATATGTACCTCTATCGTAAGTC_1257
CTGGCTCCTCTGTATGTTGGAGAATCCCCATTCGATCACACACGTATACAAAATAGGTTAGCGGAGCAGCGTATAGTTCCCGGATGATATAATGCCATAATATGTTTGCATTTTTGGTTCCTCGATGGACATTCCTATATGTACCTCTATCGTAAGTC
>oligos_0_CTGGCTCCTCTGTATGTTGGAGAAT_CCTATATGTACCTCTATCGTAAGTC_1258
CTGGCTCCTCTGTATGTTGGAGAATGATTTACAGTAACACGACAGTACTTTATTGGACAACTCGCCGTCAGCTTTAAATCAGTCGATATACGAGTATACGTGCACTCGCCTTAAACCCACGTGGCGGCGGTGACCTATATGTACCTCTATCGTAAGTC
>oligos_0_CTGGCTCCTCTGTATGTTGGAGAAT_CCTATATGTACCTCTATCGTAAGTC_1259
CTGGCTCCTCTGTATGTTGGAGAATCCGACACGACGTTTCAAGGCGTTGCTTGAGGGCAGGTTCCTCGAATTTTTGTAACCCAGATAACGGAAGATCATCAAGCATACCAAGGGGATGAGAGACGGCCCGATTCCTATATGTACCTCTATCGTAAGTC
>oligos_0_CTGGCTCCTCTGTATGTTGGAGAAT_CCTATATGTACCTCTATCGTAAGTC_1260
CTGGCTCCTCTGTATGTTGGAGAATGAAGCGGTTATAGTAGCCGTAACTACGAGAAGCGCTCAGGAGAAACGTTATCCTGGGTAGCTTGAAAACTCTGAACTCTATCCGGCTGGCTGCGGGTCATATCCACCACCTATATGTACCTCTATCGTAAGTC
>oligos_0_CTGGCTCCTCTGTATGTTGGAGAAT_CCTATATGTACCTCTATCGTAAGTC_1261
CTGGCTCCTCTGTATGTTGGAGAATCGAAATTTCAGAGTACTCCGTTACTGACTATCATACAATTTTTGAGATATTCGCTGGGCGACAATCTGGGAAGTTTTATATGTCGCATTATACAGTGCCAATCAAAGACCTATATGTACCTCTATCGTAAGTC
>oligos_0_CTGGCTCCTCTGTATGTTGGAGAAT_CCTATATGTACCTCTATCGTAAGTC_1262
CTGGCTCCTCTGTATGTTGGAGAATGTCTGTTCTGTGGCGGACCAAGACTACTGTAAGGATCCTCCAGAAGCTCGGTTAGGGAATTCGATTGACTAGAGACAGGCCGTACTTTCTGGTCCATCTGTGAAGGCACCTATATGTACCTCTATCGTAAGTC
>oligos_0_CTGGCTCCTCTGTATGTTGGAGAAT_CCTATATGTACCTCTATCGTAAGTC_1263
CTGGCTCCTCTGTATGTTGGAGAATCGTCGCAAATCACAGTCGTCTTGAGTAGCGCAGACACTTAACCGACATCCGCATCCGAGATATGGGTATAGGACATGAAAGGGGAGCAATTGCCTCCCCGAAGGTTTTCCTATATGTACCTCTATCGTAAGTC
>oligos_0_CTGGCTCCTCTGTATGTTGGAGAAT_CCTATATGTACCTCTATCGTAAGTC_1264
CTGGCTCCTCTGTATGTTGGAGAATCCCCTCTTAAAAAAGCTCTAAGTAATCAGAATTCATGACATCCATCGTGATTACGTAGCGAGGTCCACTCCCAGTGCACCGTGGTGAGGAAGACGCACCACGAGGATTCCTATATGTACCTCTATCGTAAGTC
>oligos_0_CTGGCTCCTCTGTATGTTGGAGAAT_CCTATATGTACCTCTATCGTAAGTC_1265
CTGGCTCCTCTGTATGTTGGAGAATGATTTAGCAGCATAGCCCGATCCCACATCCTCGGCACCGTTCACGACCCAACCGTATCAAGGTTTTACTGGGGACTAGCTGCACCGTCTCAAAGTAACTGGTATAAGACCTATATGTACCTCTATCGTAAGTC
>oligos_0_CTGGCTCCTCTGTATGTTGGAGAAT_CCTATATGTACCTCTATCGTAAGTC_1266
CTGGCTCCTCTGTATGTTGGAGAATCCGACTTCTCTCCTATCACACCGCACAGAGTTAGCCCAGGTCCCGAGACATTTGATACCTCATAACTATGAAAGATCGTGTCATCATCCTGTAACCTCCGCCTCCGCACCTATATGTACCTCTATCGTAAGTC
>oligos_0_CTGGCTCCTCTGTATGTTGGAGAAT_CCTATATGTACCTCTATCGTAAGTC_1267
CTGGCTCCTCTGTATGTTGGAGAATGTGGAGCAAGACCGTTCACCGGCTGGGGTCGGTCTTCGGCCTACCACCTATACACTTTTCGAGGAAGGACTGTTCCTTGAGATGGTGGGATAAAAAGTCTTAGGGTGACCTATATGTACCTCTATCGTAAGTC
>oligos_0_CTGGCTCCTCTGTATGTTGGAGAAT_CCTATATGTACCTCTATCGTAAGTC_1268
CTGGCTCCTCTGTATGTTGGAGAATCGAAATACCCGTGGGATAAATGCTTCCAACGGAAACAAACGGCAAGGCTGGTTGAATTGGAGGTCGGGTTTTTCCCGCAGTTAATATAGAGCCTAGGCCACTCGCGCACCTATATGTACCTCTATCGTAAGTC
>oligos_0_CTGGCTCCTCTGTATGTTGGAGAAT_CCTATATGTACCTCTATCGTAAGTC_1269
CTGGCTCCTCTGTATGTTGGAGAATGTCTGACGAGCCCGGTCTCGAAATGGACACGAGAAAAGGAATCGGATTAAGTAGATGTCTCAACCTGTTTCGCAAGTCCAACACCTATCCCGTACTACCCAGTCAGATCCTATATGTACCTCTATCGTAAGTC
>oligos_0_CTGGCTCCTCTGTATGTTGGAGAAT_CCTATATGTACCTCTATCGTAAGTC_1270
CTGGCTCCTCTGTATGTTGGAGAATCGTCCTAGGATTATCTAGCTGCTTCACCAAAGACAGTATGTAATGAAAGATCCGTTGCACGGTTTCGGTTTGTAGCCTATAGTCAGAGTGAATTAGTCAACCCAGCATCCTATATGTACCTCTATCGTAAGTC
>oligos_0_CTGGCTCCTCTGTATGTTGGAGAAT_CCTATATGTACCTCTATCGTAAGTC_1271
CTGGCTCCTCTGTATGTTGGAGAATCCCCTCAGGCCACCTTATACATACGTGTCCTAAGACTCACGTACGAGATACTGGGGTTATCCTGGCCTCGTTCGAAGCCCACAACTACGCCTACGCAGGGTACGAGATCCTATATGTACCTCTATCGTAAGTC
>oligos_0_CTGGCTCCTCTGTATGTTGGAGAAT_CCTATATGTACCTCTATCGTAAGTC_1272
CTGGCTCCTCTGTATGTTGGAGAATGATTTTAGTCCATACCCAATGTTCATAAACTGGTATATAAGAGTGTAGCGTGATAAAAGTAAAACCGTGAAACCTGCACTTAAAGCTTCCGCCGTCCCGTTCGGAGATCCTATATGTACCTCTATCGTAAGTC
>oligos_0_CTGGCTCCTCTGTATGTTGGAGAAT_CCTATATGTACCTCTATCGTAAGTC_1273
CTGGCTCCTCTGTATGTTGGAGAATCCGACTAACAGCAGGTGTCTACATTAGTAGTACGAGCAAAGTGACCGAGTCACAGGAATCAACGCATTATTACCCCTACCCGCGGTCTACAGTCGCATTTCTCGAGATCCTATATGTACCTCTATCGTAAGTC
>oligos_0_CTGGCTCCTCTGTATGTTGGAGAAT_CCTATATGTACCTCTATCGTAAGTC_1274
CTGGCTCCTCTGTATGTTGGAGAATGTGGAGGCGTGAGCCGAATCAAGTAATTCGACCTCAGGTTCTGGTTTGATGCCCGTACCGTCCCTTGCTTTAATGAACCTTGCAAACCCAAGCTGACAATTTGAGCATCCTATATGTACCTCTATCGTAAGTC
>oligos_0_CTGGCTCCTCTGTATGTTGGAGAAT_CCTATATGTACCTCTATCGTAAGTC_1275
CTGGCTCCTCTGTATGTTGGAGAATCGAAAAGGGCAACCCATGACACTTAACGTCGCCCCCCCTGGGTCCGACATGTGAAACTGGGTTCCACATTGGCTCTTTTAAAGTTACGTTCCGTCGGTATGGGGCGCACCTATATGTACCTCTATCGTAAGTC
>oligos_0_CTGGCTCCTCTGTATGTTGGAGAAT_CCTATATGTACCTCTATCGTAAGTC_1276
CTGGCTCCTCTGTATGTTGGAGAATGTCTGAGTCCATCCTTGGTAAGGCCGTGTCACTCGTCTGGGACCATAAATATCATATGCCACCATCCCCTTCATAAACAAGCCGCATCTAGCCATTAGGGGAAAATTTCCTATATGTACCTCTATCGTAAGTC
>oligos_0_CTGGCTCCTCTGTATGTTGGAGAAT_CCTATATGTACCTCTATCGTAAGTC_1277
CTGGCTCCTCTGTATGTTGGAGAATCGTCCTTTACGTGAATCACAACATGAGTAATAGCCATGATCGGATCGCATAACATAATCCCCGGACCGGTCTTTATAACAATTGATTCAGCCTGGGATGGCCGCCCATCCTATATGTACCTCTATCGTAAGTC
>oligos_0_CTGGCTCCTCTGTATGTTGGAGAAT_CCTATATGTACCTCTATCGTAAGTC_1278
CTGGCTCCTCTGTATGTTGGAGAATCCCCTGGCCCAGTCGTTGAACCAGTGCGTTCGCCACGTGGCCTAGGTAAGAACGGATGCGCCTTGTCCTACCAACGTTAGGCGTTGCACCAATGGCCTTGATGATCCACCTATATGTACCTCTATCGTAAGTC
>oligos_0_CTGGCTCCTCTGTATGTTGGAGAAT_CCTATATGTACCTCTATCGTAAGTC_1279
CTGGCTCCTCTGTATGTTGGAGAATGATTTTTTCAAAGCTGATGGAGAGCCCAGTAGCGGGGGTAGCGTACACTTCCAATTCGCAACGACAATATAATTGCGAGTGTGGCTGGTTGTGTCACGGGGACAAAGACCTATATGTACCTCTATCGTAAGTC
>oligos_0_CTGGCTCCTCTGTATGTTGGAGAAT_CCTATATGTACCTCTATCGTAAGTC_1280
CTGGCTCCTCTGTATGTTGGAGAATCCGTTTCTATATATTCGTGGCGCTGACCGACCCCCTCCGTGGGGGTCAGACTTCAGATCAGAGACAAAATGTCCCCCGTCGGCGCGGTTGACGGTTATGACTATAAGACCTATATGTACCTCTATCGTAAGTC
>oligos_0_CTGGCTCCTCTGTATGTTGGAGAAT_CCTATATGTACCTCTATCGTAAGTC_1281
CTGGCTCCTCTGTATGTTGGAGAATGTGGACAGCTATCGCTGATGTTGCAGCCGGGGACCACCTCATGGTAGGGTGCTCGACCAGACTAGACCTGGACCTAGCACTGTTTAACTTCGCTCGTTACTACGCGCACCTATATGTACCTCTATCGTAAGTC
>oligos_0_CTGGCTCCTCTGTATGTTGGAGAAT_CCTATATGTACCTCTATCGTAAGTC_1282
CTGGCTCCTCTGTATGTTGGAGAATCGAAAACTAAGCCATAGGTGCTAATTTTTTTGCGCATCTACTGAGAAATGTGGGTCGATCGCTCAGAGAAAGCACAATGACTAAGAACGCCCTTAACCTATCTTAAGACCTATATGTACCTCTATCGTAAGTC
>oligos_0_CTGGCTCCTCTGTATGTTGGAGAAT_CCTATATGTACCTCTATCGTAAGTC_1283
CTGGCTCCTCTGTATGTTGGAGAATGTCTCGGCTGCCGTGCGGATCGATATGTTGCCCCATAAACCATGGAGTTTTCCATTTTCTCCGGGCTTATGATCGAGGTGCGGTCCAGTATAACAGCGAAAACTATTTCCTATATGTACCTCTATCGTAAGTC
>oligos_0_CTGGCTCCTCTGTATGTTGGAGAAT_CCTATATGTACCTCTATCGTAAGTC_1284
CTGGCTCCTCTGTATGTTGGAGAATCGTCCTTAGCTTGGGGTAAGTATGTCAGCTCCCGATATCTGAACGGTCGTTTGACATCCAAATTGTTAGGAATTATCGCACATGCGAGTCGTCTAATGCGACTTCATTCCTATATGTACCTCTATCGTAAGTC
>oligos_0_CTGGCTCCTCTGTATGTTGGAGAAT_CCTATATGTACCTCTATCGTAAGTC_1285
CTGGCTCCTCTGTATGTTGGAGAATCCCCTGCATACGCGACCTTTAAGCAGGTAGCTGCTATATTAATCGATAGCATCGCGAGGAGCTTCGCCCGCTCCCGGCGTCCCTAACCCACCGATTAAACGCCAGCATCCTATATGTACCTCTATCGTAAGTC
>oligos_0_CTGGCTCCTCTGTATGTTGGAGAAT_CCTATATGTACCTCTATCGTAAGTC_1286
CTGGCTCCTCTGTATGTTGGAGAATGAACTGTTTCAATGAGCTTCTCTTTCATAGACCCGGCTTTTTCTTACTGTTATTACTTACTACGGTAATTGGGCTTAGGGGGCATTATAGCTAAGAATATGTGTTGATCCTATATGTACCTCTATCGTAAGTC
>oligos_0_CTGGCTCCTCTGTATGTTGGAGAAT_CCTATATGTACCTCTATCGTAAGTC_1287
CTGGCTCCTCTGTATGTTGGAGAATCCGTTTGGGGCTGAGGGAGGCAATAATCAAAACTTCTGAGTTAATTCAAGGCCCTATAGTCTAATTGGGGCAATCCGAGCATAATTCGCGGTCGATCGGCGTCTATTTCCTATATGTACCTCTATCGTAAGTC
>oligos_0_CTGGCTCCTCTGTATGTTGGAGAAT_CCTATATGTACCTCTATCGTAAGTC_1288
CTGGCTCCTCTGTATGTTGGAGAATGTGGACTTTCTATATTCAGGCGTCCAAAGCCCCAGAGCCAATAACTGAAGGTGGGGGTCTAAAACACAGTTTTGAGGCGAGCTGCTGGTGATGGGAGCTAGCTCCGCACCTATATGTACCTCTATCGTAAGTC
>oligos_0_CTGGCTCCTCTGTATGTTGGAGAAT_CCTATATGTACCTCTATCGTAAGTC_1289
CTGGCTCCTCTGTATGTTGGAGAATCGAATGCCGTTTGGGGGGAGGACGTTCATCCCAGCGGAGAAAACTGGACCGAATGTACCGTACATCCGTGGAATCGCCCCAGGATCAGTCTTAATGAGTTTTTATGATCCTATATGTACCTCTATCGTAAGTC
>oligos_0_CTGGCTCCTCTGTATGTTGGAGAAT_CCTATATGTACCTCTATCGTAAGTC_1290
CTGGCTCCTCTGTATGTTGGAGAATGTCTCGCACTTAGCCAAATTAGTATTGTTTACTACATAGGGTTAGTGCTAGTTGGAGTGTCTTCGATACTTTACGCACCCCAGTCGTTGAACCACCCCAGATGCGATTCCTATATGTACCTCTATCGTAAGTC
>oligos_0_CTGGCTCCTCTGTATGTTGGAGAAT_CCTATATGTACCTCTATCGTAAGTC_1291
CTGGCTCCTCTGTATGTTGGAGAATCGTCCACTCCCACGTCACTGGGTCACAACCACTTTACAATTTACCAACACGCACAATTTGACAGCATTGTCATACCCGCATTGACCCGATCACGTGCGGGGCCATCCACCTATATGTACCTCTATCGTAAGTC
>oligos_0_CTGGCTCCTCTGTATGTTGGAGAAT_CCTATATGTACCTCTATCGTAAGTC_1292
CTGGCTCCTCTGTATGTTGGAGAATCCCGCGATCGCCTCTGGTCTGCGCAGTTTCCCCCGGGCGCATTTAACTCAGCCGTTTGCACGTTCGGGTATGCTTGTTAAGTTCTCCCGTAAATCGGAGAAGCCTAGACCTATATGTACCTCTATCGTAAGTC
>oligos_0_CTGGCTCCTCTGTATGTTGGAGAAT_CCTATATGTACCTCTATCGTAAGTC_1293
CTGGCTCCTCTGTATGTTGGAGAATGAACTGAGCACACGATACAGGTAACAGCTTTATGAGTGATCTGTGTCTCTTCCAGGAAGTAAAGACCATTAGAAAAACCAGCGGCCTTCTTGTACTTACGTCAGTAGACCTATATGTACCTCTATCGTAAGTC
>oligos_0_CTGGCTCCTCTGTATGTTGGAGAAT_CCTATATGTACCTCTATCGTAAGTC_1294
CTGGCTCCTCTGTATGTTGGAGAATCCGTTAACCGACATCGACCTGGGAGGTGCGCCCATTACTTGTGGGATCTAGTTGTTCAACCTTTCCAGGGGAAGGGGGGCCGGCGAAAGGCCTAGGAGAACCACGTGACCTATATGTACCTCTATCGTAAGTC
>oligos_0_CTGGCTCCTCTGTATGTTGGAGAAT_CCTATATGTACCTCTATCGTAAGTC_1295
CTGGCTCCTCTGTATGTTGGAGAATGTGGTTTCCGGGAGGCGCAGGGCGTCCCACGAACGCCTCCATCCTTGCCTATCGGGTTCGTGCGCAGTAGTATTTATCTTACGGGTCCCAAGGCGCGCATCGATGCATCCTATATGTACCTCTATCGTAAGTC
>oligos_0_CTGGCTCCTCTGTATGTTGGAGAAT_CCTATATGTACCTCTATCGTAAGTC_1296
CTGGCTCCTCTGTATGTTGGAGAATCGAATGGAACAATGAAAACAACAACTTCAGGGCTCCCATCCTCTGATCCCCTTCTCTAGATGGCCATAAGAGGGCGAATAGTTAGGCACCGGTAAAACTAGATCTTTTCCTATATGTACCTCTATCGTAAGTC
>oligos_0_CTGGCTCCTCTGTATGTTGGAGAAT_CCTATATGTACCTCTATCGTAAGTC_1297
CTGGCTCCTCTGTATGTTGGAGAATGTCTCCTTGTCTCGCCCCCCCTCTTATGTACCCGCGCGTCAACTCTCAGCCGTAGATATCGTCGGGCCGCATTCGGGGCCGGGAACAGTGCGGAGCACATAGACGTGACCTATATGTACCTCTATCGTAAGTC
>oligos_0_CTGGCTCCTCTGTATGTTGGAGAAT_CCTATATGTACCTCTATCGTAAGTC_1298
CTGGCTCCTCTGTATGTTGGAGAATCGTCCAGGTATCCAATTGTTGAATCAATATTCCCGTGTGGGACATTCCGCGCTGACCGTAACCCGACCTGTCTGCACTCGGACGGCATCGGCTACGCGTGGGCTGGCACCTATATGTACCTCTATCGTAAGTC
>oligos_0_CTGGCTCCTCTGTATGTTGGAGAAT_CCTATATGTACCTCTATCGTAAGTC_1299
CTGGCTCCTCTGTATGTTGGAGAATCCCGCGTGTTACGTATCAGAAAGTGAGAACTTTTATCTACTTTCTGCCCATGCTACCCCTCGGCGTTGTCCGATTCAGTTGAGCAGTCGACGCAGGACGCGGCTTGATCCTATATGTACCTCTATCGTAAGTC
>oligos_0_CTGGCTCCTCTGTATGTTGGAGAAT_CCTATATGTACCTCTATCGTAAGTC_1300
CTGGCTCCTCTGTATGTTGGAGAATGAACTCGGAAGAATTTAACGCCGTCACTAATGTACACTGGCGATAGAGTGCCCTTTTCCTGCCACTTCAGTGTCTAATTGGCTTGTATTAAGAATCACTCTCCTTGATCCTATATGTACCTCTATCGTAAGTC
>oligos_0_CTGGCTCCTCTGTATGTTGGAGAAT_CCTATATGTACCTCTATCGTAAGTC_1301
CTGGCTCCTCTGTATGTTGGAGAATCCGTTATATTCCCCCGGCAATAGCTTGCACAACTTTCGCCTCAACACCCGCGTAGTTGTTCAAGTATGGCCGTTTTGAAATCGTCATCTACCAGGAGAGCCGGGCGCACCTATATGTACCTCTATCGTAAGTC
>oligos_0_CTGGCTCCTCTGTATGTTGGAGAAT_CCTATATGTACCTCTATCGTAAGTC_1302
CTGGCTCCTCTGTATGTTGGAGAATGTGGTTAATTATATACATTTGCATGAATCGCTACATTCGCGTAGGTTTCGTTCCACAAGTCTATCTATTAAACTGCGGCTAGCCGTATTTGAAATCGTCTGATAGGCACCTATATGTACCTCTATCGTAAGTC
>oligos_0_CTGGCTCCTCTGTATGTTGGAGAAT_CCTATATGTACCTCTATCGTAAGTC_1303
CTGGCTCCTCTGTATGTTGGAGAATCGAATCATTCGTTTTCACGCTGAAAATATGGTGCCAACATGGTACTACGACCGTACGCTGACTAGCGGATCGTGCTCCGGGTCCTGGGCCGCCTGGCACCGGAGTAGACCTATATGTACCTCTATCGTAAGTC
>oligos_0_CTGGCTCCTCTGTATGTTGGAGAAT_CCTATATGTACCTCTATCGTAAGTC_1304
CTGGCTCCTCTGTATGTTGGAGAATGTCTCCAGACGATATGTTCTGCAAGTGGTGGCACAGTATCGCTCCGCGCCACAAATCCACTCTTCAAAACTATTAGCCAGGCACGCCGCGGAAGAGCGCAATAAATTTCCTATATGTACCTCTATCGTAAGTC
>oligos_0_CTGGCTCCTCTGTATGTTGGAGAAT_CCTATATGTACCTCTATCGTAAGTC_1305
CTGGCTCCTCTGTATGTTGGAGAATGATACTGATGAAGGCCATCATTCTATCTCTGTTGGAGTGTGGGGAATCGTTATTAAAATTCAGTCACTTTAATTACCTTCACAACTCGGAAGTGTGTACGGAACCGCACCTATATGTACCTCTATCGTAAGTC
>oligos_0_CTGGCTCCTCTGTATGTTGGAGAAT_CCTATATGTACCTCTATCGTAAGTC_1306
CTGGCTCCTCTGTATGTTGGAGAATCCCGCCCCATCTTCGTTGGTTAACGATCGGCCGAACGCTCATATTAAGCTTTAGCAATGAGAAAGCTTACTCTGGGTATCCCAGAGTTGATGTGTAGGAACACACATTCCTATATGTACCTCTATCGTAAGTC
>oligos_0_CTGGCTCCTCTGTATGTTGGAGAAT_CCTATATGTACCTCTATCGTAAGTC_1307
CTGGCTCCTCTGTATGTTGGAGAATGAACTCCTGCTAGAGATGTAGTTCATGCACCGCTGAGTCTCTCAGCGTCGGGAGCCAGAGGACTGGTACCAGGTAATGAGGTCCCGTTCGCGCTTCTCCCCGGGAGATCCTATATGTACCTCTATCGTAAGTC
>oligos_0_CTGGCTCCTCTGTATGTTGGAGAAT_CCTATATGTACCTCTATCGTAAGTC_1308
CTGGCTCCTCTGTATGTTGGAGAATCCGTAGTGGGACATAAAGGATCGCGCCGGGGCGCGGAGTTTCTTTGAAAGCTACATCTACGCATCCTTGGTTGGATGTCCCAGCTCAATGTGTATCTTTGCTTGGATTCCTATATGTACCTCTATCGTAAGTC
>oligos_0_CTGGCTCCTCTGTATGTTGGAGAAT_CCTATATGTACCTCTATCGTAAGTC_1309
CTGGCTCCTCTGTATGTTGGAGAATGTGGTAGTATGAAGTAACGCCAGGGTGAGAATCCACGCCGCGCCCGTTCAAGCGCCTCAGTGGACTCGGCGGAGGTCTGAGATCGGAATCCGGAAGTTAGGGCTTGATCCTATATGTACCTCTATCGTAAGTC
>oligos_0_CTGGCTCCTCTGTATGTTGGAGAAT_CCTATATGTACCTCTATCGTAAGTC_1310
CTGGCTCCTCTGTATGTTGGAGAATCGAATCTGCAAGAACACGGGGAGCGCACTCACCCTGCTATTGGTGAACGGTGTCCTATTCGCCTCAAGGGGCTTTCGGGAACGAGAGTGATGGACGCGCTAACTCTGACCTATATGTACCTCTATCGTAAGTC
>oligos_0_CTGGCTCCTCTGTATGTTGGAGAAT_CCTATATGTACCTCTATCGTAAGTC_1311
CTGGCTCCTCTGTATGTTGGAGAATGTCATCCCCCGCACAAGATTCAATTTCCAACTGGCTCGCTATTGTACTGTGGACGCATGCGGGTTCACACCCTTGAATCATGCAGATCAAGAAGTCCAACTAATAAGACCTATATGTACCTCTATCGTAAGTC
>oligos_0_CTGGCTCCTCTGTATGTTGGAGAAT_CCTATATGTACCTCTATCGTAAGTC_1312
CTGGCTCCTCTGTATGTTGGAGAATGATACTCCCATTTGAGAAGTCTGCAGGTTTAAAGGAATCGGTGGTCTCTGTCTCGACTAGCTGCAGTGGGGCACTACTGACCGCGGGAGCATGCACTAAGTGCATCCACCTATATGTACCTCTATCGTAAGTC
>oligos_0_CTGGCTCCTCTGTATGTTGGAGAAT_CCTATATGTACCTCTATCGTAAGTC_1313
CTGGCTCCTCTGTATGTTGGAGAATCCCGCCGAGGATCGTAATGCGACAGAAACCCATAGTTATCGTTAACTTTTCACCTTACCGCATACTAAAGAAGTACGGAACCCTAGACGTTAGAACGTACTCATGCATCCTATATGTACCTCTATCGTAAGTC
>oligos_0_CTGGCTCCTCTGTATGTTGGAGAAT_CCTATATGTACCTCTATCGTAAGTC_1314
CTGGCTCCTCTGTATGTTGGAGAATGAACATCCAGCTTATAATTCATTTCGAAAGACCGGTTGTTCGGTCATTCCTCTCCGCGTATTCTTGGCTTTAAGCAGCGCGCAGGGGAACTTCTTATTGGCCGCCCATCCTATATGTACCTCTATCGTAAGTC
>oligos_0_CTGGCTCCTCTGTATGTTGGAGAAT_CCTATATGTACCTCTATCGTAAGTC_1315
CTGGCTCCTCTGTATGTTGGAGAATCCGTAGATATCCCGCCCTCTGAGCACACCGAATGTACCGTTTTTTTTCAAAGGGTAAATAGAGTAACCCAGTGGCTTCTCGAACAGTCTCCTCTTGTGCTCAACAGATCCTATATGTACCTCTATCGTAAGTC
>oligos_0_CTGGCTCCTCTGTATGTTGGAGAAT_CCTATATGTACCTCTATCGTAAGTC_1316
CTGGCTCCTCTGTATGTTGGAGAATGTGGTAGAGTTAATAAGCATCTCTAAGGAGGCCCCTGTGGGGTCCATTGCCAGGATGGCTATGATATGGCCTTGATCCCAATAGTCGTAGCCCATCAGACCATCGTGACCTATATGTACCTCTATCGTAAGTC
>oligos_0_CTGGCTCCTCTGTATGTTGGAGAAT_CCTATATGTACCTCTATCGTAAGTC_1317
CTGGCTCCTCTGTATGTTGGAGAATCGTGTATGTCTTAAAAAACACTATGACAACTAGACTCACGAGCACAACTAGTTTAAGCTTACTGCCGTTCAACAAAAAGGAGGGTGCGCACGCCCTGTATGGGTCTGACCTATATGTACCTCTATCGTAAGTC
>oligos_0_CTGGCTCCTCTGTATGTTGGAGAAT_CCTATATGTACCTCTATCGTAAGTC_1318
CTGGCTCCTCTGTATGTTGGAGAATGTCATCGATAAATCTAAGCTCACGATGTCTTCTTAAGTCTCCGGAAACGCTTTGACGGCGTGGGGCCGTGGCCCGTTCTCTGAGATCGGTCGCGTCTATTAGCCTAGACCTATATGTACCTCTATCGTAAGTC
>oligos_0_CTGGCTCCTCTGTATGTTGGAGAAT_CCTATATGTACCTCTATCGTAAGTC_1319
CTGGCTCCTCTGTATGTTGGAGAATGATACATGGACAACAATGTGTATGCATAATTGAGGACTCAAATAAGGCGGCGGAAACCTATCAGGGGCCTTTGATATATGTGTTGATTAGGCTCTGTCCACGATGCATCCTATATGTACCTCTATCGTAAGTC
>oligos_0_CTGGCTCCTCTGTATGTTGGAGAAT_CCTATATGTACCTCTATCGTAAGTC_1320
CTGGCTCCTCTGTATGTTGGAGAATCCCGGTGGAGTGCATAGAGCATGTCGCGGTACTTGCGGAAGCGTAATCCAAACGCCGAACGCAAGCTAGTAAGGTCCTGAAAATTCGAGAGCTTCTGGCGAAGGGTGACCTATATGTACCTCTATCGTAAGTC
>oligos_0_CTGGCTCCTCTGTATGTTGGAGAAT_CCTATATGTACCTCTATCGTAAGTC_1321
CTGGCTCCTCTGTATGTTGGAGAATGAACATGAGTATGCGGTGCGCTAAATATAAGTATAGCTGCGACGGTAACCAGGTATCCTGATACGAGCGGCATCATGCCGCAGCGATTTAGGGGAAATGCCTGGGTGACCTATATGTACCTCTATCGTAAGTC
>oligos_0_CTGGCTCCTCTGTATGTTGGAGAAT_CCTATATGTACCTCTATCGTAAGTC_1322
CTGGCTCCTCTGTATGTTGGAGAATCCGTACGATTATTCCTACGAGGCGGCATATTTATAAAACTGAGATGTAGTAACTCATCAGCATAATATGACAGATATGGGTATTTTTAGATCCTAACTCATGGCCCATCCTATATGTACCTCTATCGTAAGTC
>oligos_0_CTGGCTCCTCTGTATGTTGGAGAAT_CCTATATGTACCTCTATCGTAAGTC_1323
CTGGCTCCTCTGTATGTTGGAGAATGTGGTACCAGGACGGACCCCAACTCCGGAATTCGAAGACAATACGCGCGCGGCGCCCTATAGTCTAAAGATAATGCTCTACGGTATCAGTCCCCGTGCGCGTAGACCACCTATATGTACCTCTATCGTAAGTC
>oligos_0_CTGGCTCCTCTGTATGTTGGAGAAT_CCTATATGTACCTCTATCGTAAGTC_1324
CTGGCTCCTCTGTATGTTGGAGAATCGTGTAATGGGCTCCGCCATGCGATACAAAGGACGTCAAAGACCCTGTGTCGGATGGTAGCATATTCGGGATATAGATCAATTTCCATAGGGGAAATGCGCCGACATTCCTATATGTACCTCTATCGTAAGTC
>oligos_0_CTGGCTCCTCTGTATGTTGGAGAAT_CCTATATGTACCTCTATCGTAAGTC_1325
CTGGCTCCTCTGTATGTTGGAGAATGTCATGATAAGTTATTTTTCGGCAGCATGTGTACTCACTGCATTCAGCCAACGCTATAATGTATCCTTAGTCCCAAATCGATTTATGAAGGAGAGTAGGAGTGGGTGACCTATATGTACCTCTATCGTAAGTC
>oligos_0_CTGGCTCCTCTGTATGTTGGAGAAT_CCTATATGTACCTCTATCGTAAGTC_1326
CTGGCTCCTCTGTATGTTGGAGAATGATACAATACTCAAGTTAGGGCTAAACGCTCCAACACGCTTAGGCTTGCGGCTGAATGAAGGTAATACCTTTCGGGATATTTCTGGCTTATACTCTCTTTATAACTGACCTATATGTACCTCTATCGTAAGTC
>oligos_0_CTGGCTCCTCTGTATGTTGGAGAAT_CCTATATGTACCTCTATCGTAAGTC_1327
CTGGCTCCTCTGTATGTTGGAGAATCCCGGTCTGTGGAGAGAGCGGTAAGGAGGGAACTGCCCGGCTCCGGTTTTCTTGTGTCAGTTGGTCTGACCGCCTTTAGCAAAATCAGTGTCTATGGGGCGGCGTTTTCCTATATGTACCTCTATCGTAAGTC
>oligos_0_CTGGCTCCTCTGTATGTTGGAGAAT_CCTATATGTACCTCTATCGTAAGTC_1328
CTGGCTCCTCTGTATGTTGGAGAATGAACAAATCAATCTCTTTGGTCGTGCCGACCGCTTAACATCACTTTGCAGTGTGTGAGCTGTTCCCGCGAGGCGAAAATGAAACCGGATCTTTGATGGTGGGATTCCACCTATATGTACCTCTATCGTAAGTC
>oligos_0_CTGGCTCCTCTGTATGTTGGAGAAT_CCTATATGTACCTCTATCGTAAGTC_1329
CTGGCTCCTCTGTATGTTGGAGAATCCGTACCCCGCTGATTAACTGCTCGTTGAACCTAACCATCTGATGGGTACCGGGGGCGTTGTCGTCTTGACGCCTGCCCTTTAATGTCTACCATCTGTGTCAACCGCACCTATATGTACCTCTATCGTAAGTC
>oligos_0_CTGGCTCCTCTGTATGTTGGAGAAT_CCTATATGTACCTCTATCGTAAGTC_1330
CTGGCTCCTCTGTATGTTGGAGAATGTGCCAAGCGCAACGCGTTGTGTCTTGTGCTGGATCAACACTAGGCCGAAAGTGCCTACGTCCAACCCAATGTTCATTCGTTAGTCAGAGTGTCCGCCTCGACCACCACCTATATGTACCTCTATCGTAAGTC
>oligos_0_CTGGCTCCTCTGTATGTTGGAGAAT_CCTATATGTACCTCTATCGTAAGTC_1331
CTGGCTCCTCTGTATGTTGGAGAATCGTGTTGACGAGTTTGCAACTCGTTATGTAGTCTGTGTATATGTTATTGATTGCTCCACAGGTACCGTGAAAGTTAAGCGGCACTCGTATTGTCGACCACCATAGGCACCTATATGTACCTCTATCGTAAGTC
>oligos_0_CTGGCTCCTCTGTATGTTGGAGAAT_CCTATATGTACCTCTATCGTAAGTC_1332
CTGGCTCCTCTGTATGTTGGAGAATGTCATGTCACGATGTCAGAACATCATCGCGCCGCTTGTTGGATAGCCTACCGACTCCAGGTTCGGTAACCTTTTAAGAGCACTATATTGGGTCGCTTATCCCTCAGATCCTATATGTACCTCTATCGTAAGTC
>oligos_0_CTGGCTCCTCTGTATGTTGGAGAAT_CCTATATGTACCTCTATCGTAAGTC_1333
CTGGCTCCTCTGTATGTTGGAGAATGATAGGACGGGTATCTTCTCAATGGGCGGGCAGGGTACCCAGTCTTGCTGGCCCAGATCTCAGTGTAAACGCTGAGGCCAACCGTTCCCTAAACTGTAAGGTCGCGCACCTATATGTACCTCTATCGTAAGTC
>oligos_0_CTGGCTCCTCTGTATGTTGGAGAAT_CCTATATGTACCTCTATCGTAAGTC_1334
CTGGCTCCTCTGTATGTTGGAGAATCCCGGATACTTACAGCAAAGTCCTATTGAGCGCCAGTTCGACAGTAGCATCTCTATACATCGCAACGTTTTTCCCGGCTACATATCCTTGTAACACCGGATTGAGCATCCTATATGTACCTCTATCGTAAGTC
>oligos_0_CTGGCTCCTCTGTATGTTGGAGAAT_CCTATATGTACCTCTATCGTAAGTC_1335
CTGGCTCCTCTGTATGTTGGAGAATGAACAATGTCCTAGACTTCGAGATGATGTACGGCTGCCGAACAATCCCATTCACAAATAGAAGTCCTGGTGCTAATAGGTTTTTAGCACACACACCGCTAGATCGTGACCTATATGTACCTCTATCGTAAGTC
>oligos_0_CTGGCTCCTCTGTATGTTGGAGAAT_CCTATATGTACCTCTATCGTAAGTC_1336
CTGGCTCCTCTGTATGTTGGAGAATCGATCCGGGTACCTCCCTGTACTGGGTATGTCGATTCATTCACCTTTTCAACCGTCACGAGCACAACACACTGCGCCCAAGGACCTAGCTTACATTAAGACTATCATTCCTATATGTACCTCTATCGTAAGTC
>oligos_0_CTGGCTCCTCTGTATGTTGGAGAAT_CCTATATGTACCTCTATCGTAAGTC_1337
CTGGCTCCTCTGTATGTTGGAGAATGTGCCATTTTAAGGTGCGAGGAAAAGCTATGCGGAACAAGGCACGTTAGTCTATGCAGTAGCCACGTATCGACCGCCGTCCGAAACAGGTGGTTTGAAAGGGCGGTGACCTATATGTACCTCTATCGTAAGTC
>oligos_0_CTGGCTCCTCTGTATGTTGGAGAAT_CCTATATGTACCTCTATCGTAAGTC_1338
CTGGCTCCTCTGTATGTTGGAGAATCGTGTTCCTTGTTCTGGGATTCCTCTCGAGCTGATATAGCTTGGGCGGCTTCCGACACTATACCAGGGTACCGGCTATGGCGAATGTTAACCACCTAACATTTATGATCCTATATGTACCTCTATCGTAAGTC
>oligos_0_CTGGCTCCTCTGTATGTTGGAGAAT_CCTATATGTACCTCTATCGTAAGTC_1339
CTGGCTCCTCTGTATGTTGGAGAATGTCAAATTGGTGTGCAATCCAGTTAATATTAAAAAGTGGGAGGTGGAGGCCCGCCTTCCGGATTCGCGTACAATCTTCCTCGAAACTCCCCTGTTGTGGTTAGGTTTTCCTATATGTACCTCTATCGTAAGTC
>oligos_0_CTGGCTCCTCTGTATGTTGGAGAAT_CCTATATGTACCTCTATCGTAAGTC_1340
CTGGCTCCTCTGTATGTTGGAGAATGATAGGTATCTCATGTCAGATTACACCACGCCCTCGGCGTATGGTGAGTAGTAAGCGTACAGCACAACTTAAAATCTGCCTCTGTACCGGATCAGCATTGATTATGATCCTATATGTACCTCTATCGTAAGTC
>oligos_0_CTGGCTCCTCTGTATGTTGGAGAAT_CCTATATGTACCTCTATCGTAAGTC_1341
CTGGCTCCTCTGTATGTTGGAGAATCCCGGAACTGGAACAGCTGAACCCTCCTGACAGGTTTCACGAACATTATATCCGCGAACAGGGTTGGTACCCGAGACAAGCAACAGGACGAGATGATCGGTCCTGGCACCTATATGTACCTCTATCGTAAGTC
>oligos_0_CTGGCTCCTCTGTATGTTGGAGAAT_CCTATATGTACCTCTATCGTAAGTC_1342
CTGGCTCCTCTGTATGTTGGAGAATGAAGGAGCGCGTGTTTATTATTATTAACTTGACCATCGAAAGTTCAATTGGGTGTTGGACGAGTCGGCCGGGAACTTCTAGTCTTTTAATATGAGCACCCAGGACATTCCTATATGTACCTCTATCGTAAGTC
>oligos_0_CTGGCTCCTCTGTATGTTGGAGAAT_CCTATATGTACCTCTATCGTAAGTC_1343
CTGGCTCCTCTGTATGTTGGAGAATCGATCCCTAGCCTTGCGTCGCATCCTTGGACCGCAGCTTATAAACCGGCAGAGATATTGTTGTCGGGTCGTAGACTGCAGTATCAAAACAGTCGGCCGCTCACAAAGACCTATATGTACCTCTATCGTAAGTC
>oligos_0_CTGGCTCCTCTGTATGTTGGAGAAT_CCTATATGTACCTCTATCGTAAGTC_1344
CTGGCTCCTCTGTATGTTGGAGAATGTGCCTCAAAAACTGAGAAATCGATTAGAGGGAGCAGGTGAACCTCTCAGACTTGCTTCGCGAAACTACTAACATGTCTATAATACCCGTGCTCACCCCAAGCCTAGACCTATATGTACCTCTATCGTAAGTC
>oligos_0_CTGGCTCCTCTGTATGTTGGAGAAT_CCTATATGTACCTCTATCGTAAGTC_1345
CTGGCTCCTCTGTATGTTGGAGAATCGTGACCTCATCTGAGGTGCTGCACCCGTCCGAATTTGACACACACGAGAAATTTATCACAACATCCACTAATAGACGCAGTAAGAATAAATACATCCTAGATCGTGACCTATATGTACCTCTATCGTAAGTC
>oligos_0_CTGGCTCCTCTGTATGTTGGAGAAT_CCTATATGTACCTCTATCGTAAGTC_1346
CTGGCTCCTCTGTATGTTGGAGAATGTCAAAAGATCTAGCCATACATTCAAGTGGCAACTGCTTTTTAAATATGCCCCAACGCTTGCTGATTCAATACCATGAGTGGCTAACTCTGAACTGCACATGTACTGACCTATATGTACCTCTATCGTAAGTC
>oligos_0_CTGGCTCCTCTGTATGTTGGAGAAT_CCTATATGTACCTCTATCGTAAGTC_1347
CTGGCTCCTCTGTATGTTGGAGAATGATAGCCTACCGACTGTTCGGGCGCCTGTGAATCCCGGATGTCTTCAGCAGTTTAGGGAGCGTGTTCGGGGAGGAGAAACGTAGAGGATAATTACGGCTTGGGTATTTCCTATATGTACCTCTATCGTAAGTC
>oligos_0_CTGGCTCCTCTGTATGTTGGAGAAT_CCTATATGTACCTCTATCGTAAGTC_1348
CTGGCTCCTCTGTATGTTGGAGAATCCCGGAAGCGTAATCGGTTGGGATACTAGCGTAGGCGATAGAGAACACTGATATGATAGCCGTGGAGGCGAAAAATCAAGGTTAGGTTACTGTTTGGTTTATCAAAGACCTATATGTACCTCTATCGTAAGTC
>oligos_0_CTGGCTCCTCTGTATGTTGGAGAAT_CCTATATGTACCTCTATCGTAAGTC_1349
CTGGCTCCTCTGTATGTTGGAGAATGAAGGACAAATTAACCCAACTTTTTGTCATTTGCAAATTTAATTCCAAAACGCGGCCGCCATAACGCCGAACGGGATGCCAATTGGAGGATCCCTAGCGCTTCCACCACCTATATGTACCTCTATCGTAAGTC
>oligos_0_CTGGCTCCTCTGTATGTTGGAGAAT_CCTATATGTACCTCTATCGTAAGTC_1350
CTGGCTCCTCTGTATGTTGGAGAATCGATCGTATGATCAGACCATGTCTCAAGAGGTATCCAATATGATCCGGAGTTTGGGTCCAGACCGTCATTAGACACTGACGCCGCGCGATAGTATTGTTACAACAGATCCTATATGTACCTCTATCGTAAGTC
>oligos_0_CTGGCTCCTCTGTATGTTGGAGAAT_CCTATATGTACCTCTATCGTAAGTC_1351
CTGGCTCCTCTGTATGTTGGAGAATGTGCCTGCGCCATAACGCCGTCAGCAGCCGGGCGGGAAAATTAGGTTGTCGATTGCCCGAGCTAATGAATAAGCGCAGACAGGGTGGTATTCACCGAAAATCGTATTTCCTATATGTACCTCTATCGTAAGTC
>oligos_0_CTGGCTCCTCTGTATGTTGGAGAAT_CCTATATGTACCTCTATCGTAAGTC_1352
CTGGCTCCTCTGTATGTTGGAGAATCGTGACGGTGAGGGCCGAGACTCTCAAACCTTGAACTCGAGCAAAGTCCAGATTAAATATCTGGGAAGTACTCTACAGTGTAATTGTGATGCGCATCTAGGTAGACCACCTATATGTACCTCTATCGTAAGTC
>oligos_0_CTGGCTCCTCTGTATGTTGGAGAAT_CCTATATGTACCTCTATCGTAAGTC_1353
CTGGCTCCTCTGTATGTTGGAGAATGTCAATGCTTTATGACCCACATCCATCCGAGTGGCCCTATAGTGCAGGGTGACCCAAAGGGCCATAGTAGAGCACTTGGGGCCACTTTCCCTTAGCCGCAATAAATTTCCTATATGTACCTCTATCGTAAGTC
>oligos_0_CTGGCTCCTCTGTATGTTGGAGAAT_CCTATATGTACCTCTATCGTAAGTC_1354
CTGGCTCCTCTGTATGTTGGAGAATGATAGCGGGATTATTCCAGCACTAACCCCCTTTAATGTGCTCATAGATAGATGTTCAGACTGGATGACTCCAAAGCCCGCAGCCGAAAACTTGCCAACGCTTCACATTCCTATATGTACCTCTATCGTAAGTC
>oligos_0_CTGGCTCCTCTGTATGTTGGAGAAT_CCTATATGTACCTCTATCGTAAGTC_1355
CTGGCTCCTCTGTATGTTGGAGAATCCGAGCAGTTACAACTATTGTGTGATGACGATTCCTGCCAGGGCTAGGATTTGTCTCTCAGCCCGCGATCGCGGAAAGTTGGACCCTTCCGGTCAGCCGAGGGGCGCACCTATATGTACCTCTATCGTAAGTC
>oligos_0_CTGGCTCCTCTGTATGTTGGAGAAT_CCTATATGTACCTCTATCGTAAGTC_1356
CTGGCTCCTCTGTATGTTGGAGAATGAAGGTTTAGCGGGATAGAACACCACGCCGGAGGGCGCAGATCCTGGAGACCTGAGAAGCTCGCGGAGGTGGTTTGATGGTGGCGTCAAGGTGAATTGTATCTGACCACCTATATGTACCTCTATCGTAAGTC
>oligos_0_CTGGCTCCTCTGTATGTTGGAGAAT_CCTATATGTACCTCTATCGTAAGTC_1357
CTGGCTCCTCTGTATGTTGGAGAATCGATCGACCTCTTTTTGTCTCATTCGCGAGGACTATACGGGATCTCGGTTGTGCTGGTCCGGGCACAGGAGCTTCCTCTTAGCAACAGGAGAATATTAGCATGAGCATCCTATATGTACCTCTATCGTAAGTC
>oligos_0_CTGGCTCCTCTGTATGTTGGAGAAT_CCTATATGTACCTCTATCGTAAGTC_1358
CTGGCTCCTCTGTATGTTGGAGAATGTGCGCGTAGTTGACCCTTACTGCCCCAGACTGTAGGGGACTTACCTTTGTATCAATCTGCATTCACTGAGAGCAAGCGCTGGCGGAGACAGTGCTCTCATTGAGCATCCTATATGTACCTCTATCGTAAGTC
>oligos_0_CTGGCTCCTCTGTATGTTGGAGAAT_CCTATATGTACCTCTATCGTAAGTC_1359
CTGGCTCCTCTGTATGTTGGAGAATCGTGAGACAGGCGATCGCCATTTCGCTATCAGCAGACTGAGCGTGCGCGAGGCGTCGGACCAGTAGTTCTGAAGAGCTGAGTTCTTGAGCCGGGCCAGCTCAAAATTTCCTATATGTACCTCTATCGTAAGTC
>oligos_0_CTGGCTCCTCTGTATGTTGGAGAAT_CCTATATGTACCTCTATCGTAAGTC_1360
CTGGCTCCTCTGTATGTTGGAGAATGTCAATCACCATGCTGTTCCCGGTCCTAATAAACTTGGACAGAAAGAATGGGACCGCGTCAAGGATCATTTCGAATTGAACGATCATCCATGAAGGGAGGAAGGTTTTCCTATATGTACCTCTATCGTAAGTC
>oligos_0_CTGGCTCCTCTGTATGTTGGAGAAT_CCTATATGTACCTCTATCGTAAGTC_1361
CTGGCTCCTCTGTATGTTGGAGAATGATTACTCTATGTCCGTGCAGTAAACATGATAACGGAACGAGACCCTTTTTAAATATCTGCTGCTTGGCAAAGTACCGGAATATGGGCGGGCTACGGTCAGTTTGCATCCTATATGTACCTCTATCGTAAGTC
>oligos_0_CTGGCTCCTCTGTATGTTGGAGAAT_CCTATATGTACCTCTATCGTAAGTC_1362
CTGGCTCCTCTGTATGTTGGAGAATCCGAGCTTCGGAACTTCTACGATTATATGATGTGTTTAGTCATTCATTGGCTCAGCCTTGAGCAGTCGACCACCTCAAAGGTAACCCGTAATCGCGCACCGGAGTAGACCTATATGTACCTCTATCGTAAGTC
>oligos_0_CTGGCTCCTCTGTATGTTGGAGAAT_CCTATATGTACCTCTATCGTAAGTC_1363
CTGGCTCCTCTGTATGTTGGAGAATGAAGGTAGGTAGACCATAGCACTTTCCGCAATCTTAGACGGCAGGGTACCGCTTCATCTTCTATACGGGAATTTTATCCCCTCTGAGCACACGTGGAGTCTACGCGCACCTATATGTACCTCTATCGTAAGTC
>oligos_0_CTGGCTCCTCTGTATGTTGGAGAAT_CCTATATGTACCTCTATCGTAAGTC_1364
CTGGCTCCTCTGTATGTTGGAGAATCGATGAAACACGGATAGATAGTGTTATCCGGAAGACTGTGTGGAACGTGCTTACTCTCACAAGTATCTACCCGAGAGGATGGCTTCGCTTACAGATTTTTCTCGAGATCCTATATGTACCTCTATCGTAAGTC
>oligos_0_CTGGCTCCTCTGTATGTTGGAGAAT_CCTATATGTACCTCTATCGTAAGTC_1365
CTGGCTCCTCTGTATGTTGGAGAATGTGCGCCGGTGTTCTCCGTCGACCCCATACAAGTGATGACGTCTACACGAGGCATGGCGGATATCCACGGAATGTGACGGCAGCTGACGCTTCGATCCCCCGGGCGCACCTATATGTACCTCTATCGTAAGTC
>oligos_0_CTGGCTCCTCTGTATGTTGGAGAAT_CCTATATGTACCTCTATCGTAAGTC_1366
CTGGCTCCTCTGTATGTTGGAGAATCGTGAGTAGTAACAACAACTAACCAGGTTGTACACAACGCATTATAGGGCTATGGGTGCCTAACTAACATGAAGTGGATTCAGTAATGAAACGTACCATGCGGGAGATCCTATATGTACCTCTATCGTAAGTC
>oligos_0_CTGGCTCCTCTGTATGTTGGAGAAT_CCTATATGTACCTCTATCGTAAGTC_1367
CTGGCTCCTCTGTATGTTGGAGAATCCCCAACGCTTGCTGTGGGGTGTACCGGTCGTGAGCAGGCACGCCCAATGCCAGAGGTTAGACGGCACACAAATTAAGTCCACCCGGGGCGGTACACGTAGATCTTTTCCTATATGTACCTCTATCGTAAGTC
>oligos_0_CTGGCTCCTCTGTATGTTGGAGAAT_CCTATATGTACCTCTATCGTAAGTC_1368
CTGGCTCCTCTGTATGTTGGAGAATGATTACAACGACCTATGTCACTACACTAATGTACAGGTCAAATAAGCTGTCCCAAATCGTGCGCTAATCACGTATTAGGAGACGCGGTCGATGAGACCAGCTTTGCATCCTATATGTACCTCTATCGTAAGTC
>oligos_0_CTGGCTCCTCTGTATGTTGGAGAAT_CCTATATGTACCTCTATCGTAAGTC_1369
CTGGCTCCTCTGTATGTTGGAGAATCCGAGGCAGGATAATAGGCGTTGGGGCCAGCTCATGTTCCCTCTTCACACGTTCAAAAGGGGCCGATAAACATACACTGATATCGTCCTATCTTATATAATATTTCCACCTATATGTACCTCTATCGTAAGTC
>oligos_0_CTGGCTCCTCTGTATGTTGGAGAAT_CCTATATGTACCTCTATCGTAAGTC_1370
CTGGCTCCTCTGTATGTTGGAGAATGAAGCCAAAAGCGAGGTCGCTCCTCAAGATCTCGACGTCCTTGTCTCCATATAGCTAACGTAAGTTGTAAGCTTCCGGTGCTCCGGGTGTTAACATGCAACAAACTGACCTATATGTACCTCTATCGTAAGTC
>oligos_0_CTGGCTCCTCTGTATGTTGGAGAAT_CCTATATGTACCTCTATCGTAAGTC_1371
CTGGCTCCTCTGTATGTTGGAGAATCGATGATCTCAGATGATGAGCTCAATCGTAGTCGTCGACTAGGCGTCAACTCTCTTACGATAACAGAGCTATACGTCTATCCCACCACACCAGCCCCCAACCACGTGACCTATATGTACCTCTATCGTAAGTC
>oligos_0_CTGGCTCCTCTGTATGTTGGAGAAT_CCTATATGTACCTCTATCGTAAGTC_1372
CTGGCTCCTCTGTATGTTGGAGAATGTGCGGTCGCAGGCGCCCCGGGGTATGGGCTCCCAAAAATAAGTCATGCCTGATAACATATCGGGCGCCATCTCTATACTGTTATAGCCGGGTTCACTATTTGATCCACCTATATGTACCTCTATCGTAAGTC
>oligos_0_CTGGCTCCTCTGTATGTTGGAGAAT_CCTATATGTACCTCTATCGTAAGTC_1373
CTGGCTCCTCTGTATGTTGGAGAATCGTCGGGTTTACCACGAATAATTCATAGTTCACTCTCCAGTTCTTGAGCCGGCATGGACCTGAACTAATTCTTGGCAGCGAACAAATCTGTATCCGTCGGTAATAAGACCTATATGTACCTCTATCGTAAGTC
>oligos_0_CTGGCTCCTCTGTATGTTGGAGAAT_CCTATATGTACCTCTATCGTAAGTC_1374
CTGGCTCCTCTGTATGTTGGAGAATCCCCAAGTTGCTCCGAACGATATAGTCGTTTTTGTCATAGTGCGATATGCCTTCCAAGTAGACTTGATGCAGCACGACCAACGGTCCGGTCGAAATGCGCGTCGCGCACCTATATGTACCTCTATCGTAAGTC
>oligos_0_CTGGCTCCTCTGTATGTTGGAGAAT_CCTATATGTACCTCTATCGTAAGTC_1375
CTGGCTCCTCTGTATGTTGGAGAATGATTAGGTGGGGGTGGGGTTAAATGATCAGTTCCAACCAAGGGGATGTTGATCGACTGCATTCTTACAATGAAATTTTCGATGCAACATCTCCATCTCGAGTGGTTTTCCTATATGTACCTCTATCGTAAGTC
>oligos_0_CTGGCTCCTCTGTATGTTGGAGAAT_CCTATATGTACCTCTATCGTAAGTC_1376
CTGGCTCCTCTGTATGTTGGAGAATCCGAGGGCAATAGGGGCTTAAAAGGTTTGTGTGATGAGTCAGAACTCGTACGCGCTCTGATCGTCGTCCAAGTCCTGCGAAGACGGCTTTCCTAGTCCAGATTATGATCCTATATGTACCTCTATCGTAAGTC
>oligos_0_CTGGCTCCTCTGTATGTTGGAGAAT_CCTATATGTACCTCTATCGTAAGTC_1377
CTGGCTCCTCTGTATGTTGGAGAATGAAGCCTCGCTCTGCACAAATGTTGACAGAAGTATTCGGTTTCCAATGCATCAGTATGTTCCTCACATCACCCCCTGAACGTAGGAATCCATAATGGCCCCTGTGGCACCTATATGTACCTCTATCGTAAGTC
>oligos_0_CTGGCTCCTCTGTATGTTGGAGAAT_CCTATATGTACCTCTATCGTAAGTC_1378
CTGGCTCCTCTGTATGTTGGAGAATCGATGTCGACCACGGAATGTCCAGCTCGGCGAGTATGACGGAGGGTATAGCGCCTGCTTCACGCCTAACGTTCTACCGTGTCCCCTTTGCTCATGTTCGTTATTTCCACCTATATGTACCTCTATCGTAAGTC
>oligos_0_CTGGCTCCTCTGTATGTTGGAGAAT_CCTATATGTACCTCTATCGTAAGTC_1379
CTGGCTCCTCTGTATGTTGGAGAATGTGCGGAAAACGAGTCATCGGGAAGTGTGACAGCGGTGGACGATTTAAAAGTTGTTCAACCACACATCGAGTACCCCTGTTCGTGTTGCGCTTTAAGGGCGGATGCATCCTATATGTACCTCTATCGTAAGTC
>oligos_0_CTGGCTCCTCTGTATGTTGGAGAAT_CCTATATGTACCTCTATCGTAAGTC_1380
CTGGCTCCTCTGTATGTTGGAGAATCGTCGGGACTCCGTCGTTGGCGTCCAAAGCCGTTCATACATGGTAGGGTCACATTCCGGAGAGCACCCAGGTACTAGAATAAATTTAGCGAACGGCGTTGATGCTAGACCTATATGTACCTCTATCGTAAGTC
>oligos_0_CTGGCTCCTCTGTATGTTGGAGAAT_CCTATATGTACCTCTATCGTAAGTC_1381
CTGGCTCCTCTGTATGTTGGAGAATCCCCATAAAGTAGCTTTACTTAGCAACTAGCGAGGTGTATGTGCATACCATACGTACATTTAAATTGTGAAAGGATACCTAAGAGCCCCCATTCGAAACGGCAAGGCACCTATATGTACCTCTATCGTAAGTC
>oligos_0_CTGGCTCCTCTGTATGTTGGAGAAT_CCTATATGTACCTCTATCGTAAGTC_1382
CTGGCTCCTCTGTATGTTGGAGAATGATTAGCGATATGGACCCTATCTGTATCCCGTTTTGTCGGAGGACCCACGCATTCAAACTTAGATAAGCGAATATTGTCTATTGAATAGTCCCAAATCCGAATGTAGACCTATATGTACCTCTATCGTAAGTC
>oligos_0_CTGGCTCCTCTGTATGTTGGAGAAT_CCTATATGTACCTCTATCGTAAGTC_1383
CTGGCTCCTCTGTATGTTGGAGAATCCGACAGTGTGGCATTAGTGTACCTCTAATAACCGTTACTCCATATTTATAAAAGCCTGCCATGTCCATCGCAGTAAGTGAAGGCTCATCTCGCGGCGTAGCGCCCATCCTATATGTACCTCTATCGTAAGTC
>oligos_0_CTGGCTCCTCTGTATGTTGGAGAAT_CCTATATGTACCTCTATCGTAAGTC_1384
CTGGCTCCTCTGTATGTTGGAGAATGAAGCGCGCGTCATAGCATCCATTAGTGTAGAGGCTGCATGAGGGTGTAACAACTGCCGTTCTCATGAAGATTATTAGTCTCTATCGTATACTCGGTGGGGACACATTCCTATATGTACCTCTATCGTAAGTC
>oligos_0_CTGGCTCCTCTGTATGTTGGAGAAT_CCTATATGTACCTCTATCGTAAGTC_1385
CTGGCTCCTCTGTATGTTGGAGAATCGATGTGTGAAATGCTGCATACGGTGATCGTGAACAAGAATAGGGCAGTTGGGGTTCACAGTGTCACCAGTAGACGTACTATAGGTTTTAGGAACCGTCTTCTGACCACCTATATGTACCTCTATCGTAAGTC
>oligos_0_CTGGCTCCTCTGTATGTTGGAGAAT_CCTATATGTACCTCTATCGTAAGTC_1386
CTGGCTCCTCTGTATGTTGGAGAATGTCTGTAAGCCGCCTTCCGGAACGGTAGGTGTAGGGGACTTTTGAAATCGAACTCATAAAAACCCGACGGAGTCAATCCCTGCAGAACCCCAGCTAAGGCTTAACTGACCTATATGTACCTCTATCGTAAGTC
>oligos_0_CTGGCTCCTCTGTATGTTGGAGAAT_CCTATATGTACCTCTATCGTAAGTC_1387
CTGGCTCCTCTGTATGTTGGAGAATCGTCGGCCTGACATGGATGGCTTCCTAATGGCACATAACGACTTAGAGACGATAAAATTGCAGTGTCCGCGCGGCCAAGGGTAGCTTGTCGCAAGGGGAAAAAGCCATCCTATATGTACCTCTATCGTAAGTC
>oligos_0_CTGGCTCCTCTGTATGTTGGAGAAT_CCTATATGTACCTCTATCGTAAGTC_1388
CTGGCTCCTCTGTATGTTGGAGAATCCCCATTCCCGGCACATGCCGGGGTTGATATGCATGCACAGTCAGGGACGTAGTGTCTGCTAGCGCTTGACGTTGTTGAGCACCGCTCGCAGAACTACTCTCCGTTTTCCTATATGTACCTCTATCGTAAGTC
>oligos_0_CTGGCTCCTCTGTATGTTGGAGAAT_CCTATATGTACCTCTATCGTAAGTC_1389
CTGGCTCCTCTGTATGTTGGAGAATGATTTACAGACCGGCCTCAAGGGGCTTTCGCAAGTGTACCTCAGAGAATAGATGGAGACAAGGCGTTCTTGGAATGCCCCTGGCGTAAGTGCAAATCCGATGTACTGACCTATATGTACCTCTATCGTAAGTC
>oligos_0_CTGGCTCCTCTGTATGTTGGAGAAT_CCTATATGTACCTCTATCGTAAGTC_1390
CTGGCTCCTCTGTATGTTGGAGAATCCGACACGAGATCCGCGGCGGTCGTGTAGTCCACGATGGCGAGCAACCACGTCCGAGCCAACGCTTCTTTATGGACCCACCTTAAGGAGTGCTCATTTGGCCTCAGATCCTATATGTACCTCTATCGTAAGTC
>oligos_0_CTGGCTCCTCTGTATGTTGGAGAAT_CCTATATGTACCTCTATCGTAAGTC_1391
CTGGCTCCTCTGTATGTTGGAGAATGAAGCGGTTTGCCCAGTACATCACAGCAGTTTTTAAATATGGTCAAAACGAGTGCGCGGTGGGAGACTATTCTATTCACCGTCGCCAGCTCAAAATAGCCATGATCCACCTATATGTACCTCTATCGTAAGTC
>oligos_0_CTGGCTCCTCTGTATGTTGGAGAAT_CCTATATGTACCTCTATCGTAAGTC_1392
CTGGCTCCTCTGTATGTTGGAGAATCGAAATTATTGGACTGCCAACTGATGTCTGCCGAGTGTGCAGGCCCATTTTAAGCGTGAACGGTGTCGCAGTCTGGATAGTAAGAGGATAAAGGAATCCTCACAAAGACCTATATGTACCTCTATCGTAAGTC
>oligos_0_CTGGCTCCTCTGTATGTTGGAGAAT_CCTATATGTACCTCTATCGTAAGTC_1393
CTGGCTCCTCTGTATGTTGGAGAATGTCTGTTCAAAGTCAATTTTATGAAGGTATCTGGTTTGATCAACGTGCAGCGCGGCAAGTGAGCATGTCGCGGTTACCGTGCACGGCCCCGATGTGTCGAGGTTCATTCCTATATGTACCTCTATCGTAAGTC
>oligos_0_CTGGCTCCTCTGTATGTTGGAGAAT_CCTATATGTACCTCTATCGTAAGTC_1394
CTGGCTCCTCTGTATGTTGGAGAATCGTCGCTGAGCTCCACAGGAGCTTGTTAACCAGTAAGATCTAGCGGATGAAGAACTATGCACGGAGGCCAGTATGGTTTCACGTCTGAAGCCGATTTTACGACAAAGACCTATATGTACCTCTATCGTAAGTC
>oligos_0_CTGGCTCCTCTGTATGTTGGAGAAT_CCTATATGTACCTCTATCGTAAGTC_1395
CTGGCTCCTCTGTATGTTGGAGAATCCCCTCTTTGTAGCGCACGCCCTCGGGTCGTTAATCGGGACGGGGAGCCACCATCGAATTCGTGCAAACACCTGGGACATATGCGCAGCGATTTAGCAGGCCGCCCATCCTATATGTACCTCTATCGTAAGTC
>oligos_0_CTGGCTCCTCTGTATGTTGGAGAAT_CCTATATGTACCTCTATCGTAAGTC_1396
CTGGCTCCTCTGTATGTTGGAGAATGATTTAGGGCCGGTACCGCAGATCCATAGCACACTACGATAGAAGCTTATCTTCGCCTTGCTACTACACCGCCCGTAACAGCTAGGCCAGGAGGTGAGTAGAGATCCACCTATATGTACCTCTATCGTAAGTC
>oligos_0_CTGGCTCCTCTGTATGTTGGAGAAT_CCTATATGTACCTCTATCGTAAGTC_1397
CTGGCTCCTCTGTATGTTGGAGAATCCGACTTCTGGAGGCGAATGAGCTTCATTCCGGACCATTGACCCCGTATTTCCGGAGTAGAACAACGTTGATTCGATGCATAGCGTGCATTCTAGGACACACGTATTTCCTATATGTACCTCTATCGTAAGTC
>oligos_0_CTGGCTCCTCTGTATGTTGGAGAAT_CCTATATGTACCTCTATCGTAAGTC_1398
CTGGCTCCTCTGTATGTTGGAGAATGTGGAGCAACGCTTCTTACCTAGTTATAGGATCATTTGTGCCGGGTTGGGATTACGGTCCGGTGTGGTTCGACCGCGAAGGCCGCTATGAAGACCCCTTCAAGTTGATCCTATATGTACCTCTATCGTAAGTC
>oligos_0_CTGGCTCCTCTGTATGTTGGAGAAT_CCTATATGTACCTCTATCGTAAGTC_1399
CTGGCTCCTCTGTATGTTGGAGAATCGAAATACCGTGCTAATTTTTAGATGTAAGTCGTCCGGTGAACAACCCTTATGGGCGGCTAAAGTATCGTGCCTTGGTCATCGAACGCCATCGGAAATCTGAGAGCATCCTATATGTACCTCTATCGTAAGTC
>oligos_0_CTGGCTCCTCTGTATGTTGGAGAAT_CCTATATGTACCTCTATCGTAAGTC_1400
CTGGCTCCTCTGTATGTTGGAGAATGTCTGACGTTAGAACCGGTACAGTGACCACCGCCTACTGATAGCAGGGTCGGCTGCGTCTTAAGCTGAATACAGAAGGTTCGTTGGTTATATTCCCGATCACGTCTGACCTATATGTACCTCTATCGTAAGTC
>oligos_0_CTGGCTCCTCTGTATGTTGGAGAAT_CCTATATGTACCTCTATCGTAAGTC_1401
CTGGCTCCTCTGTATGTTGGAGAATCGTCGCATGTATTCAAGCTGGTCCGCTTCATGGCTTCGGCTCGCGACCAGCCGTGTAATGCACCTGTTCACAAGCCAAAAGCCCTGATAACTGCTGTGAAAAAGACCACCTATATGTACCTCTATCGTAAGTC
>oligos_0_CTGGCTCCTCTGTATGTTGGAGAAT_CCTATATGTACCTCTATCGTAAGTC_1402
CTGGCTCCTCTGTATGTTGGAGAATCCCCTCAGCTCCCCGTGGTAGTTGACCGGGTTTCGCGCCGCAGAGCATACAACGACGGCATGAGTCTTCTAGTCTTACTTTCCTGTAACGCGCTCTCGAGCTGTGGCACCTATATGTACCTCTATCGTAAGTC
>oligos_0_CTGGCTCCTCTGTATGTTGGAGAAT_CCTATATGTACCTCTATCGTAAGTC_1403
CTGGCTCCTCTGTATGTTGGAGAATGATTTTACCCTCGGTTAGCTCATTATTCGGGATATTATTTGCGTCATGTCACCCCATTAGGCTCTGATCCCGCTTGACGAGTTAACCAGTATAACACTGGCCGAAAGACCTATATGTACCTCTATCGTAAGTC
>oligos_0_CTGGCTCCTCTGTATGTTGGAGAAT_CCTATATGTACCTCTATCGTAAGTC_1404
CTGGCTCCTCTGTATGTTGGAGAATCCGACTAAGCTGCTAACCGCACCGGTTGAGTTACTGGAAGCTCTCTCTTTTCAGAGACAATGTAGTGGTAATTTCCCATGGATTCCCTGAATACAGTCAAAAAGCCATCCTATATGTACCTCTATCGTAAGTC
>oligos_0_CTGGCTCCTCTGTATGTTGGAGAAT_CCTATATGTACCTCTATCGTAAGTC_1405
CTGGCTCCTCTGTATGTTGGAGAATGTGGAGGCGATCCAAAAGTACTTGACGGACACTGCGCCGGATGTCTTGCTCAGCTCCGTCAGTCCAGCATGTGAGCCTACACTGCATTGGGACAGACTGGAATGTAGACCTATATGTACCTCTATCGTAAGTC
>oligos_0_CTGGCTCCTCTGTATGTTGGAGAAT_CCTATATGTACCTCTATCGTAAGTC_1406
CTGGCTCCTCTGTATGTTGGAGAATCGAAAAGGGGGATATAGATGCCTAGGGTTCGGGACCACGGAATCCCATATTGTTGTCCTACGCGTCAGTCCTTTCGCAACGAGCGGCATGCGCTGATTTGCGGGAGATCCTATATGTACCTCTATCGTAAGTC
>oligos_0_CTGGCTCCTCTGTATGTTGGAGAAT_CCTATATGTACCTCTATCGTAAGTC_1407
CTGGCTCCTCTGTATGTTGGAGAATGTCTGAGTCGCGGAGGATAGGTTCCGCAGGCTCTAGCGACTCATGAACGATCTCCTCGTTTTAAAGTTTAACTTGACCTGTAACCATCATCTCAACTCTCTACTATTTCCTATATGTACCTCTATCGTAAGTC
>oligos_0_CTGGCTCCTCTGTATGTTGGAGAAT_CCTATATGTACCTCTATCGTAAGTC_1408
CTGGCTCCTCTGTATGTTGGAGAATCGTCCTACATTGTAGTAACAACAAGGCTATACAGCATGGGCGTGTCGTCCCTGCCGGCGGGCTACCTGGGCCGCGGATTGTTTCCGAAGCATTAATCACTTCTGCCATCCTATATGTACCTCTATCGTAAGTC
>oligos_0_CTGGCTCCTCTGTATGTTGGAGAAT_CCTATATGTACCTCTATCGTAAGTC_1409
CTGGCTCCTCTGTATGTTGGAGAATCCCCTGGCGTTGGCTAGCTTTAGCTCGCCAAAAATTGCACCCTACATCAGCATATGGCCTATCTGTATGTCTACCATGCCTTAGAGCGCTGATACCGGAGCGTGACCACCTATATGTACCTCTATCGTAAGTC
>oligos_0_CTGGCTCCTCTGTATGTTGGAGAAT_CCTATATGTACCTCTATCGTAAGTC_1410
CTGGCTCCTCTGTATGTTGGAGAATGATTTTTATACAGTGCGGTACGACGTCGCACTTTACTCCCAACACATCAGTCAGCAAACCGGTGTCTGTGTTGGCGGGGTGGGCCTGCCGCATCACTCCACTCGAGATCCTATATGTACCTCTATCGTAAGTC
>oligos_0_CTGGCTCCTCTGTATGTTGGAGAAT_CCTATATGTACCTCTATCGTAAGTC_1411
CTGGCTCCTCTGTATGTTGGAGAATCCGTTTCTTCTTGGAAAACACCCTCACCGTACCTAGGAAGGCGAGTCTTTGTTACTCAAGACATCTGGAATCGGAAGCAGATTGGGACTTGTACTAGGCTACCGGTGACCTATATGTACCTCTATCGTAAGTC
>oligos_0_CTGGCTCCTCTGTATGTTGGAGAAT_CCTATATGTACCTCTATCGTAAGTC_1412
CTGGCTCCTCTGTATGTTGGAGAATGTGGAGGGAAGCCGGCGCACGTACACGAGCTACAGCGTCGGCGCCAAACACCATTGACGAAGAGCCAGCGTTGCGACAGAAAGATCCGAGAAGACGTGTCTCCGGTGACCTATATGTACCTCTATCGTAAGTC
>oligos_0_CTGGCTCCTCTGTATGTTGGAGAAT_CCTATATGTACCTCTATCGTAAGTC_1413
CTGGCTCCTCTGTATGTTGGAGAATCGAAAACTATTAGCGCTGGCGGACCTGGCCATGCGTGCCATAGCGATTGTGAGGAGTAGGCGCAAAACCAAAGCGTGAACCTGCCCCCCTCAGGCGCACTTCGTATTTCCTATATGTACCTCTATCGTAAGTC
>oligos_0_CTGGCTCCTCTGTATGTTGGAGAAT_CCTATATGTACCTCTATCGTAAGTC_1414
CTGGCTCCTCTGTATGTTGGAGAATGTCTCGGCTCTCTAATGCGACACCGGCTCAGACGTATCGTATTTAGCCGATACATCTGTTTATACCCTTTCCGTCTCATGGGATCCGTCAAGGAAAGGGAGTTTGCATCCTATATGTACCTCTATCGTAAGTC
>oligos_0_CTGGCTCCTCTGTATGTTGGAGAAT_CCTATATGTACCTCTATCGTAAGTC_1415
CTGGCTCCTCTGTATGTTGGAGAATCGTCCTTAGGGGCTACGCCGATTGTCCATCCTATTAGACCCGGCACTGATGGGTAGTCCCGGCGTGTCCCCACAGATTCCCCACGAGTTTGGCGACAGCTAAATCATTCCTATATGTACCTCTATCGTAAGTC
>oligos_0_CTGGCTCCTCTGTATGTTGGAGAAT_CCTATATGTACCTCTATCGTAAGTC_1416
CTGGCTCCTCTGTATGTTGGAGAATCCCCTGCAACACTGATTCGCACCACGTAGCAGTTGTCCTTATGTGTAAACGGCCTGTTACTATTCGAGACACGTGCGCACCATAGGCTCAATTTACGGTGTGACGTGACCTATATGTACCTCTATCGTAAGTC
>oligos_0_CTGGCTCCTCTGTATGTTGGAGAAT_CCTATATGTACCTCTATCGTAAGTC_1417
CTGGCTCCTCTGTATGTTGGAGAATGAACTGTACCGCGTAACGAAGCTTGCAGGATCTTCAGAATTCTGAGGTCTTAAGCAATACGAGAGATGCGTCTCCACCACGTTTTGCTACGAATCCGGTGGGAGTAGACCTATATGTACCTCTATCGTAAGTC
>oligos_0_CTGGCTCCTCTGTATGTTGGAGAAT_CCTATATGTACCTCTATCGTAAGTC_1418
CTGGCTCCTCTGTATGTTGGAGAATCCGTTTGGCACGCCGCGGAAGTTAGGGCTAAAGACCTGCCTTATTCGAAGAGGACCAAACCATTCTGTGAACACGGCAAATGCTGCAAGGCGGACCTCTTTTTCGTGACCTATATGTACCTCTATCGTAAGTC
>oligos_0_CTGGCTCCTCTGTATGTTGGAGAAT_CCTATATGTACCTCTATCGTAAGTC_1419
CTGGCTCCTCTGTATGTTGGAGAATGTGGACACTAAGCTCAGATTACAGTAACAGTGAGAGTGCTTGCTACTAGGGGGATAACACCAAGACTACTGTAAGCCGGTTGGACTTGGAAAACACGTTAACAGGATTCCTATATGTACCTCTATCGTAAGTC
>oligos_0_CTGGCTCCTCTGTATGTTGGAGAAT_CCTATATGTACCTCTATCGTAAGTC_1420
CTGGCTCCTCTGTATGTTGGAGAATCGAATGCCCGGAACTCTCACAAGTATCAGCAGACAAATCCACATTCTTCGTAAGCGCCCTCATCGGGTGCAGGTTACCTTTGTTCGACTATGTTTTCGGTGAGCTAGACCTATATGTACCTCTATCGTAAGTC
>oligos_0_CTGGCTCCTCTGTATGTTGGAGAAT_CCTATATGTACCTCTATCGTAAGTC_1421
CTGGCTCCTCTGTATGTTGGAGAATGTCTCGCACAGCGGATAGGCCTGATCTGTGATAGAAAATATGGAAGGAGCGCGATCCATCCGACGAACATACGTCCCATTATCCCCTGCCAAAAGCCCAAACCGGTGACCTATATGTACCTCTATCGTAAGTC
>oligos_0_CTGGCTCCTCTGTATGTTGGAGAAT_CCTATATGTACCTCTATCGTAAGTC_1422
CTGGCTCCTCTGTATGTTGGAGAATCGTCCACTCGTAAGTATGAACCTAAGTTTAACACCTGCAATGAGAATACCGGGTGAGGGGTCTGGGTATGATGGGCCCCTTTTCGCGTTAGCCTCGGGTGTGACGTGACCTATATGTACCTCTATCGTAAGTC
>oligos_0_CTGGCTCCTCTGTATGTTGGAGAAT_CCTATATGTACCTCTATCGTAAGTC_1423
CTGGCTCCTCTGTATGTTGGAGAATCCCGCGATCCAAAACCTCCGCGGACCATATCCCCATTTTAACTCTACTAAGGTTAATTATTCTGACAAGTCTTCCCCCAAACGTTAAATCCGGGCGTGCTAAAGCCATCCTATATGTACCTCTATCGTAAGTC
>oligos_0_CTGGCTCCTCTGTATGTTGGAGAAT_CCTATATGTACCTCTATCGTAAGTC_1424
CTGGCTCCTCTGTATGTTGGAGAATGAACTGACTTCGACCCAAGTGGTGCTTGAAATTACGCTATTGACAATCGCCCCAGCGTTGGAATCATTCGAGCGATCCCACTCGCGGGATGACCTACCCAAGCATCCACCTATATGTACCTCTATCGTAAGTC
>oligos_0_CTGGCTCCTCTGTATGTTGGAGAAT_CCTATATGTACCTCTATCGTAAGTC_1425
CTGGCTCCTCTGTATGTTGGAGAATCCGTTAACGATCGGCGATAACCCTGCCGCAATAAAAGGTAGAGAGGCCGCGAGCATATCACATTTAGGGCGTACAATCTATCGCGCTTCTGTCTTACTACGCCAGCATCCTATATGTACCTCTATCGTAAGTC
>oligos_0_CTGGCTCCTCTGTATGTTGGAGAAT_CCTATATGTACCTCTATCGTAAGTC_1426
CTGGCTCCTCTGTATGTTGGAGAATGTGGACTACCGTCCGCACGACTCAGCACAACACAGCGTAGATTCCTAAGGATGTTAGGTCGTAACGCTGACACAATGGTGGTTTCCCTACATGCAACAATTTTATGATCCTATATGTACCTCTATCGTAAGTC
>oligos_0_CTGGCTCCTCTGTATGTTGGAGAAT_CCTATATGTACCTCTATCGTAAGTC_1427
CTGGCTCCTCTGTATGTTGGAGAATCGAATGGATTTAGGCAAGCCGATTAGCCCGAAAACAGATCGTTACCGTGCTTGTCCTTATCGACAGTTAGACAAAGGGTAAATAGAGACGTCAGGTGCCAAGCCTAGACCTATATGTACCTCTATCGTAAGTC
>oligos_0_CTGGCTCCTCTGTATGTTGGAGAAT_CCTATATGTACCTCTATCGTAAGTC_1428
CTGGCTCCTCTGTATGTTGGAGAATGTCTCCTAAACCTAGCGTGAAGACAGGACTATAGTTGATACTGCAGCCAATTCTGACATTGGCTGCAATGAGTCCCACTACGGGACTGAACCTGCGAAGACGCTTGATCCTATATGTACCTCTATCGTAAGTC
>oligos_0_CTGGCTCCTCTGTATGTTGGAGAAT_CCTATATGTACCTCTATCGTAAGTC_1429
CTGGCTCCTCTGTATGTTGGAGAATCGTCCAGGTTGACATTTGATAGTTTCGGGATATAGAATTAGTGGTCAGTGAGTAAGAAAGTTAAGGAGATTCCGTATATATTGAAGTGGTGGGGGAAGAAACATTCCACCTATATGTACCTCTATCGTAAGTC
>oligos_0_CTGGCTCCTCTGTATGTTGGAGAAT_CCTATATGTACCTCTATCGTAAGTC_1430
CTGGCTCCTCTGTATGTTGGAGAATCCCGCGTGTAGCTTTAGGCGGTTGTATCGCTCCCTGAGCGCATGCTCCACAGCGCCGTTTTCGAGCGTCGCTGTACCAACCGCCATGCCCCCTGCTGCGAGTTTTCCACCTATATGTACCTCTATCGTAAGTC
>oligos_0_CTGGCTCCTCTGTATGTTGGAGAAT_CCTATATGTACCTCTATCGTAAGTC_1431
CTGGCTCCTCTGTATGTTGGAGAATGAACTCGGATTCATATTCTCCAATTAGAAGCTTAAACCCTATATTTGTTTCCGTCTCTGTGCCACTAACGTGGTGCGACAACATCCACTAATTAAACATTAGACTTTTCCTATATGTACCTCTATCGTAAGTC
>oligos_0_CTGGCTCCTCTGTATGTTGGAGAAT_CCTATATGTACCTCTATCGTAAGTC_1432
CTGGCTCCTCTGTATGTTGGAGAATCCGTTATAAGAGTGTAGCGATCAGTGCTCATACCGTAATTATCAAACGTGAGCTACCGTACATGTCACCCCAACTCGTACCTGATCGGCAGCATCCCTCGTAATAAGACCTATATGTACCTCTATCGTAAGTC
>oligos_0_CTGGCTCCTCTGTATGTTGGAGAAT_CCTATATGTACCTCTATCGTAAGTC_1433
CTGGCTCCTCTGTATGTTGGAGAATGTGGTTTGTGTCCCATGTACGGGGTGATGTGCCGGCCAGTGCTTCTAAAATGTTTTGAGCATAGGAACGATAACTAATGGTCCTACATTGAGCATACAACGACCACCACCTATATGTACCTCTATCGTAAGTC
>oligos_0_CTGGCTCCTCTGTATGTTGGAGAAT_CCTATATGTACCTCTATCGTAAGTC_1434
CTGGCTCCTCTGTATGTTGGAGAATCGAATCATATGGTTCAACATCCTACCGCCCAGAAAGGGCCTGGAATAGACTCCGCACGTTAGTGCAGGGTGAGTGTAGGATACCTAACGGAGTTGGATTACAACCGCACCTATATGTACCTCTATCGTAAGTC
>oligos_0_CTGGCTCCTCTGTATGTTGGAGAAT_CCTATATGTACCTCTATCGTAAGTC_1435
CTGGCTCCTCTGTATGTTGGAGAATGTCTCCACGCACCTATACTACCTGTGTAGACTATGCGACAGAAACCCAAGCTGTTAGGGGGCTGGAACCCGTGGGTGCAATTTGCGTCAAAAGTGATTTCAATTTCCACCTATATGTACCTCTATCGTAAGTC
>oligos_0_CTGGCTCCTCTGTATGTTGGAGAAT_CCTATATGTACCTCTATCGTAAGTC_1436
CTGGCTCCTCTGTATGTTGGAGAATGATACTGAATCTTACCAGCTCGCTCAAGTCGAGGTAACTACGAGTCAAATGCCAACGCTAAGTACTAATCATTACAACGTAAACGAAGGCTTGCGCTTTTCTCTATTTCCTATATGTACCTCTATCGTAAGTC
>oligos_0_CTGGCTCCTCTGTATGTTGGAGAAT_CCTATATGTACCTCTATCGTAAGTC_1437
CTGGCTCCTCTGTATGTTGGAGAATCCCGCCCCAAAGTCGGGCTATTCGCGCGTATTCTTCTTCATTTAGCTTTGATTCACATCCCTACTGTCTGAAATTGTACTCCCCTCGGGATCTGACATTCACGGCGCACCTATATGTACCTCTATCGTAAGTC
>oligos_0_CTGGCTCCTCTGTATGTTGGAGAAT_CCTATATGTACCTCTATCGTAAGTC_1438
CTGGCTCCTCTGTATGTTGGAGAATGAACTCCTGGCATTAGTCCTCTCAGAGGCTATGTGGGATGCAAGGTATGGATCGAGTTAAGAGAATCCAGTACCTTCCGTTAATACGTCTATGTGATTCTGATCTTTTCCTATATGTACCTCTATCGTAAGTC
>oligos_0_CTGGCTCCTCTGTATGTTGGAGAAT_CCTATATGTACCTCTATCGTAAGTC_1439
CTGGCTCCTCTGTATGTTGGAGAATCCGTAGTGGCCAATTAAGGGGAGGGACGTTTCAAGGGATGGCGTTTGATCAACGTCTTCCAGGTCACTAAAATGTAGGCGCTCCACGAAAGTTGCGCAGGAAGTTGATCCTATATGTACCTCTATCGTAAGTC
>oligos_0_CTGGCTCCTCTGTATGTTGGAGAAT_CCTATATGTACCTCTATCGTAAGTC_1440
CTGGCTCCTCTGTATGTTGGAGAATGTGGTTATCAAGTTGTCATCGGGTCTTGTATGAGACTGACATTCTAATTTCCGGAGTAGTGCGGGAAGCAGTCTAAGAGTTTGATATAATCATCCCACTGTTACCGCACCTATATGTACCTCTATCGTAAGTC
>oligos_0_CTGGCTCCTCTGTATGTTGGAGAAT_CCTATATGTACCTCTATCGTAAGTC_1441
CTGGCTCCTCTGTATGTTGGAGAATCGAATCTGGGTGCTGATGGACGCGGCACCTTCAAAGAACTGCACTGTTTAACTATGTGTGCACTAGTTGACCCTAGGTAAGATATCGTGTATTAGAGATTATCCCCATCCTATATGTACCTCTATCGTAAGTC
>oligos_0_CTGGCTCCTCTGTATGTTGGAGAAT_CCTATATGTACCTCTATCGTAAGTC_1442
CTGGCTCCTCTGTATGTTGGAGAATGTCATCCGTCTCATGCTGGTAGGACTTTCACCGATCGCGGATCTAGTATCCGAAAATCCCTTGTCCTTAAAACATGTGGCAGATCGGTCGGATTGGATATGGTTCATTCCTATATGTACCTCTATCGTAAGTC
>oligos_0_CTGGCTCCTCTGTATGTTGGAGAAT_CCTATATGTACCTCTATCGTAAGTC_1443
CTGGCTCCTCTGTATGTTGGAGAATGATACTCCGGATGGCCGGTGACCGCCACTCGGACGCTACTCAGCCCCTGGGAAACCTATGCTCTACGGTTGAAGTAACCAATACAGTGGACATCCCACTGTTACCGCACCTATATGTACCTCTATCGTAAGTC
>oligos_0_CTGGCTCCTCTGTATGTTGGAGAAT_CCTATATGTACCTCTATCGTAAGTC_1444
CTGGCTCCTCTGTATGTTGGAGAATCCCGCCCGGACGTAGTCCCGGCGTCCGCTATTTAAACCTGAATCCCGCCCATTTTATACTTCACTATTTCGACATAATACTACGCCTAGTATAGCTGCCGCATCTTTTCCTATATGTACCTCTATCGTAAGTC
>oligos_0_CTGGCTCCTCTGTATGTTGGAGAAT_CCTATATGTACCTCTATCGTAAGTC_1445
CTGGCTCCTCTGTATGTTGGAGAATGAACATCCACAGACGGACAGCGTTTCTTCACCGCTAGATGATTAAATTGAATAGAATTTATTGACCTAGTCCTTCTAGGGTGCAATAGAATTTATTCGCAAGAATGATCCTATATGTACCTCTATCGTAAGTC
>oligos_0_CTGGCTCCTCTGTATGTTGGAGAAT_CCTATATGTACCTCTATCGTAAGTC_1446
CTGGCTCCTCTGTATGTTGGAGAATCCGTAGATAATCAGCTTGAGGCTAAAAGTGCTGACAATAGACTGAATAATCTCCACATCTCATTAGTTATCCCATAAGTTAAGCCTATTAACCGCCCAGTCCCAGCATCCTATATGTACCTCTATCGTAAGTC
>oligos_0_CTGGCTCCTCTGTATGTTGGAGAAT_CCTATATGTACCTCTATCGTAAGTC_1447
CTGGCTCCTCTGTATGTTGGAGAATGTGGTAGAGAGCATTAGGCAAGCGTGGCGTCTCATCTTTCGTTCCACTCTAACATGTCTATTCGACGCCGACGGTTCTAGTGCTCCATCCTTCTGAACGGTCCGGTGACCTATATGTACCTCTATCGTAAGTC
>oligos_0_CTGGCTCCTCTGTATGTTGGAGAAT_CCTATATGTACCTCTATCGTAAGTC_1448
CTGGCTCCTCTGTATGTTGGAGAATCGTGTATGAAGACGAATTCCCCCGCAGCGTCTCCTAAAGACCAAGGTGCTTCGTAGTCCGACGGCGGGTGTACCCTGGAATACGCCTGACATCAAGGGTGTGCCTAGACCTATATGTACCTCTATCGTAAGTC
>oligos_0_CTGGCTCCTCTGTATGTTGGAGAAT_CCTATATGTACCTCTATCGTAAGTC_1449
CTGGCTCCTCTGTATGTTGGAGAATGTCATCGTCAGCGTCCTACTGGCCACAAAAAAAGGCCCCGCAGCCCGAGCAGTAGCCAGAATTAAGCTTAGGATCAAGCTCTGCCCGGCTCCCTCGCGCCATGCGATTCCTATATGTACCTCTATCGTAAGTC
>oligos_0_CTGGCTCCTCTGTATGTTGGAGAAT_CCTATATGTACCTCTATCGTAAGTC_1450
CTGGCTCCTCTGTATGTTGGAGAATGATACATGCGCCAGTAAAGCGGATCCGATACCAGATTATCGAATCACGCGCACCGGAGTAGTGGACCAGGTCAGGGCGCACGTTTTGCTTTGCTCAATGAATCAAAGACCTATATGTACCTCTATCGTAAGTC
>oligos_0_CTGGCTCCTCTGTATGTTGGAGAAT_CCTATATGTACCTCTATCGTAAGTC_1451
CTGGCTCCTCTGTATGTTGGAGAATCCCGCCGTACAGCACTCTCTGAACAAGTGAAATGGGTGCCTTGCCGAGGGGCGGGTGTTTGCCATCACCTTTAAGCAGGAGGAAAAGGCTTTCTGTACTTGTTGTAGACCTATATGTACCTCTATCGTAAGTC
>oligos_0_CTGGCTCCTCTGTATGTTGGAGAAT_CCTATATGTACCTCTATCGTAAGTC_1452
CTGGCTCCTCTGTATGTTGGAGAATGAACATGACGCAACCCAAAATCTTCATTTACTAATAACGTCCATATTTTGCTGACCACGTACTTGGTTAAGAAGGATATAACTGATTACCCAAAATCAGTCCCCGATTCCTATATGTACCTCTATCGTAAGTC
>oligos_0_CTGGCTCCTCTGTATGTTGGAGAAT_CCTATATGTACCTCTATCGTAAGTC_1453
CTGGCTCCTCTGTATGTTGGAGAATCCGTACGATACGATGGTAGCTCTTGGCCGTTAGAGTTCTAATCGCGGGCTTTCGGCCGATTCGTAGCAGACCAGGGGATTAACCATTGGTTCCTCGTCGAGGGTATTTCCTATATGTACCTCTATCGTAAGTC
>oligos_0_CTGGCTCCTCTGTATGTTGGAGAAT_CCTATATGTACCTCTATCGTAAGTC_1454
CTGGCTCCTCTGTATGTTGGAGAATGTGGTACCACAAAGCTGTCCGCCTGTGTCGGTGTGAGAAGCTGAGCCTAGGCGGCGGTCCGTTTTAGGTGCTAATACAAATGGACACCCAGAGTAAACTCGCACTTTTCCTATATGTACCTCTATCGTAAGTC
>oligos_0_CTGGCTCCTCTGTATGTTGGAGAAT_CCTATATGTACCTCTATCGTAAGTC_1455
CTGGCTCCTCTGTATGTTGGAGAATCGTGTAATGCTAAAAACACACCATGGCCAAGTCATATTATAGTGTGAGCATCCCTCGTTGTCTACGCGGCCGCCTCAGATAGCCGAACTGTAGTGAGTCTGCGAAAGACCTATATGTACCTCTATCGTAAGTC
>oligos_0_CTGGCTCCTCTGTATGTTGGAGAAT_CCTATATGTACCTCTATCGTAAGTC_1456
CTGGCTCCTCTGTATGTTGGAGAATGTCATGAAGTGCCCCGACACGTTGCCAACCAGAACAGCGGGCCACTTTCCCAGCGCCAGTAATTAGCGGGTGCGTGATTCCACCGGAGACAGAACGGGCTAACGCGCACCTATATGTACCTCTATCGTAAGTC
>oligos_0_CTGGCTCCTCTGTATGTTGGAGAAT_CCTATATGTACCTCTATCGTAAGTC_1457
CTGGCTCCTCTGTATGTTGGAGAATGATACAATTTACGCCCTTATTCCGTCATTAGAGGGAGCTTAGAGGTAAATCGGTTCACAGAATTGGACAACATGACCTACCGGTGTGGACGCAATTTTCAGGTTAAGACCTATATGTACCTCTATCGTAAGTC
>oligos_0_CTGGCTCCTCTGTATGTTGGAGAAT_CCTATATGTACCTCTATCGTAAGTC_1458
CTGGCTCCTCTGTATGTTGGAGAATCCCGGTGCGGGCAAAAACCTTACAGATTAGGCTCTGATGATTTGTTCACGGTTGCTGCAAGCATGAGGGTGACGTTTTCAGAGTAGCCACGAGTAGAAGGAAGTGGCACCTATATGTACCTCTATCGTAAGTC
>oligos_0_CTGGCTCCTCTGTATGTTGGAGAAT_CCTATATGTACCTCTATCGTAAGTC_1459
CTGGCTCCTCTGTATGTTGGAGAATGAACAAATGGTTTGGCTTGTATAGTGCACTAGACCTCATGCGGTAACATCCGTCAAGCCCTAGCAAAGGCTGACCCCTATTATTGGACAACTCGCGATTGCTTTGCATCCTATATGTACCTCTATCGTAAGTC
>oligos_0_CTGGCTCCTCTGTATGTTGGAGAAT_CCTATATGTACCTCTATCGTAAGTC_1460
CTGGCTCCTCTGTATGTTGGAGAATCCGTACCGTCCCAGAAGAAGGGCCCAATCAAAGTCTGATCCGACGTGGAGATAAAGTACACCTCACAAAGTCATGGTACAGGGCCTATTCTCATTTATGTCAAAATTTCCTATATGTACCTCTATCGTAAGTC
>oligos_0_CTGGCTCCTCTGTATGTTGGAGAAT_CCTATATGTACCTCTATCGTAAGTC_1461
CTGGCTCCTCTGTATGTTGGAGAATGTGCCAAGCCACAGAACGGCTTCACAAGCCATGTGAGGTAATCGCCAGTGGCACGACTGCAACCCGCTCAGGTTGCCCATTGTCATTTCTTTTAGCCGAACAAAATTTCCTATATGTACCTCTATCGTAAGTC
>oligos_0_CTGGCTCCTCTGTATGTTGGAGAAT_CCTATATGTACCTCTATCGTAAGTC_1462
CTGGCTCCTCTGTATGTTGGAGAATCGTGTTGACCGGGAGCAATTGCGGACGACAGTAGCTGATCAAAGCTCGAGTTCATTGTCCAAAAACGCTCCTGCCGAACATGACGGGTCTTGTTCGGTGCCGTTCATTCCTATATGTACCTCTATCGTAAGTC
>oligos_0_CTGGCTCCTCTGTATGTTGGAGAAT_CCTATATGTACCTCTATCGTAAGTC_1463
CTGGCTCCTCTGTATGTTGGAGAATGTCATGTCAGTCTCGGTCTAAAAGCAAGAACTAATTGGCTTGACGTTGTATCCACTCAGATGTGTACAACGGACTCGTCATATCGGCAATGAACAATAGCCGGGAGATCCTATATGTACCTCTATCGTAAGTC
>oligos_0_CTGGCTCCTCTGTATGTTGGAGAAT_CCTATATGTACCTCTATCGTAAGTC_1464
CTGGCTCCTCTGTATGTTGGAGAATGATAGGACCTTAGTCCGGTTAGATTGCGGCGCTAAGCCCTCGAAGTCCCTGAGGTAATCGGAGATACAACCCACTTAAAGGGCTGCACTTTGATCTCTATTTTAGGCACCTATATGTACCTCTATCGTAAGTC
>oligos_0_CTGGCTCCTCTGTATGTTGGAGAAT_CCTATATGTACCTCTATCGTAAGTC_1465
CTGGCTCCTCTGTATGTTGGAGAATCCCGGTCAATTCCCGAAAGATTTTGCGGCCTATATTTCGGTGAGGCATTCCTAACAACTCTGGCGCATCCGTAAGTGGCCAATTATAGATGGACGGTTCTTATTGCATCCTATATGTACCTCTATCGTAAGTC
>oligos_1_TGCGGATGCGGAAGTATGGTCCTCG_CACTAGAAGCATGTCGCTATCGAGT_0
TGCGGATGCGGAAGTATGGTCCTCGGACGTGTGGGAGATGGCGAAAACCGTACGAGTCTTATGTTACAACTTAATTATCGTCCTAACACGATAGTCAGAGGGCTCCGATATATGCGCCCTATTATACTCACAAAACCACTAGAAGCATGTCGCTATCGAGT
>oligos_1_TGCGGATGCGGAAGTATGGTCCTCG_CACTAGAAGCATGTCGCTATCGAGT_1
TGCGGATGCGGAAGTATGGTCCTCGCCTTGAAAGAAATCGGGCCGGACTATACTAAGTCGCCGCCCATTGCCCAATGCATTAGACAATCGCTCGCTGATCATTGACGCATTTTCAAGCCCGGCCGACAGGTTAAACCACTAGAAGCATGTCGCTATCGAGT
>oligos_1_TGCGGATGCGGAAGTATGGTCCTCG_CACTAGAAGCATGTCGCTATCGAGT_2
TGCGGATGCGGAAGTATGGTCCTCGCGCTTAGGTTACCGTGCATCCACGTTGTAAGCCTGGTCGATGAGTGCTCCCTGCCACGATTCGCCAAGCGATGACGATCAAGCAAGGTGGAAGCTCATGTTCAGGCATCTCCACTAGAAGCATGTCGCTATCGAGT
>oligos_1_TGCGGATGCGGAAGTATGGTCCTCG_CACTAGAAGCATGTCGCTATCGAGT_3
TGCGGATGCGGAAGTATGGTCCTCGGTTGCTATCTCCATCCCGCATTGTAATTTACAAGCACTGCGTGGTGAAGAGTAGTGAAAGTAAGTGTGCAGCTGACAGCTCAACCCTCCTTTGGAGGAAAGACGATTCACGCACTAGAAGCATGTCGCTATCGAGT
>oligos_1_TGCGGATGCGGAAGTATGGTCCTCG_CACTAGAAGCATGTCGCTATCGAGT_4
TGCGGATGCGGAAGTATGGTCCTCGCGGGGACGACCCGCCGAGAGGGATCAGACTCGTAGCTCTATCAGAATCCTTGGGGTCTTGTGAGGATCACACAGCGTACTTTAGAGAGACACCTACTTTAAGGACTTAAACCACTAGAAGCATGTCGCTATCGAGT
>oligos_1_TGCGGATGCGGAAGTATGGTCCTCG_CACTAGAAGCATGTCGCTATCGAGT_5
TGCGGATGCGGAAGTATGGTCCTCGGTATTGGATGTCGGCAAGTCAGGGGCATCCTGTCTTTTGCAGCGAACCAATTCAGTGCAAAACATGGGAGGGTGTAATGCGGATTTGATTGGTATAAATCGCGGACAGCGGCACTAGAAGCATGTCGCTATCGAGT
>oligos_1_TGCGGATGCGGAAGTATGGTCCTCG_CACTAGAAGCATGTCGCTATCGAGT_6
TGCGGATGCGGAAGTATGGTCCTCGCCAGACCGCGTTCGTTATGCAATAGACTCGTGAGCGGAGCAAAAATTTTCGGATGCGTAACCGAGTAGTCAGCCTTGAAGAGTCAGTGAAGGATCTTTAACAAGCACGTACCACTAGAAGCATGTCGCTATCGAGT
>oligos_1_TGCGGATGCGGAAGTATGGTCCTCG_CACTAGAAGCATGTCGCTATCGAGT_7
TGCGGATGCGGAAGTATGGTCCTCGGACGTGATAAAGCCGGGCATCGCGCTGCAAAGCGCTTACTTTTTAACGAAAGTCGCGCTAACATATCTAGGCTTTTCATCCACTAGTTCCTGAGTCGTTAAGGATAACTACCACTAGAAGCATGTCGCTATCGAGT
>oligos_1_TGCGGATGCGGAAGTATGGTCCTCG_CACTAGAAGCATGTCGCTATCGAGT_8
TGCGGATGCGGAAGTATGGTCCTCGCCTTGATCACGTCTCTTGATAGTATAGACAGTGGATTAGACGTTATGGTTCCTCGTCTCTTCTACGAAGACCCCGATGCAGCGCGGCCTCTACGTGTCCGTTGCGCACACGCACTAGAAGCATGTCGCTATCGAGT
>oligos_1_TGCGGATGCGGAAGTATGGTCCTCG_CACTAGAAGCATGTCGCTATCGAGT_9
TGCGGATGCGGAAGTATGGTCCTCGCGCTAGGTTGTGTTAACTATTAGACGTGCGGCGTGCTAACAACCGAATCTACTCGCTATAAGATGGCGTTCACTAAGGGTGCTTGACTTGAAAAATTAGACTTACGTCTACCACTAGAAGCATGTCGCTATCGAGT
>oligos_1_TGCGGATGCGGAAGTATGGTCCTCG_CACTAGAAGCATGTCGCTATCGAGT_10
TGCGGATGCGGAAGTATGGTCCTCGGTTGCTTGTCGAACCTCCGGTGCGATTAGATGTAGCCCGCGGCCCTCCGTGGGTAGATGTTCCTGAGGCTCACGAGTGCGAACGGCAATTTAGATGGTGGGAGTTTCGTACCACTAGAAGCATGTCGCTATCGAGT
>oligos_1_TGCGGATGCGGAAGTATGGTCCTCG_CACTAGAAGCATGTCGCTATCGAGT_11
TGCGGATGCGGAAGTATGGTCCTCGCGGGGTTCATGCATGCACCTCCGAGATGCCTAGAATATGTGTAGGAAAGTCGATATTGACGGCGGTTCCTTGCCACGCAAGTTATGTCCATCAGTTCTCGATTCCCTGGTCCACTAGAAGCATGTCGCTATCGAGT
>oligos_1_TGCGGATGCGGAAGTATGGTCCTCG_CACTAGAAGCATGTCGCTATCGAGT_12
TGCGGATGCGGAAGTATGGTCCTCGGAGTCATGACGAAGATCGGCTGTATTAAATGCCAACCGAACTAGGCTACCCAACCAAATGCTTGACGGGAGTTGCGTTGGCCTTTGCTTTGGTCCATAAACAGTCAGTAACCACTAGAAGCATGTCGCTATCGAGT
>oligos_1_TGCGGATGCGGAAGTATGGTCCTCG_CACTAGAAGCATGTCGCTATCGAGT_13
TGCGGATGCGGAAGTATGGTCCTCGCCAGACGTTATTTCCCACCGCCTGAACAATGCCTGCCAGTTCCGCCGCTTACAGGTATCTGAGTCCTGAGGGCAGGGAGTACCCCACCAGCCTGTACCCATCAGAGCCCGGCACTAGAAGCATGTCGCTATCGAGT
>oligos_1_TGCGGATGCGGAAGTATGGTCCTCG_CACTAGAAGCATGTCGCTATCGAGT_14
TGCGGATGCGGAAGTATGGTCCTCGGACGTCGAAGATGAACATTCTAGATTGCCAGGTCCTATCAGAAGATGCTCGTCACACCCCGAAATTACCCCGAGGGCAGCTTAGCGTACGGCATCCGTCTATAAAGACACGCACTAGAAGCATGTCGCTATCGAGT
>oligos_1_TGCGGATGCGGAAGTATGGTCCTCG_CACTAGAAGCATGTCGCTATCGAGT_15
TGCGGATGCGGAAGTATGGTCCTCGCCTTCGTAAACATGCTAGTCGCAAATGCACGGACTCGGGGTTAGTTCTCTGAGTGAACGTCGATTTTCTCCCGCCGCTACGCGGAGTTTAGGGCGAGGCGTTAAGTGGACGCACTAGAAGCATGTCGCTATCGAGT
>oligos_1_TGCGGATGCGGAAGTATGGTCCTCG_CACTAGAAGCATGTCGCTATCGAGT_16
TGCGGATGCGGAAGTATGGTCCTCGCGCTAGCGCTCCGAGGGCGTAGATCAAGATGCGTATGTAACGATCCACGGATTATAGTTGCTGGCGTTGTTATAGGGTACCTAAGCCCAGATACGAGTCACGTCGAAATCGCACTAGAAGCATGTCGCTATCGAGT
>oligos_1_TGCGGATGCGGAAGTATGGTCCTCG_CACTAGAAGCATGTCGCTATCGAGT_17
TGCGGATGCGGAAGTATGGTCCTCGGTTGCACCTTCAGATCGAGTTTTAGTCTTCAAGACGGGGTAGCCAGCTAATTTCTTTCGTCACTAGGTTTAGGCCGTACGGTCACGAGGATGTTTACGTCTGGGGGTCTACCACTAGAAGCATGTCGCTATCGAGT
>oligos_1_TGCGGATGCGGAAGTATGGTCCTCG_CACTAGAAGCATGTCGCTATCGAGT_18
TGCGGATGCGGAAGTATGGTCCTCGCGGGGTAAGCCAACCCTCCAAATCGTTTAATTCCAGAACATGCGGCGATAGAAGTTGTGTGGTTACATCTATTCCAGAGAACGTCGGACATCGCGATTCCTTAGTTAGGTCCACTAGAAGCATGTCGCTATCGAGT
>oligos_1_TGCGGATGCGGAAGTATGGTCCTCG_CACTAGAAGCATGTCGCTATCGAGT_19
TGCGGATGCGGAAGTATGGTCCTCGGAGTCAATGTGAGGAGCGCTCCTGTTAGATAGGTGTGGGCCGGATTGGTAACAACATTGGCTATAGTTCAAGGATGCAGGCGTCTAGCGGCTTGTGGTTAGCTGTCTCTACCACTAGAAGCATGTCGCTATCGAGT
>oligos_1_TGCGGATGCGGAAGTATGGTCCTCG_CACTAGAAGCATGTCGCTATCGAGT_20
TGCGGATGCGGAAGTATGGTCCTCGCCAGAGATCGGGGGGGTAGATTCGATTCCGGGGCTGAACCGCTCCTGATGGTGGGACGCCGTTGGGTGGGGAATATTTGTGCACAGATGGCCACGATAACAGCCGCACACGCACTAGAAGCATGTCGCTATCGAGT
>oligos_1_TGCGGATGCGGAAGTATGGTCCTCG_CACTAGAAGCATGTCGCTATCGAGT_21
TGCGGATGCGGAAGTATGGTCCTCGGACGTCCCGAATATGTTTATCCACTAGAACCGGGCCCATGGACTCTTTGCGGCTCCGGCCATAGCAAAAGTTCGTCATGACGTAATGAGTATTTCTACATCTCTAATAAACCACTAGAAGCATGTCGCTATCGAGT
>oligos_1_TGCGGATGCGGAAGTATGGTCCTCG_CACTAGAAGCATGTCGCTATCGAGT_22
TGCGGATGCGGAAGTATGGTCCTCGCCTTCGACGGGCTAGTATCTGGGACAACTCCTTGATCGAGGTGCAGAACGCTTCTGTGGAGGGCCCTCTGAAGCCCATGTTTTTAGCGGCCAAGATGGTAATAAGCTATCGCACTAGAAGCATGTCGCTATCGAGT
>oligos_1_TGCGGATGCGGAAGTATGGTCCTCG_CACTAGAAGCATGTCGCTATCGAGT_23
TGCGGATGCGGAAGTATGGTCCTCGCGCTACTCCCGCAGGATGAGTGGTTCCAATGGCGGCCTGCTCTCAACCATAGAAGCGTGGGCGGCAAACACCGACCCGATCCATAAAATAGAACATTAGACAAGCACAGGGCACTAGAAGCATGTCGCTATCGAGT
>oligos_1_TGCGGATGCGGAAGTATGGTCCTCG_CACTAGAAGCATGTCGCTATCGAGT_24
TGCGGATGCGGAAGTATGGTCCTCGGTTGCAGACGTTTATACTGGCGGCCACTCGCCTAACCAGGGCGCAGCTGTCGAAAGTATTAGAGCGGGGTGCCCATGGCTGACTATGACCTTCAGTCCACCCCTCGCACTCCACTAGAAGCATGTCGCTATCGAGT
>oligos_1_TGCGGATGCGGAAGTATGGTCCTCG_CACTAGAAGCATGTCGCTATCGAGT_25
TGCGGATGCGGAAGTATGGTCCTCGCGGCATGCCACAAGCACCGTACCAACAAAACTCACCTCGACAGTACCAATTATACGTGCTAACCCAGATGTTGGAGATGACAAACAACGCAGTCTTGCCTCCATGATCACGCACTAGAAGCATGTCGCTATCGAGT
>oligos_1_TGCGGATGCGGAAGTATGGTCCTCG_CACTAGAAGCATGTCGCTATCGAGT_26
TGCGGATGCGGAAGTATGGTCCTCGGAGTCTGAGCGCCTCTATCTTGGAAGTTCGTTACAGGAAACCGTATTCTACCATACTGCCTGGCCGTGCCAATTTGCCAAGCTTTTCGATTTCCACTACAATAGTTGTAACCACTAGAAGCATGTCGCTATCGAGT
>oligos_1_TGCGGATGCGGAAGTATGGTCCTCG_CACTAGAAGCATGTCGCTATCGAGT_27
TGCGGATGCGGAAGTATGGTCCTCGCCAGAGTGTAGGTTACAGAGAACTCAAGTCCTGAAGTCGTCGCTGGGTGTCGAACCCGAAAGGAAACTTCGTCGCGCGTCAAGGACCGGTCGGTCTCGGAACTCACAAAACCACTAGAAGCATGTCGCTATCGAGT
>oligos_1_TGCGGATGCGGAAGTATGGTCCTCG_CACTAGAAGCATGTCGCTATCGAGT_28
TGCGGATGCGGAAGTATGGTCCTCGGACGATCACTTCGAAGTAATGGAAAAGTTTGGGAGTCAACGCGTGATCTGTCGGTTATTGACCCACTTTGTCGTGTGTAGAGAGATTGGGGTCATGGCTATAACGGTTGGGCACTAGAAGCATGTCGCTATCGAGT
>oligos_1_TGCGGATGCGGAAGTATGGTCCTCG_CACTAGAAGCATGTCGCTATCGAGT_29
TGCGGATGCGGAAGTATGGTCCTCGCCTTCCGGGACCCCTTTTGGTGCCCCCGGGTCCTGTCATCCAATTTGGGGGGCAACCGTGCAGCACTGGAGGAAGATAATGTAGTTCCGAGGTAAAAGTGTTGCGCATCTCCACTAGAAGCATGTCGCTATCGAGT
>oligos_1_TGCGGATGCGGAAGTATGGTCCTCG_CACTAGAAGCATGTCGCTATCGAGT_30
TGCGGATGCGGAAGTATGGTCCTCGCGCTACAATTCATGCCTCACAGTGCGGAACGTTGCGTGGTCTCCCGTTTAGCAGAGCGTCAAATGTCTTCGCCCCTCTTCTGCGGCTGCTGTGGGCCTAAGATTGGGTTCGCACTAGAAGCATGTCGCTATCGAGT
>oligos_1_TGCGGATGCGGAAGTATGGTCCTCG_CACTAGAAGCATGTCGCTATCGAGT_31
TGCGGATGCGGAAGTATGGTCCTCGGTAACGAGGAACGCCACAACCCCAATAGGCAATGGGGACCATCTTCCTCCAGCTTATCTCACGCAGTCACAGACGTCCTTCCTCTACCGATTATTCCAGAGCTGTTAATCGCACTAGAAGCATGTCGCTATCGAGT
>oligos_1_TGCGGATGCGGAAGTATGGTCCTCG_CACTAGAAGCATGTCGCTATCGAGT_32
TGCGGATGCGGAAGTATGGTCCTCGCGGCATCATCTTCCTCATCAATAAATTTACATTTCTATCCTTTACATCGGGTACAACGCAAGCCACTCTACGCAACTAATACTTATCGGTATTGTAGCCGGAAGTTGTAACCACTAGAAGCATGTCGCTATCGAGT
>oligos_1_TGCGGATGCGGAAGTATGGTCCTCG_CACTAGAAGCATGTCGCTATCGAGT_33
TGCGGATGCGGAAGTATGGTCCTCGGAGTCTCCATGCACCACTGTATCCGTCTCAGGAACCCTAGCGGCAGCGGGACTCAGCTGCGAGCCTAGCTGTCCTTTAGGATGACCATTGGTCACAAAAACTTGAGCCCGGCACTAGAAGCATGTCGCTATCGAGT
>oligos_1_TGCGGATGCGGAAGTATGGTCCTCG_CACTAGAAGCATGTCGCTATCGAGT_34
TGCGGATGCGGAAGTATGGTCCTCGCCAGTATTTCGAACCGACACAAGATCTATAAGTTTCCGCAACGCGACCGGGGGCTGAATAGTTAATTAACCAGTGGACACCCTTGTATTTAAGTAGCCGGTATGGCGGTACCACTAGAAGCATGTCGCTATCGAGT
>oligos_1_TGCGGATGCGGAAGTATGGTCCTCG_CACTAGAAGCATGTCGCTATCGAGT_35
TGCGGATGCGGAAGTATGGTCCTCGGACGATGCTCTCTGTTCACAGTCTGGATGCAGAACTCATTGGTCTCAGCAGCCCTGATAAGGGCAAACCGCGCTCCACGGACTGGACAAACCACGGTCAGATTTACCGACGCACTAGAAGCATGTCGCTATCGAGT
>oligos_1_TGCGGATGCGGAAGTATGGTCCTCG_CACTAGAAGCATGTCGCTATCGAGT_36
TGCGGATGCGGAAGTATGGTCCTCGCCTTCCGCAATTTGCACCCAGCGGACTCCGCAAAACGATGGAGCGACGCGCGCCCCTACAACGCTAAGACCCCCTCACACGTCGAACTTCAGCATCCGTGGAAAGCCCCGGCACTAGAAGCATGTCGCTATCGAGT
>oligos_1_TGCGGATGCGGAAGTATGGTCCTCG_CACTAGAAGCATGTCGCTATCGAGT_37
TGCGGATGCGGAAGTATGGTCCTCGCGCAGCGCAGCAAAATTATGAATCCAAGGTGGTTGGTTATCAGTCTTTCAACTTGGATCATCAGATGTCAGGAAGTAGCGAGTATTGCACTTATCCTTGACAAGCGAGCGGCACTAGAAGCATGTCGCTATCGAGT
>oligos_1_TGCGGATGCGGAAGTATGGTCCTCG_CACTAGAAGCATGTCGCTATCGAGT_38
TGCGGATGCGGAAGTATGGTCCTCGGTAACGTTAGTAGAAATTAAATGCCAACGTCTTCCAACACTGCGAGAGCAACATAGGAGCTTTGGCCGGACGATCGGTTATCGCCAGTACGAAAATCGGCCCCTCGCGACGCACTAGAAGCATGTCGCTATCGAGT
>oligos_1_TGCGGATGCGGAAGTATGGTCCTCG_CACTAGAAGCATGTCGCTATCGAGT_39
TGCGGATGCGGAAGTATGGTCCTCGCGGCAATTTTATAGGATCAACGTACGGTTGCGTGGATTAGCAAGCCAGAATTCTGTCTACTTAGCCACGCAATTCTGGACCATGCCTAATCCCACGGTAAGTGAGGGCGTCCACTAGAAGCATGTCGCTATCGAGT
>oligos_1_TGCGGATGCGGAAGTATGGTCCTCG_CACTAGAAGCATGTCGCTATCGAGT_40
TGCGGATGCGGAAGTATGGTCCTCGGAGTGCCAACTCGCAAGTAGGATAATCGAGTAGCTCAGTCTTTGTTTCAACCGACTGATCTGCTATACACAAGGAATAAGTTAGTACTGTAAGAGCCTTCTGGGACGCGTCCACTAGAAGCATGTCGCTATCGAGT
>oligos_1_TGCGGATGCGGAAGTATGGTCCTCG_CACTAGAAGCATGTCGCTATCGAGT_41
TGCGGATGCGGAAGTATGGTCCTCGCCAGTAAGCTGAGCCAGCGTTAGCAACCATCCAGCCTTTGCCTCTCGCCCCCCGCCTGCCGAATACCAACAGACCGCCACTCGCATGTTACAGCCCCGTGACAACAGCCGGCACTAGAAGCATGTCGCTATCGAGT
>oligos_1_TGCGGATGCGGAAGTATGGTCCTCG_CACTAGAAGCATGTCGCTATCGAGT_42
TGCGGATGCGGAAGTATGGTCCTCGGACGAAAGTTTAATCAATATGGTCATTTGGGAGCGACTAGCACATCTTTGCGATATGTGTAGTAGAGGGGCCGCAGGGGCTTCGCCAGGAAAAATCCTAGCCTAAACTTCGCACTAGAAGCATGTCGCTATCGAGT
>oligos_1_TGCGGATGCGGAAGTATGGTCCTCG_CACTAGAAGCATGTCGCTATCGAGT_43
TGCGGATGCGGAAGTATGGTCCTCGCCTTCCCAGGTTGAGGCCCACATTAGTGCGACAACGCCAGCCCCTCGTTCTAAAGTACCATGAAATACATCGGTGGACAATGCAACGACCTGTTCATCTTCAGTCGCGACGCACTAGAAGCATGTCGCTATCGAGT
>oligos_1_TGCGGATGCGGAAGTATGGTCCTCG_CACTAGAAGCATGTCGCTATCGAGT_44
TGCGGATGCGGAAGTATGGTCCTCGCGCAGCCACGCCCACAATATTTATCAGGAGCGGCAACAGGGTCGTCTCTCCAGGATGCTGCATAATGGCGAAATCTCGGACTCTCATGACCCAGCATTCATAGAACCACTCCACTAGAAGCATGTCGCTATCGAGT
>oligos_1_TGCGGATGCGGAAGTATGGTCCTCG_CACTAGAAGCATGTCGCTATCGAGT_45
TGCGGATGCGGAAGTATGGTCCTCGGTAACCCAAAAAAGTACAAGTGAGCGCGTCGTAATGCGTCAGACTTCCCAAGATAGACGTCCAGCGTTGTTTACGGTTAACGCGCTACAGGCACTACACATTTCCTGGACGCACTAGAAGCATGTCGCTATCGAGT
>oligos_1_TGCGGATGCGGAAGTATGGTCCTCG_CACTAGAAGCATGTCGCTATCGAGT_46
TGCGGATGCGGAAGTATGGTCCTCGCGGCAAAGCCTGTCTGTTCAACTATATAGAGGGCCACCTCAACATCTACCTATTCCTCTGTTCGCCGCAAGTGTCCATAGCGCCTTCACACCTATTCGTGTATATCGTTCGCACTAGAAGCATGTCGCTATCGAGT
>oligos_1_TGCGGATGCGGAAGTATGGTCCTCG_CACTAGAAGCATGTCGCTATCGAGT_47
TGCGGATGCGGAAGTATGGTCCTCGGAGTGCGCGTTCTACCCTTAGAAGAAGGAACGCATATCTATATAGTCGCGGGAAATCGCCATTTGCAAACCTGCCTCCCTTACAATAGCTTATACAAAGGTCCAACCGACGCACTAGAAGCATGTCGCTATCGAGT
>oligos_1_TGCGGATGCGGAAGTATGGTCCTCG_CACTAGAAGCATGTCGCTATCGAGT_48
TGCGGATGCGGAAGTATGGTCCTCGCCAGTTGCCGTTACCTTGTGAAGCCCACTTGCCGGTACCGATCGCGGACGGGAGGTGAGAAATCAGGTTGCTCCCGAGTACTGCTGAATCTATATACGAGCACGATCGTACCACTAGAAGCATGTCGCTATCGAGT
>oligos_1_TGCGGATGCGGAAGTATGGTCCTCG_CACTAGAAGCATGTCGCTATCGAGT_49
TGCGGATGCGGAAGTATGGTCCTCGGACGAATTCCTACGAGCTGGCCCTTTGACAGAGTAAATGTGCTCTCCAATATAGATGGTACTGTTGCGGATTCTACTTAGTCACGATCCCAGAAGGTTTGCATCTATAAACCACTAGAAGCATGTCGCTATCGAGT
>oligos_1_TGCGGATGCGGAAGTATGGTCCTCG_CACTAGAAGCATGTCGCTATCGAGT_50
TGCGGATGCGGAAGTATGGTCCTCGGTTCTAACCCTCGACTATACCGCCACTATAATGCCGGATGTTCCTTCATAACAGAAATTCTCGCCGTAGGCCCCCTACATCACAGACGCCCTAGGAGCGTTGCCAGCCCGGCACTAGAAGCATGTCGCTATCGAGT
>oligos_1_TGCGGATGCGGAAGTATGGTCCTCG_CACTAGAAGCATGTCGCTATCGAGT_51
TGCGGATGCGGAAGTATGGTCCTCGCGCAGGTTCAGCTGGTTGCAGCATGTGAGTAGGATTAACTCTTATGCCTTTCGATCCATACGACCTTTGAGTTGTGGAAGTAGGGCATCTATTGCTGGCCCCCCAGCCCGGCACTAGAAGCATGTCGCTATCGAGT
>oligos_1_TGCGGATGCGGAAGTATGGTCCTCG_CACTAGAAGCATGTCGCTATCGAGT_52
TGCGGATGCGGAAGTATGGTCCTCGGTAACCGGAGGCGCTTTGCGTGCGGAACTGGGCCACAAAATTACCTATGAACATCAGGTATGTCTGTAGACAGAACCCCGAGCTAACGGCACCGATCTCTCTCCCACAGGGCACTAGAAGCATGTCGCTATCGAGT
>oligos_1_TGCGGATGCGGAAGTATGGTCCTCG_CACTAGAAGCATGTCGCTATCGAGT_53
TGCGGATGCGGAAGTATGGTCCTCGCGGCTGATCAACGGTAGCCTTTCAAGGCCGGGATATGCCGTATCCCCAGGCTACTGCTTGTACCGAGTCATTCAAGGCGGTTGCAGATGGTCCAATTCCATTCATAATGGGCACTAGAAGCATGTCGCTATCGAGT
>oligos_1_TGCGGATGCGGAAGTATGGTCCTCG_CACTAGAAGCATGTCGCTATCGAGT_54
TGCGGATGCGGAAGTATGGTCCTCGGAGTGGAGGCTATTTAGGGATGCCATTTATCCGCCTTTGTTTTGAGAGCCGTGTGCAGAAAGGAACTCAACTGGAACGCCCTTTGCTATTATTTACGGTTTAATTAGACTCCACTAGAAGCATGTCGCTATCGAGT
>oligos_1_TGCGGATGCGGAAGTATGGTCCTCG_CACTAGAAGCATGTCGCTATCGAGT_55
TGCGGATGCGGAAGTATGGTCCTCGCCAGTTCATATTCTGCTGTGAAGAGCCATTCTGAGGGGTGAGTAAGAGTAGGCGGATTCCTGAGCGGCTCTAATTTTGTTTCAAACTCTTAGGTCATGACGCGGGGTTGGGCACTAGAAGCATGTCGCTATCGAGT
>oligos_1_TGCGGATGCGGAAGTATGGTCCTCG_CACTAGAAGCATGTCGCTATCGAGT_56
TGCGGATGCGGAAGTATGGTCCTCGGACCGACGGTCTCTACCAGTGTGCCGTCTCATTTGTTCGGAGGCGGGACACACAGGCTTCCACTTATATCAAGTGCGCCACCGATACACCTAGAGGTCCGGGTTTAACTACCACTAGAAGCATGTCGCTATCGAGT
>oligos_1_TGCGGATGCGGAAGTATGGTCCTCG_CACTAGAAGCATGTCGCTATCGAGT_57
TGCGGATGCGGAAGTATGGTCCTCGGTTCTATATTTCATTGGCCAGAAGAGATCATTGGGAGAATCCGCCCGAGACGAGCTGGGGGGACTCGTACATCGATTAACAAAGTCGACCATCCGCTTTCGCGGGGTTGGGCACTAGAAGCATGTCGCTATCGAGT
>oligos_1_TGCGGATGCGGAAGTATGGTCCTCG_CACTAGAAGCATGTCGCTATCGAGT_58
TGCGGATGCGGAAGTATGGTCCTCGCGCAGGAGTGCATACTTTTCTATCAGCCTCAGTTATCGCGGAAGCGGAAACACTGCTCGAAGTCGAACCAGCGAGCCGGAGGGGTCCCAGCGGTGAAGAAGCTAGCCTAACCACTAGAAGCATGTCGCTATCGAGT
>oligos_1_TGCGGATGCGGAAGTATGGTCCTCG_CACTAGAAGCATGTCGCTATCGAGT_59
TGCGGATGCGGAAGTATGGTCCTCGGTAAGTGTATCGTGATCTCCATAGACAGGCTTCAATTTCAAGTGCAGTATGATCTCCCGTTTGATGTCGCGCGATGTACCGCGAGTTTCCGTTTCGGTAATTTCTATAAACCACTAGAAGCATGTCGCTATCGAGT
>oligos_1_TGCGGATGCGGAAGTATGGTCCTCG_CACTAGAAGCATGTCGCTATCGAGT_60
TGCGGATGCGGAAGTATGGTCCTCGCGGCTGTGAAAAAACTATGCCTTGTAATATTACACCATCCGGGGATATCCCTATGGCAACAGCGTTACATCCCAATGGTCTCCATAGTGACCCTCACGATTGTAAATAAACCACTAGAAGCATGTCGCTATCGAGT
>oligos_1_TGCGGATGCGGAAGTATGGTCCTCG_CACTAGAAGCATGTCGCTATCGAGT_61
TGCGGATGCGGAAGTATGGTCCTCGGAGTGGTTATTAGGGGATCGGAACATTTTTGGCGTGCGGGTCGATTCGCGAGCTCTGGGCTCCGTTGAGTACCGGAATTCGGGAAACGAATCGGTGTTGATCGCCGAGCGGCACTAGAAGCATGTCGCTATCGAGT
>oligos_1_TGCGGATGCGGAAGTATGGTCCTCG_CACTAGAAGCATGTCGCTATCGAGT_62
TGCGGATGCGGAAGTATGGTCCTCGCCTATCTGAGTAGTCAGACCATAAAAAGCTACTGACAAAGTATGGGGTACGTCGACGGCATGGAAGTAACCCATCGCGCGTATGAGGACTACGCCACTAGGGTCGAGCCGGCACTAGAAGCATGTCGCTATCGAGT
>oligos_1_TGCGGATGCGGAAGTATGGTCCTCG_CACTAGAAGCATGTCGCTATCGAGT_63
TGCGGATGCGGAAGTATGGTCCTCGGACCGAGTACCTACTATTCTCGTCGAGAGTCAAATTGGTTGCAGTTGACACCTTGAGTTTGTAGGGAAAAGGCGGAAACCCAGTCTCACAATCACCCGTGGTCCCGAAAACCACTAGAAGCATGTCGCTATCGAGT
>oligos_1_TGCGGATGCGGAAGTATGGTCCTCG_CACTAGAAGCATGTCGCTATCGAGT_64
TGCGGATGCGGAAGTATGGTCCTCGGTTCTTCTTGGGGAGATGCACCTCGTCCGCACAAAGAGTTCGAAGCTAGATCAAAAATTGGGAAGACTCACTTCGCTACTTAATCGTGTAGCTCATCGATGGAATCGCGTCCACTAGAAGCATGTCGCTATCGAGT
>oligos_1_TGCGGATGCGGAAGTATGGTCCTCG_CACTAGAAGCATGTCGCTATCGAGT_65
TGCGGATGCGGAAGTATGGTCCTCGCGCACAATTTGTCGTTCATTGATTAGGACGGCCGGATACGATAGACCGCAGCTGCTAGCGAATCTCAAACCGTCGGCTTCAGCGGTTCAAAGCCATGATCCCCCAAGACTCCACTAGAAGCATGTCGCTATCGAGT
>oligos_1_TGCGGATGCGGAAGTATGGTCCTCG_CACTAGAAGCATGTCGCTATCGAGT_66
TGCGGATGCGGAAGTATGGTCCTCGGTAAGTCGGCGTACCCGACGTGCATCCTCATATCACCTGCAAATGCATGCGCTGGTAAGCCTTTTGCGTCGGAAAGGCCGCCACTGATTCCGAAGTCGGTCAGTTTCGTACCACTAGAAGCATGTCGCTATCGAGT
>oligos_1_TGCGGATGCGGAAGTATGGTCCTCG_CACTAGAAGCATGTCGCTATCGAGT_67
TGCGGATGCGGAAGTATGGTCCTCGCGGCTCCCAGTAGGCCGGACCTTGCGTCCGTGTCGGACTAAAAATGTTAATGGACGTTCACTCTTCAACCCCCGATGAAGAGGGCCCCAGTACGAGCTATCTCCTCCACTCCACTAGAAGCATGTCGCTATCGAGT
>oligos_1_TGCGGATGCGGAAGTATGGTCCTCG_CACTAGAAGCATGTCGCTATCGAGT_68
TGCGGATGCGGAAGTATGGTCCTCGGAGTGGTAGTCGTAGATTCCGAAGTGTTTGACGTCTTCTTAAGACAGCCTATTTTTCGTAATTCACACTTACCCCAGGTGCTCAGGAGACGACAGCATCAGGAGAAACTACCACTAGAAGCATGTCGCTATCGAGT
>oligos_1_TGCGGATGCGGAAGTATGGTCCTCG_CACTAGAAGCATGTCGCTATCGAGT_69
TGCGGATGCGGAAGTATGGTCCTCGCCTATCATGATATCGCTGAAGTAGGTGCATTCTTGAGCCGGAGTACACTAGGACTCGATACATTATGGTATCTCCACCGAACGACTTAACTTGCAAGGCCTTGCGTTAAACCACTAGAAGCATGTCGCTATCGAGT
>oligos_1_TGCGGATGCGGAAGTATGGTCCTCG_CACTAGAAGCATGTCGCTATCGAGT_70
TGCGGATGCGGAAGTATGGTCCTCGGACCGTAAATCGACTGATCACGCCGGTCGAGGCAGGTTCATGTCGTGTGACACTCTCAGAAAGACACCCCGGTGATATATTGCGATCGTATCTCTATAGTATGCGTTGCGGCACTAGAAGCATGTCGCTATCGAGT
>oligos_1_TGCGGATGCGGAAGTATGGTCCTCG_CACTAGAAGCATGTCGCTATCGAGT_71
TGCGGATGCGGAAGTATGGTCCTCGGTTCTTGGCAGGATAGAGCATGAAGCGGCAGATAAAAGTTTCTGAACGGGATTATGGTATGGTACTGAACTTTGGTACGCCGTCGTATGCAGATTCATTGGTTGAGTGGTCCACTAGAAGCATGTCGCTATCGAGT
>oligos_1_TGCGGATGCGGAAGTATGGTCCTCG_CACTAGAAGCATGTCGCTATCGAGT_72
TGCGGATGCGGAAGTATGGTCCTCGCGCACATGCGAAAGAAGGTACGGGATACTGACTGGTTCTGAGGCACCGCGAGCCATGACCTTAACAGGCAAATTGATGAGGGCCCACTACTGGAATCCAATTTCCCTGGTCCACTAGAAGCATGTCGCTATCGAGT
>oligos_1_TGCGGATGCGGAAGTATGGTCCTCG_CACTAGAAGCATGTCGCTATCGAGT_73
TGCGGATGCGGAAGTATGGTCCTCGGTAAGATCGTCTGATTGATGCACTAATTTGAGCTCGCGATATAATAGGCGCGGCTCCCCTTATATTTTTTTACAGTGCGACGGGAGTGTTAAATCCTTTCCCCCGCATCTCCACTAGAAGCATGTCGCTATCGAGT
>oligos_1_TGCGGATGCGGAAGTATGGTCCTCG_CACTAGAAGCATGTCGCTATCGAGT_74
TGCGGATGCGGAAGTATGGTCCTCGCGGCTCGAGAACCGCCATAGATCTGCTGCCCGTTCAGCGGAACAGGAAGAGGAGGAGACGCGACGGGGCACCTGACCAGGCGGCACTACGGACATACCGCCATTATAGGTCCACTAGAAGCATGTCGCTATCGAGT
>oligos_1_TGCGGATGCGGAAGTATGGTCCTCG_CACTAGAAGCATGTCGCTATCGAGT_75
TGCGGATGCGGAAGTATGGTCCTCGGAGAAGCCCGCGAGATGCAAAGCGAGGTAGCGCTCGGGCACGAGAACCACCTGTATCAGGGAGGTGCGACAAGGATTGTTCGAACTTGTTGCTGTCGGTCTTGTTTCAGGGCACTAGAAGCATGTCGCTATCGAGT
>oligos_1_TGCGGATGCGGAAGTATGGTCCTCG_CACTAGAAGCATGTCGCTATCGAGT_76
TGCGGATGCGGAAGTATGGTCCTCGCCTATGGACAACCCTTACATCTCGGGAGGGACTGTGATTTGAAATACATCCATTGCCGTGGACCGATAGTTTTTTAAGACTTAATTCCTGAGATATTACTGCCCGCATCTCCACTAGAAGCATGTCGCTATCGAGT
>oligos_1_TGCGGATGCGGAAGTATGGTCCTCG_CACTAGAAGCATGTCGCTATCGAGT_77
TGCGGATGCGGAAGTATGGTCCTCGGACCGTTCGCCGCTATCCTTACGCTCCTTTGTCTGATTCCTCCGAACTAGCTAAAAGCGCTCGGGGGGGGGGGGCAGAATTATCACGGTGGGGTATCTGGATCGATCGTACCACTAGAAGCATGTCGCTATCGAGT
>oligos_1_TGCGGATGCGGAAGTATGGTCCTCG_CACTAGAAGCATGTCGCTATCGAGT_78
TGCGGATGCGGAAGTATGGTCCTCGGTTCACGTCCGAATGGACCTCTCCCAGTATTAGAGTAATCGTGGACCCATGACCGGCTAGCCCAGCGCCGTCTGGAGGCTAGTCAGAAGAAATTCCATACTATGGTTAAACCACTAGAAGCATGTCGCTATCGAGT
>oligos_1_TGCGGATGCGGAAGTATGGTCCTCG_CACTAGAAGCATGTCGCTATCGAGT_79
TGCGGATGCGGAAGTATGGTCCTCGCGCACTCCCATACCCGTAAGCCGGGTCTAATACCTTCCGGCGCTACAATGACAAGAGGCTTACCGTGGAGTCCCGTTGAGTGCCCTTCGCGGCTGGCTTTTCGCTTGCCGGCACTAGAAGCATGTCGCTATCGAGT
>oligos_1_TGCGGATGCGGAAGTATGGTCCTCG_CACTAGAAGCATGTCGCTATCGAGT_80
TGCGGATGCGGAAGTATGGTCCTCGGTAAGAAAAGTAAGTTCCCGTAAATGAGCTCTGTTGGCAGTAATCTTACGTGAACACGAGGGATGATTGCTAGACGTCTAAACCGTGGGGGCAGCCAGTACCGGATCAGGGCACTAGAAGCATGTCGCTATCGAGT
>oligos_1_TGCGGATGCGGAAGTATGGTCCTCG_CACTAGAAGCATGTCGCTATCGAGT_81
TGCGGATGCGGAAGTATGGTCCTCGCCACCTTGGCCCTAGTGAGACGGATCGTAGGCAGTGAGAGCCATAGGGTGAAACCTCGTGAAGAAATGATGTGCTCCTGGATCGAACATTTCGGACTCAATCAATTTTCTCCACTAGAAGCATGTCGCTATCGAGT
>oligos_1_TGCGGATGCGGAAGTATGGTCCTCG_CACTAGAAGCATGTCGCTATCGAGT_82
TGCGGATGCGGAAGTATGGTCCTCGGAGAAGGATAGTATGGGTCAAGTCATTGACGAGTGTTCGAGCGGATGCGGCTAGCTGGGTGGAGACAGCCGGCAGTCCCGCCCCTGACGTTTTTTCGACCACAACAGCCGGCACTAGAAGCATGTCGCTATCGAGT
>oligos_1_TGCGGATGCGGAAGTATGGTCCTCG_CACTAGAAGCATGTCGCTATCGAGT_83
TGCGGATGCGGAAGTATGGTCCTCGCCTATGCCTGACTCTGTTTTGTAACTCCCTTCTTGTAAGTGGTCAAGATATATTAACAATTATAAACGCCTCTCCGGGTTCGCGTCGGATCGGACCCCTTACCGCCCTAACCACTAGAAGCATGTCGCTATCGAGT
>oligos_1_TGCGGATGCGGAAGTATGGTCCTCG_CACTAGAAGCATGTCGCTATCGAGT_84
TGCGGATGCGGAAGTATGGTCCTCGGACCCCTTAAAATCTTACTACGCGATCCGAAAGATGCAAGCCTCCAAAGTCTCGGCGAAGTCACGTCGCAGTGGTCCTCTCAGGCTACGGCGATAAGTAAGCTAGCTGGTCCACTAGAAGCATGTCGCTATCGAGT
>oligos_1_TGCGGATGCGGAAGTATGGTCCTCG_CACTAGAAGCATGTCGCTATCGAGT_85
TGCGGATGCGGAAGTATGGTCCTCGGTTCACCGTTGACCCTGCTCTATAGCTTTAGTAAAACGACGGGAGTTAACTATGAAAGGGTGTCTCGTGGACTCCTACGCAGGTTAATTATTACTTTCAGCTATCCGAGGGCACTAGAAGCATGTCGCTATCGAGT
>oligos_1_TGCGGATGCGGAAGTATGGTCCTCG_CACTAGAAGCATGTCGCTATCGAGT_86
TGCGGATGCGGAAGTATGGTCCTCGCGCACTGATGACCTCAACAAAGTTAACCCCATTCGAGCATCATAAACCTGTGTCAAGCTAGGGCGTTCCGCTTAAGGCGACAATCAGCAATTGTGAAGTATTCACCGGTACCACTAGAAGCATGTCGCTATCGAGT
>oligos_1_TGCGGATGCGGAAGTATGGTCCTCG_CACTAGAAGCATGTCGCTATCGAGT_87
TGCGGATGCGGAAGTATGGTCCTCGGTATAAGCTTTAACTCGTTTTGGATTCTAACGCTCGACACTGCGGATACTTTTCGAGTAGGACTGCCTAATGTAGGCTGAGAACCGCACGACGGTTCTAGACGCTTGCCGGCACTAGAAGCATGTCGCTATCGAGT
>oligos_1_TGCGGATGCGGAAGTATGGTCCTCG_CACTAGAAGCATGTCGCTATCGAGT_88
TGCGGATGCGGAAGTATGGTCCTCGCCACCTATAATGGTTAAGACACAATTAGCACTAATGGTACAAAGATAACGAATATTTCCGTCGGAACTAAAGAATATTGACTGGGAGTCCTAGCGATATCCTGGTACCGTCCACTAGAAGCATGTCGCTATCGAGT
>oligos_1_TGCGGATGCGGAAGTATGGTCCTCG_CACTAGAAGCATGTCGCTATCGAGT_89
TGCGGATGCGGAAGTATGGTCCTCGGAGAACATTGCTGGAAGACTGCCAACACGTGCGCGTTGAACTTCCGTGGTGCAGGTCTTGGCTGGTGCCGAGCTGGTTGGGCGTGTAGAAGTGACACGTAGATTGGGTTCGCACTAGAAGCATGTCGCTATCGAGT
>oligos_1_TGCGGATGCGGAAGTATGGTCCTCG_CACTAGAAGCATGTCGCTATCGAGT_90
TGCGGATGCGGAAGTATGGTCCTCGCCTAAACATTATAATTCTGTCGGCCCAAGCATTCACTGCGAATACCGGTGTCCGTCTGCTTAACTTACCTGTTGCGTGCTGTATGCAGACTGCCTTAAGCAGCTTCGCGTCCACTAGAAGCATGTCGCTATCGAGT
>oligos_1_TGCGGATGCGGAAGTATGGTCCTCG_CACTAGAAGCATGTCGCTATCGAGT_91
TGCGGATGCGGAAGTATGGTCCTCGGACCCCAGGGAAGTTACGGATTACTCAGAAATATTTTCCAGCATCTGTTGACGCCGTCACTCGCCAGGGAGGGTCGGCGTAAAAGTTATGTCTGGCGATTCGCGCTATGGGCACTAGAAGCATGTCGCTATCGAGT
>oligos_1_TGCGGATGCGGAAGTATGGTCCTCG_CACTAGAAGCATGTCGCTATCGAGT_92
TGCGGATGCGGAAGTATGGTCCTCGGTTCAGTCATCCTGCAGAGCGTCAATGTATGATGTATGCAAAAACGAATGCTTCTGGCGGCCGAACCACCTAAGTTTTAGGATTAGGTACCAGGCGGGAACTCTGTGGACGCACTAGAAGCATGTCGCTATCGAGT
>oligos_1_TGCGGATGCGGAAGTATGGTCCTCG_CACTAGAAGCATGTCGCTATCGAGT_93
TGCGGATGCGGAAGTATGGTCCTCGCGGGCCAGAATTTTCGACGAAGAATTACCGGAAAAAGCCTTCCTCTATTACACTACAGATACCTCAATTATGTGGGCATGGAATTGTTATAACGCTCAATCCACCCTGGTCCACTAGAAGCATGTCGCTATCGAGT
>oligos_1_TGCGGATGCGGAAGTATGGTCCTCG_CACTAGAAGCATGTCGCTATCGAGT_94
TGCGGATGCGGAAGTATGGTCCTCGGTATAACACCACTCTGCTACGACAGTCTCCTGGCGTGCGTTGCGAGACAAGGGCACATTTAAAGCGTAACTAACCCGACCGAAGAAGCTAATTGTGGCCGTTGCAGTATCGCACTAGAAGCATGTCGCTATCGAGT
>oligos_1_TGCGGATGCGGAAGTATGGTCCTCG_CACTAGAAGCATGTCGCTATCGAGT_95
TGCGGATGCGGAAGTATGGTCCTCGCCACCAGAAGAGACTGCGATTTCATACCGTGGTCTCTACACAGTTAGGGATGTGCCGAAACTAGTATTTTTATGTGAGATTTAATTCTCTCATCATGTTGCGAGGCGGTACCACTAGAAGCATGTCGCTATCGAGT
>oligos_1_TGCGGATGCGGAAGTATGGTCCTCG_CACTAGAAGCATGTCGCTATCGAGT_96
TGCGGATGCGGAAGTATGGTCCTCGGAGAACTGCTTAAAAAGTATGCCACAGAGGCGCCACTTTCGACCTAAATGGGCGGCAGTTTGAGTAGGAGGGGCCCATATATTACCCGAGGGCGCAGTCACAAGTTAATCGCACTAGAAGCATGTCGCTATCGAGT
>oligos_1_TGCGGATGCGGAAGTATGGTCCTCG_CACTAGAAGCATGTCGCTATCGAGT_97
TGCGGATGCGGAAGTATGGTCCTCGCCTAAAGCCCATGATCAGGTGCGATGCGAGTAAGGGTGAGCTGATCTTGGGCGATCCAATCATATCCAACTGGGCACTGAGTCCCAGATAAGAAGACAGTCCATGATCACGCACTAGAAGCATGTCGCTATCGAGT
>oligos_1_TGCGGATGCGGAAGTATGGTCCTCG_CACTAGAAGCATGTCGCTATCGAGT_98
TGCGGATGCGGAAGTATGGTCCTCGGACCCGGCGAACCGCTACTAGAAAAAGTTATAGCGTGAGTAAGCGCAGAAGCATGACGGTAGTACGGCCCCCCTGCTACCATGTACGGTACCATGGTAGGACAATTCGTACCACTAGAAGCATGTCGCTATCGAGT
>oligos_1_TGCGGATGCGGAAGTATGGTCCTCG_CACTAGAAGCATGTCGCTATCGAGT_99
TGCGGATGCGGAAGTATGGTCCTCGGTTCAGAAGCCCGTTATGCTATCGGCTTGCGTGGCGGTAGCGACAGATAGATACCGTAATCAGGCCGCTTGCTACCTGATCCCTTTATAGGAGACACGCCCGGTGCCTAACCACTAGAAGCATGTCGCTATCGAGT
>oligos_1_TGCGGATGCGGAAGTATGGTCCTCG_CACTAGAAGCATGTCGCTATCGAGT_100
TGCGGATGCGGAAGTATGGTCCTCGCGGGCCACGACCGGTTTAACTCGGATACTACGATTCTTGGTATTGTCCTATCCAGTTAGTTGAGTCAATCTTCATGTGAAGCGCCAGTGCTCGTTATTAGACAACGTTGGGCACTAGAAGCATGTCGCTATCGAGT
>oligos_1_TGCGGATGCGGAAGTATGGTCCTCG_CACTAGAAGCATGTCGCTATCGAGT_101
TGCGGATGCGGAAGTATGGTCCTCGGTATATTTCTTCGCAACGTGAACCGGATTATGATAATCGCAGCTTAGCGACAGCGCGTCGCGGGCATTAGAGGGTGAATGTCCGTTGTGGGCTACACGAAACTTTAATGGGCACTAGAAGCATGTCGCTATCGAGT
>oligos_1_TGCGGATGCGGAAGTATGGTCCTCG_CACTAGAAGCATGTCGCTATCGAGT_102
TGCGGATGCGGAAGTATGGTCCTCGCCACCACCGATTAAGGTCACAGCGAAGTCAGGGATGGCGCCGATGGCTTAGGCCAGTTAATTTACAAAATGGAGTGCTATAACGCTCGCACCTGTATGGGATTTGATTCTCCACTAGAAGCATGTCGCTATCGAGT
>oligos_1_TGCGGATGCGGAAGTATGGTCCTCG_CACTAGAAGCATGTCGCTATCGAGT_103
TGCGGATGCGGAAGTATGGTCCTCGGAGATTTTCGATCTTAACCCCACCTAGGTCCACCAAAGACAAATAATAGGAACTCAGTGCGGCCACCTGCGTTGGTAGCGGCGGTTGGCCGGTGTATTTTCGCAGACAGGGCACTAGAAGCATGTCGCTATCGAGT
>oligos_1_TGCGGATGCGGAAGTATGGTCCTCG_CACTAGAAGCATGTCGCTATCGAGT_104
TGCGGATGCGGAAGTATGGTCCTCGCCTAATAGCACAATGATCTAGACCTCTCACTGCGGCCTGATGTAAGAACGTCATGGAATCCTGGCTATACACTTCACCGACAAGTATGCCGGGGGGCACACCATACCACTCCACTAGAAGCATGTCGCTATCGAGT
>oligos_1_TGCGGATGCGGAAGTATGGTCCTCG_CACTAGAAGCATGTCGCTATCGAGT_105
TGCGGATGCGGAAGTATGGTCCTCGGACCCGCAAGACAAGGGGATAAGCAGCAAGTCGCAACGATAAACCCGTCGCATGCCCCCGCTTGCGCACAACGATTTTGACGGCTAATTACCGTTCATCAACCAACTCTACCACTAGAAGCATGTCGCTATCGAGT
>oligos_1_TGCGGATGCGGAAGTATGGTCCTCG_CACTAGAAGCATGTCGCTATCGAGT_106
TGCGGATGCGGAAGTATGGTCCTCGGTTGGGGCCAGAACCGAGGGCGTACGTTGGGATACGGCCGGTCGCCCATGCCAATCCTAACGTGGCATGGCTTCGCGCCACGCGATGGCTGCTGCCGACTCTCTGCCCCGGCACTAGAAGCATGTCGCTATCGAGT
>oligos_1_TGCGGATGCGGAAGTATGGTCCTCG_CACTAGAAGCATGTCGCTATCGAGT_107
TGCGGATGCGGAAGTATGGTCCTCGCGGGCCTAAGCCTATAGAATTTCATTAAACGTCCCACAAAAAGCGTGATCCCAGTTATGGACCCTCTTCCGAGAAACCTTGGGCATCAAAAGCCTCTCTCGGCAACCACTCCACTAGAAGCATGTCGCTATCGAGT
>oligos_1_TGCGGATGCGGAAGTATGGTCCTCG_CACTAGAAGCATGTCGCTATCGAGT_108
TGCGGATGCGGAAGTATGGTCCTCGGTATATAGATTAATCGGTGGATAATCCGCAAGCTAAGAGAGCGTGTTGGTGGTACCAGTGGGTGTTGTCATAGCTATTTTTACTACGGTAAGGCGACGAAAGGACCGGTACCACTAGAAGCATGTCGCTATCGAGT
>oligos_1_TGCGGATGCGGAAGTATGGTCCTCG_CACTAGAAGCATGTCGCTATCGAGT_109
TGCGGATGCGGAAGTATGGTCCTCGCCACGGCAGCAACATGAAGTTCTGTCAATCCGTAGTTGGTGCCAAGTCCACTACAGACTTCCCATATTGGGAAGGATACGAAGAAGTATTGGCAGAGAAAGCCCGCATCTCCACTAGAAGCATGTCGCTATCGAGT
>oligos_1_TGCGGATGCGGAAGTATGGTCCTCG_CACTAGAAGCATGTCGCTATCGAGT_110
TGCGGATGCGGAAGTATGGTCCTCGGAGATTAGTATGCGCCATACCAAAACCTCTATGGTTTGAAGGATCGCATATGTTAATGTTCGGGTTAGAAGCTTCCCGAGGATGCATGGGCAAGGTTTTAGGAATCAGCGGCACTAGAAGCATGTCGCTATCGAGT
>oligos_1_TGCGGATGCGGAAGTATGGTCCTCG_CACTAGAAGCATGTCGCTATCGAGT_111
TGCGGATGCGGAAGTATGGTCCTCGCCTAATTTTGCACCCGTCTACCTCCTCGAAGCGCATTGCGGGAGCGATAATATAGCATTAACGCAGCGGTGCCAGATTTATTGAGCTCGTTACTTTGCCGCGGCCGGTTCGCACTAGAAGCATGTCGCTATCGAGT
>oligos_1_TGCGGATGCGGAAGTATGGTCCTCG_CACTAGAAGCATGTCGCTATCGAGT_112
TGCGGATGCGGAAGTATGGTCCTCGCGCTTTACTGCCGACCTAACGGGACTACTAAGTCACGAGTGGTCTTTGGCGGTATGAGGTCGGGCCAATCCCGTAAAATGAGGGTCGTGTAGACACCGTCGCGGGGCGACGCACTAGAAGCATGTCGCTATCGAGT
>oligos_1_TGCGGATGCGGAAGTATGGTCCTCG_CACTAGAAGCATGTCGCTATCGAGT_113
TGCGGATGCGGAAGTATGGTCCTCGGTTGGGCATGGACTCCCGGTACAGTACAGGGACCCCCATCGTTCGGCAGTGTACGAATTGGATTATTAACGTATAAGGGATTTAAGTTCAGAAAACATATGCTGTTGCCGGCACTAGAAGCATGTCGCTATCGAGT
>oligos_1_TGCGGATGCGGAAGTATGGTCCTCG_CACTAGAAGCATGTCGCTATCGAGT_114
TGCGGATGCGGAAGTATGGTCCTCGCGGGCGCTAACAAGTTCGGGGTAACGGCAGCAATCACGAGCGGGGCCGGTTATACTCGCCTTTTAGGTTCTTACGTGTGGATCATGCGTTTAGACTACTTGACATAACTACCACTAGAAGCATGTCGCTATCGAGT
>oligos_1_TGCGGATGCGGAAGTATGGTCCTCG_CACTAGAAGCATGTCGCTATCGAGT_115
TGCGGATGCGGAAGTATGGTCCTCGGTATTCATAGATCACTCCATCCGACCAAGTCACGTACCTGTAGCCGTCTACGAGTCGTGTGGATGGTAAGTCGCTATACATTTGCGATCATTCGGAGTGAGATTACCACTCCACTAGAAGCATGTCGCTATCGAGT
>oligos_1_TGCGGATGCGGAAGTATGGTCCTCG_CACTAGAAGCATGTCGCTATCGAGT_116
TGCGGATGCGGAAGTATGGTCCTCGCCACGGGGGTGCTAGTTATTGCACACGATCAAAGGTGCTATGTGAAAGGGGCCTTACAAACTCTGGGAGATTTTAAGTCCAGAGGTGACAGGCTGCGATGAGTGCGGCGTCCACTAGAAGCATGTCGCTATCGAGT
>oligos_1_TGCGGATGCGGAAGTATGGTCCTCG_CACTAGAAGCATGTCGCTATCGAGT_117
TGCGGATGCGGAAGTATGGTCCTCGGAGATAGCTGAGAGCCTCTCCTCAGCAAGCCGAAATCGTTATAAAGATATTCGAGGATCTGCAAGTCATAAGCGAATAAGGGCCCACATCACCGCCAACATTTCCCTATCGCACTAGAAGCATGTCGCTATCGAGT
>oligos_1_TGCGGATGCGGAAGTATGGTCCTCG_CACTAGAAGCATGTCGCTATCGAGT_118
TGCGGATGCGGAAGTATGGTCCTCGCCTTGTCGATGCAGCGACCTTGCTGTTGCCCTAGCTGAATCTTGGCACTGCTTTGCAGCTTGAAATATACTACCCGGCTTTGAATGGGCCCGTACACGGCTTGTTTTTCTCCACTAGAAGCATGTCGCTATCGAGT
>oligos_1_TGCGGATGCGGAAGTATGGTCCTCG_CACTAGAAGCATGTCGCTATCGAGT_119
TGCGGATGCGGAAGTATGGTCCTCGCGCTTTTACACCAAGCCCGCACGGTAGAATCTACAACAAGAAGCGCGGGGCGATTCTAGCCTTGTACCTTCCTCAGCTTATGATCATCGTCTCGGGAGGTAACCCGGCGTCCACTAGAAGCATGTCGCTATCGAGT
>oligos_1_TGCGGATGCGGAAGTATGGTCCTCG_CACTAGAAGCATGTCGCTATCGAGT_120
TGCGGATGCGGAAGTATGGTCCTCGGTTGGCTTTTTTTAATTTCTGCTGTTACTGCCAGCCTCGAAAAGGTGGAAGTCTGGACAGGCGGACAGTGGGTGTGGCGCTTCACGAGCGGGGGATCCCGAAACGAGCCGGCACTAGAAGCATGTCGCTATCGAGT
>oligos_1_TGCGGATGCGGAAGTATGGTCCTCG_CACTAGAAGCATGTCGCTATCGAGT_121
TGCGGATGCGGAAGTATGGTCCTCGCGGGCGGGGGCAGGATTAGGGGGGAAACCTAAGGCACTAAGAGTTGCGCTTCCTTATCCGACAGGAGTCAGATCGTTTATGATACCGGTGCGTGCCTCCCATCACTCTTCGCACTAGAAGCATGTCGCTATCGAGT
>oligos_1_TGCGGATGCGGAAGTATGGTCCTCG_CACTAGAAGCATGTCGCTATCGAGT_122
TGCGGATGCGGAAGTATGGTCCTCGGTATTCTGGATGCCTCTTTGGTGTAACGAACCCCTATCCGCCGGTCAGCTACAGACGGGTTGATGGCGGCTAGTTAATGTCGTTCACGGGATAGTGCCGTATAGTTAATCGCACTAGAAGCATGTCGCTATCGAGT
>oligos_1_TGCGGATGCGGAAGTATGGTCCTCG_CACTAGAAGCATGTCGCTATCGAGT_123
TGCGGATGCGGAAGTATGGTCCTCGCCACGCACGCCCGAGAGCTTGGCACAGGTCTGCAGTGTAATAACTACCAGATGGGGAATGCACCGCCGATTCGCCGTTACTGGTACTGGAATGAGCCAGCCATTGACGTACCACTAGAAGCATGTCGCTATCGAGT
>oligos_1_TGCGGATGCGGAAGTATGGTCCTCG_CACTAGAAGCATGTCGCTATCGAGT_124
TGCGGATGCGGAAGTATGGTCCTCGGAGATACAGGATGTGTCATCACGCAATGTCGCTTTTAGCTTTCGTCAAGCGCCCACCTGCTGCAGGGGGGCCATCGCATTAACACCCGCACTTAACGGCATTCGATCAGGGCACTAGAAGCATGTCGCTATCGAGT
>oligos_1_TGCGGATGCGGAAGTATGGTCCTCG_CACTAGAAGCATGTCGCTATCGAGT_125
TGCGGATGCGGAAGTATGGTCCTCGCCTTGTGTGCGCGCTTGACTTGGGCTTTGGGGGATAAGCGATCAGAACTCGTCATCGTACCGCGTTAGTGAAGGAAGTTCCTCAGCACTTTCAAGACAGAAGGGACGTTCGCACTAGAAGCATGTCGCTATCGAGT
>oligos_1_TGCGGATGCGGAAGTATGGTCCTCG_CACTAGAAGCATGTCGCTATCGAGT_126
TGCGGATGCGGAAGTATGGTCCTCGCGCTTACTCGCATGCTTACTGCCGATATGATCCTGCAGGTCTGGTACCCAACGACCCAGAGACCTTTATTTATCAAAGAATGCACATCGCCCACATGGGGCTGAATGTAACCACTAGAAGCATGTCGCTATCGAGT
>oligos_1_TGCGGATGCGGAAGTATGGTCCTCG_CACTAGAAGCATGTCGCTATCGAGT_127
TGCGGATGCGGAAGTATGGTCCTCGGTTGGCAGCCTTCAACGCTTAGGTAGCTTAATAGGTATTGCAAGAGGCGGACATAGGATCAAAGGCTGACGTCATCACAGTTCGGTAAGAGCACGAGACGATTCCTGACTCCACTAGAAGCATGTCGCTATCGAGT
>oligos_1_TGCGGATGCGGAAGTATGGTCCTCG_CACTAGAAGCATGTCGCTATCGAGT_128
TGCGGATGCGGAAGTATGGTCCTCGCGGGGAGTGAAAACTATTGTGCTCTATTACGATCATCACTAAGTATAAGTTACTCACATGTCAATCAGAATTCACCTAGGGTAGGTCCATCTCCACGTTCCCCTCAAGGTCCACTAGAAGCATGTCGCTATCGAGT
>oligos_1_TGCGGATGCGGAAGTATGGTCCTCG_CACTAGAAGCATGTCGCTATCGAGT_129
TGCGGATGCGGAAGTATGGTCCTCGGTATTGCCGGAGTTTTGTTAGTTGACCCGGGTTGATACAAATCGTATACATCACCCGTGTAGTTTTGGAGCTAGCCTACGCCGAGTACTCAGCGGCGTGAGCTAGTGGACGCACTAGAAGCATGTCGCTATCGAGT
>oligos_1_TGCGGATGCGGAAGTATGGTCCTCG_CACTAGAAGCATGTCGCTATCGAGT_130
TGCGGATGCGGAAGTATGGTCCTCGCCACGCTAATGACTTGCCCTGAGCCCACTTAGTCGATCACTCGAAGGTAGGGCCCGGCCATCGCGGTGTCAGCCTTCGAACCGCACCAATAGCTCTATAGCTACATTCACGCACTAGAAGCATGTCGCTATCGAGT
>oligos_1_TGCGGATGCGGAAGTATGGTCCTCG_CACTAGAAGCATGTCGCTATCGAGT_131
TGCGGATGCGGAAGTATGGTCCTCGGACGTGTGCATCTGATCTCCGCGTACTTCTGCTTTGTCGAGTAGATGAACTTGTTGATATGGTGCAAGCCTGCGAAGACGATCAGGCTCGGACACCTCTAGGGTAACTTCGCACTAGAAGCATGTCGCTATCGAGT
>oligos_1_TGCGGATGCGGAAGTATGGTCCTCG_CACTAGAAGCATGTCGCTATCGAGT_132
TGCGGATGCGGAAGTATGGTCCTCGCCTTGTGAACATTTTGACCTTGGTGTAAGCATGCCAAGGCTCGGTATAGGAACCATGAAAGATATTAATGTATGGGATGTATGATCTCGAAGGCCCGGCTGATCTATGCGGCACTAGAAGCATGTCGCTATCGAGT
>oligos_1_TGCGGATGCGGAAGTATGGTCCTCG_CACTAGAAGCATGTCGCTATCGAGT_133
TGCGGATGCGGAAGTATGGTCCTCGCGCTTAGGTACAGTACGTCGTAGCGACGTAGGAGAATTGAATTCGGGTTACAGCACCTTCAGATGAATAAACCATCCACCACTGCATGTATACATGCGAGAAGGCTGACTCCACTAGAAGCATGTCGCTATCGAGT
>oligos_1_TGCGGATGCGGAAGTATGGTCCTCG_CACTAGAAGCATGTCGCTATCGAGT_134
TGCGGATGCGGAAGTATGGTCCTCGGTTGCTATCATCCACTGTATCGATATATGGCCCTGTTATCGCGACATAGTATAATAGACTGCGGTGTTGCGCCCGACTTAACTGCCTTTGAGCTTTATAGTATGGCACACGCACTAGAAGCATGTCGCTATCGAGT
>oligos_1_TGCGGATGCGGAAGTATGGTCCTCG_CACTAGAAGCATGTCGCTATCGAGT_135
TGCGGATGCGGAAGTATGGTCCTCGCGGGGACGAGAACACTTTATAGTGTGGCCGCACCTAACTGCTCGCCCCACGACTACCACCAGGAGAGCCAACCATCTGTCATATTGTATCAGTACACGGGTACTAATAAACCACTAGAAGCATGTCGCTATCGAGT
>oligos_1_TGCGGATGCGGAAGTATGGTCCTCG_CACTAGAAGCATGTCGCTATCGAGT_136
TGCGGATGCGGAAGTATGGTCCTCGGTATTGGAATGCGTTGGGACGGTTTCGACTTAATTATTTTTCGCAATTAACAGAGCTCCGAGTAATGCACTAGCACCCGATGGGCATCTACGCGGTTAGACTCTGTACTACCACTAGAAGCATGTCGCTATCGAGT
>oligos_1_TGCGGATGCGGAAGTATGGTCCTCG_CACTAGAAGCATGTCGCTATCGAGT_137
TGCGGATGCGGAAGTATGGTCCTCGCCAGACCCTGGAGCCGCGAGGCATCCAGCATGGTTACCAAGTTACACTACATTTAAAGAGCTCCAAACGTGATAGGGCCACGTGAGCTGTCGTCCCCGCTGACGGAGCCGGCACTAGAAGCATGTCGCTATCGAGT
>oligos_1_TGCGGATGCGGAAGTATGGTCCTCG_CACTAGAAGCATGTCGCTATCGAGT_138
TGCGGATGCGGAAGTATGGTCCTCGGACGTGATTGAAAGATAACAGGGATTTTACTCGGCTACATCACCCAGGCATCGACGAAGATGGTACAATGGACGTAGTTGTAAATGTATCTCGCCAATCAGGAATTCGTACCACTAGAAGCATGTCGCTATCGAGT
>oligos_1_TGCGGATGCGGAAGTATGGTCCTCG_CACTAGAAGCATGTCGCTATCGAGT_139
TGCGGATGCGGAAGTATGGTCCTCGCCTTGAATATTTCCAGGCTGTAGTGCATTGGCCTCCACTGGTCGGTTGCGTCAAGATGCGCGCACACCCGTAGTGACGTATAATGCAGTGTGTTGAATAACTTATTCAGGGCACTAGAAGCATGTCGCTATCGAGT
>oligos_1_TGCGGATGCGGAAGTATGGTCCTCG_CACTAGAAGCATGTCGCTATCGAGT_140
TGCGGATGCGGAAGTATGGTCCTCGCGCTAGGTATGGTCAGGATCCTCGTCGACCGTATCTATGGACAATTATGAGTAGAGCAGCCGATTGATTTTTAGCTTCGAACTATCGTTTGTCAGATTCCTCTCGAAGGTCCACTAGAAGCATGTCGCTATCGAGT
>oligos_1_TGCGGATGCGGAAGTATGGTCCTCG_CACTAGAAGCATGTCGCTATCGAGT_141
TGCGGATGCGGAAGTATGGTCCTCGGTTGCTTGTGTCTTAAAACTGCTTCAAGGGATATCATGGTCGAAACCATTAAGGCTTTAGAACAGGTTTGTATTGGACCCCACTAAGTGTCTGCACGAATTTCACTCTTCGCACTAGAAGCATGTCGCTATCGAGT
>oligos_1_TGCGGATGCGGAAGTATGGTCCTCG_CACTAGAAGCATGTCGCTATCGAGT_142
TGCGGATGCGGAAGTATGGTCCTCGCGGGGTTCAAACCTATCCTCTTGACGCAAGACTTAACATCGTCGGTCTCCAACCCTCGTTCTCTAGCAGGGCCATCAACCCCGGGATCTCGGGACTTTAAGCTAAGATCTCCACTAGAAGCATGTCGCTATCGAGT
>oligos_1_TGCGGATGCGGAAGTATGGTCCTCG_CACTAGAAGCATGTCGCTATCGAGT_143
TGCGGATGCGGAAGTATGGTCCTCGGAGTCATGAGTCTACAAATTCGATTTTCAGGACTATGTTCAGTTCGTAATCGTCTTTTGTAATAATAAATGCTTATCTATGTGAGATCCCACCGGTAGGTCCATGGAGCGGCACTAGAAGCATGTCGCTATCGAGT
>oligos_1_TGCGGATGCGGAAGTATGGTCCTCG_CACTAGAAGCATGTCGCTATCGAGT_144
TGCGGATGCGGAAGTATGGTCCTCGCCAGACGACTATTCCTCAGCAATGCCTCACAAGGTGAACTTTTCAGACCTCCACCAATCTATCATTTTCGGAGTAGTACCACCGAGACTAGCACGATATTTGTGCGAAAACCACTAGAAGCATGTCGCTATCGAGT
>oligos_1_TGCGGATGCGGAAGTATGGTCCTCG_CACTAGAAGCATGTCGCTATCGAGT_145
TGCGGATGCGGAAGTATGGTCCTCGGACGTCGATATAGTCTACATATCAGCGTTGTTGAATTCCTCGTAGGCGGGCTCCCCTGACTGTATTAGGTGCTTATTCAGGAACGTGGCCGCATGGGGTGGAGTTCAGCGGCACTAGAAGCATGTCGCTATCGAGT
>oligos_1_TGCGGATGCGGAAGTATGGTCCTCG_CACTAGAAGCATGTCGCTATCGAGT_146
TGCGGATGCGGAAGTATGGTCCTCGCCTTGATGGCAGCTAACAACTTACGCGTTCGCAACGAAAGAGTGTCTTCGTTGTTGTTGTCTGAAGCGACTCTTTGGTAAGATCCCTTGACTATCTCTTATTTTACCACTCCACTAGAAGCATGTCGCTATCGAGT
>oligos_1_TGCGGATGCGGAAGTATGGTCCTCG_CACTAGAAGCATGTCGCTATCGAGT_147
TGCGGATGCGGAAGTATGGTCCTCGCGCTAGCGGCGGGAGGAATTCTTGCCTCACCTCAGGGGATAACGTAACGTTAAAGGGTGAGCTCCCACTCGTAATCTGCTCATCACTTTTTTTCTCGGGGGGCGTACCGTCCACTAGAAGCATGTCGCTATCGAGT
>oligos_1_TGCGGATGCGGAAGTATGGTCCTCG_CACTAGAAGCATGTCGCTATCGAGT_148
TGCGGATGCGGAAGTATGGTCCTCGGTTGCACGCAGAGATACGCGCGGAATCTCTAATTACATAGGTTAACCTTCCTCTAGTCTTTATCTCGGATTCTGTTTTCGATGAGAATATCGTGACAGAGACAACAAATCGCACTAGAAGCATGTCGCTATCGAGT
>oligos_1_TGCGGATGCGGAAGTATGGTCCTCG_CACTAGAAGCATGTCGCTATCGAGT_149
TGCGGATGCGGAAGTATGGTCCTCGCGGGGTAAGGACTACAAACCGAAATTACTACAATTCGTCTCAAACCTCGCCCGAGGCTATCCCGAAATCGGATCGCACTAGAGGTGTACTCACCGTGCGGCCCTTTCGTACCACTAGAAGCATGTCGCTATCGAGT
>oligos_1_TGCGGATGCGGAAGTATGGTCCTCG_CACTAGAAGCATGTCGCTATCGAGT_150
TGCGGATGCGGAAGTATGGTCCTCGGAGTCAATGAAAATACCATCAGTAACTGAGGATTGCTATCGAGGGGTGAAACCCAGCCTGGAGCTCATATTAACCAAAACTAAGTTGACTCTGTTGTATTTGCCAGCTAACCACTAGAAGCATGTCGCTATCGAGT
>oligos_1_TGCGGATGCGGAAGTATGGTCCTCG_CACTAGAAGCATGTCGCTATCGAGT_151
TGCGGATGCGGAAGTATGGTCCTCGCCAGAGATCCTTCTCGCCGTGAATATTCGCGCGTGGGCAACTCATGTAGTGCCGTGTTTGGAGAGGCGACCAGCGTCGGAAACTTAAGAACCTAACCACCATCACTTGCGGCACTAGAAGCATGTCGCTATCGAGT
>oligos_1_TGCGGATGCGGAAGTATGGTCCTCG_CACTAGAAGCATGTCGCTATCGAGT_152
TGCGGATGCGGAAGTATGGTCCTCGGACGTCCCCCCTAGTTGTCAAGCGTTCTACCATGCAACGGCTGCGATGGTTACAGAAGCGACGTATGCTCCACAGCACGTTCTTCTGATTATATCCAAGGCTGGCTGACTCCACTAGAAGCATGTCGCTATCGAGT
>oligos_1_TGCGGATGCGGAAGTATGGTCCTCG_CACTAGAAGCATGTCGCTATCGAGT_153
TGCGGATGCGGAAGTATGGTCCTCGCCTTCGTTGATCATCACTCTCCGCGTATCGGACCTGAAGGCGGCCCTACTGAGTATGCTGAGGAATATCCTGAGGGCCGAGTGCAACATTGCTCTGGCCGTCTTTGTATCGCACTAGAAGCATGTCGCTATCGAGT
>oligos_1_TGCGGATGCGGAAGTATGGTCCTCG_CACTAGAAGCATGTCGCTATCGAGT_154
TGCGGATGCGGAAGTATGGTCCTCGCGCTACTCGTGTGAGTGGGCTATCCTGCAGGCATTTAATAGATGTACGCCAACGCATTAATACGAGCTGCCATATGGTGGCCGCTTAGCTGTCCAAAGTTCTTGGTCCGTCCACTAGAAGCATGTCGCTATCGAGT
>oligos_1_TGCGGATGCGGAAGTATGGTCCTCG_CACTAGAAGCATGTCGCTATCGAGT_155
TGCGGATGCGGAAGTATGGTCCTCGGTTGCAGTTGGAAAAATACCACCAGTCAGCCGTGGGGTGCGGAGTATTTATTCCTAATCCTTGCAATCTGTAGAGCCGGGCTGCCGGTACGCATTTGCAGACGCTTAATCGCACTAGAAGCATGTCGCTATCGAGT
>oligos_1_TGCGGATGCGGAAGTATGGTCCTCG_CACTAGAAGCATGTCGCTATCGAGT_156
TGCGGATGCGGAAGTATGGTCCTCGCGGCATGCGCAATGCAATTGGCTCGCACGTATTGTAATTTCGTCGAGTTAAATGTCTTGCGTATACAAGCGTAAGACAGCTAGAAGAGATCGCGGAATAAATAAAGACACGCACTAGAAGCATGTCGCTATCGAGT
>oligos_1_TGCGGATGCGGAAGTATGGTCCTCG_CACTAGAAGCATGTCGCTATCGAGT_157
TGCGGATGCGGAAGTATGGTCCTCGGAGTCTGAGGTAGGGATTCAACGAACAACCACGGTCCGGACCACAACTTACCGCCCGAGCGGAACAGGATATCCGCGTGCGGTTAATCACTTCCTCGTGGTCTCGGCGACGCACTAGAAGCATGTCGCTATCGAGT
>oligos_1_TGCGGATGCGGAAGTATGGTCCTCG_CACTAGAAGCATGTCGCTATCGAGT_158
TGCGGATGCGGAAGTATGGTCCTCGCCAGAGTGTTAGGAAAGGGAGTCATCTATATCCGGTTACCCTTCCGTGAGACCTGTACCAGGAGGACCTAGTAAAAATTACGTACACATGGTAGCCCTACCATCTGGAGGGCACTAGAAGCATGTCGCTATCGAGT
>oligos_1_TGCGGATGCGGAAGTATGGTCCTCG_CACTAGAAGCATGTCGCTATCGAGT_159
TGCGGATGCGGAAGTATGGTCCTCGGACGATCACAGACCAAGGTGAGACATATTGCAGGATGGCTTAGCTGAATGTGTTGGGGCCACCGATCGAGGCCCGCACCACTAATTCCCATGCAGAATATTAGGCCTGGTCCACTAGAAGCATGTCGCTATCGAGT
>oligos_1_TGCGGATGCGGAAGTATGGTCCTCG_CACTAGAAGCATGTCGCTATCGAGT_160
TGCGGATGCGGAAGTATGGTCCTCGCCTTCGAGACCGCAATTCTCGGGTACCAGGTGCTGAACCACCAGGGTATAGAGAGAAGCTGGATTTGCAAGGAGGTGGATTACACTATTTGGAAACTCAAAGACTGGGTACCACTAGAAGCATGTCGCTATCGAGT
>oligos_1_TGCGGATGCGGAAGTATGGTCCTCG_CACTAGAAGCATGTCGCTATCGAGT_161
TGCGGATGCGGAAGTATGGTCCTCGCGCTACAAACGTAAGCAGTCTACTGACCATGGACTACAACCATCCTGATAAAGTGTATGTGCGGGGACAACTTCTTGGGTAAAAGTATATAATCTGAATACCACCTGGACGCACTAGAAGCATGTCGCTATCGAGT
>oligos_1_TGCGGATGCGGAAGTATGGTCCTCG_CACTAGAAGCATGTCGCTATCGAGT_162
TGCGGATGCGGAAGTATGGTCCTCGGTAACGACAAGTTATGTAGTGCGGGTCCACATGTCCGCCTCGGATTTACACAAAAATGACCAGATTTAGGTACTCGAGCTTGATCTAGTTGACATACTAAACCAATAATCGCACTAGAAGCATGTCGCTATCGAGT
>oligos_1_TGCGGATGCGGAAGTATGGTCCTCG_CACTAGAAGCATGTCGCTATCGAGT_163
TGCGGATGCGGAAGTATGGTCCTCGCGGCATCAATAACCTCCTCTTTTGGCTCCTGCCGTTGGTCAGCGTTTGATACTATGAGATGTTAACGGGTGTCTTCTTAGGAGGAGCACAGCCCTTCATCACAGGCGGTACCACTAGAAGCATGTCGCTATCGAGT
>oligos_1_TGCGGATGCGGAAGTATGGTCCTCG_CACTAGAAGCATGTCGCTATCGAGT_164
TGCGGATGCGGAAGTATGGTCCTCGGAGTCTGTAGCGTTACACCGTTGATAGAAGCACTGATCAGGTCGGTTAGTCTCTGAGCTCCGCAATTACCAACTTAGCTCAATCCCAACTCGCGCCACTTCTTATTTTCTCCACTAGAAGCATGTCGCTATCGAGT
>oligos_1_TGCGGATGCGGAAGTATGGTCCTCG_CACTAGAAGCATGTCGCTATCGAGT_165
TGCGGATGCGGAAGTATGGTCCTCGCCAGTATTTGTCTACTTTGATAACAGGAGCCCTCGGTACAATAATTGATATTTGTGTAGCATATGTAATAGATTGTTTCCTTATAGTTACCTGGCTAATGCCTGCACAGGGCACTAGAAGCATGTCGCTATCGAGT
>oligos_1_TGCGGATGCGGAAGTATGGTCCTCG_CACTAGAAGCATGTCGCTATCGAGT_166
TGCGGATGCGGAAGTATGGTCCTCGGACGATGCTGCCGCATGTGGGGGGGATTGGCCCTGGGCAAACTTCTTGGAGAGTTTGCGTGTTGGAACATTGTAGAACGTGTTCCAACTCAGTGTATGCCGGCAGATCACGCACTAGAAGCATGTCGCTATCGAGT
>oligos_1_TGCGGATGCGGAAGTATGGTCCTCG_CACTAGAAGCATGTCGCTATCGAGT_167
TGCGGATGCGGAAGTATGGTCCTCGCCTTCCGCATGGTCGGGACGTGCCTGGACTGTACTTCGCGACAGATCATTCGAAGTCTCTTAAGGCCTTCGTTTGGACGAAACCTTTGCCGGGCCAACTCGTTGGCACACGCACTAGAAGCATGTCGCTATCGAGT
>oligos_1_TGCGGATGCGGAAGTATGGTCCTCG_CACTAGAAGCATGTCGCTATCGAGT_168
TGCGGATGCGGAAGTATGGTCCTCGCGCAGCGCTTAATAAAAGTTTTCAGGCAAGGGTTTATGAAGGCTTTCACCTTAGTTGATACACCGGTCACGAAGAAAGGTGTGGACGAGTGTCCCCACTTCCGGATTTCTCCACTAGAAGCATGTCGCTATCGAGT
>oligos_1_TGCGGATGCGGAAGTATGGTCCTCG_CACTAGAAGCATGTCGCTATCGAGT_169
TGCGGATGCGGAAGTATGGTCCTCGGTAACGTAGGGTGCGTATTCAACATTTGCGATGGTCTTTCGCAAGAGCAAGGACTGCACAGCCAGCACTAGAGCAGAAACGTTGCTATGTGCCGAGACACCCTGTTAGGTCCACTAGAAGCATGTCGCTATCGAGT
>oligos_1_TGCGGATGCGGAAGTATGGTCCTCG_CACTAGAAGCATGTCGCTATCGAGT_170
TGCGGATGCGGAAGTATGGTCCTCGCGGCAATTACACCCAGAGTATCTTGACCTTCACCCATCATGTTCGCGACATACGCTACCCGATATGCCGGTATACAATTGCCCGCGCTAACACCAGCTAAGGAATCGTTCGCACTAGAAGCATGTCGCTATCGAGT
>oligos_1_TGCGGATGCGGAAGTATGGTCCTCG_CACTAGAAGCATGTCGCTATCGAGT_171
TGCGGATGCGGAAGTATGGTCCTCGGAGTCTCGGACGCTTGAAGCCGGCTTCGGGCGGGCGAGGAGAAACAGCAGTTATTTCCGATGTACCCTCTGTTACTAATTCTGTATAATTGCTACCAACGAGCCAGTATCGCACTAGAAGCATGTCGCTATCGAGT
>oligos_1_TGCGGATGCGGAAGTATGGTCCTCG_CACTAGAAGCATGTCGCTATCGAGT_172
TGCGGATGCGGAAGTATGGTCCTCGCCAGTAAGGGTACCCTGGTCCATAGAGGGAATAGACGGTATCCTCATGCGGCCCCGCCATGAGTCGTTCGGAGTGATAGCACCACAGTCACCTCTTTCTAGTGAGGGCGTCCACTAGAAGCATGTCGCTATCGAGT
>oligos_1_TGCGGATGCGGAAGTATGGTCCTCG_CACTAGAAGCATGTCGCTATCGAGT_173
TGCGGATGCGGAAGTATGGTCCTCGGACGAAAGTAGCTGCGGTTAGATTGGTCGAAGTTCACACTAGAAAGAAGAGCACGTCTTAATACAACCGGTACTTATATGGGGAATTTTCTACTTCGGTTAACCCACAGGGCACTAGAAGCATGTCGCTATCGAGT
>oligos_1_TGCGGATGCGGAAGTATGGTCCTCG_CACTAGAAGCATGTCGCTATCGAGT_174
TGCGGATGCGGAAGTATGGTCCTCGCCTTCCCAGCCTACGCCAGTTGAGTGAAGGTTAGGAGTTCATCAGGCGAAAAACATTCTGATCTGTCGGACTTCGGTCTAAAGGGACCATTGCGCAATGCATCACCACACGCACTAGAAGCATGTCGCTATCGAGT
>oligos_1_TGCGGATGCGGAAGTATGGTCCTCG_CACTAGAAGCATGTCGCTATCGAGT_175
TGCGGATGCGGAAGTATGGTCCTCGCGCAGCCACCAAGCGACTCACAGAAAGTGGTGTCGTTCTGAAGATCTCACAGAGCCTGGCGAGTAGTATCTTCCCGTCTCAAATCATCTCGTCGTTCCGGACAGAAGACTCCACTAGAAGCATGTCGCTATCGAGT
>oligos_1_TGCGGATGCGGAAGTATGGTCCTCG_CACTAGAAGCATGTCGCTATCGAGT_176
TGCGGATGCGGAAGTATGGTCCTCGGTAACCCTGTTATTGCCCGGACCCAGTGCTGTCGGACCATGTGAATGAAAAGGCTGAGCTCCAGGTTAAACTAAGCCACCAACGGTCGAGTCTCGGCATCTTAGCATCACGCACTAGAAGCATGTCGCTATCGAGT
>oligos_1_TGCGGATGCGGAAGTATGGTCCTCG_CACTAGAAGCATGTCGCTATCGAGT_177
TGCGGATGCGGAAGTATGGTCCTCGCGGCAAAGGTACATACCGTGACAACGTGGACTTTGTGCCTGAGTTCTTGTAAGTGCCCGGTGTGTCCCGAGTCGATGATGCTGCGATAATTTGGCAATCCTACTGCTATCGCACTAGAAGCATGTCGCTATCGAGT
>oligos_1_TGCGGATGCGGAAGTATGGTCCTCG_CACTAGAAGCATGTCGCTATCGAGT_178
TGCGGATGCGGAAGTATGGTCCTCGGAGTGCCTGCCACAATATTTATGCAATTGCTACTTCTAGTGGCGACAGATATTAGAGGCTCACGAGTCTCAGGGATTTTACATGAAAGAGGATCTGAGAACCGATGTATCGCACTAGAAGCATGTCGCTATCGAGT
>oligos_1_TGCGGATGCGGAAGTATGGTCCTCG_CACTAGAAGCATGTCGCTATCGAGT_179
TGCGGATGCGGAAGTATGGTCCTCGCCAGTTGCGAAATATCGCATCGTGATATGGAGCCATTCACTTGGAGACCTCTCCAGGGTCACCCAGGGTAAGTCTTCATGGGAGTTCTGTATCATGCTGATAGGCTACTACCACTAGAAGCATGTCGCTATCGAGT
>oligos_1_TGCGGATGCGGAAGTATGGTCCTCG_CACTAGAAGCATGTCGCTATCGAGT_180
TGCGGATGCGGAAGTATGGTCCTCGGACGAATATGAAGATTTAGGGGGACTTTGGTGATTTATGCGACGGCGTCCAGGGCCTTCCTCCATTAAAGGCAGGCACAGTGAATAGATCCGTTCGCCCACGTCACAGCGGCACTAGAAGCATGTCGCTATCGAGT
>oligos_1_TGCGGATGCGGAAGTATGGTCCTCG_CACTAGAAGCATGTCGCTATCGAGT_181
TGCGGATGCGGAAGTATGGTCCTCGGTTCTAACCGGAGTGCATGGCATAGAAGTAGGTGCTGCTAGCAGCTTGACAGCCAATGTGCGTTCCGTTGTATAGAGCCCTACGCATCCCAGCGAGTGCCCATCTGGGTACCACTAGAAGCATGTCGCTATCGAGT
>oligos_1_TGCGGATGCGGAAGTATGGTCCTCG_CACTAGAAGCATGTCGCTATCGAGT_182
TGCGGATGCGGAAGTATGGTCCTCGCGCAGGTTCTACGCCTTTCCCCGCGCTGTTTCCCGCTACATTCTGCTAGTCTGCAAAACAGGACGAGGCCTCTATGGCAGAGGATAGTGACGGAATAGAAAGGATGCTAACCACTAGAAGCATGTCGCTATCGAGT
>oligos_1_TGCGGATGCGGAAGTATGGTCCTCG_CACTAGAAGCATGTCGCTATCGAGT_183
TGCGGATGCGGAAGTATGGTCCTCGGTAACCGGACTACAAATTTAGCCAACCGTTCTCGTAGTTCAGCCGGGATGTATTGAGACTAGCGCGATCACTATATCTCATCTATCCGGCCAACCATGACGGCAGACGTACCACTAGAAGCATGTCGCTATCGAGT
>oligos_1_TGCGGATGCGGAAGTATGGTCCTCG_CACTAGAAGCATGTCGCTATCGAGT_184
TGCGGATGCGGAAGTATGGTCCTCGCGGCTGATGCCCGTGATCTGGGGCTATCATGTGGCCCCACGCAGTTGGCAAGCGCTTTCATCAGGCTTATATGGTATTTGAGCTGACTTATGTCTGTGGAGCCCGCGAGGGCACTAGAAGCATGTCGCTATCGAGT
>oligos_1_TGCGGATGCGGAAGTATGGTCCTCG_CACTAGAAGCATGTCGCTATCGAGT_185
TGCGGATGCGGAAGTATGGTCCTCGGAGTGCGGATCATAAGTGGTCCCTTCTCTATGCGCACACGCCAAGGGCGTTTCGGGACCTAAGAAGACGCGTAACCCCGAATAGAGGCTCCCTCTCTATCTCTTCTCTTCGCACTAGAAGCATGTCGCTATCGAGT
>oligos_1_TGCGGATGCGGAAGTATGGTCCTCG_CACTAGAAGCATGTCGCTATCGAGT_186
TGCGGATGCGGAAGTATGGTCCTCGCCAGTTCAAGTCAAATTTTCCGTTTTCATCCGTCCCCAGATAATCCCGCAGTCATTCAGAAAGGACACAGCGACAAGATCTTGCACACATTTAGGGCCTAACCGTGACACGCACTAGAAGCATGTCGCTATCGAGT
>oligos_1_TGCGGATGCGGAAGTATGGTCCTCG_CACTAGAAGCATGTCGCTATCGAGT_187
TGCGGATGCGGAAGTATGGTCCTCGGACCGACCATAACGCAGGTTTCGTTACACGCCGATTAGGGCAGCTAATATAGGTCGGAAAATCATCTGCTGCAGGAAATCCATTATGCAGTTGCGAGGGTTAGAGACAGGGCACTAGAAGCATGTCGCTATCGAGT
>oligos_1_TGCGGATGCGGAAGTATGGTCCTCG_CACTAGAAGCATGTCGCTATCGAGT_188
TGCGGATGCGGAAGTATGGTCCTCGGTTCTATAAGGCTTATGTAACTCTGGGCCTCGTGAGCTATGTCGCCTCGTAACACTTCAAAACTGCCGTTTAGACTTACCGTGGGTTAACAGCCTTTGTCATTCCCTGGTCCACTAGAAGCATGTCGCTATCGAGT
>oligos_1_TGCGGATGCGGAAGTATGGTCCTCG_CACTAGAAGCATGTCGCTATCGAGT_189
TGCGGATGCGGAAGTATGGTCCTCGCGCAGGAGTCACTAAGTCGCAGATGCGTCCATTTACGAGGTAACGATCACTTTACTCTCCGCCATCAACACTGGACATCTAGGTCCTTAGTTTGTCGCAAATAAAATGCGGCACTAGAAGCATGTCGCTATCGAGT
>oligos_1_TGCGGATGCGGAAGTATGGTCCTCG_CACTAGAAGCATGTCGCTATCGAGT_190
TGCGGATGCGGAAGTATGGTCCTCGGTAAGTGTAATGCTAACGGGCTAATGGCTTGTTGACAGGTTACGCAGGACCCGATAGTCCACTTACCGTGCTGAGCGCTGTTCGGGACCTCATCGGGACTCCATATGCCGGCACTAGAAGCATGTCGCTATCGAGT
>oligos_1_TGCGGATGCGGAAGTATGGTCCTCG_CACTAGAAGCATGTCGCTATCGAGT_191
TGCGGATGCGGAAGTATGGTCCTCGCGGCTGTGATCCTGTGGGTACTACGTCATATCCAGGCGAGGGTATACTCCGTATGCGCTCCTGTTACGAAAGGCGTTACAGACGAAACCGGGGCCTCGTATAGAGGAGCGGCACTAGAAGCATGTCGCTATCGAGT
>oligos_1_TGCGGATGCGGAAGTATGGTCCTCG_CACTAGAAGCATGTCGCTATCGAGT_192
TGCGGATGCGGAAGTATGGTCCTCGGAGTGGACAGATGCGATACGTCGACCGTAATAAGTCGCTCCTGTAATGATCGGACGTAGGTCATTCGAAGCAACACGCCTCCGGATCTCGCCAGTCAGACCACGGGCGACGCACTAGAAGCATGTCGCTATCGAGT
>oligos_1_TGCGGATGCGGAAGTATGGTCCTCG_CACTAGAAGCATGTCGCTATCGAGT_193
TGCGGATGCGGAAGTATGGTCCTCGCCTATCTGTAATCCGTAGCTGGTTCGGTTTAAATGCGGTGCGATGAATCTCACGTGTACCGACAAAAACGTAACCAAGGAGCCTTCAAAGTTATGGTACCCACATAGACTCCACTAGAAGCATGTCGCTATCGAGT
>oligos_1_TGCGGATGCGGAAGTATGGTCCTCG_CACTAGAAGCATGTCGCTATCGAGT_194
TGCGGATGCGGAAGTATGGTCCTCGGACCGAGAGCTCCACGCAGTACGCGGATAAGTCTTCACTGTGAGCTTTGTCGGTATATGGTTACGTGTCTGCGGCATCAGGCGACTAAAGTTAATCTTCGGCGGGGCGACGCACTAGAAGCATGTCGCTATCGAGT
>oligos_1_TGCGGATGCGGAAGTATGGTCCTCG_CACTAGAAGCATGTCGCTATCGAGT_195
TGCGGATGCGGAAGTATGGTCCTCGGTTCTTCTAACCGACCAAGCTCGCATAGCGCGCACGCCCCAAAGCTGGTTTTGGGAAGCAGGGCTATGGGCTGCCGTCTCTCTCTTTTTATGGACATGAGCCTGTTGCCGGCACTAGAAGCATGTCGCTATCGAGT
>oligos_1_TGCGGATGCGGAAGTATGGTCCTCG_CACTAGAAGCATGTCGCTATCGAGT_196
TGCGGATGCGGAAGTATGGTCCTCGCGCAGGACCCGTCATTTTGTCACAGACGATGAATCGTTCTTGTTGATGCAAGAAGCGGCCTGGCTATATCGTTGTAGGGTTCACGAGATTCTAAGGGAGACTTACAGTAACCACTAGAAGCATGTCGCTATCGAGT
>oligos_1_TGCGGATGCGGAAGTATGGTCCTCG_CACTAGAAGCATGTCGCTATCGAGT_197
TGCGGATGCGGAAGTATGGTCCTCGGTAAGTCGGGTGTACAGATCCCGCAGAGATCTGACATATATCATCGCACTGAGATGCCTTGGTCTTCTCTTCGGACAGTTGGGCGGTTAAAGGACTATCTACCAATAATCGCACTAGAAGCATGTCGCTATCGAGT
>oligos_1_TGCGGATGCGGAAGTATGGTCCTCG_CACTAGAAGCATGTCGCTATCGAGT_198
TGCGGATGCGGAAGTATGGTCCTCGCGGCTCCCACCAAATCGCAGCACTGTGCGGGCACGCGAGATTTGATCTTGAGTACCGCCGCAAGACTCTGCCCGGACCAAATGTCTCCCTGAAGCAACGGGAAAAACCGTCCACTAGAAGCATGTCGCTATCGAGT
>oligos_1_TGCGGATGCGGAAGTATGGTCCTCG_CACTAGAAGCATGTCGCTATCGAGT_199
TGCGGATGCGGAAGTATGGTCCTCGGAGTGGTAGAATACCAGTACGTATAGTGTGCCTCTAATTATAACTAGTGGTCTGGGCGTTCCGGCTCAATCTCCTGATAAATAGTCGATGCTCCCTGTGGCATCTGACACGCACTAGAAGCATGTCGCTATCGAGT
>oligos_1_TGCGGATGCGGAAGTATGGTCCTCG_CACTAGAAGCATGTCGCTATCGAGT_200
TGCGGATGCGGAAGTATGGTCCTCGCCTATCATCCGAAGAGCTATGGGGCTAAGCATAACCGTGCTGCCGTCCCATTCAAAGGGTTCTATTAGCACCAAATGAGTCACGAACCTCCAACTCCGTAGGAACAAATCGCACTAGAAGCATGTCGCTATCGAGT
>oligos_1_TGCGGATGCGGAAGTATGGTCCTCG_CACTAGAAGCATGTCGCTATCGAGT_201
TGCGGATGCGGAAGTATGGTCCTCGGACCGTATGTACAAGTTCTGTATTCAGGGCTCAAGACTGATTATGGGGGACCGCGTCTGAGTACATCAATGAAAGTTTGGTCACGTGACTAAACCAGTAATAGGTATGCGGCACTAGAAGCATGTCGCTATCGAGT
>oligos_1_TGCGGATGCGGAAGTATGGTCCTCG_CACTAGAAGCATGTCGCTATCGAGT_202
TGCGGATGCGGAAGTATGGTCCTCGGTTCTTGGGGGACACGACTCGACGGCCAGGGACTTATAAGGCTCTGTTGAGCTAAAGCTAGTAACATAATTCCGTTTACGAATTACTTACGGGCTCGGTTTAATTAGACTCCACTAGAAGCATGTCGCTATCGAGT
>oligos_1_TGCGGATGCGGAAGTATGGTCCTCG_CACTAGAAGCATGTCGCTATCGAGT_203
TGCGGATGCGGAAGTATGGTCCTCGCGCACAAACACAATTGTTTCTATGAATATTGCTACCGCGGTTCACCGGCAACAACTGCATGGCACCCAAGGCTAAGCGTCAAGCGAATCACGATAATATCTTGTCAAATCGCACTAGAAGCATGTCGCTATCGAGT
>oligos_1_TGCGGATGCGGAAGTATGGTCCTCG_CACTAGAAGCATGTCGCTATCGAGT_204
TGCGGATGCGGAAGTATGGTCCTCGGTAAGATCCGATCAACACCGCCAGGCCCGCTGGGTAGATAGTATCTCCTAGTTCTTCAACATATCCTGAGATGGATTAATGTATATCTCGTCACTCGCTCCGGTGCCCCGGCACTAGAAGCATGTCGCTATCGAGT
>oligos_1_TGCGGATGCGGAAGTATGGTCCTCG_CACTAGAAGCATGTCGCTATCGAGT_205
TGCGGATGCGGAAGTATGGTCCTCGCGGCTCGAGTCAGAAGGAAAGCGGGATATCTCTATTGGGTTCCCACGACGCCGTATTCGGTCTTATGTAAACGTATATGTATAAAATTGCTGCATAATCAGGGTAGGGTACCACTAGAAGCATGTCGCTATCGAGT
>oligos_1_TGCGGATGCGGAAGTATGGTCCTCG_CACTAGAAGCATGTCGCTATCGAGT_206
TGCGGATGCGGAAGTATGGTCCTCGGAGAAGCCCCTGGTTGGCATAACCTTCCCTCGATTCTCGGACAGAATCTCCTGGCCTAGAATCCCTACATCGCTTCACCCGCAACAAGATCTTATGATTTTTCACCGAGGGCACTAGAAGCATGTCGCTATCGAGT
>oligos_1_TGCGGATGCGGAAGTATGGTCCTCG_CACTAGAAGCATGTCGCTATCGAGT_207
TGCGGATGCGGAAGTATGGTCCTCGCCTATGGACTCACGTTAACTCGTCTAAGTCCCAAGCTGTTTAATCCACTCAGTACTAGTTCATCTGGTACAGGGCTTCCTTCCCACCTTAGAAACGCCGAAGATACTTGGGCACTAGAAGCATGTCGCTATCGAGT
>oligos_1_TGCGGATGCGGAAGTATGGTCCTCG_CACTAGAAGCATGTCGCTATCGAGT_208
TGCGGATGCGGAAGTATGGTCCTCGGACCGTTGAGGGGGCGCACACCAGGCTGCCCAACACGCTGGCGCATACACCACCCCTGCGCCACAGGAGAGCCGGAGTTAGTAGAAGCCCTCCTCTCGCGACGCTCTCTACCACTAGAAGCATGTCGCTATCGAGT
>oligos_1_TGCGGATGCGGAAGTATGGTCCTCG_CACTAGAAGCATGTCGCTATCGAGT_209
TGCGGATGCGGAAGTATGGTCCTCGGTTCACGTGTCTTGTGCAATCAATTAAGGGAGCGCCAAAAACATCGGTACCTCAGAGTCCTTGAGGTACTCATGACGACGCGATCTGCTAAATAGGTTAGGGTTCCGAGGGCACTAGAAGCATGTCGCTATCGAGT
>oligos_1_TGCGGATGCGGAAGTATGGTCCTCG_CACTAGAAGCATGTCGCTATCGAGT_210
TGCGGATGCGGAAGTATGGTCCTCGCGCACATCTGGCTTATAGTAGGGTCTTATGGTAATCGACTCGTATGCTAAGAGATGGTAACATAGGGACTATGCTTCCCGTGATCGTTCTTAAGACTTTTACTCATTTCTCCACTAGAAGCATGTCGCTATCGAGT
>oligos_1_TGCGGATGCGGAAGTATGGTCCTCG_CACTAGAAGCATGTCGCTATCGAGT_211
TGCGGATGCGGAAGTATGGTCCTCGGTAAGAAATAATTATGTGGTGTCAAGATTCCCTCGAGCGTTTAGCCGGGGGGTGTGATGATAAAAGTTATTACACTGCTTGTGGTGGCGACAGCTCCACAGCTAAGGAGGGCACTAGAAGCATGTCGCTATCGAGT
>oligos_1_TGCGGATGCGGAAGTATGGTCCTCG_CACTAGAAGCATGTCGCTATCGAGT_212
TGCGGATGCGGAAGTATGGTCCTCGCCACCTTCAGGCACTGGCTGCCGCAGTGCTTATAGGTTGGATTACTCTCTCTGTGCATGGAGTCCCGGTTGCGATCGGCCACTCCCAGGCTAACCCCCCTCGCAACCACTCCACTAGAAGCATGTCGCTATCGAGT
>oligos_1_TGCGGATGCGGAAGTATGGTCCTCG_CACTAGAAGCATGTCGCTATCGAGT_213
TGCGGATGCGGAAGTATGGTCCTCGGAGAAGGATTTGTCTGGTGCTGCTTACGATTATAACCTCAAGCCGTGTCGCGAGCAGGGGTGCTCGAAAGCTCAAGGTTACGTCTTATAGTAACTCATGGTTAAGCTATCGCACTAGAAGCATGTCGCTATCGAGT
>oligos_1_TGCGGATGCGGAAGTATGGTCCTCG_CACTAGAAGCATGTCGCTATCGAGT_214
TGCGGATGCGGAAGTATGGTCCTCGCCTATGCCTCGCCTGAATTTTGGAACTCGCAGCGGATTTAGCCAGGTGGCGTCAATCAGGTCAGCCCTGCAGCTCTGGTAGCGTAGGGCATCGAGCGGGTGGAACGCGACGCACTAGAAGCATGTCGCTATCGAGT
>oligos_1_TGCGGATGCGGAAGTATGGTCCTCG_CACTAGAAGCATGTCGCTATCGAGT_215
TGCGGATGCGGAAGTATGGTCCTCGGACCCCTTATCCTGAGGGGTCTCGTGTCGCTTTCACTTTACTGCGGGGTTCGCCACGACTATTCCTCTAGTTGTCAGAACATTAGCGATCTCGCACTAACAGCCAAGGACGCACTAGAAGCATGTCGCTATCGAGT
>oligos_1_TGCGGATGCGGAAGTATGGTCCTCG_CACTAGAAGCATGTCGCTATCGAGT_216
TGCGGATGCGGAAGTATGGTCCTCGGTTCACCGAGTAGGAGTTATGCTACCCACTACGAATCTAAGCGACCATTCCCGAACTCTCCAGACTAGTGCCGCCCAATCCATTTAAAGGCTTAAGGCCGGAGTTCAAAACCACTAGAAGCATGTCGCTATCGAGT
>oligos_1_TGCGGATGCGGAAGTATGGTCCTCG_CACTAGAAGCATGTCGCTATCGAGT_217
TGCGGATGCGGAAGTATGGTCCTCGCGCACTCGTACCGACCCATAGTTTAACGTTCTATTGAAATTATCTCGGATAACTGGGCATATGACTTAAAATAGTATTCTGCCGGCACTGCTGGAAGATGCGAGAGCTAACCACTAGAAGCATGTCGCTATCGAGT
>oligos_1_TGCGGATGCGGAAGTATGGTCCTCG_CACTAGAAGCATGTCGCTATCGAGT_218
TGCGGATGCGGAAGTATGGTCCTCGGTATAAGCACTGCCTAGTGAGACCTCTCTGATGTGCCCTGCTAACCCGAGGCGCTCTCATGGTCCAAGACGATCGTGTAGTTGCGAGCGCAGGCATTATTGACACTCCGTCCACTAGAAGCATGTCGCTATCGAGT
>oligos_1_TGCGGATGCGGAAGTATGGTCCTCG_CACTAGAAGCATGTCGCTATCGAGT_219
TGCGGATGCGGAAGTATGGTCCTCGCCACCTAAGAGCCTTGCGTGCGGCTCACATCCTCTAGTATCAGCCACGCCATCAGTACTTAGCGATCAGCAAGATATGGGCATGCCTCGTTTCCTAAGATCTTACGTCTACCACTAGAAGCATGTCGCTATCGAGT
>oligos_1_TGCGGATGCGGAAGTATGGTCCTCG_CACTAGAAGCATGTCGCTATCGAGT_220
TGCGGATGCGGAAGTATGGTCCTCGGAGAACATATATGAACAGGGAGGTATTAATCGGTTGCCTGTTAGATCGAAAGTTAGTAGCCATCAGAAGTGGCGCCATTCCTGAGTAAATGCATGCTCCGCATCTGACACGCACTAGAAGCATGTCGCTATCGAGT
>oligos_1_TGCGGATGCGGAAGTATGGTCCTCG_CACTAGAAGCATGTCGCTATCGAGT_221
TGCGGATGCGGAAGTATGGTCCTCGCCTAAACATACGAAGGGTAACGCGGACATATGGATGTCGATCTGGCCTATTGGTATTGGAATTCTGCCGATCCCTACAACAGCAGCGCCCGTGTTCTGGGGGTTTAGACTCCACTAGAAGCATGTCGCTATCGAGT
>oligos_1_TGCGGATGCGGAAGTATGGTCCTCG_CACTAGAAGCATGTCGCTATCGAGT_222
TGCGGATGCGGAAGTATGGTCCTCGGACCCCAGGCGAAGTTCTCTGTTGGTTTCGCACTGTTGGTTGGCTGTCGTTGCTCCGCTACAGGCTTAAACGCGGTCCGCTGGCGCACCCGGCTAGGAGCCATCCTACTACCACTAGAAGCATGTCGCTATCGAGT
>oligos_1_TGCGGATGCGGAAGTATGGTCCTCG_CACTAGAAGCATGTCGCTATCGAGT_223
TGCGGATGCGGAAGTATGGTCCTCGGTTCAGTCAAAAATGTGGGTGTGCTCGACGACACAGTTCTCACTGTTTTTCGTTCTTAAGTTATCAAATCTGCCCGCAGGTGGAACGGGCAATCCCGCTGTTGCGCATCTCCACTAGAAGCATGTCGCTATCGAGT
>oligos_1_TGCGGATGCGGAAGTATGGTCCTCG_CACTAGAAGCATGTCGCTATCGAGT_224
TGCGGATGCGGAAGTATGGTCCTCGCGCACTGTCCTGTTTATTGGTTCGGAACCCGGGGATGGAAGAATCATTAGATCGGAGAGCAACGGTCATAACACTCATCTTGACGTAGTAGATTCTCTAGTGGGGAAATCGCACTAGAAGCATGTCGCTATCGAGT
>oligos_1_TGCGGATGCGGAAGTATGGTCCTCG_CACTAGAAGCATGTCGCTATCGAGT_225
TGCGGATGCGGAAGTATGGTCCTCGGTATAACAGTTGTGCGGGACCCGTCTATTCTACTCAAGGGTGTAAACGTCGGGACGGCGTGGACCCTACGTGTTTCGCCTTGATCTGTTGTAATCCTGAGTACTAATGCGGCACTAGAAGCATGTCGCTATCGAGT
>oligos_1_TGCGGATGCGGAAGTATGGTCCTCG_CACTAGAAGCATGTCGCTATCGAGT_226
TGCGGATGCGGAAGTATGGTCCTCGCCACCAGTGGGACTAGGTTTACAGCTCCACGATGAACAGGGGAAGTGCGCTGAGGCTCAGTGTGAGATACGTCATGGTCGGTGCAGATTAGCTCGAAGGCAAATTGCTAACCACTAGAAGCATGTCGCTATCGAGT
>oligos_1_TGCGGATGCGGAAGTATGGTCCTCG_CACTAGAAGCATGTCGCTATCGAGT_227
TGCGGATGCGGAAGTATGGTCCTCGGAGAACTGGCATTCCAAAGACTCGGCGAGCCCGGTGAGCGAACTTCGACATATATTATCCGTGATATCACAGCATAGGAGGGTAGATTGCTGTGGGATTGGGCGTACTTCGCACTAGAAGCATGTCGCTATCGAGT
>oligos_1_TGCGGATGCGGAAGTATGGTCCTCG_CACTAGAAGCATGTCGCTATCGAGT_228
TGCGGATGCGGAAGTATGGTCCTCGCCTAAACTCATAGTTAGAGAACGCCTCAAGTCTCGATGATGATAGTTGAGCCTGAAGCACCAGCTAATCATATACTATGCACCCGACGCTTAGAGGCCTTTCGTAACTTCGCACTAGAAGCATGTCGCTATCGAGT
>oligos_1_TGCGGATGCGGAAGTATGGTCCTCG_CACTAGAAGCATGTCGCTATCGAGT_229
TGCGGATGCGGAAGTATGGTCCTCGGACCCGGCGTCAGTGTGTGCCTGCTTTAGTTCGCTCCGAAGTCTTGGGGAGCACAATGTTTAGGGGATGTTATGCCACCGAAAGAATAAAACAGCGACTACAGTTCAAAACCACTAGAAGCATGTCGCTATCGAGT
>oligos_1_TGCGGATGCGGAAGTATGGTCCTCG_CACTAGAAGCATGTCGCTATCGAGT_230
TGCGGATGCGGAAGTATGGTCCTCGGTTCAGAAGGTCTAATGCTGATATTTCTGCCCGGAAGAAGTCTCGGTCGATCGACATAGCGTTCTGAGAAAAAGTTCTCTTGCACTATCGCGCATTACAGGCGACCATCTCCACTAGAAGCATGTCGCTATCGAGT
>oligos_1_TGCGGATGCGGAAGTATGGTCCTCG_CACTAGAAGCATGTCGCTATCGAGT_231
TGCGGATGCGGAAGTATGGTCCTCGCGGGCCACGTAACTTCCATGTTCGCGGAAGGAGGCAGTGATCAAAACAAAAAGAGTAGAACGAAAAGTTACCTACAGTTGGGTCATCTCGGAGTGAGGCCGAAAGCTATCGCACTAGAAGCATGTCGCTATCGAGT
>oligos_1_TGCGGATGCGGAAGTATGGTCCTCG_CACTAGAAGCATGTCGCTATCGAGT_232
TGCGGATGCGGAAGTATGGTCCTCGGTATATTTGGGCCCTCCAGCGGATACTCCGGCTCCCTCCCAGAAGTGGAAGGACGATCGGGAATAACCGTCCTATTTATACAGGCCTAGGGTCCAGTTTGTTGTTCAAAACCACTAGAAGCATGTCGCTATCGAGT
>oligos_1_TGCGGATGCGGAAGTATGGTCCTCG_CACTAGAAGCATGTCGCTATCGAGT_233
TGCGGATGCGGAAGTATGGTCCTCGCCACCACGAAGATTAAATCGGTCCGCATCAGGCAGTCCCTATATGGCGCTTTCAACGGGGGTACCGAACACCAAGTAGGCTCGATCATGGCCGCTCGGCACCGGGGTCTACCACTAGAAGCATGTCGCTATCGAGT
>oligos_1_TGCGGATGCGGAAGTATGGTCCTCG_CACTAGAAGCATGTCGCTATCGAGT_234
TGCGGATGCGGAAGTATGGTCCTCGGAGATTTTGAACTCAGTTTCGTACGACTAAAGGCACATTTAGGAACCAGGGAAACACAAGAGTCAAATCTCACGCCGGTTACCCGAGTAGCCGTCCCCAAATAAGCCCCGGCACTAGAAGCATGTCGCTATCGAGT
>oligos_1_TGCGGATGCGGAAGTATGGTCCTCG_CACTAGAAGCATGTCGCTATCGAGT_235
TGCGGATGCGGAAGTATGGTCCTCGCCTAAAGGTGTATGGCGGCAGATAGCATCGAACTTATAAGGTCTGGTTCATAGATTAGGTCGAAGGCGAATTTGCTACGTCGTTAGCAGTCTCAGGTTTAACCGCCCCCGGCACTAGAAGCATGTCGCTATCGAGT
>oligos_1_TGCGGATGCGGAAGTATGGTCCTCG_CACTAGAAGCATGTCGCTATCGAGT_236
TGCGGATGCGGAAGTATGGTCCTCGGACCCGCATTCCAGGACCTGTCTAATGAAACCCCTCCCCGATTAACCCACATCGGCTTAGCTGGGGGCAACCACTCCGGATCGTGTACCTAACCCTCGGTGTATCCATCTCCACTAGAAGCATGTCGCTATCGAGT
>oligos_1_TGCGGATGCGGAAGTATGGTCCTCG_CACTAGAAGCATGTCGCTATCGAGT_237
TGCGGATGCGGAAGTATGGTCCTCGGTTGGGGCCTTCTACACTTTCAGTGCGGCTGAGTTCTCTAAACTCGTCCATTCCTCTAGCGCATACACAATGAGCAATTGCCCGTTGTAAACAAGTGTCCCGGTAGATCTCCACTAGAAGCATGTCGCTATCGAGT
>oligos_1_TGCGGATGCGGAAGTATGGTCCTCG_CACTAGAAGCATGTCGCTATCGAGT_238
TGCGGATGCGGAAGTATGGTCCTCGCGGGCCTAACTCGTAACAGAAAAACTTTGGTTGCAGTTCGCGTACACCTCATAGTTGGACGCTAAAAGGCATCTCATAGTATCCGACCGGGTCGGGCCTTTCAGGTCTTCGCACTAGAAGCATGTCGCTATCGAGT
>oligos_1_TGCGGATGCGGAAGTATGGTCCTCG_CACTAGAAGCATGTCGCTATCGAGT_239
TGCGGATGCGGAAGTATGGTCCTCGGTATATAGAAGCTGCTCCAACAGACGTTAGCTACCTCCTCAGGAAAACTCTGGCAAAACTAGTAAAACGGTTGTAGCGGGTGGGTAATACGCACAATACGGGCAGGGCGTCCACTAGAAGCATGTCGCTATCGAGT
>oligos_1_TGCGGATGCGGAAGTATGGTCCTCG_CACTAGAAGCATGTCGCTATCGAGT_240
TGCGGATGCGGAAGTATGGTCCTCGCCACGGCTAGTACATACGTTCAAACCAGTTATGTCACGGCATGGATTCGTTTTGTTCGTCATACCTGACTCTGCGTGAGTGCCGTAGGCTCCGCCATTAACAAAAGGGTACCACTAGAAGCATGTCGCTATCGAGT
>oligos_1_TGCGGATGCGGAAGTATGGTCCTCG_CACTAGAAGCATGTCGCTATCGAGT_241
TGCGGATGCGGAAGTATGGTCCTCGGAGATTAGAGACGACTAACCTCAGCCTCTTTTGCCGATCGTCAGGGTTCTACTTTTTGTCATTAATGATTTAGGCGATTTCTCCAAGCTGCTGTAGTGCCATCGGGCGACGCACTAGAAGCATGTCGCTATCGAGT
>oligos_1_TGCGGATGCGGAAGTATGGTCCTCG_CACTAGAAGCATGTCGCTATCGAGT_242
TGCGGATGCGGAAGTATGGTCCTCGCCTAATACTATCATAGATAGGACTGATCAACGAGAACAGATAACTAATTAATACGTCGGCAGCCTAAAAAGGAGGTTCCTACTGTCCTTACGCAGCTCCTACTCACAGCGGCACTAGAAGCATGTCGCTATCGAGT
>oligos_1_TGCGGATGCGGAAGTATGGTCCTCG_CACTAGAAGCATGTCGCTATCGAGT_243
TGCGGATGCGGAAGTATGGTCCTCGCGCTTTACAAGGCCTTCCTGCGTAGTGGTTATAATTAAACGGACGTTAATGGCGAGGCAAATGGGTCTCTTGTCATTGCGTACCCACAAGCTGGTAGTGTCGCGCCTGGTCCACTAGAAGCATGTCGCTATCGAGT
>oligos_1_TGCGGATGCGGAAGTATGGTCCTCG_CACTAGAAGCATGTCGCTATCGAGT_244
TGCGGATGCGGAAGTATGGTCCTCGGTTGGGCTCCCAGGATACGAGCGTGTGCAGATGGAGGCAATAGGTTTTCTTTCGAAGACTAATAGGTCGATCGCACTTAATGGGGCTTCTCTTTCGCTCTAGACTGATCTCCACTAGAAGCATGTCGCTATCGAGT
>oligos_1_TGCGGATGCGGAAGTATGGTCCTCG_CACTAGAAGCATGTCGCTATCGAGT_245
TGCGGATGCGGAAGTATGGTCCTCGCGGGCGCTATACACAGTCATGACAGCGGCCCTCTCGATCTTGGCCCACGTTAGCTACCTGTTTCCTAAATGTGTGCGAGACTGACTTTTGAACATCTCGTCTTGAAATGGGCACTAGAAGCATGTCGCTATCGAGT
>oligos_1_TGCGGATGCGGAAGTATGGTCCTCG_CACTAGAAGCATGTCGCTATCGAGT_246
TGCGGATGCGGAAGTATGGTCCTCGGTATTCATACGTTCCTAGCAAATAGAGATCGTAACTCACCCTAGTTCATGAGCAAGTCGGCCGTTATAACTAAATACATTACGTTGCTCCGCAGCGTCTGGAAAAATGCGGCACTAGAAGCATGTCGCTATCGAGT
>oligos_1_TGCGGATGCGGAAGTATGGTCCTCG_CACTAGAAGCATGTCGCTATCGAGT_247
TGCGGATGCGGAAGTATGGTCCTCGCCACGGGGGATATATCGATGTACTAGAACAGCCGGTTGCGCTTCTCCGGTAACCTGTTCCCACTCCGTGGTCCTGATCTTGTCGTTTCGCTTGTCGGGCGCTATTAGACTCCACTAGAAGCATGTCGCTATCGAGT
>oligos_1_TGCGGATGCGGAAGTATGGTCCTCG_CACTAGAAGCATGTCGCTATCGAGT_248
TGCGGATGCGGAAGTATGGTCCTCGGAGATAGCATCGTGCGAACATTTAACATGTGACATCAGTAGTAATTGGGGTAATATACTATAGCACTCCTCCGGGACACCCGGGTCCGTCTAGTGCTTTCTACTAGATCTCCACTAGAAGCATGTCGCTATCGAGT
>oligos_1_TGCGGATGCGGAAGTATGGTCCTCG_CACTAGAAGCATGTCGCTATCGAGT_249
TGCGGATGCGGAAGTATGGTCCTCGCCTAATTACGTCGTATTCAACCTCTGTTAAGCTGCCCTTCGGAGTCTTTCCATTAGTGCCAAGAAGCGCTCGCGTACGATTACAGACAGATTTTAGACAGGGCAGATCACGCACTAGAAGCATGTCGCTATCGAGT
>oligos_1_TGCGGATGCGGAAGTATGGTCCTCG_CACTAGAAGCATGTCGCTATCGAGT_250
TGCGGATGCGGAAGTATGGTCCTCGCGCTTTTAGGCTCAGAGACTTTGATGCTAACATTAATTGAATCCAATCTCGTCCCGTCACTCGGTTCCAAACTCGTGAAAACAGGCCTGCACATAGTACAATAAGCCTAACCACTAGAAGCATGTCGCTATCGAGT
>oligos_1_TGCGGATGCGGAAGTATGGTCCTCG_CACTAGAAGCATGTCGCTATCGAGT_251
TGCGGATGCGGAAGTATGGTCCTCGGTTGGCTACTGATGATTATTCGTTTATTTTTCCACTCCCCCTCTATACCCTTAGGTTCTGCTTCTTTCAGAACAATTGAATTTAAACATGATATATTGTACTTATTCAGGGCACTAGAAGCATGTCGCTATCGAGT
>oligos_1_TGCGGATGCGGAAGTATGGTCCTCG_CACTAGAAGCATGTCGCTATCGAGT_252
TGCGGATGCGGAAGTATGGTCCTCGCGGGCGGGCTAAGTGGTTCTGTCCAACACTGAGGCCCTGCACCAGAATGCAAAAGGTGCAGCGATTTAAATCTGCGTAGCTTGAAGCTGCTACGACGTAGCGAATCGCGTCCACTAGAAGCATGTCGCTATCGAGT
>oligos_1_TGCGGATGCGGAAGTATGGTCCTCG_CACTAGAAGCATGTCGCTATCGAGT_253
TGCGGATGCGGAAGTATGGTCCTCGGTATTCTGGTGTGTGGCTGCTTAGAGTACTGCTTTATTAGGAGGCTCATATTCCTACTTGCCGGATGAGTTTAGCTCGGAGGGACATCTGAGATTGCTGACCACCTACTACCACTAGAAGCATGTCGCTATCGAGT
>oligos_1_TGCGGATGCGGAAGTATGGTCCTCG_CACTAGAAGCATGTCGCTATCGAGT_254
TGCGGATGCGGAAGTATGGTCCTCGCCACGCACGGTCTTGCACGTTGCTTCTGTCACTTGACTAGAATGACCTATGGTCTTCGCGCGACAAGCCTACATGTCAACCTAATGAATGAGTCGCACACTCTCACGTTCGCACTAGAAGCATGTCGCTATCGAGT
>oligos_1_TGCGGATGCGGAAGTATGGTCCTCG_CACTAGAAGCATGTCGCTATCGAGT_255
TGCGGATGCGGAAGTATGGTCCTCGGAGATACAGCCGCGCAGAAAACCTTTTGACTATGAATTGGCATCCCTATGTTTTCCCTTGCCCTGGCATTGAAAGTGGGGCCCTGTCCCCACTAAAGCTGGCGGGGTCTACCACTAGAAGCATGTCGCTATCGAGT
>oligos_1_TGCGGATGCGGAAGTATGGTCCTCG_CACTAGAAGCATGTCGCTATCGAGT_256
TGCGGATGCGGAAGTATGGTCCTCGCCTTGTCCGACGCTGCCGAACTTGTGTTCGGTGCTGAAGGTAGGTAAGAGGAGGGCGGCACGGTCTTGGCTTGGTTCTATCAATCTCGCTCCCTCACGCGGGTTTAACTACCACTAGAAGCATGTCGCTATCGAGT
>oligos_1_TGCGGATGCGGAAGTATGGTCCTCG_CACTAGAAGCATGTCGCTATCGAGT_257
TGCGGATGCGGAAGTATGGTCCTCGCGCTTACTGAGTATTCGTCTCCAGCGACCTCTCGTTCAGTCACCGCCAGGCCGACCAAGACGCCGCTTACCGATACTGTCTAACCTAACGCCGTTTTGTACGCAACTCTACCACTAGAAGCATGTCGCTATCGAGT
>oligos_1_TGCGGATGCGGAAGTATGGTCCTCG_CACTAGAAGCATGTCGCTATCGAGT_258
TGCGGATGCGGAAGTATGGTCCTCGGTTGGCACTCCCTAACTTTAATTGACGAGCCCAGTTTTGGTTCAAAACAAGCATGAGCCGTTACTCGGCATCTAGCCGAGTGCCCATGGTGCTAGCGCCGCATCCCTATCGCACTAGAAGCATGTCGCTATCGAGT
>oligos_1_TGCGGATGCGGAAGTATGGTCCTCG_CACTAGAAGCATGTCGCTATCGAGT_259
TGCGGATGCGGAAGTATGGTCCTCGCGGGGAGTCGTTTTATCCGCTCGAGGTGGAGCAAACAAATCCTACGAACATACATACGCAGATGCCGAGCTGTAATCCTCTCCCACGGGGCTGTCGTAGACGCAACTTGGGCACTAGAAGCATGTCGCTATCGAGT
>oligos_1_TGCGGATGCGGAAGTATGGTCCTCG_CACTAGAAGCATGTCGCTATCGAGT_260
TGCGGATGCGGAAGTATGGTCCTCGGTATTCTCATACAAAGCCTCATCGTTTTCATGCTCCAGTAAGCAAAATACTCTTTGTTAGTCCCTAGCTCCTGGCTTCGCTTCCGTATCTATCAATCTCGCTGAATGTAACCACTAGAAGCATGTCGCTATCGAGT
>oligos_1_TGCGGATGCGGAAGTATGGTCCTCG_CACTAGAAGCATGTCGCTATCGAGT_261
TGCGGATGCGGAAGTATGGTCCTCGCCACGCTAAATCGCGCTCAATATGGAGATGACATCAATCCATGCGAAAGCATAAGGGTTCCGGATCGCCGGTAATGTGCAAGGAACAGGTGATTTCTTAATCAGAAACTACCACTAGAAGCATGTCGCTATCGAGT
>oligos_1_TGCGGATGCGGAAGTATGGTCCTCG_CACTAGAAGCATGTCGCTATCGAGT_262
TGCGGATGCGGAAGTATGGTCCTCGGACGTGTGCTCCCTATATGGGTTCTACAGCCTCTGTGACCCCGCTTTTTAGGCCTTTCATTGGCTCCATACGGGGTACCCCGTTTTCTTGGCGCCATTAGATTCCTATGGGCACTAGAAGCATGTCGCTATCGAGT
>oligos_1_TGCGGATGCGGAAGTATGGTCCTCG_CACTAGAAGCATGTCGCTATCGAGT_263
TGCGGATGCGGAAGTATGGTCCTCGCCTTGTGAAGCGTATGAAAAGGTCTAAACCACAATAAGAGGAACGTCCCGCGCTCACCGATCTTAAGCTGGCTTAAACAAGATAACGTTACTATTATTACGAAAAACCGTCCACTAGAAGCATGTCGCTATCGAGT
>oligos_1_TGCGGATGCGGAAGTATGGTCCTCG_CACTAGAAGCATGTCGCTATCGAGT_264
TGCGGATGCGGAAGTATGGTCCTCGCGCTTAGGACAAGCAAAGTCACGAAGCGTCGCTGTGTTATTTAAGTAAAGCTCATCTACGCACCAACTCCTCAAATACTTTTGCGTGGTGTTCCCGAGAGGGTCGAAATCGCACTAGAAGCATGTCGCTATCGAGT
>oligos_1_TGCGGATGCGGAAGTATGGTCCTCG_CACTAGAAGCATGTCGCTATCGAGT_265
TGCGGATGCGGAAGTATGGTCCTCGGTTGCTAATAGGGACGGGAGCGACATCATATCGGGCTCGCTGGCTCACCACAGCAGCACTTTGACTCCTTAGTAGTATATTTTCCTTATCATGTTGGGGCACAGAAATGGGCACTAGAAGCATGTCGCTATCGAGT
>oligos_1_TGCGGATGCGGAAGTATGGTCCTCG_CACTAGAAGCATGTCGCTATCGAGT_266
TGCGGATGCGGAAGTATGGTCCTCGCGGGGACGTAAGAACGACGATACTACACTCGAGAGTTCAGTGAACACCGAGGTTGAGTATTATTGATCACAGACAACTTGCCGGCTAACATACTCGAGTGGAGCGCGAGGGCACTAGAAGCATGTCGCTATCGAGT
>oligos_1_TGCGGATGCGGAAGTATGGTCCTCG_CACTAGAAGCATGTCGCTATCGAGT_267
TGCGGATGCGGAAGTATGGTCCTCGGTATTGCGACTCGCCGCACAGATGCGCTGCCTTGGTTTATTCAACGGCACATTCATCTTAGTCGTCCGATGCAGGGATAATGGCCTTCTCGCCTTAAACGGCGACTCTTCGCACTAGAAGCATGTCGCTATCGAGT
>oligos_1_TGCGGATGCGGAAGTATGGTCCTCG_CACTAGAAGCATGTCGCTATCGAGT_268
TGCGGATGCGGAAGTATGGTCCTCGCCAGACCCATTAGTGCTCTGTGATTTTTTGGATGCATTCGGATGCCGGGGACAGTGTATTTGGATAAGTGAGCTGACGCTAGGGCATCTTGGCAAGTGGGCACACCGAGGGCACTAGAAGCATGTCGCTATCGAGT
>oligos_1_TGCGGATGCGGAAGTATGGTCCTCG_CACTAGAAGCATGTCGCTATCGAGT_269
TGCGGATGCGGAAGTATGGTCCTCGGACGTGATTCCCACATAGGTCTATCCCCCTTCAGTTCCGCATAAGGGATTCCAAAATTTTGCTAACCAACACAGCTATGCTCTGCTAATACCAGCCATAAGGAACGCGACGCACTAGAAGCATGTCGCTATCGAGT
>oligos_1_TGCGGATGCGGAAGTATGGTCCTCG_CACTAGAAGCATGTCGCTATCGAGT_270
TGCGGATGCGGAAGTATGGTCCTCGCCTTGAATAACTACCGACTATTACACGAAGCGTGTATCATCTAGGTCGCATCGCCTAGTTTTGTATAGCCTTGATACTCTGCCCTTGTGTGGCGATTAAGCCCCGTCTTCGCACTAGAAGCATGTCGCTATCGAGT
>oligos_1_TGCGGATGCGGAAGTATGGTCCTCG_CACTAGAAGCATGTCGCTATCGAGT_271
TGCGGATGCGGAAGTATGGTCCTCGCGCTAGGTAATTTCGGATTAACAGCGGTTAGTATGAGCATGTCCACAGTGTTTATAGATTCGACATGGCGTGGGACGACTCTGCTCAACAAAAGAATTAGCGAGGCATCTCCACTAGAAGCATGTCGCTATCGAGT
>oligos_1_TGCGGATGCGGAAGTATGGTCCTCG_CACTAGAAGCATGTCGCTATCGAGT_272
TGCGGATGCGGAAGTATGGTCCTCGGTTGCTTCCCACAGCGGCGTTATTACTTGTTCCGAAGCCTCACTCGCACTCTCTGCTAGGCACCCGCACGCACGTTACTCACCCGGCTGCATCTACAGCCGGTCATTCACGCACTAGAAGCATGTCGCTATCGAGT
>oligos_1_TGCGGATGCGGAAGTATGGTCCTCG_CACTAGAAGCATGTCGCTATCGAGT_273
TGCGGATGCGGAAGTATGGTCCTCGCGGGGTTCTGTGGCTATTTAAAACTCATTTCCACTAGGTTGCAACAAAGTTCAAATGTTTCTTATATTGCGGGGGTTTCGTCGCAGGCGTTGCATTTTACGGTCACGCGTCCACTAGAAGCATGTCGCTATCGAGT
>oligos_1_TGCGGATGCGGAAGTATGGTCCTCG_CACTAGAAGCATGTCGCTATCGAGT_274
TGCGGATGCGGAAGTATGGTCCTCGGTATTGGTGTAAGAACGGCCGAGCTTTAGCCCCATACTGAGGGCAACAAAAGCGAATGACAGCCTGACTCATCCTTAACAGCACTGGTCCCAGGGCTATGCTATCCGAGGGCACTAGAAGCATGTCGCTATCGAGT
>oligos_1_TGCGGATGCGGAAGTATGGTCCTCG_CACTAGAAGCATGTCGCTATCGAGT_275
TGCGGATGCGGAAGTATGGTCCTCGCCAGACGAGCTAATCGTTGGGACTTGTTGGGGTTTAATCGACGCGCCGTATTGGATCTATTGCCTCCCCAATTACGAATGATTAATGAAAAGACTGATCAAACTAGGAGGGCACTAGAAGCATGTCGCTATCGAGT
>oligos_1_TGCGGATGCGGAAGTATGGTCCTCG_CACTAGAAGCATGTCGCTATCGAGT_276
TGCGGATGCGGAAGTATGGTCCTCGGACGTCGTCTAACCGGCAACGAGGACGTCCTTATTTGCGCTTGCTCGGCTAGCATGCTATTTTGCTGCGCTCGACTATGTAGTTTACTACGTCTAAACAGGTTATTTTCTCCACTAGAAGCATGTCGCTATCGAGT
>oligos_1_TGCGGATGCGGAAGTATGGTCCTCG_CACTAGAAGCATGTCGCTATCGAGT_277
TGCGGATGCGGAAGTATGGTCCTCGCCTTGATGGGCTGCCACTCTACGCAAGGCTCGAGACTCTGTTGAGAATCATATTTGCGGTGACGGTATACGAGTTGGTCCGGAAGCCTGGTAATAGGTCGAAATCTCTTCGCACTAGAAGCATGTCGCTATCGAGT
>oligos_1_TGCGGATGCGGAAGTATGGTCCTCG_CACTAGAAGCATGTCGCTATCGAGT_278
TGCGGATGCGGAAGTATGGTCCTCGCGCTAGCGGGAGTAAAGCTTAATACATGCCGGCAAAAAGCTATTCGGGAAGAGGAGTATGCGGTGTAGGCGTTGTGTTTCATTTTATGTGACCGTAATGTTGCTTTTCACGCACTAGAAGCATGTCGCTATCGAGT
>oligos_1_TGCGGATGCGGAAGTATGGTCCTCG_CACTAGAAGCATGTCGCTATCGAGT_279
TGCGGATGCGGAAGTATGGTCCTCGGTTGCACGCTTCCCATCTTTCAGGTTAGACCCCACAGCATATATGAAATCAAGACCTTCGAAATAGGACCCCATTTGGAAGTATTGGAAATACCCTTCGTGCCCAAGACTCCACTAGAAGCATGTCGCTATCGAGT
>oligos_1_TGCGGATGCGGAAGTATGGTCCTCG_CACTAGAAGCATGTCGCTATCGAGT_280
TGCGGATGCGGAAGTATGGTCCTCGCGGGGTAACTCCATACGAGGTATATTGCGACTTTCTCGCTAGAAACCGCTGTCACTCAACATATATAGCGATGTCTGTAAACAGCTTGGTCTATTTGAAGGAGTCGTTGGGCACTAGAAGCATGTCGCTATCGAGT
>oligos_1_TGCGGATGCGGAAGTATGGTCCTCG_CACTAGAAGCATGTCGCTATCGAGT_281
TGCGGATGCGGAAGTATGGTCCTCGGAGTCATCGGCAACGCGCTCATATGCTTTGTTCAATGTCCAGGAGGCCTTTGGGGATCACACTGATGACAAGGGTCCGTGCCTGCGACCAGGAGATCTATGCTGTCTTGGGCACTAGAAGCATGTCGCTATCGAGT
>oligos_1_TGCGGATGCGGAAGTATGGTCCTCG_CACTAGAAGCATGTCGCTATCGAGT_282
TGCGGATGCGGAAGTATGGTCCTCGCCAGAGATGTTCATCAATCAACCTAATAGGCATGGCGTTGCAACTGAACGACACATAGGGTGCCGTCGTGACGGCTCATCGCCTTGTCGTTGTGTGCTTCGTCTGCCCCGGCACTAGAAGCATGTCGCTATCGAGT
>oligos_1_TGCGGATGCGGAAGTATGGTCCTCG_CACTAGAAGCATGTCGCTATCGAGT_283
TGCGGATGCGGAAGTATGGTCCTCGGACGTCCGTCAAAAACGCTGCTATATCAGGAGTATCGGCTTCAACGCGATTGCTCGACGCTATGGCAGCACACCTATCCGTGGATTCAGAGTACACGTTCGGTTTGCTAACCACTAGAAGCATGTCGCTATCGAGT
>oligos_1_TGCGGATGCGGAAGTATGGTCCTCG_CACTAGAAGCATGTCGCTATCGAGT_284
TGCGGATGCGGAAGTATGGTCCTCGCCTTCGTTCCGCACGTACTTTGGCCAATTGTATGGGGTCCATCTAAGAAGAGCCGCCATCCTATTACGCGCTATTAGAGGTAAGTAGAGCCGCAGTAGCAAATGAGTATCGCACTAGAAGCATGTCGCTATCGAGT
>oligos_1_TGCGGATGCGGAAGTATGGTCCTCG_CACTAGAAGCATGTCGCTATCGAGT_285
TGCGGATGCGGAAGTATGGTCCTCGCGCTACTCGATGCCCTAATAAATTCTCCGTTGCGATCATGCTTGGGGGTCATAGATGCCACTCTGGTTCTGGTGTTCCCCGGGTCTAATACGGCTCGAGAACCGCCTGGTCCACTAGAAGCATGTCGCTATCGAGT
>oligos_1_TGCGGATGCGGAAGTATGGTCCTCG_CACTAGAAGCATGTCGCTATCGAGT_286
TGCGGATGCGGAAGTATGGTCCTCGGTTGCAGTTCAACACTAGAGGGAATGAGTTTTTCACTGCGTGTCGCACGAGAACGGGCGTAGATAACAAAACTACTTTATCACTTCACCAGTCTTCGCAGCACATGCTAACCACTAGAAGCATGTCGCTATCGAGT
>oligos_1_TGCGGATGCGGAAGTATGGTCCTCG_CACTAGAAGCATGTCGCTATCGAGT_287
TGCGGATGCGGAAGTATGGTCCTCGCGGCATGCGGCCAAAATCTACGACGGCCTTTGAAGTGCGTGTCCGTACCCGAGTCTACCCTCCTGGTGACCATCGGGCAACCAGCCTAAAATTAGGCACTTCGTGCCTAACCACTAGAAGCATGTCGCTATCGAGT
>oligos_1_TGCGGATGCGGAAGTATGGTCCTCG_CACTAGAAGCATGTCGCTATCGAGT_288
TGCGGATGCGGAAGTATGGTCCTCGGAGTCAAAATTTGTCAATAGCTTAAGCGGCTACAAAACACTCTAATTAGGTGAATTTTTTGGCCGTCCGGTAAGAGGTCGCCACTACTTTCAAACTATCAGACACCGGTACCACTAGAAGCATGTCGCTATCGAGT
>oligos_1_TGCGGATGCGGAAGTATGGTCCTCG_CACTAGAAGCATGTCGCTATCGAGT_289
TGCGGATGCGGAAGTATGGTCCTCGCCAGAGTGACTCGAAAATTAAAGTCGAACACTGAACTCTTGGTCCATCCCCTACGGTGCGGTCTACGAATGTCCATCTTGAATTTGTATTTACAATCGGGGCATATAATCGCACTAGAAGCATGTCGCTATCGAGT
>oligos_1_TGCGGATGCGGAAGTATGGTCCTCG_CACTAGAAGCATGTCGCTATCGAGT_290
TGCGGATGCGGAAGTATGGTCCTCGGACGATCTTAAGTCTGAACCCTGCTTAAGGAGTCGCATAAACCCAATCGCATTGTGACGTATGCAGGCGCCTAGTACGATCCCAATCAACGTAGCGTGGATCAGGCACACGCACTAGAAGCATGTCGCTATCGAGT
>oligos_1_TGCGGATGCGGAAGTATGGTCCTCG_CACTAGAAGCATGTCGCTATCGAGT_291
TGCGGATGCGGAAGTATGGTCCTCGCCTTCGAGTTGCGGAGGAAGGCAATATCCCTGCGGCCCGGCATATATTAACATCTCAACGCAACTCCGACTGACAACTTTAACTTAACTTTTTATGGACTCGCGTATAAACCACTAGAAGCATGTCGCTATCGAGT
>oligos_1_TGCGGATGCGGAAGTATGGTCCTCG_CACTAGAAGCATGTCGCTATCGAGT_292
TGCGGATGCGGAAGTATGGTCCTCGCGCTACTGAACATGTTTACTTTTCCGGCGACCACGTATACTAGCGACGACATCAATGCCCCGCTTCTCCGCCAGTTAATAGGAGAACACATGCCCTTACATCGCTTAATCGCACTAGAAGCATGTCGCTATCGAGT
>oligos_1_TGCGGATGCGGAAGTATGGTCCTCG_CACTAGAAGCATGTCGCTATCGAGT_293
TGCGGATGCGGAAGTATGGTCCTCGGTAACGACATTGTTATCACATAAATAGACAATGCGCAAGTGCTATATGGCGCTTTGGAACCGCGGGTCCCCAGCCAGGAGGGATATTCCCGTGAACTCACGAGCGTTAAACCACTAGAAGCATGTCGCTATCGAGT
>oligos_1_TGCGGATGCGGAAGTATGGTCCTCG_CACTAGAAGCATGTCGCTATCGAGT_294
TGCGGATGCGGAAGTATGGTCCTCGCGGCATCAAAGAACCTTGCTCGATCGAGAGGCGGCGGCTGTGACCCATTGCGAAACACTAGCCTGTGTTGCACAATGACTGAACAAAGCAACACGACGTGTACCCGGTTCGCACTAGAAGCATGTCGCTATCGAGT
>oligos_1_TGCGGATGCGGAAGTATGGTCCTCG_CACTAGAAGCATGTCGCTATCGAGT_295
TGCGGATGCGGAAGTATGGTCCTCGGAGTCTGTACATAGTCGACCGAATATCCGCAGAGGCCAACCTATTTTATTGGCTAGACTGGAGAAACGCTTGTCCCCAGGATTGACTACTTATACAAAAACAGCGTTAAACCACTAGAAGCATGTCGCTATCGAGT
>oligos_1_TGCGGATGCGGAAGTATGGTCCTCG_CACTAGAAGCATGTCGCTATCGAGT_296
TGCGGATGCGGAAGTATGGTCCTCGCCAGTATTATGCTCATCCATTCAAGTTTAAGGGGAAGAGCAATTGTACAATCCGGGGGAAGACCACTGATATTCCGGAGCCTGAGACTTAAGAACTGTTTCAAGTTGCCGGCACTAGAAGCATGTCGCTATCGAGT
>oligos_1_TGCGGATGCGGAAGTATGGTCCTCG_CACTAGAAGCATGTCGCTATCGAGT_297
TGCGGATGCGGAAGTATGGTCCTCGGACGATGGCGAGGACCTGACCTGAGTAAAATATCATACTGGAGTGGTTGGGCCCGGAAGCGCTTGTTAGTGTTTAGTTAAGTTTGGGCCATCAACGAAGCGAAGCGGTTCGCACTAGAAGCATGTCGCTATCGAGT
>oligos_1_TGCGGATGCGGAAGTATGGTCCTCG_CACTAGAAGCATGTCGCTATCGAGT_298
TGCGGATGCGGAAGTATGGTCCTCGCCTTCCGCTCGAGCGATGCTGTGGAGCGCAGTGTCGACGGCGTGCCACCCAATTCTGTCTAGCAATTAGACCCTTGAGCAGCCTGAAGGGCTCCTGGCCAAATGAGTATCGCACTAGAAGCATGTCGCTATCGAGT
>oligos_1_TGCGGATGCGGAAGTATGGTCCTCG_CACTAGAAGCATGTCGCTATCGAGT_299
TGCGGATGCGGAAGTATGGTCCTCGCGCTACATGGCAGATTATGGCGTGGCTGACAGCCCTGCCGTAATGTCCAGTGGTCGCGACTAGGCGGGAAGTACCTTGTCGGCATCAAAGAAGAGATGACAAGAACTTGGGCACTAGAAGCATGTCGCTATCGAGT
>oligos_1_TGCGGATGCGGAAGTATGGTCCTCG_CACTAGAAGCATGTCGCTATCGAGT_300
TGCGGATGCGGAAGTATGGTCCTCGGTAACGTACTTTGTCACCCCGAACTCTAGAGGGGTGTATGGTCTTCCTCCAATCCGTATGCTTTAGCGTGTAGGATTACGTCCAGCATATGCCGATATTCGCGGGGTTGGGCACTAGAAGCATGTCGCTATCGAGT
>oligos_1_TGCGGATGCGGAAGTATGGTCCTCG_CACTAGAAGCATGTCGCTATCGAGT_301
TGCGGATGCGGAAGTATGGTCCTCGCGGCAATTAGCAGAAAGCCCCACTGAAAAGTTCTAGCACCTACAGTCCTTTAGTTAAGTTATTGCTTATTTGGCCAACTCCTGTATAAGTCCGATAGAGAGTACGAAATCGCACTAGAAGCATGTCGCTATCGAGT
>oligos_1_TGCGGATGCGGAAGTATGGTCCTCG_CACTAGAAGCATGTCGCTATCGAGT_302
TGCGGATGCGGAAGTATGGTCCTCGGAGTCTCGGTTGTCGATTAGTACTAATTAAAGGCAATCCTGAAGGCGGGTGATTTATTGCCGGCATCGCTTTATTAACCAAAAGGCAGGCACTTGGTTGGCGGCCGGTTCGCACTAGAAGCATGTCGCTATCGAGT
>oligos_1_TGCGGATGCGGAAGTATGGTCCTCG_CACTAGAAGCATGTCGCTATCGAGT_303
TGCGGATGCGGAAGTATGGTCCTCGCCAGTAAGGCGCCGCATGGCTGCAGAAAGGTGCCTGTTTGAGCAATAGTGTGCATTTACTGTAAGGGCGGTGGGTTGGGGGGCTATGATTTAGCTGCTCCTCTCATTTCTCCACTAGAAGCATGTCGCTATCGAGT
>oligos_1_TGCGGATGCGGAAGTATGGTCCTCG_CACTAGAAGCATGTCGCTATCGAGT_304
TGCGGATGCGGAAGTATGGTCCTCGGACGAAACCTCCATATCAGAAGCGATTTGAGCTAACTTCATGGTTCGACATCTGTATAATTCAGAGGGTTACTTTTCAACGGGTGGGGATATGACAAGCGAGCCAGCCCGGCACTAGAAGCATGTCGCTATCGAGT
>oligos_1_TGCGGATGCGGAAGTATGGTCCTCG_CACTAGAAGCATGTCGCTATCGAGT_305
TGCGGATGCGGAAGTATGGTCCTCGCCTTCCCACTGATTCGTGCAATAGAAGACCCGCGGAGTACCAGTAGACATAAAGAGGAGTGATTTGCGACCTCTGAATAGTGGAGTAAATTCTTATGTATTCGCCATCACGCACTAGAAGCATGTCGCTATCGAGT
>oligos_1_TGCGGATGCGGAAGTATGGTCCTCG_CACTAGAAGCATGTCGCTATCGAGT_306
[truncated: 2,450,194 more chars]
