# Supplementary material for: Magnetic DNA random access memory with nanopore readouts and exponentially-scaled combinatorial addressing
Source: Sci Rep. 2023 May 25;13:8514. doi: 10.1038/s41598-023-29575-z (PMC10213054; doi:10.1038/s41598-023-29575-z)
Supplement: Supplementary file 3 — Supplementary Information 3. [file 41598_2023_29575_MOESM3_ESM.txt]

>oligos_0_GCTACATGTATACTGCGAGACAGAC_CGATAGTCGCAGTCGCACATCACTC_0
GCTACATGTATACTGCGAGACAGACGCAAGAGAATTTCAAAGACGGTCCACCCAGACACGATATGATTCACCTAGGGTTCCCGTGACTCTGTTCGGGATTTGTTACGCTTTTAGGCGATGTCGCACCGCTAATTGAACGCGATAGTCGCAGTCGCACATCACTC
>oligos_0_GCTACATGTATACTGCGAGACAGAC_CGATAGTCGCAGTCGCACATCACTC_1
GCTACATGTATACTGCGAGACAGACCAAAACTCATACGTTTATGTGGTGTTACAAACGGGAGTGCACCTTCTTAACTGGACAGTGAGCAACAGATGCAAAGTTTCTACAAGTAGCATCAGACCGGACGGGCGGTCGATACGATAGTCGCAGTCGCACATCACTC
>oligos_0_GCTACATGTATACTGCGAGACAGAC_CGATAGTCGCAGTCGCACATCACTC_2
GCTACATGTATACTGCGAGACAGACCGGACACTCTAATCGGCTTACTCTTTTCAGTCTGACCACCACCGAAATTGTTCCGCTGAAACCGATCATTTTCTCAGGTCAGACCCCTGGTTCTCGTCAAGATAGAGGCCGCGGCGATAGTCGCAGTCGCACATCACTC
>oligos_0_GCTACATGTATACTGCGAGACAGAC_CGATAGTCGCAGTCGCACATCACTC_3
GCTACATGTATACTGCGAGACAGACGTGTTGCCCCCACATTACGATATTCCGAGCAATGGCTCTGACCCAAGGCTTTTGTTTGTTGCGCAGCTCATAGTTGTTGATTTCTTTTTTTAAACAATTCAGCATGGCTGCGGGCGATAGTCGCAGTCGCACATCACTC
>oligos_0_GCTACATGTATACTGCGAGACAGAC_CGATAGTCGCAGTCGCACATCACTC_4
GCTACATGTATACTGCGAGACAGACCTACACTTATTCGTCTATATATTTTGGTTGGCCACGTCGCCACCTAGAATGTATAATGCCGAAGCCCGCAGCTCCGACCGCAGTGAAACGCCTGCACTGTTAGAACAACTTCTACGATAGTCGCAGTCGCACATCACTC
>oligos_0_GCTACATGTATACTGCGAGACAGAC_CGATAGTCGCAGTCGCACATCACTC_5
GCTACATGTATACTGCGAGACAGACGGACGCACACCCCGCTTATTTTTCCGAATGGTCCTGGAACAGGGAATTGGCAGTGCAAAGACGTCCGGAATTTAGTTAGATACGGGGACATGGTATAAATACAGGATGTCGCCGCGATAGTCGCAGTCGCACATCACTC
>oligos_0_GCTACATGTATACTGCGAGACAGAC_CGATAGTCGCAGTCGCACATCACTC_6
GCTACATGTATACTGCGAGACAGACCCGGGGTATGCACGAGGACTTCGAAAGAGTGACTTCATCATCATCTGGTAGTTATCCTCACCGCCAGCGAGCACTAGATGTTTATACAGTGAAGATTTCTTAAAAACAACAACGCGATAGTCGCAGTCGCACATCACTC
>oligos_0_GCTACATGTATACTGCGAGACAGAC_CGATAGTCGCAGTCGCACATCACTC_7
GCTACATGTATACTGCGAGACAGACGCAACCCCGTCACCAGGGATGGCGGCTTCGTTGGTTTTCAGCTCGAATTTCGGCGTTGAGCCAGCCAATATCTAGCGTTATGGTGACTAAGGGCGGTTAGGTAACTATAGTCTACGATAGTCGCAGTCGCACATCACTC
>oligos_0_GCTACATGTATACTGCGAGACAGAC_CGATAGTCGCAGTCGCACATCACTC_8
GCTACATGTATACTGCGAGACAGACCAAATATGGCAAGCATGACTTTTGTTTATATGGCACCCGGCCAACCCTGTAATAAAACAGCGGGAGTGCGCTTCTTAATAATCCCCCACAAGCAACGATCCGACTTCCTTGGCGCGATAGTCGCAGTCGCACATCACTC
>oligos_0_GCTACATGTATACTGCGAGACAGAC_CGATAGTCGCAGTCGCACATCACTC_9
GCTACATGTATACTGCGAGACAGACCGGGTATTACGCCATTGCCAAAAACCCATTGTACTGAGATCAATTTGCAGTTCCGAGAAGAATCCACCCGCGTCCTAATCCGTTGACTCCTTCTCCGTAGGCTGCGATTGGTAACGATAGTCGCAGTCGCACATCACTC
>oligos_0_GCTACATGTATACTGCGAGACAGAC_CGATAGTCGCAGTCGCACATCACTC_10
GCTACATGTATACTGCGAGACAGACGTGTATGTTCGGCTAACTCGGATTAAGGGCAGCGGTTGTATCATCATTGAGTAGCCAGCGTCGCGCTATGGTGTCATCAGGGTTAAAGCGCAGCGGCGACACTGGGTTAGAGAACGATAGTCGCAGTCGCACATCACTC
>oligos_0_GCTACATGTATACTGCGAGACAGAC_CGATAGTCGCAGTCGCACATCACTC_11
GCTACATGTATACTGCGAGACAGACCTAACTACCAATCCTATCCGTAGGTCCTAATTATCACATAAATACACAAATCACAGCAATGCTCCGCAACGCGTATAGCCCCCTGGAGATTCTGTTTTAACGGCAACCCTTTGGCGATAGTCGCAGTCGCACATCACTC
>oligos_0_GCTACATGTATACTGCGAGACAGAC_CGATAGTCGCAGTCGCACATCACTC_12
GCTACATGTATACTGCGAGACAGACGAGTGCAACCGTGTTGACCGGTACGCACGGATAGTTAACTGTCGGATTAGCCCTTGCCACAACTCCAGCCCTTTCGTTGCATGCTTCAGTCCCATCCCTAGATTGTGTACGTAACGATAGTCGCAGTCGCACATCACTC
>oligos_0_GCTACATGTATACTGCGAGACAGAC_CGATAGTCGCAGTCGCACATCACTC_13
GCTACATGTATACTGCGAGACAGACCCGGCTACCGTACTCGGACCTCCTCGCACCACGCGAGAGCAAGCGGATATACCTCAATTGGTATCGTACTGTGTCCCGTCTGAACTCTGTCACTTACAGAATATTGACACAGAACGATAGTCGCAGTCGCACATCACTC
>oligos_0_GCTACATGTATACTGCGAGACAGAC_CGATAGTCGCAGTCGCACATCACTC_14
GCTACATGTATACTGCGAGACAGACGCACATGATATACGCAAGTTGAACAGGGTTATTAAACTGCTCTAGCAGTCTCAAATCTGCTACAATAATAAGTAATAATATTACTCGACGTCTTGTAGACATCGATTAAAGTTACGATAGTCGCAGTCGCACATCACTC
>oligos_0_GCTACATGTATACTGCGAGACAGAC_CGATAGTCGCAGTCGCACATCACTC_15
GCTACATGTATACTGCGAGACAGACCAAGCACGTCAATTGTCTACTTATTACCCGGGCCACTAAGACACCGTGCGGTGTCGGGTACGGGCCCCGCAAACGGCTGTAGACCTTTTGAAAACAGAAAGAAATATGTAATCGCGATAGTCGCAGTCGCACATCACTC
>oligos_0_GCTACATGTATACTGCGAGACAGAC_CGATAGTCGCAGTCGCACATCACTC_16
GCTACATGTATACTGCGAGACAGACCGGGACTAGAGATACGGTAATGTGAGGTTGTTTACCATCTATACTATTGAAAGCCTGGTCAAACACTGCCGTCGGTTTTTAAGCGAGCTCTAGGCACCCCGGTGCGCAGCGAAACGATAGTCGCAGTCGCACATCACTC
>oligos_0_GCTACATGTATACTGCGAGACAGAC_CGATAGTCGCAGTCGCACATCACTC_17
GCTACATGTATACTGCGAGACAGACGTGGCCCCGCGCTTTTTTGTAACTCATCGCTTCCTGTAGGAGCGCGCACCCATCCTCGGTTGCCTCGCGACTGTGCGGTATGGGCACAACGGGGGACTTAAAGACCCTGTACTACGATAGTCGCAGTCGCACATCACTC
>oligos_0_GCTACATGTATACTGCGAGACAGAC_CGATAGTCGCAGTCGCACATCACTC_18
GCTACATGTATACTGCGAGACAGACCTAAGGTTAAGGCCCGTCCACGTACCTACCGTCACCTAGACCATGATCCCATCTCCTCCCGACGTTGCCGACGTTCATGTCTGCTCGATTGCACGACGCAGTAAGTAGCTACTACGATAGTCGCAGTCGCACATCACTC
>oligos_0_GCTACATGTATACTGCGAGACAGAC_CGATAGTCGCAGTCGCACATCACTC_19
GCTACATGTATACTGCGAGACAGACGAGTCATCTCAAGACCTGCTCTTCCAGTGGAGCATACATAATGTCACTTTGGGAATCGGGGAGATTCGTGAGTGGACTCTAACCCGGGTATGTACTATGTGCATCTACTATGTACGATAGTCGCAGTCGCACATCACTC
>oligos_0_GCTACATGTATACTGCGAGACAGAC_CGATAGTCGCAGTCGCACATCACTC_20
GCTACATGTATACTGCGAGACAGACCCGTATCACAAGGCTATTAGAACTGCAGCATTCCGCAGCTACAGGTCAATTTCCTTATGAGGATCGGCTGGCGATAGAAGCCTGGTGATTTCACGATGATAGAACACTTAGGCGCGATAGTCGCAGTCGCACATCACTC
>oligos_0_GCTACATGTATACTGCGAGACAGAC_CGATAGTCGCAGTCGCACATCACTC_21
GCTACATGTATACTGCGAGACAGACGCACTGCCCCTCTTGGGTGGGAATACTACTAGAAACTATCAAAGGGAAGCAATGGAAGAGGACCTCCAAGTACCGTGGACATTAGCTCGCTGGTTCCTACCGGGAAACAACCGGCGATAGTCGCAGTCGCACATCACTC
>oligos_0_GCTACATGTATACTGCGAGACAGAC_CGATAGTCGCAGTCGCACATCACTC_22
GCTACATGTATACTGCGAGACAGACCAAGGCGACAGGGAACGCCAAGCCTCTCAGTATATGAATTCTCAACCACATGCAGTCGGCCCGCCCACGGTCGGCACACTACTTTGACTAGGACCTGACAATAAGACTCACATACGATAGTCGCAGTCGCACATCACTC
>oligos_0_GCTACATGTATACTGCGAGACAGAC_CGATAGTCGCAGTCGCACATCACTC_23
GCTACATGTATACTGCGAGACAGACCGGTCTAGATACTCTTACGCCTAGCCCTAGTACTCTGTTCATTCCCCTAGACCGCCTCTGAAGTCAACCTATTCTGCTCTGGTCTGGCCACCTAGGCGACGATACGGCGGTGTACGATAGTCGCAGTCGCACATCACTC
>oligos_0_GCTACATGTATACTGCGAGACAGAC_CGATAGTCGCAGTCGCACATCACTC_24
GCTACATGTATACTGCGAGACAGACGTGGGACGTGGGAGTAGAAATTGACTGTCTGTGTCTCACCCACATACGAACTGGCGTTGTTCATCTATTCCCCTTTTCCCTCTATAACTAGCTGGAGTATGATGTCCAATGCGGCGATAGTCGCAGTCGCACATCACTC
>oligos_0_GCTACATGTATACTGCGAGACAGAC_CGATAGTCGCAGTCGCACATCACTC_25
GCTACATGTATACTGCGAGACAGACCTTTTGGTGGCCGGCGGGTCTCCCGATAGCAAAGTTCGACCGCATCTGCCGCGCCCTACCTTAAAACAGAGAATCAATTGCAAGGCCGTGGAAATGTTCAGTCCCAGGTCGGGGCGATAGTCGCAGTCGCACATCACTC
>oligos_0_GCTACATGTATACTGCGAGACAGAC_CGATAGTCGCAGTCGCACATCACTC_26
GCTACATGTATACTGCGAGACAGACGAGGAGAAGATGTTTAATAGCGTACGAGTTTACATGTAGTTTTCCCCTCTTAGAGACTCGGTGTCCTTGCGTCGAAGATCCACCTATCGCCATACAAGCTCCGCATGTTAATCGCGATAGTCGCAGTCGCACATCACTC
>oligos_0_GCTACATGTATACTGCGAGACAGAC_CGATAGTCGCAGTCGCACATCACTC_27
GCTACATGTATACTGCGAGACAGACCCGTTGGCATTTGCTAAAGCTTCCCAGAGGCCTACTAGGTCTCGGTACGTTATGAAGTAGTACAAAGTCCTAGAACGAGTGATAGTCGCCCATTTTGTGCAGGTTACCATGAAACGATAGTCGCAGTCGCACATCACTC
>oligos_0_GCTACATGTATACTGCGAGACAGAC_CGATAGTCGCAGTCGCACATCACTC_28
GCTACATGTATACTGCGAGACAGACGCATCTGATTACCCTCTTGCGAGTGGAAGCTTTCGTGCCCTAATGGAGTAATGACAGGACCGGGCAACGATGCTCGGGCCTGAAATATCCGGGACCAAAGCGGAATGATGCTAACGATAGTCGCAGTCGCACATCACTC
>oligos_0_GCTACATGTATACTGCGAGACAGAC_CGATAGTCGCAGTCGCACATCACTC_29
GCTACATGTATACTGCGAGACAGACCAATTTCGAGAAAGTATTTCAATGGTTTTTGGATGAATCCTTAGAAAGGTCTCTGCAACGTCTGGTATTGCAGTTGCACTAACTTCCCGTCCTAGTTGCTTGAACGCAGTTGAACGATAGTCGCAGTCGCACATCACTC
>oligos_0_GCTACATGTATACTGCGAGACAGAC_CGATAGTCGCAGTCGCACATCACTC_30
GCTACATGTATACTGCGAGACAGACCGGTGGTAGGCAATAGACATTACCCTTCGGACCTGTTCGAGCATAATACGGGGTACATGGAGCGCCAAGTCGCCAAAGAGGAGATAACATTTCGGACAGCGAGATGTGTAACAACGATAGTCGCAGTCGCACATCACTC
>oligos_0_GCTACATGTATACTGCGAGACAGAC_CGATAGTCGCAGTCGCACATCACTC_31
GCTACATGTATACTGCGAGACAGACGGTGTTAGCAGCGAGGACTACCCTGGGAGAAGAAAACGCTGCAAAGGCTGAAAATCGCTGTTCAATGGCTTGATATAAGATCATGGAATTCCGGTATCAAAGCGTTCCCGTAGGCGATAGTCGCAGTCGCACATCACTC
>oligos_0_GCTACATGTATACTGCGAGACAGAC_CGATAGTCGCAGTCGCACATCACTC_32
GCTACATGTATACTGCGAGACAGACCTTTATGAAACGATTAAATCACTTGTCGCCAGCTCGTAACGACCTCGCTAGAACCTAAGCGTGTTGACCATAAGAATGCGTCGAGCTCCTTTAGTTGACCTGCATACGGAACTACGATAGTCGCAGTCGCACATCACTC
>oligos_0_GCTACATGTATACTGCGAGACAGAC_CGATAGTCGCAGTCGCACATCACTC_33
GCTACATGTATACTGCGAGACAGACGAGGTTTCTTTACGCGATGCGAAATCTCGCCCGCAATATGGGCCGTCCTGACCGCCTATCTGATGAATTTGGCAGTGTGAGATCTCCATAACTTTAAATGCATCAATATCACTACGATAGTCGCAGTCGCACATCACTC
>oligos_0_GCTACATGTATACTGCGAGACAGAC_CGATAGTCGCAGTCGCACATCACTC_34
GCTACATGTATACTGCGAGACAGACCCGCCGAGGATCCTCGCATATGCCCAGCGGAAGTACCGTCTAGCTACACGGCACACCTGGTTCATACCATTTCCTGCTGTGCAGGCCGACCTAATCAGGATAACGGATCCGTTACGATAGTCGCAGTCGCACATCACTC
>oligos_0_GCTACATGTATACTGCGAGACAGAC_CGATAGTCGCAGTCGCACATCACTC_35
GCTACATGTATACTGCGAGACAGACGCATGGCCCACCCCCACTAGCATGCGGGTGCCTGCTCCTACCTCTTCAAGTCGAACTATGGAACCACGAATTGTTTGCAGTGTGAGAGAAAGGGTATCTCACGTGGCGGGACAACGATAGTCGCAGTCGCACATCACTC
>oligos_0_GCTACATGTATACTGCGAGACAGAC_CGATAGTCGCAGTCGCACATCACTC_36
GCTACATGTATACTGCGAGACAGACCAATTCTATATCTGCCATCTTGCGGTATGGTCCGGGCTACTTCAATTCATAAGTGATCTTTACACAGCGACCTTTGTAGTAGATGACAGCTAGCCAATGTACTGCGCTAGCTAACGATAGTCGCAGTCGCACATCACTC
>oligos_0_GCTACATGTATACTGCGAGACAGAC_CGATAGTCGCAGTCGCACATCACTC_37
GCTACATGTATACTGCGAGACAGACCGCATGGAATGTCAACCCTGCAACAATGGTTCAACGCATATAACAGGTGCGCGCCTTGCAAGGGCCTACGTCTTACCTGTACAGGACTCCCACGCGATTCGCTTACAGAAATCGCGATAGTCGCAGTCGCACATCACTC
>oligos_0_GCTACATGTATACTGCGAGACAGAC_CGATAGTCGCAGTCGCACATCACTC_38
GCTACATGTATACTGCGAGACAGACGGTGAGTAATTACCGGCAATAACACACGGGACAGTTCGCAACCGCCGCCGTCCTGACCAATGACATCATTCGAATGTTGGAATCGGCGCGGTAGAGTTACTGTCGTCCGGTAGGCGATAGTCGCAGTCGCACATCACTC
>oligos_0_GCTACATGTATACTGCGAGACAGAC_CGATAGTCGCAGTCGCACATCACTC_39
GCTACATGTATACTGCGAGACAGACCTTGCCCGGCGTACGCGAAATCGAAGCTGTAGCCCCAGATATCTCACACGACTACTATCAGTCCTTGTGCGCTCTCAAATCGCCCAAAACTGGGAGTAATCCTTAACAGGGTTACGATAGTCGCAGTCGCACATCACTC
>oligos_0_GCTACATGTATACTGCGAGACAGAC_CGATAGTCGCAGTCGCACATCACTC_40
GCTACATGTATACTGCGAGACAGACGAGACTGTCGTACGTTGGCCAAAGAACCTCGATTAGCCACCTCGACTTCTTAAACGAATGAATATGCGAACTAAGCATGATTGGGCAGTATCTCTTGAAGAGGGAATGCAGTAACGATAGTCGCAGTCGCACATCACTC
>oligos_0_GCTACATGTATACTGCGAGACAGAC_CGATAGTCGCAGTCGCACATCACTC_41
GCTACATGTATACTGCGAGACAGACCCGCGTTTTCGTTTCGTGGTATTCGGCAGAAGGACTGCTAATTTGGCCCTGCGGGCAATCCGTATCGTACTAGTCCGTTGCAGCGCCCACTACACAGGATCGACGTTTTTGGCGCGATAGTCGCAGTCGCACATCACTC
>oligos_0_GCTACATGTATACTGCGAGACAGAC_CGATAGTCGCAGTCGCACATCACTC_42
GCTACATGTATACTGCGAGACAGACGCAGTAGATCAAGACTTGACGGATCGCTCAAGGTCAAGGATGGGGGACATGAATTAGCTCCCCGAACGCGTATGTCGTGATGCAGGACAACCGATCCGTTTCGCTCCACAAACGCGATAGTCGCAGTCGCACATCACTC
>oligos_0_GCTACATGTATACTGCGAGACAGAC_CGATAGTCGCAGTCGCACATCACTC_43
GCTACATGTATACTGCGAGACAGACCAATAAACCGAGAATGGCTTAAAATCGATAAGTAGCCGGGATTGTCAACCGAGCGAAAACCGCCAATTCTTGCCGGTGGACGCAAAGGTCCTTTTCGCGTTTCCTGTGCCGGCGCGATAGTCGCAGTCGCACATCACTC
>oligos_0_GCTACATGTATACTGCGAGACAGAC_CGATAGTCGCAGTCGCACATCACTC_44
GCTACATGTATACTGCGAGACAGACCGCAAGAAGAACATAGGCGGGGGGTCCCTTCAAAAAACCTTGAAGTCGCGGGGACTCAGGGCGAAAGTCGTGGGTGACTATCCGGGGTCACCTCGCTTGGTCCGGGTAAACGCGCGATAGTCGCAGTCGCACATCACTC
>oligos_0_GCTACATGTATACTGCGAGACAGAC_CGATAGTCGCAGTCGCACATCACTC_45
GCTACATGTATACTGCGAGACAGACGGTTCAAGGGAAATGACCGTTCAATGATGCAGGGACCCAAGGAAAAAGAAACGGAATTCCTGTTAGGCTCGGATACCGTTGATGTATTGAGTCGTATGACAACGAAGCTCACTACGATAGTCGCAGTCGCACATCACTC
>oligos_0_GCTACATGTATACTGCGAGACAGAC_CGATAGTCGCAGTCGCACATCACTC_46
GCTACATGTATACTGCGAGACAGACCTTGGAGATGTTCGATCCCGAATTATTCATGCTCGAACTGATCGGCACCTAAACATCCTGCCCCGGATTACTGGTGGACTGTATCGATGTAAATGCTAAAAGAGCTTCTTAAGGCGATAGTCGCAGTCGCACATCACTC
>oligos_0_GCTACATGTATACTGCGAGACAGAC_CGATAGTCGCAGTCGCACATCACTC_47
GCTACATGTATACTGCGAGACAGACGAGAGGCGTAATGAGTCGAGTCTCACCTTTCTAAGCGTCGGTCTGTTGAGTCCACTCAGGGTCGGCAGTGTGTGGGCATCTTCGCGGCGCGAGTCCGAGCCCAGGGTGTTCGCGCGATAGTCGCAGTCGCACATCACTC
>oligos_0_GCTACATGTATACTGCGAGACAGAC_CGATAGTCGCAGTCGCACATCACTC_48
GCTACATGTATACTGCGAGACAGACCCGATCTTGCGCAATGGATCCAGCCTATCTGCCGGATGTGTTACTAATAAGTAGGACAGCCGCCGACGGTTGGAAAACTGCACGGCTAGAACTCATGTTGGGCAACATCTGCCGCGATAGTCGCAGTCGCACATCACTC
>oligos_0_GCTACATGTATACTGCGAGACAGAC_CGATAGTCGCAGTCGCACATCACTC_49
GCTACATGTATACTGCGAGACAGACGCAGACCCGTGGTGTGGGAGGGCAGATCCCCAAAACCGACGGGTGAGCCGCAGTGCCCTGCCAGCAGTGGACGGGTAAGACGTAGTCGCGGTCGGAAATCGACACTTCCTATGGCGATAGTCGCAGTCGCACATCACTC
>oligos_0_GCTACATGTATACTGCGAGACAGAC_CGATAGTCGCAGTCGCACATCACTC_50
GCTACATGTATACTGCGAGACAGACGTCCTCCGAGGATACCGCGAGTAACGCCGTTACGACGTATCGCTTCTTCGCGTGTATTCAATCATACAGTGACTCCAGGGGTAACTCGACGCCTAGCCGGAGGGCTGTTTCAAACGATAGTCGCAGTCGCACATCACTC
>oligos_0_GCTACATGTATACTGCGAGACAGAC_CGATAGTCGCAGTCGCACATCACTC_51
GCTACATGTATACTGCGAGACAGACCGCCCATGTAAAAACTGTTGGTGACAAACGTCATTAGGTCAGACGGGGGAACAGGCGTTCTCGTGGAAAATGAAAAACCCATGATAACCAACCTGCTCAATCCTATATTCATGGCGATAGTCGCAGTCGCACATCACTC
>oligos_0_GCTACATGTATACTGCGAGACAGAC_CGATAGTCGCAGTCGCACATCACTC_52
GCTACATGTATACTGCGAGACAGACGGTTGTCACTCACACATTTACGTAAGTCCTTAGACTTCAGATATCTGAGACTTGTCCTAGGCCGGGGATTTAAATATGAATTTGTACAGTCCTATCTCGACTCCTTTTATTAGGCGATAGTCGCAGTCGCACATCACTC
>oligos_0_GCTACATGTATACTGCGAGACAGAC_CGATAGTCGCAGTCGCACATCACTC_53
GCTACATGTATACTGCGAGACAGACCTTAAAAACAAGAAAGAACTAAGCTCACGTCGGTGCGGTCATATGCAGTATCTCACGTAGGATCTGTGCCGCGCAAATTCGTGCTACACAAGATGGATGATTGGTTTCAAATCGCGATAGTCGCAGTCGCACATCACTC
>oligos_0_GCTACATGTATACTGCGAGACAGAC_CGATAGTCGCAGTCGCACATCACTC_54
GCTACATGTATACTGCGAGACAGACGAGCTAGTGTCGGGACCCACAGGCTCAGCTCTAATGTCCGAATCTGGATGAGCCTGAGTCCGTCTAGCACGTCCGACCTTAATCTCTGAACGAGTTTTTTGCGCTCCTTTTTCGCGATAGTCGCAGTCGCACATCACTC
>oligos_0_GCTACATGTATACTGCGAGACAGAC_CGATAGTCGCAGTCGCACATCACTC_55
GCTACATGTATACTGCGAGACAGACCCGAAAAGAGTGATTTCATAGAAGACCATACCGCTGGTGCCTCAAGCAAGAACAGCACAGATTCTCCTATATTAAAGTGAACCTGCATTGATCCGGAGGACAGCTGTTCGTAGGCGATAGTCGCAGTCGCACATCACTC
>oligos_0_GCTACATGTATACTGCGAGACAGAC_CGATAGTCGCAGTCGCACATCACTC_56
GCTACATGTATACTGCGAGACAGACGCTCCCTTTCAGTGAAATAATCGACGACATTCCGGACATTGTGCGGCCTGGGATTCAGGCCAAGTAATGGTCATTGGGCCATCCCATAGCCTGCGTGAGATACCACCCTTCCGGCGATAGTCGCAGTCGCACATCACTC
>oligos_0_GCTACATGTATACTGCGAGACAGAC_CGATAGTCGCAGTCGCACATCACTC_57
GCTACATGTATACTGCGAGACAGACGTCCAAGTCTACTGTGTAACTTATAATCCGAGGGACTCAAATTCGTGCGCGCGTCACCCTGCATCATTCCGCCCGATAGGATTTCCAAAGCGCTTTAAGGGGCGGAGCGTGCCGCGATAGTCGCAGTCGCACATCACTC
>oligos_0_GCTACATGTATACTGCGAGACAGAC_CGATAGTCGCAGTCGCACATCACTC_58
GCTACATGTATACTGCGAGACAGACCGCCGCAACATACTCGACCACAGTCGCTAACGTCCTCTCAGGGCGTTACAGAGCTTCTGCTGCCACGCGGGATATGATCTAAATAAGGCCACCAGCCCTATACGCCATAATTCGCGATAGTCGCAGTCGCACATCACTC
>oligos_0_GCTACATGTATACTGCGAGACAGAC_CGATAGTCGCAGTCGCACATCACTC_59
GCTACATGTATACTGCGAGACAGACGGTCATTAAGTCGCCCACCATCTCACTCCACACTGACTACGGGCCATGTGGTCGGCAAAGGTGTACGTACCCAGTTTAAGTATGTGCTAAAACTACGATATAGTCATATCGATACGATAGTCGCAGTCGCACATCACTC
>oligos_0_GCTACATGTATACTGCGAGACAGAC_CGATAGTCGCAGTCGCACATCACTC_60
GCTACATGTATACTGCGAGACAGACCTTATAGAAGGTTCTCTTAATTTGATTGGGAGAATATAGGTGTCTTCTATAGGGTGGTATGATGACTAGCCGTCGGACGTCCAGAAACGGCTGTGCATAAGCACATTGCAGTAACGATAGTCGCAGTCGCACATCACTC
>oligos_0_GCTACATGTATACTGCGAGACAGAC_CGATAGTCGCAGTCGCACATCACTC_61
GCTACATGTATACTGCGAGACAGACGAGCACCGTACTAATAGCTATAGGTATCGTTTCGATGGTAGCGTCTAGCATGACTTCTGGCGGATATGTATCGCCGTAGTCTTAGGACCAAATACAAATAATACCTGAAAGGCGCGATAGTCGCAGTCGCACATCACTC
>oligos_0_GCTACATGTATACTGCGAGACAGAC_CGATAGTCGCAGTCGCACATCACTC_62
GCTACATGTATACTGCGAGACAGACCATACTCCCTAGTGGAGTTCTAACGCGGGAAGATATTGGAACGTATATACGTTTTTCAGTGTCAAAGGTTCGGTGGGTAGTTTAATTGTATGAAGCTGATGCCAAATAATTGTACGATAGTCGCAGTCGCACATCACTC
>oligos_0_GCTACATGTATACTGCGAGACAGAC_CGATAGTCGCAGTCGCACATCACTC_63
GCTACATGTATACTGCGAGACAGACGCTCGAAGCTTAGTGGATCGATTATAGACAAAAACGACAAATTTGCACATTGTAGCAAGGCAATCTAGAATCACCATACTACGTATCACCGGAGCACTGATCGGGACGCTTTGGCGATAGTCGCAGTCGCACATCACTC
>oligos_0_GCTACATGTATACTGCGAGACAGAC_CGATAGTCGCAGTCGCACATCACTC_64
GCTACATGTATACTGCGAGACAGACGTCACGGTAAAGTTCAGAATTTTTTTTAGCGTACAGTCTATCTCCTCGCGTCATCTTGGAGACACCTGCACGGTGGGAGAGCTGTAGACAGATCCACAGATCCTAAGATAACAACGATAGTCGCAGTCGCACATCACTC
>oligos_0_GCTACATGTATACTGCGAGACAGAC_CGATAGTCGCAGTCGCACATCACTC_65
GCTACATGTATACTGCGAGACAGACCGCTACGAAGGAATGTCGGTGAAGCGCAAGGACGAATCAAGAAGGGTATACCGGTTGCGCGTCGTGTGTACCGTAAGTGCTGAGATGATCTCACATAGCAAAGGGGATGCCAAACGATAGTCGCAGTCGCACATCACTC
>oligos_0_GCTACATGTATACTGCGAGACAGAC_CGATAGTCGCAGTCGCACATCACTC_66
GCTACATGTATACTGCGAGACAGACGGTCTGAGGAGGCTAAGATCGCCCAACAAGCCATCTGGTGGTTATGTCCTTCTAACAGGTTGGCATGCACGTGGTTATCAATTCTGGCGTATATGCTTGTAGAGCGGAAATGTACGATAGTCGCAGTCGCACATCACTC
>oligos_0_GCTACATGTATACTGCGAGACAGAC_CGATAGTCGCAGTCGCACATCACTC_67
GCTACATGTATACTGCGAGACAGACCTTCGGCGCAAGGCGGACAATGACTGCTAGTAGCCTACGCCTTCTTCGGGCATTTTTCAGGGTGATGCTGCTCATATTCGTAGGATCTGCCGTTTATGTATAATGGGCGCTCAACGATAGTCGCAGTCGCACATCACTC
>oligos_0_GCTACATGTATACTGCGAGACAGAC_CGATAGTCGCAGTCGCACATCACTC_68
GCTACATGTATACTGCGAGACAGACGAGCATTATGTACTTGCTCGACGTACTTTTGACCCAAATGCGTTCAGCGTATCTTTTGTCATGAGTAGGATTTATGTTCCGGCCGGCGTGACCGGGGGTATCGGAAAGCCGAAACGATAGTCGCAGTCGCACATCACTC
>oligos_0_GCTACATGTATACTGCGAGACAGAC_CGATAGTCGCAGTCGCACATCACTC_69
GCTACATGTATACTGCGAGACAGACCATAGGGAAGGATTCAAGAATGCTCGTCCAGTGATTCTGATACAGAAGTTCCCTTCCTTCCTAGTCATCTTTTTGATTTATGAACCCACGGGGCGCTTACCCTTGGCGTGCGGGCGATAGTCGCAGTCGCACATCACTC
>oligos_0_GCTACATGTATACTGCGAGACAGAC_CGATAGTCGCAGTCGCACATCACTC_70
GCTACATGTATACTGCGAGACAGACGCTATGTTACTAGACGCCTAGTCCCACCAGGCCATTAAGCGATTCTAACCTACCAGCGCCAAAACCGGCCGTTGTTTGCTGATACTGTATTAATTCCGATATAGCTCCGGACAACGATAGTCGCAGTCGCACATCACTC
>oligos_0_GCTACATGTATACTGCGAGACAGAC_CGATAGTCGCAGTCGCACATCACTC_71
GCTACATGTATACTGCGAGACAGACGTCAGTCGCTATCGCAATTACGGCTCGTAGTGCGTCGTCTAGTGTGCAGTCGAGGAGTATACGAGCAGCGGAGGCTATACCCTAAGCTTGCCAGCTTTATCTATTAACCCCTTACGATAGTCGCAGTCGCACATCACTC
>oligos_0_GCTACATGTATACTGCGAGACAGAC_CGATAGTCGCAGTCGCACATCACTC_72
GCTACATGTATACTGCGAGACAGACCGCTTAGTGTGCGCCGGGATTTGAATGGTATCATTTTCCTTCGTAAGGACATTATCAGTTCCGATAAAGCGCATGCCAATAAGACTTGAGTACCTTGCTGCATGCTACGAGCCGCGATAGTCGCAGTCGCACATCACTC
>oligos_0_GCTACATGTATACTGCGAGACAGAC_CGATAGTCGCAGTCGCACATCACTC_73
GCTACATGTATACTGCGAGACAGACGGTAGATATTCGTGCACTACAAACCGCCCCTTCCTTTCCCCGATTGAGTCGTAGAGGCCGGGCGAGACCATTCCCCCTTTTTCAGATACCATGGACGTACGTTCTGCCGCGCGGCGATAGTCGCAGTCGCACATCACTC
>oligos_0_GCTACATGTATACTGCGAGACAGAC_CGATAGTCGCAGTCGCACATCACTC_74
GCTACATGTATACTGCGAGACAGACCTTCCTGATTTGCCCTCGTCCCCCACGTCCAGAGCGGTGGGGCAGATGCCCGCTGGGCCCGCGCCTTGAAGAATGGTCGGCTTGACACGTTCCGACGTGCGATCTATGTGATGGCGATAGTCGCAGTCGCACATCACTC
>oligos_0_GCTACATGTATACTGCGAGACAGAC_CGATAGTCGCAGTCGCACATCACTC_75
GCTACATGTATACTGCGAGACAGACGACGCTGACTAAACAGCCTTAACTCTCTATATTCTAAGCTAAGGTTCACGTGGTGGAAGCGGACAGTGAACCACAATGTTCCGAGATTTCCTCCGTAAAGTTTGACGATTAAGGCGATAGTCGCAGTCGCACATCACTC
>oligos_0_GCTACATGTATACTGCGAGACAGAC_CGATAGTCGCAGTCGCACATCACTC_76
GCTACATGTATACTGCGAGACAGACCATCTCATCATAAACGGGTGAAGCGAAATTGTTTTACAAGGTGAGGCTTCGTGCCCGATGGACTACAGGCTCATGTATTCACCATTAATTTAGCACAGTATATGCGAAGTGTAACGATAGTCGCAGTCGCACATCACTC
>oligos_0_GCTACATGTATACTGCGAGACAGAC_CGATAGTCGCAGTCGCACATCACTC_77
GCTACATGTATACTGCGAGACAGACGCTAATAGCCTGCGCAGATGAATCGTCCGACCTCCCGGCGGAAATTCGGGCCTCAAAGCACTTGAAAGGCGCGAACCAGCCGCTACGAACGGATTACAGTGCACACTCGTACTACGATAGTCGCAGTCGCACATCACTC
>oligos_0_GCTACATGTATACTGCGAGACAGAC_CGATAGTCGCAGTCGCACATCACTC_78
GCTACATGTATACTGCGAGACAGACGTCGATTCAGTGTAGTCGCACTAGCCGCATACGGAAGAACAGATCTGGGGTATCGCGAGCAAGTACAAAGAGTTAATTACTTGGGTGGGATAGACCCATTCTTGCCTTCGCCGGCGATAGTCGCAGTCGCACATCACTC
>oligos_0_GCTACATGTATACTGCGAGACAGAC_CGATAGTCGCAGTCGCACATCACTC_79
GCTACATGTATACTGCGAGACAGACCGCGGGCCAGGGGCGTGCCCAGCACAGTAGGGATCTCTTGGTACGTACGTTGGTATGAGCATATTTCCTAGCAGTATGCGCGTCCCATACGGGCGCAAAGAACGACCAAGACTACGATAGTCGCAGTCGCACATCACTC
>oligos_0_GCTACATGTATACTGCGAGACAGAC_CGATAGTCGCAGTCGCACATCACTC_80
GCTACATGTATACTGCGAGACAGACGGTACCTTGGAACCGCGTGTACTTCTAGGGGGCCTAACTGACTAGGGTGATCTCAGAGCCTAAATAGGTTCACGCCGACGGTCAAATACCTAGAAATTGTAGAAGGCCGTAACGCGATAGTCGCAGTCGCACATCACTC
>oligos_0_GCTACATGTATACTGCGAGACAGAC_CGATAGTCGCAGTCGCACATCACTC_81
GCTACATGTATACTGCGAGACAGACCCCTCGTAGCGCATGTTAGGTAGACGCGAATCTGCCCGCAATGAGTGGTCCGAACTGTATGTTTACTCCCGAAATAGGCCCGCAAGTTGAATCTTTTCCCGTTACACTGGAAGGCGATAGTCGCAGTCGCACATCACTC
>oligos_0_GCTACATGTATACTGCGAGACAGAC_CGATAGTCGCAGTCGCACATCACTC_82
GCTACATGTATACTGCGAGACAGACGACGGGCGTGCCATGTGTCAACAATTGGCAGATGTTTTATTTCGTATGCGGGAACTTAGAGAGTCGATCATGCTCGCCGATGGCCAATATGGACCACTCAACAGATGCTCTACGCGATAGTCGCAGTCGCACATCACTC
>oligos_0_GCTACATGTATACTGCGAGACAGAC_CGATAGTCGCAGTCGCACATCACTC_83
GCTACATGTATACTGCGAGACAGACCATCAATGTTGCCGTTGTGTTCTCTTGCCAGTCCGAATTCACCCTCCATGCTATCGATTGTAGAGCGAGCATCTAGGAACGCGGCGGAATACTGCCAGGCTTAGAAGTCACGGGCGATAGTCGCAGTCGCACATCACTC
>oligos_0_GCTACATGTATACTGCGAGACAGAC_CGATAGTCGCAGTCGCACATCACTC_84
GCTACATGTATACTGCGAGACAGACGCTGGCACGAGGACCGTTGCTACACTTGGATCTGCGCCTTATAATCACAACATGCTTGCGTCTAATACGTACGTTGTAGGCTAGCGTCAGTGTATAAGGCTTAGGAGCGGCTTACGATAGTCGCAGTCGCACATCACTC
>oligos_0_GCTACATGTATACTGCGAGACAGAC_CGATAGTCGCAGTCGCACATCACTC_85
GCTACATGTATACTGCGAGACAGACGTCGTGAAGATATACGACTATTTGCGTGACCCTACTGTAGTCACGGCCTTTGTAAGACGGTTCTAGCCTCGACGCAGTACATATCGTAGACGAGGGCTTGGGCTCCAAGGATCGCGATAGTCGCAGTCGCACATCACTC
>oligos_0_GCTACATGTATACTGCGAGACAGAC_CGATAGTCGCAGTCGCACATCACTC_86
GCTACATGTATACTGCGAGACAGACCGCGCTGTGCCAACCTGTGAAAACTTTGTCGCCTTTACTGGGGTTACCAACTCGGATACAGCCGTTCCACAATACTATAAAAAACTCATCCAGGAGCCGACGCGCAATTCACTACGATAGTCGCAGTCGCACATCACTC
>oligos_0_GCTACATGTATACTGCGAGACAGAC_CGATAGTCGCAGTCGCACATCACTC_87
GCTACATGTATACTGCGAGACAGACGGATACGTTCAGACTTGTCATCCTTAGGTGTCCGCGACACACCAAAGCAATTATCGGGATGGACCATACGGGTCTATCGTGGCGCACGCCTTAGCTGACCTCCCCTTAGATACGCGATAGTCGCAGTCGCACATCACTC
>oligos_0_GCTACATGTATACTGCGAGACAGAC_CGATAGTCGCAGTCGCACATCACTC_88
GCTACATGTATACTGCGAGACAGACCCCTGTTTTTAACAAGGCTTCTTCAAGACAGCAGTCTGGTAGATTTTACAAATCCGTGACTCCGCGGGTCGGCCATCCTCCGGTCCTCTTAAGATCTCTTTCTAGTGGAGTCTACGATAGTCGCAGTCGCACATCACTC
>oligos_0_GCTACATGTATACTGCGAGACAGAC_CGATAGTCGCAGTCGCACATCACTC_89
GCTACATGTATACTGCGAGACAGACGACTTAGACTGCCAATATCTTGCTCACCGAAGCATAAGGTCCCGGAGGGTATACGCAGCTCACAACATGTACGTTCCCATCTCCTATGCCGCGAATCTAACTTATAGTAACTTACGATAGTCGCAGTCGCACATCACTC
>oligos_0_GCTACATGTATACTGCGAGACAGAC_CGATAGTCGCAGTCGCACATCACTC_90
GCTACATGTATACTGCGAGACAGACCATTGACCGTTGGGATACCGTAGCAATGTCAACCAACATTCTAGGGTTCCTAGTTTGAAATCGTCATCGATTTTGAACTGGAGGGACCCAGGACTGGTACGTTTCAGGATATCGCGATAGTCGCAGTCGCACATCACTC
>oligos_0_GCTACATGTATACTGCGAGACAGAC_CGATAGTCGCAGTCGCACATCACTC_91
GCTACATGTATACTGCGAGACAGACGCTGCATAAGGAACCCGATTCCACTTGCTTTCACAGGACCTAGGTCGCCTCGTAAGATGTACTTGCACTTTTCAGGTCGAATGAGTAATAAACCGTTATTATCCAAGTCCATCGCGATAGTCGCAGTCGCACATCACTC
>oligos_0_GCTACATGTATACTGCGAGACAGAC_CGATAGTCGCAGTCGCACATCACTC_92
GCTACATGTATACTGCGAGACAGACGTCTGCGTACTCATCTAAAGCCCCAGTCGTCTTCCTTGACTCAGGGGGAATATGACTTACGAACTGCGGACTGCTGAGGCCTGAGCTCGATGGAGCCGACTTATCACTTATAGGCGATAGTCGCAGTCGCACATCACTC
>oligos_0_GCTACATGTATACTGCGAGACAGAC_CGATAGTCGCAGTCGCACATCACTC_93
GCTACATGTATACTGCGAGACAGACCTAGAATTAGTGAGTAAAGTAATAGCCTTCTCACATGATGCCTGAATCTTCTCGGTCAATGAGGGCCACGCGAACCTGATTACGCCATATTCCCTACAGTTATGCGAGTGGATACGATAGTCGCAGTCGCACATCACTC
>oligos_0_GCTACATGTATACTGCGAGACAGAC_CGATAGTCGCAGTCGCACATCACTC_94
GCTACATGTATACTGCGAGACAGACGGATTACCCCAGTGCTAATCGATAGGCGGCACGGCATCCTGGGTGTGTCTGGATCATAGTGTTATGACATTCATCTGGCTTTCAGTTCCGGTGGATCAAAGCCCCTGGTTCTTACGATAGTCGCAGTCGCACATCACTC
>oligos_0_GCTACATGTATACTGCGAGACAGAC_CGATAGTCGCAGTCGCACATCACTC_95
GCTACATGTATACTGCGAGACAGACCCCGTCACGGCTCTTTACACCCGAAGAGAGCTAAGGATGTCTGTTATACCGTTAAAGAGAATGAACCAGGGCCCCTCGTTTATGCAGGCGGACCCTTTATCGAAGTATCTTTGGCGATAGTCGCAGTCGCACATCACTC
>oligos_0_GCTACATGTATACTGCGAGACAGAC_CGATAGTCGCAGTCGCACATCACTC_96
GCTACATGTATACTGCGAGACAGACGACTACGTTCGAGTTATACCAATCCTGTGAAAGCATTGTTTATCAACGCGAAGTTATTTTATCACCGGTAAGCCCTCCCCAATCACAATGGTCACTGTGACCTATCCTGCATCGCGATAGTCGCAGTCGCACATCACTC
>oligos_0_GCTACATGTATACTGCGAGACAGAC_CGATAGTCGCAGTCGCACATCACTC_97
GCTACATGTATACTGCGAGACAGACCATTCCGAACTAGCAGGGTAATGGGACATGGTTTCGCGCGCTCCCAGGGTTAACGGTAACACCCCACTCGCTGCTATCAACACGGGAGAGATTAATACTAATAGGTCACATCTACGATAGTCGCAGTCGCACATCACTC
>oligos_0_GCTACATGTATACTGCGAGACAGAC_CGATAGTCGCAGTCGCACATCACTC_98
GCTACATGTATACTGCGAGACAGACGCTTAGACGTACCTTTCCTGTCTACCGTGAATTAAAGACTCGATTGCGCAGCCGACATATACGTTTTCTCCCATCTGCGGCGTTGACAGCCCCATTATGCCCAAACGGTCTACGCGATAGTCGCAGTCGCACATCACTC
>oligos_0_GCTACATGTATACTGCGAGACAGAC_CGATAGTCGCAGTCGCACATCACTC_99
GCTACATGTATACTGCGAGACAGACGTCTCACGGGGGTATATCGACGTCGAGGACCCTGCTTCCCGCGCCGCTTCTCAATGCCCGTTTACCTGGTGGATCATCAGTTAAACATGCAGATAGAGGTAGACTTCCTATTCGCGATAGTCGCAGTCGCACATCACTC
>oligos_0_GCTACATGTATACTGCGAGACAGAC_CGATAGTCGCAGTCGCACATCACTC_100
GCTACATGTATACTGCGAGACAGACCTAGAGCCACAAGGGGTTCGCTTAATCGAATCGCGTACCCTCAGCCACGGAAAATGTGAGCTTAAGGTTACGTTCCCTTATTCCATCAACGAATCTACTACGCCCGTCGAAACGCGATAGTCGCAGTCGCACATCACTC
>oligos_0_GCTACATGTATACTGCGAGACAGAC_CGATAGTCGCAGTCGCACATCACTC_101
GCTACATGTATACTGCGAGACAGACGGAGGGGTTATAATATTATGTGTACAACGGAGCGCGTAACGCGGTAAGATCCCTTATCGGTATTGCCCAGAACCCTTTCGGACCTGCGTCGTCCTTCATCTCGCTGGATTTCAACGATAGTCGCAGTCGCACATCACTC
>oligos_0_GCTACATGTATACTGCGAGACAGAC_CGATAGTCGCAGTCGCACATCACTC_102
GCTACATGTATACTGCGAGACAGACCCCGAATTAAACAGCAGCGCGCCGATCTGACACACTAAGAATGGAGTCTCTATGAGACGTGCAGTCGGGAAAGTAAAGGAGCAGGATCGGCAGCCTAACCTCGTTGTACTTCTACGATAGTCGCAGTCGCACATCACTC
>oligos_0_GCTACATGTATACTGCGAGACAGAC_CGATAGTCGCAGTCGCACATCACTC_103
GCTACATGTATACTGCGAGACAGACGACCGCATGATCAGTCATCAGGCTGGTGGGTCCCATGGACGACCGGGAAACAATCATTGCTTCTCTTTGGGCCTACTTCCAGGTAGACACATACCACGGTTCGCCCTACTCATACGATAGTCGCAGTCGCACATCACTC
>oligos_0_GCTACATGTATACTGCGAGACAGAC_CGATAGTCGCAGTCGCACATCACTC_104
GCTACATGTATACTGCGAGACAGACCATGATGAGATGTATGTGTTCTATCATCAGAAACGGACAATCTCGTAAATGATCACGCTATAGTCGAGACATATATCACTTTGAGAATGGGGAGGTGGGTGATACGCGCCGTTACGATAGTCGCAGTCGCACATCACTC
>oligos_0_GCTACATGTATACTGCGAGACAGAC_CGATAGTCGCAGTCGCACATCACTC_105
GCTACATGTATACTGCGAGACAGACGCTTTTTAAACATAGTTAACGCCTCCGGCCTACCAATCAAATACGGTTGGGGGGAACCGAATCGCGGCGGCCTTCACCTGGGTCTATGTCCTACGAACATAACCACACTCCGGGCGATAGTCGCAGTCGCACATCACTC
>oligos_0_GCTACATGTATACTGCGAGACAGAC_CGATAGTCGCAGTCGCACATCACTC_106
GCTACATGTATACTGCGAGACAGACGTGAAAACTAGGTGGCAAGGGCCAACGATACAAGCATCTGTGTATTACAAAGACCCCCTCCCGTATACCTGCGGGCCAAAGCCACTCCCGACTCCTCCATGGGCGAAAATACAACGATAGTCGCAGTCGCACATCACTC
>oligos_0_GCTACATGTATACTGCGAGACAGAC_CGATAGTCGCAGTCGCACATCACTC_107
GCTACATGTATACTGCGAGACAGACCTAGTTGACCTTGCACAGGCCGGGGCCAACTGACTATTAAGACAGCCCTTTAAAGAATGCGTGTGTGGCACTAAAATCCAGTCCTGCGAACGTTTCGCAATCCCTTTTCGTGTACGATAGTCGCAGTCGCACATCACTC
>oligos_0_GCTACATGTATACTGCGAGACAGAC_CGATAGTCGCAGTCGCACATCACTC_108
GCTACATGTATACTGCGAGACAGACGGAGCGATGGGAATGGCGGCCCGCGCACTATGCGTAAGTTTTATCATAGCGCTCAAGGGTCAGCACGTTACCCCAACCGGTGCTCAGAAAATGCTTTATGACGGGGCTTGGATACGATAGTCGCAGTCGCACATCACTC
>oligos_0_GCTACATGTATACTGCGAGACAGAC_CGATAGTCGCAGTCGCACATCACTC_109
GCTACATGTATACTGCGAGACAGACCCCAGACTCATACTCGGCAGAGCATAAGATGCGTGCCAGGGGACACTTAGTGATTCTGCCTAACTGTACGGAAAATAAAACCAGAGGTAGTTTTCCTAAGGACCATACCTACTACGATAGTCGCAGTCGCACATCACTC
>oligos_0_GCTACATGTATACTGCGAGACAGAC_CGATAGTCGCAGTCGCACATCACTC_110
GCTACATGTATACTGCGAGACAGACGACCCATCTAGTCTCCGCACGGTGGTGGCATACCTGCAAGCACGGCACCGCCCGGCTTACAACGACCGACCACAATCCTTTCTTGCCCCTCGAAGTGCGGGTACACTCATCAAACGATAGTCGCAGTCGCACATCACTC
>oligos_0_GCTACATGTATACTGCGAGACAGAC_CGATAGTCGCAGTCGCACATCACTC_111
GCTACATGTATACTGCGAGACAGACCATGTGCCAAGCCTACATCAATTTTATCGACATAGGTGGGGCGTGAATAGTTACAGATGAGTGGTTACTCTTATGAGCTATTTTTCTCCGATGATCGTGCACGTACTTCCAGTACGATAGTCGCAGTCGCACATCACTC
>oligos_0_GCTACATGTATACTGCGAGACAGAC_CGATAGTCGCAGTCGCACATCACTC_112
GCTACATGTATACTGCGAGACAGACCGGCAGCGCGTCCGAGTACGTTGTACTGACGTTGAGCCACACTGTCCTCGCCAGTAACGTCAACCTTGGCTGGTTCGGATCCATGAGGAATGACGTTACAGGATCGTTATTAGGCGATAGTCGCAGTCGCACATCACTC
>oligos_0_GCTACATGTATACTGCGAGACAGAC_CGATAGTCGCAGTCGCACATCACTC_113
GCTACATGTATACTGCGAGACAGACGTGATCTACTACGTAAGCTTCGTGTAAATTTATTGCGAGATGCTTCACCATAGTAACGTTATCGTGTGGTGACAGGTTCTCGTCTGGCCCAAATAGACAACCTCACGCCAGATACGATAGTCGCAGTCGCACATCACTC
>oligos_0_GCTACATGTATACTGCGAGACAGAC_CGATAGTCGCAGTCGCACATCACTC_114
GCTACATGTATACTGCGAGACAGACCTATGCCCTTGGTCCAGGGTGCTCCATGATGCTTAGATCTAGTGCCAAGTTGAGGTTCTTGTTTGCACGTGGCGGCCGAAAAAGGGGCCATAGCGATGAATTCTTGAATGGTAACGATAGTCGCAGTCGCACATCACTC
>oligos_0_GCTACATGTATACTGCGAGACAGAC_CGATAGTCGCAGTCGCACATCACTC_115
GCTACATGTATACTGCGAGACAGACGGAATGGTTATTGACATACTATGTCTATGCACTGCCAGGAGTCCCATTCATTGATAGGAGGTTTCTACGAAAGAGGACTCTATCGTCTAGGCCACGCTTGTGATAAGTCGTCAACGATAGTCGCAGTCGCACATCACTC
>oligos_0_GCTACATGTATACTGCGAGACAGAC_CGATAGTCGCAGTCGCACATCACTC_116
GCTACATGTATACTGCGAGACAGACCCCACTACGTTATCCTCAAAGCGTGGTGTTGAGCTAGATTCATCTGCGGCACCGAGACGCAGCCTTCATTTGACCGCCGAGCGAGCGGTACAACCTTCAACGTCGTAAGTGCCGCGATAGTCGCAGTCGCACATCACTC
>oligos_0_GCTACATGTATACTGCGAGACAGAC_CGATAGTCGCAGTCGCACATCACTC_117
GCTACATGTATACTGCGAGACAGACGACAAGATGTCGCGTATTCCACGAGGTCCATATATTATCAACGTCCAGCGGACCTATACCCTCCGCCGAACGTATGCGTTAAGTAGCGGGGATCGCTAGCGTGTGGAGCCGAAACGATAGTCGCAGTCGCACATCACTC
>oligos_0_GCTACATGTATACTGCGAGACAGAC_CGATAGTCGCAGTCGCACATCACTC_118
GCTACATGTATACTGCGAGACAGACCAACGGAGGCAAACGAATACCAAGAGCCGGTTAGATCAGCGCAACCTAAATCCACACGTTCCTGATCATTCTCCAAAACGGTATGTTTGATCAGGTGTAAATCATCGCCTTCTACGATAGTCGCAGTCGCACATCACTC
>oligos_0_GCTACATGTATACTGCGAGACAGAC_CGATAGTCGCAGTCGCACATCACTC_119
GCTACATGTATACTGCGAGACAGACCGGCTTGTACTCCCGGGCGCTTGATATACCAGGGCATTCCAGTTAGACGCCCTGGTCACCGAAGGGACACTTGAAAATCGGAACGTTATCCCACGTCACTCCAGTAGACTACTACGATAGTCGCAGTCGCACATCACTC
>oligos_0_GCTACATGTATACTGCGAGACAGAC_CGATAGTCGCAGTCGCACATCACTC_120
GCTACATGTATACTGCGAGACAGACGTGCGTTAATACTGCACTATCTCGCCTTATCCAGGATGCGTTAGTTCGATCCAGCGACTCATGTCTGGTTCGCTTTGGGACAGTTGACTGGTCCCGGGGTCCTCCTGAAATAGGCGATAGTCGCAGTCGCACATCACTC
>oligos_0_GCTACATGTATACTGCGAGACAGAC_CGATAGTCGCAGTCGCACATCACTC_121
GCTACATGTATACTGCGAGACAGACCTATCAGACGGTGCCCTGATCAAGCCGACCTAAAGCGCATTCATGGGTTAAACTCCTGTAACCTTCAAGACTTGACCCGGAGCCCTGATAAGTGGGTAGCGCACAGATGTGTAACGATAGTCGCAGTCGCACATCACTC
>oligos_0_GCTACATGTATACTGCGAGACAGAC_CGATAGTCGCAGTCGCACATCACTC_122
GCTACATGTATACTGCGAGACAGACGGAAATCCGCTTAAGGCGACTACTGCGTTAGATTTCAATTAACTAATCTAAACTCTTCGTTTCAAGATCACCAGAACCTCAAACGACTGCAGAGGTTACGCTTGAGCAGCGGCGCGATAGTCGCAGTCGCACATCACTC
>oligos_0_GCTACATGTATACTGCGAGACAGAC_CGATAGTCGCAGTCGCACATCACTC_123
GCTACATGTATACTGCGAGACAGACCCCCACTTAACAGTCAAAAGACTACGCTTAATGGCAATGCGCTAGCGCTGCTACAACTGGGTCCTGAATGGACGCGCGTACTGGGACCTAGGCAGCAGAGCGTCGTCGGGATCGCGATAGTCGCAGTCGCACATCACTC
>oligos_0_GCTACATGTATACTGCGAGACAGAC_CGATAGTCGCAGTCGCACATCACTC_124
GCTACATGTATACTGCGAGACAGACGACATGGTTGACAGCACTAACCGGGTACTCATGTGCTGCAGATGCGAGTTCTTGTTTTGCCCATGACTCCCTGGATGGTATTACGTTTCACAGGGCCGATGAACATGCGTTCTACGATAGTCGCAGTCGCACATCACTC
>oligos_0_GCTACATGTATACTGCGAGACAGAC_CGATAGTCGCAGTCGCACATCACTC_125
GCTACATGTATACTGCGAGACAGACCAACCTTTTGTCACGCGCGTTCCAAACGATTACTGTCAATCATTCAGACCCTGACTACATGACCATTCACTCAAGAGCCGTTACGACGTAATGCAAAAATCGCGCAATTGGCCGCGATAGTCGCAGTCGCACATCACTC
>oligos_0_GCTACATGTATACTGCGAGACAGAC_CGATAGTCGCAGTCGCACATCACTC_126
GCTACATGTATACTGCGAGACAGACCGGAGCCGCATTCGAGACAGGGTTCCTGTGGAACTGCGGAGAAGTCTTCGCTAGCGAATTGGAGGCCATATTGGCACGAGCAGACAAATCCTCATTTGAATAGAGGTGGGTTCGCGATAGTCGCAGTCGCACATCACTC
>oligos_0_GCTACATGTATACTGCGAGACAGAC_CGATAGTCGCAGTCGCACATCACTC_127
GCTACATGTATACTGCGAGACAGACGTGCCGACGACACACACCAGCGGCGGGTGAGTGGTAACACCTAGTCGTCTGTTGTTGAACCCTCAGTACAAATGGGGTCTGGTCTTGGGCAGTGCAACTGCTGAGATCCGCGCGCGATAGTCGCAGTCGCACATCACTC
>oligos_0_GCTACATGTATACTGCGAGACAGAC_CGATAGTCGCAGTCGCACATCACTC_128
GCTACATGTATACTGCGAGACAGACCTACTATGTCATACCATCGGCACCAATTGATGAAGCTACGGGCGAATGCGCACCGTGTAGTGAGTCCCAGCCAAGACCTGATCTACCGATGCGGAAAGGAATTTACGACGCGCGCGATAGTCGCAGTCGCACATCACTC
>oligos_0_GCTACATGTATACTGCGAGACAGAC_CGATAGTCGCAGTCGCACATCACTC_129
GCTACATGTATACTGCGAGACAGACGGACCCGTAATCGTCCATGAATCCAACGCCTTAGTGGTTAGTTTGTCGACCGTGGACCATGCGATTCCTCTATCATTGGATCCAGGCACTGCTTTGACATCAGAAACGTGAACGCGATAGTCGCAGTCGCACATCACTC
>oligos_0_GCTACATGTATACTGCGAGACAGAC_CGATAGTCGCAGTCGCACATCACTC_130
GCTACATGTATACTGCGAGACAGACCCCCTAACGCACCCCGCAACTCTTTTTCCATTGCAGATAGTCAGCACCGATGTACTCCTGGCCACAGCATAATTCGTCAGCGTCCGATTATTGGTCTAGGATATTGGGGCCGCGCGATAGTCGCAGTCGCACATCACTC
>oligos_0_GCTACATGTATACTGCGAGACAGAC_CGATAGTCGCAGTCGCACATCACTC_131
GCTACATGTATACTGCGAGACAGACGCAAGCTTCATGTGCTGGGCCCCTTCTCCCCATTGATCCTACTGCTGCCAGCGTCAACGACCTAACCAAATATAACAATAAGTGAGCGATGGCGCTTTGTTGCCGTGGTTACAACGATAGTCGCAGTCGCACATCACTC
>oligos_0_GCTACATGTATACTGCGAGACAGAC_CGATAGTCGCAGTCGCACATCACTC_132
GCTACATGTATACTGCGAGACAGACCAACCCCCTTGAAGAGCCTCTGTGTCATAGGCAAACCTGTAGATCGGGAACGCTTTAGTCACAACTTGGAGCCAGTAGTCAAGCGCAATCACTTCCCCGTCTGTCCAGACGCCGCGATAGTCGCAGTCGCACATCACTC
>oligos_0_GCTACATGTATACTGCGAGACAGAC_CGATAGTCGCAGTCGCACATCACTC_133
GCTACATGTATACTGCGAGACAGACCGGACAGTAGCCATGTATTACTTAGTCTGAGGCAAATTCAAAGGGAAAGCTCAGATATTATAAATAGCCTAAGACGGTACCGTTCAAGCCAGGCCGCACTTTTTTAATTCCCCGCGATAGTCGCAGTCGCACATCACTC
>oligos_0_GCTACATGTATACTGCGAGACAGAC_CGATAGTCGCAGTCGCACATCACTC_134
GCTACATGTATACTGCGAGACAGACGTGTTGGGAGATGCAATGAGGAGTGCCGGTCGAACCGAACGCCGCTAGGTGAGAGGCCAGAGTGATGCCTGTTATACCTCACGACAGATCACAGGCCAAGGACAAGAAGTCATACGATAGTCGCAGTCGCACATCACTC
>oligos_0_GCTACATGTATACTGCGAGACAGAC_CGATAGTCGCAGTCGCACATCACTC_135
GCTACATGTATACTGCGAGACAGACCTACACATGGACCAGTGATTCGACCAAATCTTACCGTTCGCGAGGTCGGGCACGTTAAGTCCATTCGGGTTGCTATTGTCGCTCGTCTGGCCGAACGATGCTGGATCTATCAAACGATAGTCGCAGTCGCACATCACTC
>oligos_0_GCTACATGTATACTGCGAGACAGAC_CGATAGTCGCAGTCGCACATCACTC_136
GCTACATGTATACTGCGAGACAGACGGACGAGAGTCGATACTATCATTGGAAGTTCAGCAACACAAGCAAAATAGATGCAAGATGCGCCCGTCGCTCCACATTTCCGAAGGCGGGGATATAGAAACGGGTGATACATGGCGATAGTCGCAGTCGCACATCACTC
>oligos_0_GCTACATGTATACTGCGAGACAGAC_CGATAGTCGCAGTCGCACATCACTC_137
GCTACATGTATACTGCGAGACAGACCCGGGACCAGCTTGGTCTCCCTTCGCGTTTGGTTCATGCACTCAAAGCATCAGAGCACCGTCCGCGAGACACCCAGGCGGCGCCACTCAGACAGCTGATCGACTCTTACTGTAACGATAGTCGCAGTCGCACATCACTC
>oligos_0_GCTACATGTATACTGCGAGACAGAC_CGATAGTCGCAGTCGCACATCACTC_138
GCTACATGTATACTGCGAGACAGACGCAACAACACAGTTCGAAATTAACCCCTCCACTACTGCCACCTCGTAGCACACTTCAGATGCAATAAAGGCTACCTGTTATGTGTTCATCACAACAGGGACCTGCAATACATGGCGATAGTCGCAGTCGCACATCACTC
>oligos_0_GCTACATGTATACTGCGAGACAGAC_CGATAGTCGCAGTCGCACATCACTC_139
GCTACATGTATACTGCGAGACAGACCAAAATGTCGGTAGAGCAGCATTCACAATTGACCCGATGAAAACAAGCTACGCGTGGCTACGCTTCTTGTCCCCGTAATGCTACTTGTTCCTGATTAGTCTCCTGATCCGTCAACGATAGTCGCAGTCGCACATCACTC
>oligos_0_GCTACATGTATACTGCGAGACAGAC_CGATAGTCGCAGTCGCACATCACTC_140
GCTACATGTATACTGCGAGACAGACCGGGTCCGGAGCGGTCGACCCTTCCTTTCGTGCTGACGGTAGGGCTAGTAGCAGCTCCAATTTGTGGTAGAGGAGAGTATTGTCGAGGATTACTCTCCACTTATAGCGAAAAGGCGATAGTCGCAGTCGCACATCACTC
>oligos_0_GCTACATGTATACTGCGAGACAGAC_CGATAGTCGCAGTCGCACATCACTC_141
GCTACATGTATACTGCGAGACAGACGTGTATCTCTGGCTACCGCCGCTAGGTTCACATACTGGATACTCCCTAACGTCACAAGAATTTGGTCAAAACGGCGTTTGCAGAGCTATTCGTTTCCGTACCAGTCGCCAGATACGATAGTCGCAGTCGCACATCACTC
>oligos_0_GCTACATGTATACTGCGAGACAGAC_CGATAGTCGCAGTCGCACATCACTC_142
GCTACATGTATACTGCGAGACAGACCTAACTTGATGTAGGTATGACTTCTAGGGTTACCAGGACATAGGCCCGATTTGGGTATTGAGGAACAGGTAGCTTCCGAGCGTTTGTTGGGTGCTTATGGAGATAACGACCTAACGATAGTCGCAGTCGCACATCACTC
>oligos_0_GCTACATGTATACTGCGAGACAGAC_CGATAGTCGCAGTCGCACATCACTC_143
GCTACATGTATACTGCGAGACAGACGAGTGCTATTGCTCCTGGCGTCCGTATTGAGTAAGCCCCTGACAAGAGGCCCAACCTCTTGACTGTCGCTAGGACGGTGATTCGTCCCTGTTACGTGGGCAAACTGTACAATGGCGATAGTCGCAGTCGCACATCACTC
>oligos_0_GCTACATGTATACTGCGAGACAGAC_CGATAGTCGCAGTCGCACATCACTC_144
GCTACATGTATACTGCGAGACAGACCCGGCCCGGGTGGGAAAGCACTCTATCTGAATTGTGACAATACGTAAGCAAAATAATACTTCAGAGTGTAACTTTGATCGTCCGGGTCGTCTACGTGAGCTTTACGGATAGGCGCGATAGTCGCAGTCGCACATCACTC
>oligos_0_GCTACATGTATACTGCGAGACAGAC_CGATAGTCGCAGTCGCACATCACTC_145
GCTACATGTATACTGCGAGACAGACGCACAGTTCGTATAATCGGAAGAGAGCGCCCCCGTCCGGAGAAGTGTATACGACACTTGACCAAGCACACGATTTTGCGTCCGTATACAGCGACTTACACGGAGGACCATTAGGCGATAGTCGCAGTCGCACATCACTC
>oligos_0_GCTACATGTATACTGCGAGACAGAC_CGATAGTCGCAGTCGCACATCACTC_146
GCTACATGTATACTGCGAGACAGACCAAATGCCAAGGCATCTGCCTTGCTGCTCGTTGCAAACACTTCACAATCTTGGGGAAAACTTCTTACCGGCCAACTGAGATAGTTTGCCTAGGTTTGAAACAGTTTGCATCCGGCGATAGTCGCAGTCGCACATCACTC
>oligos_0_GCTACATGTATACTGCGAGACAGAC_CGATAGTCGCAGTCGCACATCACTC_147
GCTACATGTATACTGCGAGACAGACCGGGAAGTTAGAGGGTATAAACTAAGAGTATGGCAGTGCGTTACTGCGAGCCGCAGAGTTGCAGCGCAAATGGTCATCATCGGGGAACGGACTGTAACAGAAGTGCGTCAAACGCGATAGTCGCAGTCGCACATCACTC
>oligos_0_GCTACATGTATACTGCGAGACAGAC_CGATAGTCGCAGTCGCACATCACTC_148
GCTACATGTATACTGCGAGACAGACGTGGCTAGCTATGGTGGAGTATTAGATCGAGTCGCGTATCCATGTTGCCATTCTTACGGTCCATATAGCAAGGTACACCTCTGAATTGCGGTATGGCGGTGGCACTTCCAAACGCGATAGTCGCAGTCGCACATCACTC
>oligos_0_GCTACATGTATACTGCGAGACAGAC_CGATAGTCGCAGTCGCACATCACTC_149
GCTACATGTATACTGCGAGACAGACCTAAGGATGGCGATTTGTGGCTGGCACAATTCGGACTTGGCTCATCAGTGAAGACAGTTACCTATCTTTGCTTTCAACCCTCCTTACCAAGGTGTTTGCTTCGTACCGGTTCTACGATAGTCGCAGTCGCACATCACTC
>oligos_0_GCTACATGTATACTGCGAGACAGAC_CGATAGTCGCAGTCGCACATCACTC_150
GCTACATGTATACTGCGAGACAGACGAGTCAAGCAGCGGACATCTACCAATATAAAACTAGCTCTTCGGAACTTGTAAGAACCACCAAGGTAGCATACAGCCCGGTCACGACATGAAGGATAGTATGGTTCCGCCAGTACGATAGTCGCAGTCGCACATCACTC
>oligos_0_GCTACATGTATACTGCGAGACAGAC_CGATAGTCGCAGTCGCACATCACTC_151
GCTACATGTATACTGCGAGACAGACCCGTATGAAGCAATTCAACGCTGACCCTCAGGCCTAGACCTCAAACGGGGAAAACAAGTAGTACGTCGAAACCGGACACTGGCCGGACTTGCTAGGTTGGCTAAGTCCGTCATACGATAGTCGCAGTCGCACATCACTC
>oligos_0_GCTACATGTATACTGCGAGACAGAC_CGATAGTCGCAGTCGCACATCACTC_152
GCTACATGTATACTGCGAGACAGACGCACTTTAAACGCGACCAATCGGTGTAGTAGGGATTCGGAAGAATCGTCCCTAAAGTGAGGACGGTTTGACTCACGCTACGGACCGCTGTTTGACGTCCGTTCAGTGCTCTGAACGATAGTCGCAGTCGCACATCACTC
>oligos_0_GCTACATGTATACTGCGAGACAGAC_CGATAGTCGCAGTCGCACATCACTC_153
GCTACATGTATACTGCGAGACAGACCAAGCGTCCTGCGAGCACTGACTGGCTACGAGGCGGATGATAAATTAATGCGTCAGGCACGACCAGGAGTACATGTAAGTTTTGGGGTAGTTTAATTCTTGTGTAAACCAAGAACGATAGTCGCAGTCGCACATCACTC
>oligos_0_GCTACATGTATACTGCGAGACAGAC_CGATAGTCGCAGTCGCACATCACTC_154
GCTACATGTATACTGCGAGACAGACCGGTCGCGCGTCTCACGATTTAATCCGTGATACTTTTTCGGACTCCCGTCGCCCACTACATTGTGTTACATATTCAGCCTTACCCGCCCATCCGTACAGTAATCAACTATCAAACGATAGTCGCAGTCGCACATCACTC
>oligos_0_GCTACATGTATACTGCGAGACAGAC_CGATAGTCGCAGTCGCACATCACTC_155
GCTACATGTATACTGCGAGACAGACGTGGGGTTTGAGATACCAAGGGCGATGCGACGATCCTTATTTAGCCCCCGGTGTGTCGCTACCGAACTTTTTTTGGCAGTATCCTAGCGTTTCATTACTGCAAGCCGAACAACGCGATAGTCGCAGTCGCACATCACTC
>oligos_0_GCTACATGTATACTGCGAGACAGAC_CGATAGTCGCAGTCGCACATCACTC_156
GCTACATGTATACTGCGAGACAGACCTTTTTAGTCGAGTGTACTCTTAGAGGGTCCTAAGGCTATCCTGCTGTAGACGAAACGTTTGGGTCGAGTTGATTGTGCACGACCTTTACAGTTCGACTTGCGAATGGGATACGCGATAGTCGCAGTCGCACATCACTC
>oligos_0_GCTACATGTATACTGCGAGACAGAC_CGATAGTCGCAGTCGCACATCACTC_157
GCTACATGTATACTGCGAGACAGACGAGGAGTATAAATCCGCGCGCTTTGATAGGCCACAGTATGCACTCCCTGTTATAAAAATTGCGCTTCTGTCTTATATAGGACCGTGACCCCTCCAGCAAAGGTCCGACTGCTAACGATAGTCGCAGTCGCACATCACTC
>oligos_0_GCTACATGTATACTGCGAGACAGAC_CGATAGTCGCAGTCGCACATCACTC_158
GCTACATGTATACTGCGAGACAGACCCGTTGCGCACTATCGGGCCGCACCAATTGACCGGTCTTTCCATAACCCGGGTGTAACTTTTTATGAAAGCGCAATGTTCCACAAGCGCGTATGCTCTAGGTAGAGCTACAACGCGATAGTCGCAGTCGCACATCACTC
>oligos_0_GCTACATGTATACTGCGAGACAGAC_CGATAGTCGCAGTCGCACATCACTC_159
GCTACATGTATACTGCGAGACAGACGCATCTCAGGCTGTGATCAACCGGTGCTTGTCACTCCGGACGCAGTGCGACGTTTTCGGAGTCAGCCTCTGGGTTTACTAACATTCGAATGACACCAGTGTCGTGATACCCGCGCGATAGTCGCAGTCGCACATCACTC
>oligos_0_GCTACATGTATACTGCGAGACAGAC_CGATAGTCGCAGTCGCACATCACTC_160
GCTACATGTATACTGCGAGACAGACCAAGGTTGTGGCCGAGTCCTGAGCACGGCCAAAACGGCACGCACGGATCTTTTGATCGCTTAACCTTAGTCTAATGCACAAATCTGATTTTATCCCCGTCCCATGTACCTATGGCGATAGTCGCAGTCGCACATCACTC
>oligos_0_GCTACATGTATACTGCGAGACAGAC_CGATAGTCGCAGTCGCACATCACTC_161
GCTACATGTATACTGCGAGACAGACCGGTGTGTACTGAATCGCTTGCTGTGTCCTTTTTATTCTAACTTGCGCGCTTGACCCATCTACTAACAGAGCGAAGTTCTTTTTGCCAAAGGGCTATCAGCAGGTATGACAGAACGATAGTCGCAGTCGCACATCACTC
>oligos_0_GCTACATGTATACTGCGAGACAGAC_CGATAGTCGCAGTCGCACATCACTC_162
GCTACATGTATACTGCGAGACAGACGGTGTCGAGAAGTGAGGGGCTGTATTACGCACCGAGGGTTTCTCAACCTGACTAGGTCACTTGTATCCTCGCACGTAGACTACTTGACGGATTTAGTGTCCGCAATCTCTGATACGATAGTCGCAGTCGCACATCACTC
>oligos_0_GCTACATGTATACTGCGAGACAGAC_CGATAGTCGCAGTCGCACATCACTC_163
GCTACATGTATACTGCGAGACAGACCTTTAGTTCTCCAACAACTCACCAATGTAGTGCCCAAAAGTCGATTAGCCGTTACTAACTCCTTATTACGATGCGTCAAGCAACTGAAAAAAATCTGTCTCTTGGGGAGAGTAACGATAGTCGCAGTCGCACATCACTC
>oligos_0_GCTACATGTATACTGCGAGACAGAC_CGATAGTCGCAGTCGCACATCACTC_164
GCTACATGTATACTGCGAGACAGACGAGGAACGTTTATCCACAGCGTACGGAGGGCATCTCGATTTGTCAGTATACAGCGCCCGGGTTACCCCTGTCGTAGGACGACCTGAGTTAGTCATCGCCTCGCGTTAACACTAACGATAGTCGCAGTCGCACATCACTC
>oligos_0_GCTACATGTATACTGCGAGACAGAC_CGATAGTCGCAGTCGCACATCACTC_165
GCTACATGTATACTGCGAGACAGACCCGCCGTGTATTTCCCTAACGTTTGAGGTCTGACGTCTTATGCCCCAATCTTTCTGTCCGTCACCTGATGGGTTACTCTTAGATCCGTCGAGACATTTCAGGTCCTGCTCCCCGCGATAGTCGCAGTCGCACATCACTC
>oligos_0_GCTACATGTATACTGCGAGACAGAC_CGATAGTCGCAGTCGCACATCACTC_166
GCTACATGTATACTGCGAGACAGACGCATGGGGTCAGGTGCGGGTCCTCGTAACTTGCGTGTTTAAAGTAGTTGCTTCTCTTTGCGTCCTTAATTAAGACTTCGCCACCGGTTTGCAGGAAAGCGAGAGATCCTTACAACGATAGTCGCAGTCGCACATCACTC
>oligos_0_GCTACATGTATACTGCGAGACAGAC_CGATAGTCGCAGTCGCACATCACTC_167
GCTACATGTATACTGCGAGACAGACCAATTCAACTGCGCTCCGTCAACCGGAAATCGTCTGCGCCCGATCGGGATGCTGGGTATCACCCGTCTCGGCCTCCCTAGGCATACAACGAGGCAAAACTGGGAGATCGATTGGCGATAGTCGCAGTCGCACATCACTC
>oligos_0_GCTACATGTATACTGCGAGACAGAC_CGATAGTCGCAGTCGCACATCACTC_168
GCTACATGTATACTGCGAGACAGACCGCATTACCGACGTGAGTACAAATCACCTCCTGTGCTCCCTTTTTCAGCCTCTGATATGATCGGATCCTCCTTCCATGCGGCGAACTGGCCTCACTCATACAGCGTCGCGGGCGCGATAGTCGCAGTCGCACATCACTC
>oligos_0_GCTACATGTATACTGCGAGACAGAC_CGATAGTCGCAGTCGCACATCACTC_169
GCTACATGTATACTGCGAGACAGACGGTGAACCAAGGACCCCTACTCGTAGCATTTTTCTCCAAGGCGTACGTTTGGTCGTGACAGTGTATTATAACACACTACAGCGTCTTATAGTCTCGATGCGGGGCCTGTTTCAACGATAGTCGCAGTCGCACATCACTC
>oligos_0_GCTACATGTATACTGCGAGACAGAC_CGATAGTCGCAGTCGCACATCACTC_170
GCTACATGTATACTGCGAGACAGACCTTGCAAGTTCTGCCAACTCCATGCTCTCGAACCTAACGACAGGTTCGTGTGCCCGGCCGTAAGACTCTGTCTGAATTCTGTAGGGACAGAGTGCTGTGTTCAGCAAGCTACTACGATAGTCGCAGTCGCACATCACTC
>oligos_0_GCTACATGTATACTGCGAGACAGAC_CGATAGTCGCAGTCGCACATCACTC_171
GCTACATGTATACTGCGAGACAGACGAGGTCGTGATATCTCTTGATGGCTCGCACCGCCAAACCAATTACCGGTTCCTCGGACCACTCGTCATACGACTTTCGTGCACGTGCTCGCAGACCCCACCTGCAATTCTTCTACGATAGTCGCAGTCGCACATCACTC
>oligos_0_GCTACATGTATACTGCGAGACAGAC_CGATAGTCGCAGTCGCACATCACTC_172
GCTACATGTATACTGCGAGACAGACCCGCGGCGGCGAGGAATGGGGCCAGTTGCGAAGTAGATTGTGCTCCGAGCAGGTCGGGGCCCCGTTAAACGTGCACCCGACATAAACGTGTCAGAAATCAGACGTTCTCGGTTACGATAGTCGCAGTCGCACATCACTC
>oligos_0_GCTACATGTATACTGCGAGACAGAC_CGATAGTCGCAGTCGCACATCACTC_173
GCTACATGTATACTGCGAGACAGACGCAGTACAGCTCGCGAATTATAGCTGTGATTGCACCTCGTGCTAGTAAGACAGGTTGCAAATCGTATATCATCCAGTTGGAGAGGATCCATATAATATTGGCACATATGTTTGGCGATAGTCGCAGTCGCACATCACTC
>oligos_0_GCTACATGTATACTGCGAGACAGAC_CGATAGTCGCAGTCGCACATCACTC_174
GCTACATGTATACTGCGAGACAGACCAATAATGACCACTGCGGACATTTATGTCACCGTCTCATTTTAGGCACACTACCTAACTTGGAGCGGAACGCAGTTATAACGTTGGGCCTTCAGTGCCGGAGCTCGCGTACGCGCGATAGTCGCAGTCGCACATCACTC
>oligos_0_GCTACATGTATACTGCGAGACAGAC_CGATAGTCGCAGTCGCACATCACTC_175
GCTACATGTATACTGCGAGACAGACCGCAAGTAATCAATTACTTTTGAGGTCGTGCCGCAGGACTCTAGCCTATACAACGATGTAGCAGTGATCTGTCATTTAGTGGGATGGCCGCCGCCTAATAAGTAAACTTTGTTACGATAGTCGCAGTCGCACATCACTC
>oligos_0_GCTACATGTATACTGCGAGACAGAC_CGATAGTCGCAGTCGCACATCACTC_176
GCTACATGTATACTGCGAGACAGACGGTTCGCCGCCAAGACCCCAGGCCTGCTTGTTTGATGATATGCGTGGCCGGGGTGTATCTGCCACAACAAGAATCCTATGAAGTCTGTTTAAGGGTCTAAGAGCAGAGTACTTACGATAGTCGCAGTCGCACATCACTC
>oligos_0_GCTACATGTATACTGCGAGACAGAC_CGATAGTCGCAGTCGCACATCACTC_177
GCTACATGTATACTGCGAGACAGACCTTGGCTTGCTTGCCTGATTTCCTTATATTGCGAGTTGATCCGTGTGGGATGCATTGAATCTCGCCATGCGGGTTTCAGGCCCCTTAGCTCTAGGAAGGGCGCGGAACGATTGGCGATAGTCGCAGTCGCACATCACTC
>oligos_0_GCTACATGTATACTGCGAGACAGAC_CGATAGTCGCAGTCGCACATCACTC_178
GCTACATGTATACTGCGAGACAGACGAGACCAAACGGATGCGAGCTCCCTTAACTCACGTACTATGTCGTGGGGTTATATCTGACGTGGTACGCTTATAGTTAATTGTGCGTAGGCCCCTTGCATTACTCGTTGGTAGGCGATAGTCGCAGTCGCACATCACTC
>oligos_0_GCTACATGTATACTGCGAGACAGAC_CGATAGTCGCAGTCGCACATCACTC_179
GCTACATGTATACTGCGAGACAGACCCGATAGAACTTTATCTGGAGTATAGATAGACCATTTAAGCATTTAGGCTGCTATGGCCTATTCAGGGGCTTGACGGGCCAGCCGTTTGTTTGTGTCGGGTCTGCGGAGTGATACGATAGTCGCAGTCGCACATCACTC
>oligos_0_GCTACATGTATACTGCGAGACAGAC_CGATAGTCGCAGTCGCACATCACTC_180
GCTACATGTATACTGCGAGACAGACGCAGATAGCTCGACATCCAGGTTGGAACGCGCCCACAGCCAAAGTCCACATGAGCACCAGTGACTAGCAGCAATGTCCGCGTCCTAGTCTATTTATATGAGTGGAAACTCAGAACGATAGTCGCAGTCGCACATCACTC
>oligos_0_GCTACATGTATACTGCGAGACAGAC_CGATAGTCGCAGTCGCACATCACTC_181
GCTACATGTATACTGCGAGACAGACGTCCTCGGCATTTGGGTTATCTCAAGAAGTCGCCGACGTGCTAATGGATCAAGTTGCCCTGATTCGTGCATCACATGTTTGGGAGGCAGAAATCTACGCAATCATACTGATTGGCGATAGTCGCAGTCGCACATCACTC
>oligos_0_GCTACATGTATACTGCGAGACAGAC_CGATAGTCGCAGTCGCACATCACTC_182
GCTACATGTATACTGCGAGACAGACCGCCCAACCCGAGAGCAGAACGAACTTTCTGACCATCCTATTCGTCTCATAACGTTGACGCTAAGGGGGAGCGGGGGCCCAGAGACGGTGCACCCGGTGAAAGTGTAGATTCAACGATAGTCGCAGTCGCACATCACTC
>oligos_0_GCTACATGTATACTGCGAGACAGAC_CGATAGTCGCAGTCGCACATCACTC_183
GCTACATGTATACTGCGAGACAGACGGTTGTGATGCAAGGAATCTAGCTATGGAAGCAAACGCCTACCTCTGGCTAGTTGATAGAGGACTAGAGGAACCTCAGCGATACCATTATAGTCCAGAAACTCCGCTAACATGGCGATAGTCGCAGTCGCACATCACTC
>oligos_0_GCTACATGTATACTGCGAGACAGAC_CGATAGTCGCAGTCGCACATCACTC_184
GCTACATGTATACTGCGAGACAGACCTTAACGCAAAGGCGTAGCGTATCGCGATGGTATGTGTAAGAACCTGAACTTTGGGCCTCGCTTGCGCGGTACCAGACGTCATCGGAAAGCAGAAAGTTGTGCACTGTGTCCCGCGATAGTCGCAGTCGCACATCACTC
>oligos_0_GCTACATGTATACTGCGAGACAGAC_CGATAGTCGCAGTCGCACATCACTC_185
GCTACATGTATACTGCGAGACAGACGAGAGATCCATCAAGACACATGAAGCTATCCCACTCAAGGACGACGCAAAATCAGACGACGCCTAGCGCAGTTTGGCACTGACTGTGGCGCGTTCCGCACACATACATGAATGGCGATAGTCGCAGTCGCACATCACTC
>oligos_0_GCTACATGTATACTGCGAGACAGAC_CGATAGTCGCAGTCGCACATCACTC_186
GCTACATGTATACTGCGAGACAGACCCGAACCGCGGCTCTCAAAACCATTATCATTAACCGTAGTTTATTACCCGCTCAAACGTGACTTAGAAGATGAGTACCTACCATTGGCTAGCTATCAGAGCTGACACTGTGATACGATAGTCGCAGTCGCACATCACTC
>oligos_0_GCTACATGTATACTGCGAGACAGAC_CGATAGTCGCAGTCGCACATCACTC_187
GCTACATGTATACTGCGAGACAGACGCTCCTCGAACTGATACACCTGTAACATCCTCGCGATCGCATTCAAGATCGAGCGAAGGCGGGCATGATCTGGACTTGTAGAGGCAACGACCTGACTCCGTATTACGGTGTTGGCGATAGTCGCAGTCGCACATCACTC
>oligos_0_GCTACATGTATACTGCGAGACAGAC_CGATAGTCGCAGTCGCACATCACTC_188
GCTACATGTATACTGCGAGACAGACGTCCACAGTGAGACAAGATGTGCTAGCCGCATTGTTTTATGTGTTCGGCCGAGCTGGTGTGCGAGTTCTCCGGGATATATACTAGTCCGGAGATCGCTTATACGAATAACATGGCGATAGTCGCAGTCGCACATCACTC
>oligos_0_GCTACATGTATACTGCGAGACAGAC_CGATAGTCGCAGTCGCACATCACTC_189
GCTACATGTATACTGCGAGACAGACCGCCGCTATGTTGTCTCACTCAGGATCTGTATTCCCAATTGTAACGGGTATAAGAAGACAGTCACGGGTCCGAATAAGCTTACAAGGCGGTAAGTGGGGGTTACTATGAAGGCGCGATAGTCGCAGTCGCACATCACTC
>oligos_0_GCTACATGTATACTGCGAGACAGAC_CGATAGTCGCAGTCGCACATCACTC_190
GCTACATGTATACTGCGAGACAGACGGTCATATCCGATTAGTCGTAGTGCATCTTTCTCAGTTCTCCACCGCAGCCATACTTATACAGCAGCTTCTTCTCCGCACCCTCGGCACAAAGGCTCGTTCCACCCCCTCGGGGCGATAGTCGCAGTCGCACATCACTC
>oligos_0_GCTACATGTATACTGCGAGACAGAC_CGATAGTCGCAGTCGCACATCACTC_191
GCTACATGTATACTGCGAGACAGACCTTATACACCGGTACAGGGTGCGCGGTATGCTTGCTATGGTATACACGTTAGGATAAGGCAATCCCCATTGGATACTCCTTGTTATAAACACTGGCCCAAGTTACACATAGAAACGATAGTCGCAGTCGCACATCACTC
>oligos_0_GCTACATGTATACTGCGAGACAGAC_CGATAGTCGCAGTCGCACATCACTC_192
GCTACATGTATACTGCGAGACAGACGAGCTGTCAGGGGTGCCAGGCCCGGCGTGCTTTGTCTTGCAGCAGAACTCTTTTGTCACTTGTTCACCGAATGCGGGTCTTTACTACTGAGTAATCGGGTGTGGTTCTGAGCCGCGATAGTCGCAGTCGCACATCACTC
>oligos_0_GCTACATGTATACTGCGAGACAGAC_CGATAGTCGCAGTCGCACATCACTC_193
GCTACATGTATACTGCGAGACAGACCATACGAGACCATCATTTGGTATGTGTTCACTCCGGCCATCCTAGCTCGAGAGTGAACGATCTTGCCACAATGAGGAGGCGTGCGTACTATCCGGAAGCGGCAGCCCACGAGTACGATAGTCGCAGTCGCACATCACTC
>oligos_0_GCTACATGTATACTGCGAGACAGAC_CGATAGTCGCAGTCGCACATCACTC_194
GCTACATGTATACTGCGAGACAGACGCTCGGGACGCTCGTGCCGTTTTCACTTGTCCGCAAGATGACACCGGATTCTAGACTTCTTACAGAAACCCTTGAGTAACTAGAGAACGGCGCGAACCGGTGACCCCAAAGAAACGATAGTCGCAGTCGCACATCACTC
>oligos_0_GCTACATGTATACTGCGAGACAGAC_CGATAGTCGCAGTCGCACATCACTC_195
GCTACATGTATACTGCGAGACAGACGTCACTTAGGAGGGCGACGCGACCCCTACACGTCGGAACTGCTAGATATTCGTTTACTCACCGCAGTGCTTTGGAAGATGATAGACGAATTTGAAGCTGATGATTACATTGCGGCGATAGTCGCAGTCGCACATCACTC
>oligos_0_GCTACATGTATACTGCGAGACAGAC_CGATAGTCGCAGTCGCACATCACTC_196
GCTACATGTATACTGCGAGACAGACCGCCGTCGAATCAGTCCCAATAAATAAGGGTGGATTGTGGCCGCCAAAAGTCTAGCACCGATTTCTTACTACCCTGCCGCTTTTGCAAGGGAGAATCGCCTTGCACTCGGGCGGCGATAGTCGCAGTCGCACATCACTC
>oligos_0_GCTACATGTATACTGCGAGACAGAC_CGATAGTCGCAGTCGCACATCACTC_197
GCTACATGTATACTGCGAGACAGACGGTCTGTGTACGAATCCTGCCGCTTGGTACAAGGCCCCGAGAATGGCAATTTAGCGGTCTATACAAACGGCGGCTACGTTCCTAGGTGTTGGATCGAATCGGGTGTACATTTCGCGATAGTCGCAGTCGCACATCACTC
>oligos_0_GCTACATGTATACTGCGAGACAGAC_CGATAGTCGCAGTCGCACATCACTC_198
GCTACATGTATACTGCGAGACAGACCTTCGGGCATGAGTGTTGACTTGCAAAAGCCCGCTTCCACCTAAGGTTATAGATTCCTTTCACTAAGATCACAGTCGACTGTATGTATTAGCCCACCGCTCACCAACGTACGCGCGATAGTCGCAGTCGCACATCACTC
>oligos_0_GCTACATGTATACTGCGAGACAGAC_CGATAGTCGCAGTCGCACATCACTC_199
GCTACATGTATACTGCGAGACAGACGAGCATAACCGTTACTTGTAGTAAATCTTGCTACCATCGTGCTCGAGCGCCAACAGGGGAGAGCGCGTCTAAGAAACCTAATGGATCAACGCACAGGACCTGCTCAGCCTGTAACGATAGTCGCAGTCGCACATCACTC
>oligos_0_GCTACATGTATACTGCGAGACAGAC_CGATAGTCGCAGTCGCACATCACTC_200
GCTACATGTATACTGCGAGACAGACCATAGTACGCTCCGAGTCTTGTGGAAGCGTAACTTTGTCAAAGATACACTATAGGTTGTACGAGGGGTCTTGGGGATCCGATCAGTACCTAGTCCTACTGGGGGAGTGTCCATACGATAGTCGCAGTCGCACATCACTC
>oligos_0_GCTACATGTATACTGCGAGACAGAC_CGATAGTCGCAGTCGCACATCACTC_201
GCTACATGTATACTGCGAGACAGACGCTATACGTTGCGACATAGCGCTAACAATTTCAGGGGTTAAGGTTCCTCGTTGCAGGGCATGAGGCGCCTGCAGTTCTCGCTGGCATGGTATCCGATGAATAGTTTTATACAAACGATAGTCGCAGTCGCACATCACTC
>oligos_0_GCTACATGTATACTGCGAGACAGAC_CGATAGTCGCAGTCGCACATCACTC_202
GCTACATGTATACTGCGAGACAGACGTCAGGAGTCGTAGTCCCTGTCGGCCCGAACCTAGAGTACGGACGGCAAGAGGTAATTTACGACCGCAATACACTTCAGGAGTGCAGACACGCGAACTTCCATTGTATGGCCGGCGATAGTCGCAGTCGCACATCACTC
>oligos_0_GCTACATGTATACTGCGAGACAGAC_CGATAGTCGCAGTCGCACATCACTC_203
GCTACATGTATACTGCGAGACAGACCGCTATTGGGAGTCTTCTAAAACGAAGTTTCGACCTAGAACATCTGCCTAGAAGTCTGGTAAATGGTGCCGCGTCGTAAAGTTTTTAACGACACCGTCTCCTTAGTAATAAAGGCGATAGTCGCAGTCGCACATCACTC
>oligos_0_GCTACATGTATACTGCGAGACAGAC_CGATAGTCGCAGTCGCACATCACTC_204
GCTACATGTATACTGCGAGACAGACGGTAGCCCGAGAATGGCGGCAACACCCGGGTGCACCATTATCTTACCGGCCTCAACAACCCCTTTGCAACCGTGAGACTGTATGACCGACCTTATCAGGGAATCGACATCAACGCGATAGTCGCAGTCGCACATCACTC
>oligos_0_GCTACATGTATACTGCGAGACAGAC_CGATAGTCGCAGTCGCACATCACTC_205
GCTACATGTATACTGCGAGACAGACCTTCCTCAGTAGTAGTTACGACTGAAGAGAAAGTAACCGCCAGTGCATCCTAATACATGATGAAGAAAATATTACGGCTGTATCTTTTAGCGAACTTCGCGTGGGTGACATCTACGATAGTCGCAGTCGCACATCACTC
>oligos_0_GCTACATGTATACTGCGAGACAGAC_CGATAGTCGCAGTCGCACATCACTC_206
GCTACATGTATACTGCGAGACAGACGACGCTCTTCGTTGATCTGCCCACTGCACGTGCCGGGCACAAGGACGGCACAGGTCTTCTTCATGAGTTAGCGGAAGAAGCGCCCGGCAGAGGTATGACCCTATAGCCTCCCCGCGATAGTCGCAGTCGCACATCACTC
>oligos_0_GCTACATGTATACTGCGAGACAGAC_CGATAGTCGCAGTCGCACATCACTC_207
GCTACATGTATACTGCGAGACAGACCATCTCTTTCAAAATGCCCGCGAAGATTCTGGAGGCCCACGCAACCCTTATTAAAACCCTACCGACATGCTGCAAGGGGTGTAGACATCATCCCCCGGTGAGTAGGGACTGGGGCGATAGTCGCAGTCGCACATCACTC
>oligos_0_GCTACATGTATACTGCGAGACAGAC_CGATAGTCGCAGTCGCACATCACTC_208
GCTACATGTATACTGCGAGACAGACGCTAACCCCCGGATGATACTCAGCTATAAAGCGTTGGGTTTCGTCGTTCCGTCTTTCTGTGAAAAGCCTGATGGGCTATATCATTCTCTCGCCGCTTCTGGAGCCTGCTTGAAACGATAGTCGCAGTCGCACATCACTC
>oligos_0_GCTACATGTATACTGCGAGACAGAC_CGATAGTCGCAGTCGCACATCACTC_209
GCTACATGTATACTGCGAGACAGACGTCGAGGGCGTGGCGTGATGAGACATTCCAGTGTTGCAGGGGCAAAATTGGTGCCGCGCCCGTTACTCATACCGAGGTTGCTGATATCCAGACCAAGACTCAACTACATCAGAACGATAGTCGCAGTCGCACATCACTC
>oligos_0_GCTACATGTATACTGCGAGACAGAC_CGATAGTCGCAGTCGCACATCACTC_210
GCTACATGTATACTGCGAGACAGACCGCTTGAATATCCTCGCGGTGATTGGACCCGGACCGCATGTTGCATAAGCGGGGCTTGCTAGGCGGGAGAGTTGTACTGGCCCCAGGTGAGTGCCGCTAGTGGGTGCGTCGGGGCGATAGTCGCAGTCGCACATCACTC
>oligos_0_GCTACATGTATACTGCGAGACAGAC_CGATAGTCGCAGTCGCACATCACTC_211
GCTACATGTATACTGCGAGACAGACGGTACAGATGACGGATAAGTCGGGAGCCAGATTACTAATCAGTAAAGATGCACCAATGCAAAGGTGCGGCTTTTTTGGCGGTGTGTTTAGGCAAAGCATTTGAGAACGTCATGGCGATAGTCGCAGTCGCACATCACTC
>oligos_0_GCTACATGTATACTGCGAGACAGAC_CGATAGTCGCAGTCGCACATCACTC_212
GCTACATGTATACTGCGAGACAGACCCCTCAGTCGGTGTAGCCCTTTGAGGCCGGTATGCAATTGATGGGCCTTGGCGTGTGTATGAGCTTCAATCCGCGTATAATTACAATCACGGAATTGGAATCCTTACCGTCGGGCGATAGTCGCAGTCGCACATCACTC
>oligos_0_GCTACATGTATACTGCGAGACAGAC_CGATAGTCGCAGTCGCACATCACTC_213
GCTACATGTATACTGCGAGACAGACGACGGGGGGAACTGGTGACTCGACTAATTTATTTTTACGCTGAGCCTAAGTTAGGCCGGCTGTCTCAGTAGAAAAGTGTTAGCATGCCATGGCCTGCCCTGGCGATCTAACTTACGATAGTCGCAGTCGCACATCACTC
>oligos_0_GCTACATGTATACTGCGAGACAGAC_CGATAGTCGCAGTCGCACATCACTC_214
GCTACATGTATACTGCGAGACAGACCATCAAACCCTAGTGCGTTTCCCTGCCCGTGTCCGCCAACAAAACGCTTTATGTTTGCGTCTATAACGTCGGCAGCAATTGGAAGGATAGACGGGGCTTATGGTCCGAACAACGCGATAGTCGCAGTCGCACATCACTC
>oligos_0_GCTACATGTATACTGCGAGACAGAC_CGATAGTCGCAGTCGCACATCACTC_215
GCTACATGTATACTGCGAGACAGACGCTGGCTCTGAGGCAGGAATAGGCTCACTTGTACTGCAAAACAATCATTAGGACCGTCATCACCCAATTGATACAGCGTGGGACTAAATAGGAGTATTCTCACACAGGCAGGGGCGATAGTCGCAGTCGCACATCACTC
>oligos_0_GCTACATGTATACTGCGAGACAGAC_CGATAGTCGCAGTCGCACATCACTC_216
GCTACATGTATACTGCGAGACAGACGTCGTTGCTCGCGGCCACGACCCATGTAGTGTCGGTAGGTGTGAACGGTATCATAATGCCTTGGTGCGACTGTGATTGAACTCATCGGTCGTCCCTGGCGCGGTCGCCCTTTGGCGATAGTCGCAGTCGCACATCACTC
>oligos_0_GCTACATGTATACTGCGAGACAGAC_CGATAGTCGCAGTCGCACATCACTC_217
GCTACATGTATACTGCGAGACAGACCGCGGATGGCCCTACATTGAAGGACTTTCTGCTGCCCTCCGCGCATCATTCAGGGCGCTTCGCAAGTAACTGTCAATGGCGCTTACTGGTATGCTTAGATCCGATAATGGTAGGCGATAGTCGCAGTCGCACATCACTC
>oligos_0_GCTACATGTATACTGCGAGACAGAC_CGATAGTCGCAGTCGCACATCACTC_218
GCTACATGTATACTGCGAGACAGACGGATAATTCTCGTAGGTCTTTATCGCGTAGCAATTGGAAAAGTGCTGGAGTCGTCCCTCTTCATCTACAGGGTTGGGCGGGTCACACGCCGAAATAGCTAGAAGTGCGTAAGTACGATAGTCGCAGTCGCACATCACTC
>oligos_0_GCTACATGTATACTGCGAGACAGAC_CGATAGTCGCAGTCGCACATCACTC_219
GCTACATGTATACTGCGAGACAGACCCCTGCCGAGCGATAAACGCATAATATTTCGAAGACCATCGTGTCGAGTCAATTTCCATTAGTTAATGGTTTCATTTCTGTCGTTTAGTGAGTAGACGGTTAGTGCATCTCGGGCGATAGTCGCAGTCGCACATCACTC
>oligos_0_GCTACATGTATACTGCGAGACAGAC_CGATAGTCGCAGTCGCACATCACTC_220
GCTACATGTATACTGCGAGACAGACGACTTCACTTTCTGGCGGGATCCTCACCCAAGTCGCTGCCCTGCAAGGGGGATCCGTGAACTCGGGGAATTGCGCGCCTCGAACAAACTGATTTGGTGTCCCGTCCAGCTGATACGATAGTCGCAGTCGCACATCACTC
>oligos_0_GCTACATGTATACTGCGAGACAGAC_CGATAGTCGCAGTCGCACATCACTC_221
GCTACATGTATACTGCGAGACAGACCATTGAGCTGCGGGGTTCCATTCTCCTGGGATGGTTTCTAAGCTTCGCCCGCTTGACTAAAATGGCAGCCAGGCCTCTGCCCGCTCGTTAGGTAGCGAGTTTATGGACTTGCGGCGATAGTCGCAGTCGCACATCACTC
>oligos_0_GCTACATGTATACTGCGAGACAGAC_CGATAGTCGCAGTCGCACATCACTC_222
GCTACATGTATACTGCGAGACAGACGCTGCAATCCTGGGCGGCCGGCCATGCCAGAAGTAGCACGTATCAACAATCAACGACTGTCCGCTACCTTATTTCCTGTGTCATCAAGCGCGATTCCCGGGTGCATTCTGGGGGCGATAGTCGCAGTCGCACATCACTC
>oligos_0_GCTACATGTATACTGCGAGACAGAC_CGATAGTCGCAGTCGCACATCACTC_223
GCTACATGTATACTGCGAGACAGACGTCTGCCTGTTTGTATGTCGGCACAGACTGAAACTTCAACACCTTCTCATGCATATGCTTCGCCAAGAATGATCCCACGAGGCACACCTTCCGCACATCAACCCCATTCTCATACGATAGTCGCAGTCGCACATCACTC
>oligos_0_GCTACATGTATACTGCGAGACAGAC_CGATAGTCGCAGTCGCACATCACTC_224
GCTACATGTATACTGCGAGACAGACCGCGCCTCTCGGAAGCTAGCGTCTGCGGTCCCCAGCACGGAGTCGGTGGTATCTGTACAGTCTTCTATCTGAGAGGCAATCATTAGACGCTAGTTGTAACGATTTTGTGGCAAACGATAGTCGCAGTCGCACATCACTC
>oligos_0_GCTACATGTATACTGCGAGACAGAC_CGATAGTCGCAGTCGCACATCACTC_225
GCTACATGTATACTGCGAGACAGACGGATTCAGATCCGATCTTTTGGCCTAATTAAGCACCTGTTCCGTGTGGGCGTCAAGTCGTTCCGAATGGTTCTTCCCGTGATACAGTGAGGTCCGCACCCCATCCGTGCATCTACGATAGTCGCAGTCGCACATCACTC
>oligos_0_GCTACATGTATACTGCGAGACAGAC_CGATAGTCGCAGTCGCACATCACTC_226
GCTACATGTATACTGCGAGACAGACCCCGTTGTGGCCAGTGCGCGATAGTCCGCATCATACGGCCGTGCTGCCACGTTTACGTTCCAGGCCCCTGTCACCCTCGGGGTCGATTCAAAGGAGTAATCTAATGGACATCTACGATAGTCGCAGTCGCACATCACTC
>oligos_0_GCTACATGTATACTGCGAGACAGAC_CGATAGTCGCAGTCGCACATCACTC_227
GCTACATGTATACTGCGAGACAGACGACTAATAGCGAATTTCTGTCGCTTATGCAGTGAATCGGGGCGAAGGTGGCGCAGTCTTCTAGCCTAGATGACTCAGTCAGACCCCCGGCACCGCCTATCCGTGACCGCGGGCGCGATAGTCGCAGTCGCACATCACTC
>oligos_0_GCTACATGTATACTGCGAGACAGAC_CGATAGTCGCAGTCGCACATCACTC_228
GCTACATGTATACTGCGAGACAGACCATTGGATAGTCTCGTCATAGCTATAAGGTAACTGGCACAGGCGTGTGTCATTAAAGTCAAACTGCCCTAGCCAATTCACGTATCCGTGAGGTAGTTAAAGGATCCGGTCGATACGATAGTCGCAGTCGCACATCACTC
>oligos_0_GCTACATGTATACTGCGAGACAGAC_CGATAGTCGCAGTCGCACATCACTC_229
GCTACATGTATACTGCGAGACAGACGCTTAGTCACTCAATGACTAGTAATACTTATCTGGAGAGTCACTTAACCTCGCGGACTACGCCGATCCTGCATAGTACTAGGTGTAGGTCGCTTTGGTGTGCCAAGTATAAAGGCGATAGTCGCAGTCGCACATCACTC
>oligos_0_GCTACATGTATACTGCGAGACAGAC_CGATAGTCGCAGTCGCACATCACTC_230
GCTACATGTATACTGCGAGACAGACGTCTCAGCATTTGCCAAATCAGGTATAGGGATTCGATCACGCAGCGATGCGTGGGGCACAGCCTCAGCTGCCTTCACTATCACAAAGGCCTATTGTAGTTGTTTAGGCCTAACGCGATAGTCGCAGTCGCACATCACTC
>oligos_0_GCTACATGTATACTGCGAGACAGAC_CGATAGTCGCAGTCGCACATCACTC_231
GCTACATGTATACTGCGAGACAGACCTAGAGGCGCGCCTTTTCGAGTGATATGCAACTTCATGTCCGTCTAGGTGGGAGGAGGCTCGTATGATTGTTGACTAAAGACGCAGATAGTATTCAACTTCTGCCACTTTCAAACGATAGTCGCAGTCGCACATCACTC
>oligos_0_GCTACATGTATACTGCGAGACAGAC_CGATAGTCGCAGTCGCACATCACTC_232
GCTACATGTATACTGCGAGACAGACGGAGGTAGGCGATCACTCCATACCGCATCTGACATGAACTAAGTTGGCTCGTACTGCCAGACCTGTCCGCACCTTCTTCCGTAACCTTTGGTTTGCGGCACATCAATGATCAAACGATAGTCGCAGTCGCACATCACTC
>oligos_0_GCTACATGTATACTGCGAGACAGAC_CGATAGTCGCAGTCGCACATCACTC_233
GCTACATGTATACTGCGAGACAGACCCCGAGCGTCCCAAATTCGAAAACACTCTCAAATCCACCAAAATGAGAGCCTTTAACTTCCGTGGATCGCCATGTATCCTGTGCACTCCAGGACTCTAGTGGGCCCACCCCTTACGATAGTCGCAGTCGCACATCACTC
>oligos_0_GCTACATGTATACTGCGAGACAGAC_CGATAGTCGCAGTCGCACATCACTC_234
GCTACATGTATACTGCGAGACAGACGACCGACTTAGTCTTGATCCCTTTGATCGATTATGTGATGGTCTGATTCTCTGGGCTGATCGCATGTGGCGGCCAATGGTTGTAAATTTGTCCAACTCACCTCTCACTATGTTACGATAGTCGCAGTCGCACATCACTC
>oligos_0_GCTACATGTATACTGCGAGACAGAC_CGATAGTCGCAGTCGCACATCACTC_235
GCTACATGTATACTGCGAGACAGACCATTCTTGGGCTCACCCGCAATAACAGATCAGTCTGACTTCAGCACCAGAGACTGCGTATGGTTCTGATTTACTTATTTTGTGAGTCTATATCTGCACTACAACTGCTCTGGGGCGATAGTCGCAGTCGCACATCACTC
>oligos_0_GCTACATGTATACTGCGAGACAGAC_CGATAGTCGCAGTCGCACATCACTC_236
GCTACATGTATACTGCGAGACAGACGCTTTGCCCAGCCGCAGGGCGCCCTGGTGTGGTAGGCACGTCCTGAATCAACTACCAACCAATTTATGCCAAAGTCATTAGTTTACCGGTGTCTGCTCGTGAGTTCGTCTTACGCGATAGTCGCAGTCGCACATCACTC
>oligos_0_GCTACATGTATACTGCGAGACAGAC_CGATAGTCGCAGTCGCACATCACTC_237
GCTACATGTATACTGCGAGACAGACGTGAAATCCAATTGTGTCCAATTAGCCTGTGTCCGTACACACGAACAGTTTTCGGTTTTGAGCATTGATCGTAGGGCCCATAAGTACTTCCCGCAAGGCGGTAATACTTTAAGGCGATAGTCGCAGTCGCACATCACTC
>oligos_0_GCTACATGTATACTGCGAGACAGAC_CGATAGTCGCAGTCGCACATCACTC_238
GCTACATGTATACTGCGAGACAGACCTAGTTCTTTCGAACCGGCAGCGAGCGCAAGGCGGCGGTACCGCAGGCTGGGCAGATCGGTGCTGGGGACAGTCACGAAGATATCCTCACTTCATTTAATACCTTTCGTACGCGCGATAGTCGCAGTCGCACATCACTC
>oligos_0_GCTACATGTATACTGCGAGACAGAC_CGATAGTCGCAGTCGCACATCACTC_239
GCTACATGTATACTGCGAGACAGACGGAGCGTTAAGCGGAATAACCGCGTGTAGTGCATGGCGTGTTAAGTCAGCACTGACCGGTAAAAGTGGGTTGTTGGTCAACCGTTCTACGTCATCCTTGGATGGGTTATGTCTACGATAGTCGCAGTCGCACATCACTC
>oligos_0_GCTACATGTATACTGCGAGACAGAC_CGATAGTCGCAGTCGCACATCACTC_240
GCTACATGTATACTGCGAGACAGACCCCAGGAAGTTACTGATATGCAGTGGCTGACGACGACCCGGCTGGCGTTCCTCAACGTCGTCTCCCATGGCAATCACTGTTCTAAGAAGGATTAGACTTGAGTAGAAACGGAAACGATAGTCGCAGTCGCACATCACTC
>oligos_0_GCTACATGTATACTGCGAGACAGAC_CGATAGTCGCAGTCGCACATCACTC_241
GCTACATGTATACTGCGAGACAGACGACCCCGGGGACAAAAACTCGCCGCGAGCTAGCAGTTGCGCCAGCATATGCCGACTTGGGGGAATAATTGAACCGGATCGTTGGTCCTAGTAGTAGGGGTTTCGCGATTAGTTACGATAGTCGCAGTCGCACATCACTC
>oligos_0_GCTACATGTATACTGCGAGACAGAC_CGATAGTCGCAGTCGCACATCACTC_242
GCTACATGTATACTGCGAGACAGACCATGACATTTCATAAGGTCGAGCGGATGCTAGTTATGTGTGATGTACGTCGTTCGTTCATTGATTAGTCTAGACAAATTACCCCACTTGGTCAACGGTGCCAATCGTGCGCGCGCGATAGTCGCAGTCGCACATCACTC
>oligos_0_GCTACATGTATACTGCGAGACAGAC_CGATAGTCGCAGTCGCACATCACTC_243
GCTACATGTATACTGCGAGACAGACCGGCATACTCGGGACCACGAGGTCTCGTATCCTATCAGCTCCTCCTTTTTTGCATGTTCGCCCACCCAAGGCGGTATTAATACGCCTTCGCGGAACTGACAAGAAGCTGGCGCGCGATAGTCGCAGTCGCACATCACTC
>oligos_0_GCTACATGTATACTGCGAGACAGAC_CGATAGTCGCAGTCGCACATCACTC_244
GCTACATGTATACTGCGAGACAGACGTGATTGTCAGAGAGCTGTATGGCTTCCATTCGAGTACTAGAACGCCTGGTTTGTGCCTTTATTATCTAGTCTGTATTTACCCTAATACGGTGCTACGAGTACTTTATAATTCGCGATAGTCGCAGTCGCACATCACTC
>oligos_0_GCTACATGTATACTGCGAGACAGAC_CGATAGTCGCAGTCGCACATCACTC_245
GCTACATGTATACTGCGAGACAGACCTATGCGCCAAGATTCAGACTTATTTCGAAATATACCCCAGGCCGCTTCTCTAGGGTCATTGGCAGATTATAACGTCTAGCGTTCTATTTCATTTATTTTTTATTGTAATGGCGCGATAGTCGCAGTCGCACATCACTC
>oligos_0_GCTACATGTATACTGCGAGACAGAC_CGATAGTCGCAGTCGCACATCACTC_246
GCTACATGTATACTGCGAGACAGACGGAATGCAGAGGCAGAGCTAAGAGATGGGCTCTTTCGTACTCAAGTCCCTAAAGCAGCGTTGTAATCTTTTTTGGTTACATGGCTATCGGGTACGGAAGGTTATCCAGTGTGAACGATAGTCGCAGTCGCACATCACTC
>oligos_0_GCTACATGTATACTGCGAGACAGAC_CGATAGTCGCAGTCGCACATCACTC_247
GCTACATGTATACTGCGAGACAGACCCCACTTCTGGAGAGATTTAATGTGCTCGGGATGAGTATTGTATAACACTAGCATATTGAAAACGCATTATACAATATGTTCTGCCACACATTAGGCCCCAGGGGCAGTCCGGGCGATAGTCGCAGTCGCACATCACTC
>oligos_0_GCTACATGTATACTGCGAGACAGAC_CGATAGTCGCAGTCGCACATCACTC_248
GCTACATGTATACTGCGAGACAGACGACAATGGTGAAAAGCAAGTTTCCCGCGACTTTCCGTAGACTGCAAATACGTCATTCTATGGGGCAGATGTCGCGCAGGTAGAAGTGCGGACTCCAACAAGGACCCCCAAAAGGCGATAGTCGCAGTCGCACATCACTC
>oligos_0_GCTACATGTATACTGCGAGACAGAC_CGATAGTCGCAGTCGCACATCACTC_249
GCTACATGTATACTGCGAGACAGACCATGTATGGAGAGGATGATGAGGAAATGCCCCACCGTTACAACCACTTGAATGGAGCCACTATAGCGTCTACGCCTTTACTTAGCAACAGGATGCTGAAGGTCATCTAGTCATACGATAGTCGCAGTCGCACATCACTC
>oligos_0_GCTACATGTATACTGCGAGACAGAC_CGATAGTCGCAGTCGCACATCACTC_250
GCTACATGTATACTGCGAGACAGACCGGCTGTTCGCGCACAAATGCCATACTGGTTAACAGGTCCCCGCTTGACATTATACAGCAGCATTCATGCTGCCGTTGCCAATAATGCGGGGCCTTGGACCCGGCTGATTGTTACGATAGTCGCAGTCGCACATCACTC
>oligos_0_GCTACATGTATACTGCGAGACAGAC_CGATAGTCGCAGTCGCACATCACTC_251
GCTACATGTATACTGCGAGACAGACGTGCGCCCACTTGACATTCGCCCATTTTACTAACTATTAGTTTGGATAAATAGCGTTTGAGGGGATGCGAATTTTACAACGAGCGAGAACGCGTTTATCCCCAGGCCTGTCTAACGATAGTCGCAGTCGCACATCACTC
>oligos_0_GCTACATGTATACTGCGAGACAGAC_CGATAGTCGCAGTCGCACATCACTC_252
GCTACATGTATACTGCGAGACAGACCTATCCACAGCAGCGCCACTTCGACCACTAAAAGATGTACTTGCTATCTCCCAGAGCACCAGGCGGCGGATGAAATCCTATGAATGGCGACCGCATGGGAGCTGACCAATGCGGCGATAGTCGCAGTCGCACATCACTC
>oligos_0_GCTACATGTATACTGCGAGACAGAC_CGATAGTCGCAGTCGCACATCACTC_253
GCTACATGTATACTGCGAGACAGACGGAAATGCATACACTATTCTACGATGAACCATTTAGCGATAGGTCGCACTCCGTAATGGGGAATCAAAATGATGATCAGGTCCAAGCTTATCGTAATTTCTTGCATGGTACGCGCGATAGTCGCAGTCGCACATCACTC
>oligos_0_GCTACATGTATACTGCGAGACAGAC_CGATAGTCGCAGTCGCACATCACTC_254
GCTACATGTATACTGCGAGACAGACCCCCACAAGACAATTCCCGTGTAGTCACCGAAGAGGAACGCAAGTGATAACCGATCACAAATATGTCGATTGTCAGGTAGACTCATCTCTCAAGTGATTGTATGCACGGTGTAACGATAGTCGCAGTCGCACATCACTC
>oligos_0_GCTACATGTATACTGCGAGACAGAC_CGATAGTCGCAGTCGCACATCACTC_255
GCTACATGTATACTGCGAGACAGACGACATGCTGCACCAGGTCTTGACGAGATAGGTTTTCAGCCACTATCCTGCAGCCGGAAGAAAGCGCTTTTCAGAAACCGCTTCGCGCGTTTCAAATCGCACAAGGTATTGGCCGCGATAGTCGCAGTCGCACATCACTC
>oligos_0_GCTACATGTATACTGCGAGACAGAC_CGATAGTCGCAGTCGCACATCACTC_256
GCTACATGTATACTGCGAGACAGACCAACGACAACCAACTATCACATGTGACCGGCATCATACAAAGTTACTGTAGACTCACTGCTTGGTCCTTAATAGGCTCCGACTCGCGCTTCAACTTAGGATGCAGCGTACAGAACGATAGTCGCAGTCGCACATCACTC
>oligos_0_GCTACATGTATACTGCGAGACAGAC_CGATAGTCGCAGTCGCACATCACTC_257
GCTACATGTATACTGCGAGACAGACCGGAGAACTTCTAAGGTACGAAGGAGGGTCCTCCTGAGGTGGTTCTTCCTCGTGGACAGGAAGAATATTTTCAGCACCACAGTGATGTCATGGCCTCACACACCAAACGAGTAACGATAGTCGCAGTCGCACATCACTC
>oligos_0_GCTACATGTATACTGCGAGACAGAC_CGATAGTCGCAGTCGCACATCACTC_258
GCTACATGTATACTGCGAGACAGACGTGCCAGTCAACATCGGCTAAAATGTTCTCGCAGGGATTGATGCGAAAGTCGACAGATCAAAACTGCGGTAATCATTTTCTTTTGCCAGGAATGTGAGCCGTACTCGCACTACGCGATAGTCGCAGTCGCACATCACTC
>oligos_0_GCTACATGTATACTGCGAGACAGAC_CGATAGTCGCAGTCGCACATCACTC_259
GCTACATGTATACTGCGAGACAGACCTACTCGCGGTGATCATCCAATCGATAACAGAAGTGGAGTAAATAAAACGATTTGGCGTCGCGATTCGACGGCGAACGGAGTCGGTCGGGACGGACAAACGTTAATCGGTCATACGATAGTCGCAGTCGCACATCACTC
>oligos_0_GCTACATGTATACTGCGAGACAGAC_CGATAGTCGCAGTCGCACATCACTC_260
GCTACATGTATACTGCGAGACAGACGGAAACATAAAAACCAGCGAACCAATCAATCGCTGAAAACGGCGAGTAGGACCAGATCCGTTACCCTGTAGAGGCTCCGGTCGGTTGTGGGGACTGATCTGCGGGTCTAAATCGCGATAGTCGCAGTCGCACATCACTC
>oligos_0_GCTACATGTATACTGCGAGACAGAC_CGATAGTCGCAGTCGCACATCACTC_261
GCTACATGTATACTGCGAGACAGACCCCCTATCATAATCGAGAGTGCGTTACTAGTAAATGCGAAAACAGCGTTACCGTTGTGGCAAGTTTATACGAATAGAGGGGCAAGCATGAACAATCGTACGCATGCATGATACGCGATAGTCGCAGTCGCACATCACTC
>oligos_0_GCTACATGTATACTGCGAGACAGAC_CGATAGTCGCAGTCGCACATCACTC_262
GCTACATGTATACTGCGAGACAGACGCAAGCAATTAGGGATAGCTCCACACTAGCGATCGGAATCGAAAGTAGAATGTTTAATAAGCTTGGCACGCTGTACCCGGTTGGCGAGTACTGGATACTCCGTAGGCGAAGCGGCGATAGTCGCAGTCGCACATCACTC
>oligos_0_GCTACATGTATACTGCGAGACAGAC_CGATAGTCGCAGTCGCACATCACTC_263
GCTACATGTATACTGCGAGACAGACCAACCCGCGGAATTCTATTACCAGATGCCTCCGAGGCGTTTTACGACGTTAATTGCGTATCCGAGGATATTATTGGCTCCATGCTTGACCATCAATATAACGTTGATAAGTTGGCGATAGTCGCAGTCGCACATCACTC
>oligos_0_GCTACATGTATACTGCGAGACAGAC_CGATAGTCGCAGTCGCACATCACTC_264
GCTACATGTATACTGCGAGACAGACCGGACCAGCCCCATGTCTCAACTCGAGGTTGCTGAGAGGTGACCTCCTTCATATAGATAAAGGTAGGACGAATTCGTTAACGGCCAAGTAACCAGTATTCTCAGTCAAGGTAGGCGATAGTCGCAGTCGCACATCACTC
>oligos_0_GCTACATGTATACTGCGAGACAGAC_CGATAGTCGCAGTCGCACATCACTC_265
GCTACATGTATACTGCGAGACAGACGTGTTAATTGAGCCGACTAGGCATACGTCACAGCTACGGAGTACTGAGGCGGTATAAACGACGTCAGATTGACGGTTCCCGCTCGACTGGTGAACAGGCTTGTGCTGGTCACTACGATAGTCGCAGTCGCACATCACTC
>oligos_0_GCTACATGTATACTGCGAGACAGAC_CGATAGTCGCAGTCGCACATCACTC_266
GCTACATGTATACTGCGAGACAGACCTACAACTTAAATCCCTTATTGCCGGCCAATATCCATTAAATAACGACGGGGGCCGTAAGATCCGTGTACCTCCATAATACGGGGTTGGGTCTAGCTGTCCTCATTCAAGGATACGATAGTCGCAGTCGCACATCACTC
>oligos_0_GCTACATGTATACTGCGAGACAGAC_CGATAGTCGCAGTCGCACATCACTC_267
GCTACATGTATACTGCGAGACAGACGGACCTTCCCCATAACAATGAGTGTTAGTTCCCATGCCTCGTGATGTATCAGATGTCGTCACAGGGGAGTGTCCCCGTCCGCTGCGTGAACCAGCGAACCAATATGAGCAGCCGCGATAGTCGCAGTCGCACATCACTC
>oligos_0_GCTACATGTATACTGCGAGACAGAC_CGATAGTCGCAGTCGCACATCACTC_268
GCTACATGTATACTGCGAGACAGACCCGGGCTAGGTATTTAAAGCCCGTGACGCAACTTAGTACGGTAGGACCCAGCCTATAGTTCTAGGAAACCTTAACGTGGATGCACAGGAACTGGCTTCAAGATTGGTTAAAGTACGATAGTCGCAGTCGCACATCACTC
>oligos_0_GCTACATGTATACTGCGAGACAGAC_CGATAGTCGCAGTCGCACATCACTC_269
GCTACATGTATACTGCGAGACAGACGCAACATCCGAGCTCTAGATTCACTCTGTGCCCTCTACGGCAGGCGAGAGGCTAAAGTGGCCGTTACCCAAGCGTACCTATCCGTCACAACGGCGAATCCGGGCTTACCATTGGCGATAGTCGCAGTCGCACATCACTC
>oligos_0_GCTACATGTATACTGCGAGACAGAC_CGATAGTCGCAGTCGCACATCACTC_270
GCTACATGTATACTGCGAGACAGACCAAAATCAATCAGAAATGTAAACCGAGTGAAATCCAGTAGTCTACCCGTATTCGAACCCGCGGGAAGGCGAAGGCCGGCGTACCCTTGTGTGTCTCAAATATTTACGGGACCCGCGATAGTCGCAGTCGCACATCACTC
>oligos_0_GCTACATGTATACTGCGAGACAGAC_CGATAGTCGCAGTCGCACATCACTC_271
GCTACATGTATACTGCGAGACAGACCGGGTCGGTCTGTACCACACATTAACGCTCACCAAAATTTGAACAGCCACAGCCGGAGAGCCCGACTATTGGACGCCCGCGTGCAATGTACTCGGACATAACGATTGATCTTGGCGATAGTCGCAGTCGCACATCACTC
>oligos_0_GCTACATGTATACTGCGAGACAGAC_CGATAGTCGCAGTCGCACATCACTC_272
GCTACATGTATACTGCGAGACAGACGTGTACAACTTTGAGATTGTCAAAGGGCATAAACTCGTTCAAAGTTTTCGATCTGATAGTGCGGAAGTCCTCAGAGGTCCAACCCTGGAGCCTATCGGGGCCAACTCATCGTAACGATAGTCGCAGTCGCACATCACTC
>oligos_0_GCTACATGTATACTGCGAGACAGAC_CGATAGTCGCAGTCGCACATCACTC_273
GCTACATGTATACTGCGAGACAGACCTAACGGCCTGAGACCATCGAGCGTACAGTATTGGTAGGGGACTGTACTGTAGATCCAGCACCCAAATACAACTTGTTCATAGTGCAATCGACGATCCCGAACGGACTTACTTACGATAGTCGCAGTCGCACATCACTC
>oligos_0_GCTACATGTATACTGCGAGACAGAC_CGATAGTCGCAGTCGCACATCACTC_274
GCTACATGTATACTGCGAGACAGACGGACGGATTCCGCAGGACGCCAAACAGAAAGTGTGTCCCTGGGGTTCCTTTGAGGCTCACACACCGGGACTCCTGTAAGCTTATACGTAATCTCGCGGAACTTAATCTTGATGGCGATAGTCGCAGTCGCACATCACTC
>oligos_0_GCTACATGTATACTGCGAGACAGAC_CGATAGTCGCAGTCGCACATCACTC_275
GCTACATGTATACTGCGAGACAGACCCGGCAACACGGGCAAAATTGGCCTTACTGTGATGTTATGACACTTTTGCCTAGCTTTTAGGGACATACTTGCACCGCTAGTGGATTGCCCCGGGATACTAAACTCGAGGCAAACGATAGTCGCAGTCGCACATCACTC
>oligos_0_GCTACATGTATACTGCGAGACAGAC_CGATAGTCGCAGTCGCACATCACTC_276
GCTACATGTATACTGCGAGACAGACGCACAAGACGCGCATACGTATAGCGAGAGTTGGCCTCCGCGGACCTGTAATCTCGATATGACGCTAGCCGCTGCCGTAACCATAGCGGAGCCCATCCCCGTTCACATACCTCAACGATAGTCGCAGTCGCACATCACTC
>oligos_0_GCTACATGTATACTGCGAGACAGAC_CGATAGTCGCAGTCGCACATCACTC_277
GCTACATGTATACTGCGAGACAGACCAAATGGCGAAAGCTACCGCAAGATAAGGGACGAGTTTAATGCTACAGTTAGTCAGCCTGCGACTGTTGAAATGTAGCCACGATGTCGGGATGGCTTCAGCGTACCGTGAAGAACGATAGTCGCAGTCGCACATCACTC
>oligos_0_GCTACATGTATACTGCGAGACAGAC_CGATAGTCGCAGTCGCACATCACTC_278
GCTACATGTATACTGCGAGACAGACCGGGAACAGAAGTGCTTAGACGTACGGATTTATCTAGCGGGCTTTTCTAGTGGGACTGATACAGTCGAGGTTTCCGTAAATATTCACCCATTTGCTCAGTGGTGCTCCGGACAACGATAGTCGCAGTCGCACATCACTC
>oligos_0_GCTACATGTATACTGCGAGACAGAC_CGATAGTCGCAGTCGCACATCACTC_279
GCTACATGTATACTGCGAGACAGACGTGGCTTGAATTCCATCAAATACTATACGCCACCGCCCTCGACTCATGTCGCAGTTCGTTAGAGTCAGTCATCCATACTATGTGGGCATCCTCCAGTCTGGGCCCTTTGAATGGCGATAGTCGCAGTCGCACATCACTC
>oligos_0_GCTACATGTATACTGCGAGACAGAC_CGATAGTCGCAGTCGCACATCACTC_280
GCTACATGTATACTGCGAGACAGACCTAAGTGGTCGATCTTAGAGCCCCGTAGTTGTGTCACGTTTCCTACTAAGGTTCCCAAGGTGCGAAAGGAGGTCACCTAGCTAACTTAGAGATGGTAAGGAATCTCCGTGAGAACGATAGTCGCAGTCGCACATCACTC
>oligos_0_GCTACATGTATACTGCGAGACAGAC_CGATAGTCGCAGTCGCACATCACTC_281
GCTACATGTATACTGCGAGACAGACGAGTGTCTCTCACGTCCTCCGATGCTAAACGTCAACCCGGGACTATTTTCCAAATCCGCATGGTAACCTCTTACCATTAGTTATAAACGCAGGCGTATCCTCTGGACTCCGGCGCGATAGTCGCAGTCGCACATCACTC
>oligos_0_GCTACATGTATACTGCGAGACAGAC_CGATAGTCGCAGTCGCACATCACTC_282
GCTACATGTATACTGCGAGACAGACCCGTAGTAGAACCTTGATACTGCTCGGAGGATTTGTAGTGCCTCGAGTGCAGTCCCTGATATAGGCGATCACCATGAACCGCGCTTCTAGTAGTTGGGTACACTCGGACGCAAACGATAGTCGCAGTCGCACATCACTC
>oligos_0_GCTACATGTATACTGCGAGACAGAC_CGATAGTCGCAGTCGCACATCACTC_283
GCTACATGTATACTGCGAGACAGACGCACTCCCAGGAAATAAGTTAGCACTGTGTTGCCGGCACGCGATACACCGTTGATATCAAATATGCGGTCCGCGACCCTGTTGAATAATTCCAATAAAGATAGAATCTCACGGGCGATAGTCGCAGTCGCACATCACTC
>oligos_0_GCTACATGTATACTGCGAGACAGAC_CGATAGTCGCAGTCGCACATCACTC_284
GCTACATGTATACTGCGAGACAGACCAAGCTCATGGCGCAATTGCACTGGCAAGGGACCCAGAATACCCCAAGATTTATAGAACACCAACAAGGACTGGGTTCGGCCCCATTTAACAAGTCCGAACGCCGCAGGTTACGCGATAGTCGCAGTCGCACATCACTC
>oligos_0_GCTACATGTATACTGCGAGACAGAC_CGATAGTCGCAGTCGCACATCACTC_285
GCTACATGTATACTGCGAGACAGACCGGTCGGGTGCGGTACCCCCCTAAGGTTCCCGAACAAATAGCGCCGTCAGCGCAACAAACTAATGTAGGCCGGCTCGCTACATGCAATCCGATGGCCGCTATGGTGGAACGCCGCGATAGTCGCAGTCGCACATCACTC
>oligos_0_GCTACATGTATACTGCGAGACAGAC_CGATAGTCGCAGTCGCACATCACTC_286
GCTACATGTATACTGCGAGACAGACGTGGGGAACACTTTTACCAGTCGATCAGAGTTCTTTAATACCCGAGTCCCGCCGCTTAAGCTCTGTTTTTGAAATCGCGCCAGCCAATAGTTTTCAAGGAAGACCGCGTATCAACGATAGTCGCAGTCGCACATCACTC
>oligos_0_GCTACATGTATACTGCGAGACAGAC_CGATAGTCGCAGTCGCACATCACTC_287
GCTACATGTATACTGCGAGACAGACCTTTTTTGCCATATGGCTCCTTATATTGACGGGAGGCTCCAAGAGGCGATTCACAGCATATTTCAGCTGCATTCGATGGTGCAATCCGAAATTTCTGTAATAGATAGCCAACTACGATAGTCGCAGTCGCACATCACTC
>oligos_0_GCTACATGTATACTGCGAGACAGAC_CGATAGTCGCAGTCGCACATCACTC_288
GCTACATGTATACTGCGAGACAGACGAGTCGCAAGTGCATGTTGGGGGTTCACCGTCACGAAGGCTCCCGGAGACCGACAGTTTTCTGAATTGGAAAAGACTGACCTCGGCTTGTAATGGTACCAGGTGTGTGGCCCGGCGATAGTCGCAGTCGCACATCACTC
>oligos_0_GCTACATGTATACTGCGAGACAGAC_CGATAGTCGCAGTCGCACATCACTC_289
GCTACATGTATACTGCGAGACAGACCCGTTTACTATAAACACTGAAAGCGGGGTAGCTTAAGGGATTTCTCTACCAGGTCGTGGATGATGTCCTATTTGCTCAACCAACGAGTTGGACTCCCACGGTAACTCCATCTTACGATAGTCGCAGTCGCACATCACTC
>oligos_0_GCTACATGTATACTGCGAGACAGAC_CGATAGTCGCAGTCGCACATCACTC_290
GCTACATGTATACTGCGAGACAGACGCATCCTGCGAACCCGAATCAGAGGTAGGCGACCACCACACTCTGAGTATATGATATAATTTAGCACGGCGAGTAACCCACGTACGCACGTCTAGATTCCCAATATCGATCTTACGATAGTCGCAGTCGCACATCACTC
>oligos_0_GCTACATGTATACTGCGAGACAGAC_CGATAGTCGCAGTCGCACATCACTC_291
GCTACATGTATACTGCGAGACAGACCAAGGGGCGGGAGCCCCGTGCTTGCTGAGAGCTTTGGTTCGGTCCCAGTAAACGATTGCAGGCCAATAGGCCAAATTGCCTATGCCCTCTCAATACCGATACGGAACTCAAACGCGATAGTCGCAGTCGCACATCACTC
>oligos_0_GCTACATGTATACTGCGAGACAGAC_CGATAGTCGCAGTCGCACATCACTC_292
GCTACATGTATACTGCGAGACAGACCGGTCAAAACAACTCACTGCTCGAAAACTAAGTGTTCCTGTAGATTTCAAAAGACTGTGTCTGAACCTGTTAACGTATACTTCACCTGTCATGTTGCAGACGTTCCGCGATGAACGATAGTCGCAGTCGCACATCACTC
>oligos_0_GCTACATGTATACTGCGAGACAGAC_CGATAGTCGCAGTCGCACATCACTC_293
GCTACATGTATACTGCGAGACAGACGGTGTCCATATGGCAGGAGGTGCTATATTATGCTAGTCAGTGGTTGGTTACGGACCTCTGGGGCGGAACGGCCAACTGTTTAAACTTACTCCCTCCGGGAAAGCTCACAACTTACGATAGTCGCAGTCGCACATCACTC
>oligos_0_GCTACATGTATACTGCGAGACAGAC_CGATAGTCGCAGTCGCACATCACTC_294
GCTACATGTATACTGCGAGACAGACCTTTAGAAATTTCTGGATTCCCTAAGCATGACCAAAAAAGTTAACTATCACTCCCCTAGGCCATTAAAGTGTTCCCGAGGCGTAACCGTGGTCCCGCTAGCGCTCCGATACTTACGATAGTCGCAGTCGCACATCACTC
>oligos_0_GCTACATGTATACTGCGAGACAGAC_CGATAGTCGCAGTCGCACATCACTC_295
GCTACATGTATACTGCGAGACAGACGAGGAAGGCTCTCAACCGCGCTGGCTTTTCTGGGCATGTGCCGGATAATAGGACAGCAGCTTCAAGCTAGTAGCGTCTACACGGGAGCGGTCCTAGAGCGTTTGGACTAACCGGCGATAGTCGCAGTCGCACATCACTC
>oligos_0_GCTACATGTATACTGCGAGACAGAC_CGATAGTCGCAGTCGCACATCACTC_296
GCTACATGTATACTGCGAGACAGACCCGCCTCTGCCCAAGCCGCGTCTTCAATATGAAAGCGCCATTGAGTACCGCGCGGCCGTGCCTGAATATTGCCCCTTTTTCGATGCGCCTCGGCGGGTCTACTTTCATTCGGGGCGATAGTCGCAGTCGCACATCACTC
>oligos_0_GCTACATGTATACTGCGAGACAGAC_CGATAGTCGCAGTCGCACATCACTC_297
GCTACATGTATACTGCGAGACAGACGCATGAATTCGAAACTCCAACGTACGCCCGCGTAGGCCGCAAGGTAGCCGAAATGAGAAACCACAGACTCACTGGCTCGAATTTCATGCAAGCTTATAATACACGGTAACATGGCGATAGTCGCAGTCGCACATCACTC
>oligos_0_GCTACATGTATACTGCGAGACAGAC_CGATAGTCGCAGTCGCACATCACTC_298
GCTACATGTATACTGCGAGACAGACCAATTACATGTTCGGCGAGAAACATTACTCATTTTGTTTCTGAGGTATCTGGTAACGCTAGGGCACCTGCGCCTATGTCCTGAAAACCCAGTTGACCTCGTGGCTTCCGAATGGCGATAGTCGCAGTCGCACATCACTC
>oligos_0_GCTACATGTATACTGCGAGACAGAC_CGATAGTCGCAGTCGCACATCACTC_299
GCTACATGTATACTGCGAGACAGACCGGTGCTCGGCTCGTCTTGAAGGACTTCAACTGTGGAGGAGTGATGAGGATCCGATAACCAGTATGATGGCAAATAGAGCGATGAAAGTTGCACTAAACGAAGTTACCGACCCGCGATAGTCGCAGTCGCACATCACTC
>oligos_0_GCTACATGTATACTGCGAGACAGAC_CGATAGTCGCAGTCGCACATCACTC_300
GCTACATGTATACTGCGAGACAGACGGTGACTAGGGCCGGAATCGTTGCTGCTCGAATCGTAGGCACTGCAAGATCAACATCGAGGACTTCAATCTAATGACTTAGTGGATGAAATTCCGCTTATCTAGTAGAAGGATACGATAGTCGCAGTCGCACATCACTC
>oligos_0_GCTACATGTATACTGCGAGACAGAC_CGATAGTCGCAGTCGCACATCACTC_301
GCTACATGTATACTGCGAGACAGACCTTGCATGGTGATGTCCGAGTTGATAGGGTAACAAAAGAAGGAAACAGCCTAGCGACAGGTCCACCCCAAGCGTCGGGGTTATCGCATAGGATTAGTAATGCCGATTATGGCCGCGATAGTCGCAGTCGCACATCACTC
>oligos_0_GCTACATGTATACTGCGAGACAGAC_CGATAGTCGCAGTCGCACATCACTC_302
GCTACATGTATACTGCGAGACAGACGAGGTCCATTCTCGCTGTTCGGGACTCATATAATGTATTTACCAAGGTGGCTGAAGGGCACACGGACCTTATCCGCTTCGCTTGTGATGACACCGTGGATTGTCCGACGTTGAACGATAGTCGCAGTCGCACATCACTC
>oligos_0_GCTACATGTATACTGCGAGACAGAC_CGATAGTCGCAGTCGCACATCACTC_303
GCTACATGTATACTGCGAGACAGACCCGCGGGGTGCAGTACCTGTTCTCTTTTCATCTTGAAACATTCGTATGCAGGGAGTGTTAATAACACTGTGTAAAACAGTGTAATATGCTACATGGAGAGATACAACCTGTTGGCGATAGTCGCAGTCGCACATCACTC
>oligos_0_GCTACATGTATACTGCGAGACAGAC_CGATAGTCGCAGTCGCACATCACTC_304
GCTACATGTATACTGCGAGACAGACGCAGTGATGCCTTTGACTAATGCATAAGAGCGTGGTTTTAAATCCCTCATCTTCCCATAAGGAATGTGGCTGCTAGCAAATTACCAGACTACGACATCTACCTTTCTTACGATACGATAGTCGCAGTCGCACATCACTC
>oligos_0_GCTACATGTATACTGCGAGACAGAC_CGATAGTCGCAGTCGCACATCACTC_305
GCTACATGTATACTGCGAGACAGACCAATACGCCATCGTCTCCATAACACAGGGCGCGGTATAGGCCACGGGGGAGCCGGGTGTAGTCGGTCATCCTACGGGTATTTTTAGTGGTGATGTGCATACGGCATCAATCGCGCGATAGTCGCAGTCGCACATCACTC
>oligos_0_GCTACATGTATACTGCGAGACAGAC_CGATAGTCGCAGTCGCACATCACTC_306
GCTACATGTATACTGCGAGACAGACCGCATCGGTGTATCTCGAATGGGCCCCGTTACGCCGTTATTCTAGGTACTGTCGCTGTCTCACGTTAACTCTAGATTATGCGAATTAGGAGCTGTAAACATTAATTAACTCATACGATAGTCGCAGTCGCACATCACTC
>oligos_0_GCTACATGTATACTGCGAGACAGAC_CGATAGTCGCAGTCGCACATCACTC_307
GCTACATGTATACTGCGAGACAGACGGTTCTAGACTTACTTTGACGGTCAGCCACTCGTCTAAACCCCCCACTTAGCTTGGTCGGGGGTCTAAGCATCTTGATAATTGCCCGGTGAATAAAACCTGCAGGCAAACTGAACGATAGTCGCAGTCGCACATCACTC
>oligos_0_GCTACATGTATACTGCGAGACAGAC_CGATAGTCGCAGTCGCACATCACTC_308
GCTACATGTATACTGCGAGACAGACCTTGGTGAGCCTCGGTTACGAGGCTCAGGCTTACACTGGGAGTCATGGGCACTCTGTTGTTTGAAGGGCTCTGTTTAACGAATTTTGCATCCGCACTCGGAATGCCGATTGCGGCGATAGTCGCAGTCGCACATCACTC
>oligos_0_GCTACATGTATACTGCGAGACAGAC_CGATAGTCGCAGTCGCACATCACTC_309
GCTACATGTATACTGCGAGACAGACGAGACCTACTTTGTCGTTGGCCTCGTTGAATGTGGGTGCATGTCCACACCCACTGACGTAATGGTGGCCGCATAACTAGCTCATAGCGATCTATCCGGTAGTCCCCGAATGTTACGATAGTCGCAGTCGCACATCACTC
>oligos_0_GCTACATGTATACTGCGAGACAGAC_CGATAGTCGCAGTCGCACATCACTC_310
GCTACATGTATACTGCGAGACAGACCCGATACTGACTCTAGCCATGCGACTGAGATTAATACAACGCCAGGCGCTGGGTGCCATTGGATAACCGGGTATACATAGGAGCAGTACTTTTCTGACGAGCGGACTAACACTACGATAGTCGCAGTCGCACATCACTC
>oligos_0_GCTACATGTATACTGCGAGACAGAC_CGATAGTCGCAGTCGCACATCACTC_311
GCTACATGTATACTGCGAGACAGACGCAGATTGTCCACAGAACACCGATGGCCACCCGCCCTGGGGTGCATGACTTGTCTACACTGTGGTAGAAGTTTAGCTGTAGCTCGAGATATAACTAAAGATGCAGATATGTCTACGATAGTCGCAGTCGCACATCACTC
>oligos_0_GCTACATGTATACTGCGAGACAGAC_CGATAGTCGCAGTCGCACATCACTC_312
GCTACATGTATACTGCGAGACAGACGTCCTAATTCATGTAGGTATCATTGCTTGAAAGGACATTATTCACATGCAAAAGTTAGGTGCCTACTGACAGCTAGGTGAGTACTCTGACAGTTTCGCGCGTGGCACGACTGAACGATAGTCGCAGTCGCACATCACTC
>oligos_0_GCTACATGTATACTGCGAGACAGAC_CGATAGTCGCAGTCGCACATCACTC_313
GCTACATGTATACTGCGAGACAGACCGCAAACTGTCTCTAAGCGGGGGAACTAATTAGCCTAGCGATCCCTTAATTCCGTGCAAGTCTGATCCGAATTGCGAAGTCACATGAGGCCTACCTCGTCACCCGAGAGACATACGATAGTCGCAGTCGCACATCACTC
>oligos_0_GCTACATGTATACTGCGAGACAGAC_CGATAGTCGCAGTCGCACATCACTC_314
GCTACATGTATACTGCGAGACAGACGGTTGGTAGCAGAGCCGCAACCCGCCTAGATTTCAGTACCAGGAATGCAGTTTACGTGGAATCCCTCATGTGCGCTTTTCTATTACAGGATTGACGAGCGTCTCCAATCTGCCGCGATAGTCGCAGTCGCACATCACTC
>oligos_0_GCTACATGTATACTGCGAGACAGAC_CGATAGTCGCAGTCGCACATCACTC_315
GCTACATGTATACTGCGAGACAGACCTTAATAAAGACAAGTGATCTGACCTAGATCTATGGGTAGGAGTGGGATGGGTGAATCATGCTCCAGGCCTAAGAGGCGATAATGATGCGCCTGTTCCGCGTTCACCGGATGAACGATAGTCGCAGTCGCACATCACTC
>oligos_0_GCTACATGTATACTGCGAGACAGAC_CGATAGTCGCAGTCGCACATCACTC_316
GCTACATGTATACTGCGAGACAGACGAGAGCCAAGGTTTCAATTGCAACCGCGAGCCTTGTGTGATGTTGGACGATGTACAGTTGCGGACTTCGGGCTGAATTCTGTGTAGCCGCCCAAGATCTACGCTAAGCGGCCGGCGATAGTCGCAGTCGCACATCACTC
>oligos_0_GCTACATGTATACTGCGAGACAGAC_CGATAGTCGCAGTCGCACATCACTC_317
GCTACATGTATACTGCGAGACAGACCCGAACGGAATTCCCTGGGCAAAAACGGCCATGTATGGTCACAGTGGTCGCTAGGACCGTTTCTCGCCTATACCAAGCCACTACCCAAGAAGCATGTATATTTCAAGAAGATGGCGATAGTCGCAGTCGCACATCACTC
>oligos_0_GCTACATGTATACTGCGAGACAGAC_CGATAGTCGCAGTCGCACATCACTC_318
GCTACATGTATACTGCGAGACAGACGCTCCTGCCTTAAGAGCCTTCACCTTGCACATAGGTCGTTATACGGCACCATGCTGCAAAGCTACAGGATACAAAACGCTCTTAGGTTCCCTGTGCACGATTCCTTAACTAGAACGATAGTCGCAGTCGCACATCACTC
>oligos_0_GCTACATGTATACTGCGAGACAGAC_CGATAGTCGCAGTCGCACATCACTC_319
GCTACATGTATACTGCGAGACAGACGTCCACTGCCGTCTCGTCAATGGTGGTAGACTTTTGCCCTTGTCAATGAAATAATCTTTAAGCAGCTGGATCCTTAAAGAATCTTTAACCTACTGTTTGACAGAATAGCGGTTACGATAGTCGCAGTCGCACATCACTC
>oligos_0_GCTACATGTATACTGCGAGACAGAC_CGATAGTCGCAGTCGCACATCACTC_320
GCTACATGTATACTGCGAGACAGACCGCCCGCTTCAGCCATGTCAGTGCTTAGGGGTCAACGGGGTAAAGAGCTCTCATAGACACAGAGAGTTCTGGTTCGCGTCACTATGCGGAAGAGCTTAACCAACCAGGGCAAGGCGATAGTCGCAGTCGCACATCACTC
>oligos_0_GCTACATGTATACTGCGAGACAGAC_CGATAGTCGCAGTCGCACATCACTC_321
GCTACATGTATACTGCGAGACAGACGGTCAGCAATTTGATAGTTTTGCTGTGTCATTATGTGAACTGGTTCTTCTCTAGCTCGGCGTGATACTTAACACTGGTCCCCGGTAAATTTCTGGGGGGTTAAGACAGACTCTACGATAGTCGCAGTCGCACATCACTC
>oligos_0_GCTACATGTATACTGCGAGACAGAC_CGATAGTCGCAGTCGCACATCACTC_322
GCTACATGTATACTGCGAGACAGACCTTATGTGCGCCAGAAGACTGGGATGGTGGCCTATCTACTCTCGTGCGCGTTGAGCTATTATCTTTAACAAGGTATGCCCGCTCATGAGTTCCTCCCTTCTGAGTTCCACGATACGATAGTCGCAGTCGCACATCACTC
>oligos_0_GCTACATGTATACTGCGAGACAGAC_CGATAGTCGCAGTCGCACATCACTC_323
GCTACATGTATACTGCGAGACAGACGAGCTTGGGCTTTATGATATCTTTCTGGGGAGTCCCAGGACACCCATCATCGCCGCGTTTTTTAAAGGCTGGCTGTCCTAATGGATATCTTATTCCGCAACGCAAACCCGACAACGATAGTCGCAGTCGCACATCACTC
>oligos_0_GCTACATGTATACTGCGAGACAGAC_CGATAGTCGCAGTCGCACATCACTC_324
GCTACATGTATACTGCGAGACAGACCCGAATAAAATCTCCGGATCAAATTGCGTCGTGAAACATGCATAGCAACCTTACAACACAATAAAGGGGAAACTCAACCTGGCGGCCGTCAGTCGACAAACGCGAGGACTGATACGATAGTCGCAGTCGCACATCACTC
>oligos_0_GCTACATGTATACTGCGAGACAGAC_CGATAGTCGCAGTCGCACATCACTC_325
GCTACATGTATACTGCGAGACAGACGCTCGGCATACCTAAGGAGCCAAAGCTAATGCGCCAACCGGGCGTCACTTAGGGGGCAGAATCAGCTCGCACGGAAGGGTAACGAGTTCAATAGCCTCTGGCACTCTTCCGCGGCGATAGTCGCAGTCGCACATCACTC
>oligos_0_GCTACATGTATACTGCGAGACAGAC_CGATAGTCGCAGTCGCACATCACTC_326
GCTACATGTATACTGCGAGACAGACGTCACTATTTAAACCACATATTCGGAATGACAGGTTTATACTTATTAAACACATGCTAGACTAACGGCGACGCATATATCATGTCCCATAGTCGAGCTCTTGCTACCCTCCCCGCGATAGTCGCAGTCGCACATCACTC
>oligos_0_GCTACATGTATACTGCGAGACAGAC_CGATAGTCGCAGTCGCACATCACTC_327
GCTACATGTATACTGCGAGACAGACCGCCGTGGCTTCCCCCTGAAATTGGTTGAGCCTTACTTGCACCTCCCTAGTTGAGATCGATACTTCCCCCGTTGAACCCGAGAATGTCTAAGGTATGATACACGTCTCTAGAAACGATAGTCGCAGTCGCACATCACTC
>oligos_0_GCTACATGTATACTGCGAGACAGAC_CGATAGTCGCAGTCGCACATCACTC_328
GCTACATGTATACTGCGAGACAGACGGTCTTCTCTTATAGTGCGAACATCGTCTCCATTGGTGCCCTTGGGCCCTTTGTTCAAAGATTATCCGTCTGCGGTTTGAACCATTCGTGACACCAAATTTGGCCAGCCGTGTACGATAGTCGCAGTCGCACATCACTC
>oligos_0_GCTACATGTATACTGCGAGACAGAC_CGATAGTCGCAGTCGCACATCACTC_329
GCTACATGTATACTGCGAGACAGACCTTCGAAATGAATCAAAGCGGGCCCCCACTTCGGAGTTCATGGCTGTACCTCGAGCTTTCAAGACAAGCCGATTACAAGGTGACCTGTATCAGGGTGGCCCCTGTACTGTGGGGCGATAGTCGCAGTCGCACATCACTC
>oligos_0_GCTACATGTATACTGCGAGACAGAC_CGATAGTCGCAGTCGCACATCACTC_330
GCTACATGTATACTGCGAGACAGACGAGCAGCAAGTTCGGTAGGGGGCAGCTATGTCGCTTAATCATAGCTGGTTCCGAAGGCGTCTATCTCCCGGTAGGCTGGCGTAGCCATTCGTGTTGGGAATCAGAGATAAGTTACGATAGTCGCAGTCGCACATCACTC
>oligos_0_GCTACATGTATACTGCGAGACAGAC_CGATAGTCGCAGTCGCACATCACTC_331
GCTACATGTATACTGCGAGACAGACCATACACACTTACGATGAACGCACGTATAGTGGTAAGCTTTGATCCCGCAAGCGTTAAGAGGTACCTGATTGTACGTTTAGGCAAGACTTGTAACATCGTATACCAACGCACAACGATAGTCGCAGTCGCACATCACTC
>oligos_0_GCTACATGTATACTGCGAGACAGAC_CGATAGTCGCAGTCGCACATCACTC_332
GCTACATGTATACTGCGAGACAGACGCTATCTTGGTGCCAGTCCGAAGCCCGGTTTGTATGAGATATTGAAAACCGCCTTCGTAATCTTGCTAAGATCTCAGTAGAGTTCAGTTCAACGTTATGCGGCTACTGATCGCGCGATAGTCGCAGTCGCACATCACTC
>oligos_0_GCTACATGTATACTGCGAGACAGAC_CGATAGTCGCAGTCGCACATCACTC_333
GCTACATGTATACTGCGAGACAGACGTCAGGTGGTTCGCCGAGCAGCAAACCTCGTTCAGCATTCTACAAATAAGTACGGCGAGCTTTGCTACCCTGTTGTGGAACGTCAAAATGTAACGTTCGTGCCGATGGTTATCGCGATAGTCGCAGTCGCACATCACTC
>oligos_0_GCTACATGTATACTGCGAGACAGAC_CGATAGTCGCAGTCGCACATCACTC_334
GCTACATGTATACTGCGAGACAGACCGCTATACACACAGGATATGCCCCGGCCTCGGTGTTGAAGTGTTCTCGAGTTGTATCGTCTGGATGGTAAGTGCCTTCTTGGTAAGCTGGACCCCGTTGAGGGGGTTGCCTAGGCGATAGTCGCAGTCGCACATCACTC
>oligos_0_GCTACATGTATACTGCGAGACAGAC_CGATAGTCGCAGTCGCACATCACTC_335
GCTACATGTATACTGCGAGACAGACGGTAGCGCACCGGGATCGCCACAATCAAGCACACGTGGCGTGCGCGGCACGCACGCATATCGTAAATAATGGTCCCGTATCAGTTCAAGCCGCGTATACCACCCTTAGTATGTACGATAGTCGCAGTCGCACATCACTC
>oligos_0_GCTACATGTATACTGCGAGACAGAC_CGATAGTCGCAGTCGCACATCACTC_336
GCTACATGTATACTGCGAGACAGACCTTCCCATCCCTAGCGAGACAAGACATTTAGCATCCGGCGAGGCAATCGCTACCGTGCTCGCAACTAAAGGACCGGATGACGGCCGGTCGGTAACGCACTAACCGACCGCTTCGCGATAGTCGCAGTCGCACATCACTC
>oligos_0_GCTACATGTATACTGCGAGACAGAC_CGATAGTCGCAGTCGCACATCACTC_337
GCTACATGTATACTGCGAGACAGACGACGCGAACTGACGCAGAGATTTTCCTTGACGGGCACCATTACCGAAATACAATGCCGTGATGCAGGCTCGGAAAAGGCGTCTTAAGCGTAACAAACAATAGAAGTACAGACTACGATAGTCGCAGTCGCACATCACTC
>oligos_0_GCTACATGTATACTGCGAGACAGAC_CGATAGTCGCAGTCGCACATCACTC_338
GCTACATGTATACTGCGAGACAGACCATAGCGGTGCAGGAAAGCCAAATTTCGGTTCAGTGGTGACAAGAACTATTAAGCTCACAGACCTTCAATGAGCACGCACGCCGTCGTCAAGACCCTTAAATCACGGGATCTTACGATAGTCGCAGTCGCACATCACTC
>oligos_0_GCTACATGTATACTGCGAGACAGAC_CGATAGTCGCAGTCGCACATCACTC_339
GCTACATGTATACTGCGAGACAGACGCTAAAAGAGGGTGGCCGCTGCCCGTTCGTAAGAAAACGTGGAGCCTGAAACTCCTTTGGACCCTTTTGTAGATGCACCGCAACTCTTGGTATCTAGTGTCGGTACCGATTGTACGATAGTCGCAGTCGCACATCACTC
>oligos_0_GCTACATGTATACTGCGAGACAGAC_CGATAGTCGCAGTCGCACATCACTC_340
GCTACATGTATACTGCGAGACAGACGTCGAATCCTTATGCGCCGCCAGGGGTGAGTTCTAGGGACCAGGCCGGTTGCGTTGAGCACTGATCATACCTACGACGAAGTCCTCGGAACTACTCGTCTCAATTAACTCGCCGCGATAGTCGCAGTCGCACATCACTC
>oligos_0_GCTACATGTATACTGCGAGACAGAC_CGATAGTCGCAGTCGCACATCACTC_341
GCTACATGTATACTGCGAGACAGACCGCTTGTACGTTTGGACGTCCAGCCAAGTCTTAGGAGTCAGCACTCGACGTTGGATTACTTTATGGTCACAGCGCGTTACGGGTCACTTGCAGCGCTTCGCTCGTATCCAAGAACGATAGTCGCAGTCGCACATCACTC
>oligos_0_GCTACATGTATACTGCGAGACAGAC_CGATAGTCGCAGTCGCACATCACTC_342
GCTACATGTATACTGCGAGACAGACGGTACACTGCCCGTTTGCACGAGACGAGAATACGAAGGTAGGACTTAAGTGTGGACGCCTTTGTTCCTGAATGCCTGGATGCGCGTCCAGATCTGGAGGGGACGGAGATCGTAACGATAGTCGCAGTCGCACATCACTC
>oligos_0_GCTACATGTATACTGCGAGACAGAC_CGATAGTCGCAGTCGCACATCACTC_343
GCTACATGTATACTGCGAGACAGACCCCTCACTTACCCAGTGCATCTCCAGTAACGATTGCCACAACTTGTTCACCCCGCCTAGACATCTCTCCTCCAATCGGTGCACTCTCTAGGAGTTCCCCTAATCTTCACTCTAACGATAGTCGCAGTCGCACATCACTC
>oligos_0_GCTACATGTATACTGCGAGACAGAC_CGATAGTCGCAGTCGCACATCACTC_344
GCTACATGTATACTGCGAGACAGACGACGGTATTGCTTTGACTAGTACAGAATTACGATTGGTTAGACTGAACTACTGGTGAAATCATTCCCCAGGGATGGAGTAATGAGATGTTGGTTGTTTTACGCTTAATAGGCCGCGATAGTCGCAGTCGCACATCACTC
>oligos_0_GCTACATGTATACTGCGAGACAGAC_CGATAGTCGCAGTCGCACATCACTC_345
GCTACATGTATACTGCGAGACAGACCATCTTCAGTTAAGTTACGGGGCGGTATTTTAGCCGGGCTAATGGACCCAGCTGGCTTGGGTAGCAGTAGCTGATTCTGTTGGACGTTTCATGTGTACAGCCACAAAAACATGGCGATAGTCGCAGTCGCACATCACTC
>oligos_0_GCTACATGTATACTGCGAGACAGAC_CGATAGTCGCAGTCGCACATCACTC_346
GCTACATGTATACTGCGAGACAGACGCTGGAGCCGAGGGCTTCTGCACAACATGCGGAAACAGTTGGCCATTCCCCCCCCTTTGTTAGGGCATGCCGAACTCCGTTGGTTCTCACTCATAGTGAACCCGTATTGGGGCGCGATAGTCGCAGTCGCACATCACTC
>oligos_0_GCTACATGTATACTGCGAGACAGAC_CGATAGTCGCAGTCGCACATCACTC_347
GCTACATGTATACTGCGAGACAGACGTCGTCAATGAACTTGTCGTAATTTGGAGATAAGGGAGAGGATAGAGATGCTCGACCTGTACTGTTGCATCCGTTCACGTGTGCACTCGTTATCATAACACTCCTTGCCATACGCGATAGTCGCAGTCGCACATCACTC
>oligos_0_GCTACATGTATACTGCGAGACAGAC_CGATAGTCGCAGTCGCACATCACTC_348
GCTACATGTATACTGCGAGACAGACCGCGGCCTTTTCATGTGTGCAACGATTCCCCGTTGTCTAGTCATCGCGGCAAAGGAAAGGGCCACGCATGTCTAGCGTGTACCACATTGCGAAGGGCCATGCCGTCCGGGATCGCGATAGTCGCAGTCGCACATCACTC
>oligos_0_GCTACATGTATACTGCGAGACAGAC_CGATAGTCGCAGTCGCACATCACTC_349
GCTACATGTATACTGCGAGACAGACGGATAAATTAAAACACGCGAGTGCATCGTTGGTAAAGGGAACCGAGGCACAGCTAGCTGCCTCAAATTGTCGAAGCTTATGAGGAGTCCGCAGGGAGGATGCCCGATAACTACGCGATAGTCGCAGTCGCACATCACTC
>oligos_0_GCTACATGTATACTGCGAGACAGAC_CGATAGTCGCAGTCGCACATCACTC_350
GCTACATGTATACTGCGAGACAGACCCCTGCGCCGTGAATGTATAAATATTAAAAGATACGACATGATTCAATTTATCGCCCGGCTTGAGATACTATTAAGCCAACGTCTTAATGAGTCGACGAGCGTCCGGACCGGCGCGATAGTCGCAGTCGCACATCACTC
>oligos_0_GCTACATGTATACTGCGAGACAGAC_CGATAGTCGCAGTCGCACATCACTC_351
GCTACATGTATACTGCGAGACAGACGACTTCTCGAAGACAATTTATCCGATGACGAGAGTTGCATTTTTGCACCACCCCGTCGTCTATATTCAGGCCCTATAAGGGGTCGCAGATTGTCACCGACGGAAACTGTACTTACGATAGTCGCAGTCGCACATCACTC
>oligos_0_GCTACATGTATACTGCGAGACAGAC_CGATAGTCGCAGTCGCACATCACTC_352
GCTACATGTATACTGCGAGACAGACCATCAGCTATCCCTACGTTACCACTGGGCGTGCGGGTCTGTTAGGCGTAAATCGGGAGATCGGAGTGACTAGCAAGGAAAGCGGCTAGTTTTTGCAACCACAAGATCGTAGTTACGATAGTCGCAGTCGCACATCACTC
>oligos_0_GCTACATGTATACTGCGAGACAGAC_CGATAGTCGCAGTCGCACATCACTC_353
GCTACATGTATACTGCGAGACAGACGCTGCCCATGGAAAGATCACCCGCGGCCTGTCTCCGGGCGTGTAGTATGCTTTTGAATGCATAATCATTACTGCTCCAGTACTCGTAGTCCACACATCTCCGTCTGGAAATAGGCGATAGTCGCAGTCGCACATCACTC
>oligos_0_GCTACATGTATACTGCGAGACAGAC_CGATAGTCGCAGTCGCACATCACTC_354
GCTACATGTATACTGCGAGACAGACGTCTGTTCCTCTATTGTGGGCGTCTTGTATTATGTAAGGAGAACGCACAAGCGGGTAGCTTAAGTCACTGAGAACTCTTTTTCAGCATACCGCCCGTAACAATAGGACACAACGCGATAGTCGCAGTCGCACATCACTC
>oligos_0_GCTACATGTATACTGCGAGACAGAC_CGATAGTCGCAGTCGCACATCACTC_355
GCTACATGTATACTGCGAGACAGACCGCGCAGGCGTCAATGTTGTGTCTATGCTGTGCCATATAGAGTGGGCTACATGACATGTTTACGGTATACCCTGCCCTGTGAAGACACTTACACCAGTATTCGCCTTGGATCTACGATAGTCGCAGTCGCACATCACTC
>oligos_0_GCTACATGTATACTGCGAGACAGAC_CGATAGTCGCAGTCGCACATCACTC_356
GCTACATGTATACTGCGAGACAGACGGATAGGCTAATTGGGGCTTTGTCAGATTCAGCATCGGCGTTTTGCCCAATCAATGAACTTAGCGTTGAAAAGTTATAAGGAAAGCCGCACTGGCGCTAGGCCCAATACTAGAACGATAGTCGCAGTCGCACATCACTC
>oligos_0_GCTACATGTATACTGCGAGACAGAC_CGATAGTCGCAGTCGCACATCACTC_357
GCTACATGTATACTGCGAGACAGACCCCGTTCTAACGTGTTATGCGGTAGCAGCTCTATGAAAAGTAATAGTTCAGGGGTCTGACACGGTAATTCACCAAATACGTCGATCCGAATCTATCGCCCCCCACGGAGTGATACGATAGTCGCAGTCGCACATCACTC
>oligos_0_GCTACATGTATACTGCGAGACAGAC_CGATAGTCGCAGTCGCACATCACTC_358
GCTACATGTATACTGCGAGACAGACGACTAAATTAGAAGTCTCCGCCCAGTGTTAGATCCACTAGGGTTCAAGCAGCGCCGTTCGACTTCCGTGGCCACGTAACCGAAGACGCGAGAGTACCCTGCACATACCGACCCGCGATAGTCGCAGTCGCACATCACTC
>oligos_0_GCTACATGTATACTGCGAGACAGAC_CGATAGTCGCAGTCGCACATCACTC_359
GCTACATGTATACTGCGAGACAGACCATTGGTTCCAGAACAGAGGGTCAGGGGGCGTGGCAGGCGAACCCGAACTGGACCCGTCGGAAATCCTTCATTCAACCCGGCATAGCTCCTGGGTTGATGTCGGCGCCAAAAGGCGATAGTCGCAGTCGCACATCACTC
>oligos_0_GCTACATGTATACTGCGAGACAGAC_CGATAGTCGCAGTCGCACATCACTC_360
GCTACATGTATACTGCGAGACAGACGCTTATCAGTATCGTGCTACAGCGGTACCCTCGAAAACATGTCGCACCATCTACATCTGCATCGTCGCCGTTCACCGCCCAAGGCGGATCCGCACAAAGAAACTACGTAGTGAACGATAGTCGCAGTCGCACATCACTC
>oligos_0_GCTACATGTATACTGCGAGACAGAC_CGATAGTCGCAGTCGCACATCACTC_361
GCTACATGTATACTGCGAGACAGACGTCTCGAAACTATCGCTCCTGTAGAAGTTGATTCCCCCTGAGTAAGTAGTGCCGCGACGGGCAAGAGGAAGAGAGTAGATCACGTTCGAATTTAAGCTACAATCTCATCATACGCGATAGTCGCAGTCGCACATCACTC
>oligos_0_GCTACATGTATACTGCGAGACAGAC_CGATAGTCGCAGTCGCACATCACTC_362
GCTACATGTATACTGCGAGACAGACCTAGATTCTCTTACTCATGCATCGGTCCAAAGATAGCAGCACAGCATCCCATACATGGTGCCCAAATCATGCGGATCTCCTCGGTGGGACGTCTAAAGTAGGCTCTAAAATTCGCGATAGTCGCAGTCGCACATCACTC
>oligos_0_GCTACATGTATACTGCGAGACAGAC_CGATAGTCGCAGTCGCACATCACTC_363
GCTACATGTATACTGCGAGACAGACGGATTTCACACCAAGAGCCCCCGAAAAGCTATAATGTACATAGGTTCATGTCTTTATAATGCCGACATTCCTCCGAACAGACCCGGATAGATCTTCCCCTGGTTCTGATACCGGCGATAGTCGCAGTCGCACATCACTC
>oligos_0_GCTACATGTATACTGCGAGACAGAC_CGATAGTCGCAGTCGCACATCACTC_364
GCTACATGTATACTGCGAGACAGACCCCGATTTCTCTTTTCAGTTCAAATTGCTAGCTTCCTCTGATTTGCAAGGTTACTATCATTGGGGCCCTTCCGCAAATGAGGTGAGGTCGTCGCCCAGCGGAGAGAATTAAGTACGATAGTCGCAGTCGCACATCACTC
>oligos_0_GCTACATGTATACTGCGAGACAGAC_CGATAGTCGCAGTCGCACATCACTC_365
GCTACATGTATACTGCGAGACAGACGACCGAGTGTGAAATTAGTCCTGCACTTAAGACAGGAAGTCATATTAGATTTCCTTAGAGAGACACTAGGGCCTAAAGGACCGACAGTTAGTTCCTGAGACAGAAGGGTCACTACGATAGTCGCAGTCGCACATCACTC
>oligos_0_GCTACATGTATACTGCGAGACAGAC_CGATAGTCGCAGTCGCACATCACTC_366
GCTACATGTATACTGCGAGACAGACCATTCTACAGCCGATATGTGGATAGCCTGGTTGCTCAGGTTGGCATCCGTCAACTTCGGGTCGATGGGAACAATACGAGCTCATCTTCCTGACAATCGCCAGCTCGCATTTTCGCGATAGTCGCAGTCGCACATCACTC
>oligos_0_GCTACATGTATACTGCGAGACAGAC_CGATAGTCGCAGTCGCACATCACTC_367
GCTACATGTATACTGCGAGACAGACGCTTTGGCACTAGACCTAAGTGCCATGTTAGTACGTATTCATAGATTATCTACTCCAAGTATGCAAATTATTTTTGTTGGTCCGTCAAAACTAATCTTATTCCCATGGCTGTAACGATAGTCGCAGTCGCACATCACTC
>oligos_0_GCTACATGTATACTGCGAGACAGAC_CGATAGTCGCAGTCGCACATCACTC_368
GCTACATGTATACTGCGAGACAGACGTGAAGGGCCAATAATAACGCCAATATCCAAACTCCGCAGACACATCAATATCAGTAGGGCGACCGCTACACCCTCTACCTCACGCGCCCGCATGTGTAGCCTTATGGTATCAACGATAGTCGCAGTCGCACATCACTC
>oligos_0_GCTACATGTATACTGCGAGACAGAC_CGATAGTCGCAGTCGCACATCACTC_369
GCTACATGTATACTGCGAGACAGACCTAGTGAAGTCTAGACGTTACCGCAAAACGTTAACCTCGTGACGGCGACTGCCGATGACGTTGTATGGGTATTCGTGGTGTCCGCATGATCGTACTCGCACCGCTTAACATACGCGATAGTCGCAGTCGCACATCACTC
>oligos_0_GCTACATGTATACTGCGAGACAGAC_CGATAGTCGCAGTCGCACATCACTC_370
GCTACATGTATACTGCGAGACAGACGGAGGCGCTGTATACTAAATGGTGAGATGAATAGCCCTGGATTTACTGCCGCTTATGTTTGCAGAATTCCCAGCCGTTTACTGATGAAGTAATCACATTTAGACCGATCCTCAACGATAGTCGCAGTCGCACATCACTC
>oligos_0_GCTACATGTATACTGCGAGACAGAC_CGATAGTCGCAGTCGCACATCACTC_371
GCTACATGTATACTGCGAGACAGACCCCAGTCTACATCAGAGTCGAACAGTGGAATAACTTGTGGCGAACGTAACTGTAGCAGCGTCAACACTTCCTGCGCGATGCCTACTTTAAGATAAGCGGAGCGTTCCTTCCATACGATAGTCGCAGTCGCACATCACTC
>oligos_0_GCTACATGTATACTGCGAGACAGAC_CGATAGTCGCAGTCGCACATCACTC_372
GCTACATGTATACTGCGAGACAGACGACCCTTCGGCAACCACGCCCCACAAAGTGCGGTGACGCCGCTTGATCGATGAACTGAGGTCACGCACGTTAGGTCTGATACTTTACCCATGTCTCTGTAGTACCGGAGATCTACGATAGTCGCAGTCGCACATCACTC
>oligos_0_GCTACATGTATACTGCGAGACAGAC_CGATAGTCGCAGTCGCACATCACTC_373
GCTACATGTATACTGCGAGACAGACCATGACTTGGAGTTCTTAAAACCGCGATACTTCACCCTCGGCGTCTACCGATGACTATGAGAAAAGACCACTGCCGGATTAGCACCCAGGCCAAGACTCCAACTCAAGCACATACGATAGTCGCAGTCGCACATCACTC
>oligos_0_GCTACATGTATACTGCGAGACAGAC_CGATAGTCGCAGTCGCACATCACTC_374
GCTACATGTATACTGCGAGACAGACCGGCATTGCCCTATCTTGTTCTCTAAGGACGTACCAGTTCTGCATGTCCGCGGCCAGAGGATATCCTAAGGTCATCAGAGTCACGCCCCATGGCATAAGAGTGCCAGGATTGTACGATAGTCGCAGTCGCACATCACTC
>oligos_0_GCTACATGTATACTGCGAGACAGAC_CGATAGTCGCAGTCGCACATCACTC_375
GCTACATGTATACTGCGAGACAGACGTGATTCTTGCGGAGCCTAATCTTCTCATTGTCCCAATATGACATACTATCTAGCAATAACAGGATGCTAAAGCTCACGTAGTGCTATGTCGCTGAGTTTTGGAGGGCATATCGCGATAGTCGCAGTCGCACATCACTC
>oligos_0_GCTACATGTATACTGCGAGACAGAC_CGATAGTCGCAGTCGCACATCACTC_376
GCTACATGTATACTGCGAGACAGACCTATGAAATTCCTGCTCTAATGGCAATCTCGCGTTGCGCCCAATACTAAACAGATAAAGTCCGGCACAGCTGTCCGCGTTAGAGTGTCTTCCGCCAGATCTTAGATTCGCGAAACGATAGTCGCAGTCGCACATCACTC
>oligos_0_GCTACATGTATACTGCGAGACAGAC_CGATAGTCGCAGTCGCACATCACTC_377
GCTACATGTATACTGCGAGACAGACGGAGCACACGGGTGTTTAAATGAACCAGGCCTTGCCCAAGAATTGGGCTAAATATGAGCAGCGAGAATTCCCATCGGTCAATATAGCGAAAGAAGCCGATTCCCGCCTGGGCGGCGATAGTCGCAGTCGCACATCACTC
>oligos_0_GCTACATGTATACTGCGAGACAGAC_CGATAGTCGCAGTCGCACATCACTC_378
GCTACATGTATACTGCGAGACAGACCCCACGGCGACTATTAGATCCCCCAAGTTCACGGTGGTGGAACACTCAGAACTTACCCACCGCGCCCACCGCTTTATTGAAACTATTCGTATCCGTTATAAATTTCATGTGTAACGATAGTCGCAGTCGCACATCACTC
>oligos_0_GCTACATGTATACTGCGAGACAGAC_CGATAGTCGCAGTCGCACATCACTC_379
GCTACATGTATACTGCGAGACAGACGACAACATAGACAAGTGAACGCAGTAGCAGAGTCAGGCCAAGGGTAGTTACAAAGAAGTATACATCTCACGCCGTGTGGAGGGCACAGCCCGAATCGCGTAAAATACGCAGATACGATAGTCGCAGTCGCACATCACTC
>oligos_0_GCTACATGTATACTGCGAGACAGAC_CGATAGTCGCAGTCGCACATCACTC_380
GCTACATGTATACTGCGAGACAGACCATGTCCTTTCATCAAGACGGTTAGACGTCCAACTACAAGGTCACGGCCTGATGTTATTTATGAAAAGTGTGCGTAAAGTCCCGCGCCGTAAATCAGCGAATAGACGGCTTTGGCGATAGTCGCAGTCGCACATCACTC
>oligos_0_GCTACATGTATACTGCGAGACAGAC_CGATAGTCGCAGTCGCACATCACTC_381
GCTACATGTATACTGCGAGACAGACCGGCTGATTCTATAGCGGAGACGGAATATGTCTTCTCGTCACGCGAAAGACGAAGCGCCAGTGTCAGCTTCCCCTTGTGGTATGAGACCCTGCCAACCAAGCGTAACAAACCGGCGATAGTCGCAGTCGCACATCACTC
>oligos_0_GCTACATGTATACTGCGAGACAGAC_CGATAGTCGCAGTCGCACATCACTC_382
GCTACATGTATACTGCGAGACAGACGTGCGCGGGACCGAACATGGGTCGTCCCTCATGTCGAGCTTGGGCTGTGCACCACATAGTTCCGCATCTCTCTGCATGGCTATACCAATGAACCTGTTTACAACGGCCCAGGGGCGATAGTCGCAGTCGCACATCACTC
>oligos_0_GCTACATGTATACTGCGAGACAGAC_CGATAGTCGCAGTCGCACATCACTC_383
GCTACATGTATACTGCGAGACAGACCTATCCTCCCCATAGGCCAGTTGTATCTGCGCTGAGTCATCCTGTCATATCCACTCAGATCCCATCGTCCCCCCACTAAATGTTCTATCGTTAAAGGAAATGATATGATACTTACGATAGTCGCAGTCGCACATCACTC
>oligos_0_GCTACATGTATACTGCGAGACAGAC_CGATAGTCGCAGTCGCACATCACTC_384
GCTACATGTATACTGCGAGACAGACGGAATAAGACCAACTGCAAGGCGTGCGCAGGCCACGACCAATGTTCTATACAGAGATTAGCCGATCGTCATTATTTACGGAGATCATTTGTGCGGGATCAAGTAGAGGATCCGGCGATAGTCGCAGTCGCACATCACTC
>oligos_0_GCTACATGTATACTGCGAGACAGAC_CGATAGTCGCAGTCGCACATCACTC_385
GCTACATGTATACTGCGAGACAGACCCCCAACTTCTGTGTTATACGACCAGGCATTACTTCGCGCTGGGAAGCTTCCCAGTCTAACCCAAATGGCTACTTGCAAGCCTGACCGTAGGCAGATGGGTCGTAATTGTAGAACGATAGTCGCAGTCGCACATCACTC
>oligos_0_GCTACATGTATACTGCGAGACAGAC_CGATAGTCGCAGTCGCACATCACTC_386
GCTACATGTATACTGCGAGACAGACGACATATCGTGTCGCACTAAGTAGAAGTAACGTATTGACTAGCATATCATGCGCAAATCATCTATCCGCGTGTGTTGCAGACAAAGAGTTTCTTGGAAGCCTCCGAGCGACTAACGATAGTCGCAGTCGCACATCACTC
>oligos_0_GCTACATGTATACTGCGAGACAGAC_CGATAGTCGCAGTCGCACATCACTC_387
GCTACATGTATACTGCGAGACAGACCAACGCATCATTGCTTTCACATATGTACTACCCCAGCCAGTTACTCACTTCTCATGCTTGACTGCCCAACACACCATAGTAAGTTACGTTTCATATTGCGTGAGCGGGTGTCTACGATAGTCGCAGTCGCACATCACTC
>oligos_0_GCTACATGTATACTGCGAGACAGAC_CGATAGTCGCAGTCGCACATCACTC_388
GCTACATGTATACTGCGAGACAGACCGGCTAGCTCTAAAGGTTGCCTGAGTCGGATCCAAATTTGGCCACGAGGCCTCTTACTAACTTTGAGTTATACCCGAGGACCGTGGAATGGTCCTATCGACGGTGGCCGCCGCGCGATAGTCGCAGTCGCACATCACTC
>oligos_0_GCTACATGTATACTGCGAGACAGAC_CGATAGTCGCAGTCGCACATCACTC_389
GCTACATGTATACTGCGAGACAGACGTGCCACTTCAATGCGTTTCAACTCTTGCCAATCTAACGAGACCGTAGAACGAATGAACATACAGTTTATCTTCATCCTTTCATACTCTCCCGAATGTGACACGTGTTGTTCTACGATAGTCGCAGTCGCACATCACTC
>oligos_0_GCTACATGTATACTGCGAGACAGAC_CGATAGTCGCAGTCGCACATCACTC_390
GCTACATGTATACTGCGAGACAGACCTACTCCGAGATGACGACAGAATTGAAGCTTCTGTGCCTACGCATTAGTTTGCGCGCAGTGACCACACCGCGTGCGCGCGGAACGGGGTTGCGTATAAGTCTAAAGGGACATGGCGATAGTCGCAGTCGCACATCACTC
>oligos_0_GCTACATGTATACTGCGAGACAGAC_CGATAGTCGCAGTCGCACATCACTC_391
GCTACATGTATACTGCGAGACAGACGGAAACTTCAAGGTGCTGAGTTCCGACCGCCCATCCCGCGGCCGAAGAATCGCGGCGCCGGTGGTTAAGGTTCCTATTACCCGCGCTCTCGGAACCCAAGTTAGTGCGGCGTTACGATAGTCGCAGTCGCACATCACTC
>oligos_0_GCTACATGTATACTGCGAGACAGAC_CGATAGTCGCAGTCGCACATCACTC_392
GCTACATGTATACTGCGAGACAGACCCCCTCCAGCAAGCTTTCTATCCCGGCAAGTGTTCACCCAGTAGACCACCACCAGGAATCCTCTATCTTACACCACGTGGGGGACCTACTACTCGGTTGTTTACACCTCCGGCGCGATAGTCGCAGTCGCACATCACTC
>oligos_0_GCTACATGTATACTGCGAGACAGAC_CGATAGTCGCAGTCGCACATCACTC_393
GCTACATGTATACTGCGAGACAGACGCAAGTGCTGTGATTAGAGACTTCAGTATCCTGAGTATACACATTTACATGCAGCTGGTGTCCTTGCACAGCGATGGTGCTTATCGTCTCACCGATGCGTCCAGCTATATATCGCGATAGTCGCAGTCGCACATCACTC
>oligos_0_GCTACATGTATACTGCGAGACAGAC_CGATAGTCGCAGTCGCACATCACTC_394
GCTACATGTATACTGCGAGACAGACCAACCATCTCCTGGCACCCCGTAAGCTTCCGAGTATGATATCATCGCGCTCCTTCTCGTGCCAGCAGTCAACGAAGTAGTCAAAGGTAATATGTCGCGTGACACGGTACACTAACGATAGTCGCAGTCGCACATCACTC
>oligos_0_GCTACATGTATACTGCGAGACAGAC_CGATAGTCGCAGTCGCACATCACTC_395
GCTACATGTATACTGCGAGACAGACCGGAGGCTCCCGCTGTCCTACGGGATCTCGCACTGCGACAAAATTAACACGATGGCCAATCCCCTTTGTGCTCTCGTCCCGACTTGTTGTCCGAACAGGGGTGTTATGCGCGCGCGATAGTCGCAGTCGCACATCACTC
>oligos_0_GCTACATGTATACTGCGAGACAGAC_CGATAGTCGCAGTCGCACATCACTC_396
GCTACATGTATACTGCGAGACAGACGTGTTCGGGTGGTAGTCGCCCAGAGACATCAATTTGCAGACAATTGAGTTCTGAAACCCTGCGGGGAGATATGCTCTGCTAATCAAAGAGTCACTCGGAGGACTGACCAAGCGGCGATAGTCGCAGTCGCACATCACTC
>oligos_0_GCTACATGTATACTGCGAGACAGAC_CGATAGTCGCAGTCGCACATCACTC_397
GCTACATGTATACTGCGAGACAGACCTACAAGTCGATATTGCATTGTTCGCGGGGCGCCTATGGATTGTCAGGTTCGTGTTTTTTTCAGAGGCTCGCCTGGCAGATCGTGCACTTCATTAAATGAAAGTAGTTTTCTTACGATAGTCGCAGTCGCACATCACTC
>oligos_0_GCTACATGTATACTGCGAGACAGAC_CGATAGTCGCAGTCGCACATCACTC_398
GCTACATGTATACTGCGAGACAGACGGACCTAGACTTAGCACGAACGACATCATTAACTACGCAAGCAACACACATCAAACAGAAGCATGACGTGGCCAGCAGGCCCACATGTGCCTCTAGGGTACGAGTCCTTCCATACGATAGTCGCAGTCGCACATCACTC
>oligos_0_GCTACATGTATACTGCGAGACAGAC_CGATAGTCGCAGTCGCACATCACTC_399
GCTACATGTATACTGCGAGACAGACCCGGGCAAACGCTATGAACCTTGACCGAGCACGCCCACCCAAAAGAATTAGTGGCTCGGACCTATCTTACGGAACTATCTCCGGGCATCGAATGAAGGATATAGTAACACCGGGCGATAGTCGCAGTCGCACATCACTC
>oligos_0_GCTACATGTATACTGCGAGACAGAC_CGATAGTCGCAGTCGCACATCACTC_400
GCTACATGTATACTGCGAGACAGACGCAACGGGGACGAGCGCCAAACACAATACTCTAATTTTCTTTCCTCGGGTCGAGCCGATGGTACAGCGGAATCTAACAATTTCACTGATTCCTATGTATGTACGACCTGGGTTACGATAGTCGCAGTCGCACATCACTC
>oligos_0_GCTACATGTATACTGCGAGACAGAC_CGATAGTCGCAGTCGCACATCACTC_401
GCTACATGTATACTGCGAGACAGACCAAAAGATGATGCTGCTGGCCAGGGGTGGCATAGTATAAACATTCGCCTTCGCGGGCACTGAATATCTCTGGAGCTGTCTGATGACGAGCTGCGGAGAGCGATGCTTCAGTACGCGATAGTCGCAGTCGCACATCACTC
>oligos_0_GCTACATGTATACTGCGAGACAGAC_CGATAGTCGCAGTCGCACATCACTC_402
GCTACATGTATACTGCGAGACAGACCGGACTGCAGTAATTTAGATGTACCCACAGTACAGCCTGGCTCTAGTCATGACGGGTGCCACTACTGGCGGGAGCCACCTATTTTCCTTATGTCGTGTCAGTAGAATGGATTGGCGATAGTCGCAGTCGCACATCACTC
>oligos_0_GCTACATGTATACTGCGAGACAGAC_CGATAGTCGCAGTCGCACATCACTC_403
GCTACATGTATACTGCGAGACAGACGTGTAACTAGCAAGAACAGTGATCACCAATCAGCATGCTGTTACATTAAGTAACCTAGCTAGGATACCTCGGATACTTGAGGGATGTCGTGACAGTTAGCAATCGAATCAACTACGATAGTCGCAGTCGCACATCACTC
>oligos_0_GCTACATGTATACTGCGAGACAGAC_CGATAGTCGCAGTCGCACATCACTC_404
GCTACATGTATACTGCGAGACAGACCTAACATGCTTATAAGGTGCCCCGAAGAGACGGCGCATTTGCCTGGATTTGAGATGCGTCTGTCGCGCCACCGCGGAACTCAGGGCAGTTTTCTTTTGGTGATGACGTCTCTAACGATAGTCGCAGTCGCACATCACTC
>oligos_0_GCTACATGTATACTGCGAGACAGAC_CGATAGTCGCAGTCGCACATCACTC_405
GCTACATGTATACTGCGAGACAGACGGACGGTTGTATACCTCTCCACCTGGTCAACCTCGGTAGTGGCGTGGTTTCTGAACAAGCGAGGCGTCTACAAGCTCCGCAACCCATTTGTCGTTAGGAGTTCCAAATGTTTGGCGATAGTCGCAGTCGCACATCACTC
>oligos_0_GCTACATGTATACTGCGAGACAGAC_CGATAGTCGCAGTCGCACATCACTC_406
GCTACATGTATACTGCGAGACAGACCCGGCATGCGATCGGTTTGAATGTTGAAGCATCGGTATAGAACCGCATATTTAGTCCCAATCTGTCGTTCCCTCCACATTTATTGCCGTTGTTGTCAACGTGGCTCTCGCACAACGATAGTCGCAGTCGCACATCACTC
>oligos_0_GCTACATGTATACTGCGAGACAGAC_CGATAGTCGCAGTCGCACATCACTC_407
GCTACATGTATACTGCGAGACAGACGCACAACATGTTCTCAGGCGGGAGGCGCTGTCCACAGCCTACACTCGGTACAATCTATAGGCAAAGGCATAAGCCTATCTCCCGAGGCTTCCGAACATGCACCCTGAAGGCTTACGATAGTCGCAGTCGCACATCACTC
>oligos_0_GCTACATGTATACTGCGAGACAGAC_CGATAGTCGCAGTCGCACATCACTC_408
GCTACATGTATACTGCGAGACAGACCAAATTAATTTCGTTCATAGTTAGACCAGGAGAGTCTCAATGAACCACTGCAGTAATTACTAAGCTGTCAAGTAGCATTAGTTATGACTAATTCGGGATGACATAGGCGGGGCGCGATAGTCGCAGTCGCACATCACTC
>oligos_0_GCTACATGTATACTGCGAGACAGAC_CGATAGTCGCAGTCGCACATCACTC_409
GCTACATGTATACTGCGAGACAGACCGGGTTACGAAGCTTAGGTTATGTCAAAGTCTTCATAACTCTCTCTGCCAATTGCAGTACACGCTCATTGCGACTTAAAATGCCACGACTCCGGGACTCTGCTCGAGCGCCAAACGATAGTCGCAGTCGCACATCACTC
>oligos_0_GCTACATGTATACTGCGAGACAGAC_CGATAGTCGCAGTCGCACATCACTC_410
GCTACATGTATACTGCGAGACAGACGTGGCGGGCGAGGGGTCGGAGACGTACTACAGGGAATGTGAAAATGATGGGGCACTGATCACTTTATCGGTATAAACCGGACAGGCCGAGCGGTTTATGGCAGTTTTGGGCAAACGATAGTCGCAGTCGCACATCACTC
>oligos_0_GCTACATGTATACTGCGAGACAGAC_CGATAGTCGCAGTCGCACATCACTC_411
GCTACATGTATACTGCGAGACAGACCTAAGCATTACGACGACTTGGATAAAGTGGTGAGGTATTCCAACGATGGAGGTTTAGAAACTTCGCTCATGGTTGCAATTCCCTGCGTATGCCAATTCAGGACGAGCAATAGTACGATAGTCGCAGTCGCACATCACTC
>oligos_0_GCTACATGTATACTGCGAGACAGAC_CGATAGTCGCAGTCGCACATCACTC_412
GCTACATGTATACTGCGAGACAGACGAGTGGTGAAGCCTACGGCTCTGGATCCATAAGGGGAGCCGCCCTCTGCATGCACGAAAGTGGAAAAGAGCTAGTCGTTACCATGTTGTGAGGGACATCGGACTCTGCATCTTACGATAGTCGCAGTCGCACATCACTC
>oligos_0_GCTACATGTATACTGCGAGACAGAC_CGATAGTCGCAGTCGCACATCACTC_413
GCTACATGTATACTGCGAGACAGACCCGTAGAAAACATTAGGGGCAGTATGCCGCTCCGGATAACTAGCAAATGTACGTTACACCCAACACAATTTGAATCCTGCAGCGCTCTCTCGATATCACGCAGTCACGTGAGAACGATAGTCGCAGTCGCACATCACTC
>oligos_0_GCTACATGTATACTGCGAGACAGAC_CGATAGTCGCAGTCGCACATCACTC_414
GCTACATGTATACTGCGAGACAGACGCACTCGGCCAGAGAGGTTCGTAGCTGTTTTCACTTACAGTCCTAGTCTCCGCTAGAGGGTGCTTATTCTCTTCGTGAAGGACACGTGGTAGCTGCCCACCAGTTATTCCGTTACGATAGTCGCAGTCGCACATCACTC
>oligos_0_GCTACATGTATACTGCGAGACAGAC_CGATAGTCGCAGTCGCACATCACTC_415
GCTACATGTATACTGCGAGACAGACCAAGCTGACGTTATAACAGGGTTCAATTACACCCGCTATTTATCTCGGAGACCCGTGCAGACGGCGTCTGGTTAGGACGGACGCCTAAATAGCCCGAGGCAGCTCATTTGGCCGCGATAGTCGCAGTCGCACATCACTC
>oligos_0_GCTACATGTATACTGCGAGACAGAC_CGATAGTCGCAGTCGCACATCACTC_416
GCTACATGTATACTGCGAGACAGACCGGGAGAGAAGGGAGCACCGTGTTGGTCTTGCAGTGCTGATGATATTCCAAGTAGACACATCTGAGAAACGTATCGCAAGTCATGGTCATGAATCCTCTAGGCAATCTCTTGAACGATAGTCGCAGTCGCACATCACTC
>oligos_0_GCTACATGTATACTGCGAGACAGAC_CGATAGTCGCAGTCGCACATCACTC_417
GCTACATGTATACTGCGAGACAGACGTGGGTCTACAAACCAAGCATCTGGCCCACTTCAGCGTGAATGCCAAGGATGATGTTAGTATGACTAGTAGAATGCGTTCCACCCAGCGTCATTCTACGGTTGCTCATTCTACGCGATAGTCGCAGTCGCACATCACTC
>oligos_0_GCTACATGTATACTGCGAGACAGAC_CGATAGTCGCAGTCGCACATCACTC_418
GCTACATGTATACTGCGAGACAGACCTTTTCCAGCGACAGAGCATTTGAAGTATGATACAGTGTACCCGGTTTACAAATTTTATGCATTGTCAATGAGTAATTTGATGGCCCCAAAGTGAAAACCTTTCAAAGCAAACGCGATAGTCGCAGTCGCACATCACTC
>oligos_0_GCTACATGTATACTGCGAGACAGAC_CGATAGTCGCAGTCGCACATCACTC_419
GCTACATGTATACTGCGAGACAGACGAGTCTATCTGAAAAACGTAAGTGCCTGCATGTCACGAATGCCTAGAGCATAAGCTTGACTCAGGTTGGCGACCCTCCGACTTCGTCATCCCCAGGGATTGCACATTGCAGTAACGATAGTCGCAGTCGCACATCACTC
>oligos_0_GCTACATGTATACTGCGAGACAGAC_CGATAGTCGCAGTCGCACATCACTC_420
GCTACATGTATACTGCGAGACAGACCCGTAAGGAAGTGTACCTGCCGCTGGATATCTGCCTGAGTAATGGTGCAGTTTGCAGCGCCGGTTAGCCGGTCACTTTGCGGATTGAGTGGCATTTTAACTTTAGTGCACTACGCGATAGTCGCAGTCGCACATCACTC
>oligos_0_GCTACATGTATACTGCGAGACAGAC_CGATAGTCGCAGTCGCACATCACTC_421
GCTACATGTATACTGCGAGACAGACGCATCCAGTCCTATAAGATGCTTGGCGTTGTTGAACTGTTGACGCATTTTCCGTGACACGTGTGTACCGAAGCTCGCCTCATGTATCAGTGATGGTGAGAACCAGGGCAAGTTACGATAGTCGCAGTCGCACATCACTC
>oligos_0_GCTACATGTATACTGCGAGACAGAC_CGATAGTCGCAGTCGCACATCACTC_422
GCTACATGTATACTGCGAGACAGACCAAGGGCGTCTAGAGACACTGGTCACGGGGTAGACGACCCGGAACGCCCAGACTGGTGACTACTACTGATCCGCGTTTGACAGCTCTAGGTGAGTCCTCAGTGCACCAGGTTCGCGATAGTCGCAGTCGCACATCACTC
>oligos_0_GCTACATGTATACTGCGAGACAGAC_CGATAGTCGCAGTCGCACATCACTC_423
GCTACATGTATACTGCGAGACAGACCGGTCATACTGCCTTAATACCTAGAGTGAGGCTTCCCCCCACTAGCCTACCCTAGATAGCCCCTATGTCGTTTGACCCTCGGGGTCCCTATAGCTAAGTAATTCATAGTGGATACGATAGTCGCAGTCGCACATCACTC
>oligos_0_GCTACATGTATACTGCGAGACAGAC_CGATAGTCGCAGTCGCACATCACTC_424
GCTACATGTATACTGCGAGACAGACGGTGTATCCAGGTATGAAGGAATAAAGGAACATAAGTGAAACCACCCACTAGTACGATCCTGGTCAGCATGAACTTTGCCCAGGATAATCAAAAGAGAACTTACTGACGTACTACGATAGTCGCAGTCGCACATCACTC
>oligos_0_GCTACATGTATACTGCGAGACAGAC_CGATAGTCGCAGTCGCACATCACTC_425
GCTACATGTATACTGCGAGACAGACCTTTAAGCAAGACTTTCCGTGTTACGCCATCAACCACTGACCCATCTCGTCGTAATGTTATTTCTACGATCGTTGGTTAAACCTTACGTGAGTTGCAGCGCATGAACTAATAGGCGATAGTCGCAGTCGCACATCACTC
>oligos_0_GCTACATGTATACTGCGAGACAGAC_CGATAGTCGCAGTCGCACATCACTC_426
GCTACATGTATACTGCGAGACAGACGAGGACTGATTTTAAGTTATAGGCAAAACAGGTGGTAGGATCTGAACTTATTTCCCACAGATGCGCAGGCCGCGCTGGAGGCATTCCCGCGCGGCTGTAGCCGGACATCCCAAACGATAGTCGCAGTCGCACATCACTC
>oligos_0_GCTACATGTATACTGCGAGACAGAC_CGATAGTCGCAGTCGCACATCACTC_427
GCTACATGTATACTGCGAGACAGACCCGTTCCTCCAAAAGCCTCACCCGGTGGCTGGCTGTATACGAGAGATCGAAGTCCGCTGTTCCGTGTCCATTGTTTTTTATAACAATTAAAACGGGCAATGCGCTGAAGCCAAACGATAGTCGCAGTCGCACATCACTC
>oligos_0_GCTACATGTATACTGCGAGACAGAC_CGATAGTCGCAGTCGCACATCACTC_428
GCTACATGTATACTGCGAGACAGACGCATGCGGCTCAATTTAGAGGGTGTTCACTGATATCGCCACCCGTCAGGGGGGACACTGCAGGCCTCAGGACGGCCGACTCCCTAACAAACCCTCCCATTTCACTGGGTCGGGGCGATAGTCGCAGTCGCACATCACTC
>oligos_0_GCTACATGTATACTGCGAGACAGAC_CGATAGTCGCAGTCGCACATCACTC_429
GCTACATGTATACTGCGAGACAGACCAATTAGAGCAGAATAATCGCTTTTGACTCTGGATTCTAGGGCGTGCTACTTCGTGACAAATCTTCGCCACTGTATGGTCAGCGTTTTAAGTATCTACGCCGCGACGGCGCTTACGATAGTCGCAGTCGCACATCACTC
>oligos_0_GCTACATGTATACTGCGAGACAGAC_CGATAGTCGCAGTCGCACATCACTC_430
GCTACATGTATACTGCGAGACAGACCGGTGCAGTAGACGCATCATCAGGGATTTGCGAGCTCAACCTTTAGAGACCGCCTCACCAATCCGTCGAACTGTGCACCCTGGAATGGAAACCTTGATCTCGAGCGTCGGTCAACGATAGTCGCAGTCGCACATCACTC
>oligos_0_GCTACATGTATACTGCGAGACAGAC_CGATAGTCGCAGTCGCACATCACTC_431
GCTACATGTATACTGCGAGACAGACGGTGACAATAACTTGTAATCTAGGAGCGAAGTGAATTTAAACTTGCACAAATTCGCCTAGGGTGGAAACTTCGCGGCGTTGAGGCCATATTGTCCGCTGACTGGGACCTATCAACGATAGTCGCAGTCGCACATCACTC
>oligos_0_GCTACATGTATACTGCGAGACAGAC_CGATAGTCGCAGTCGCACATCACTC_432
GCTACATGTATACTGCGAGACAGACCTTGCGGCGTAATCCTGGATGGAAAATCAATTGCTGACCTTGGCTTACGAGTTTGTTTAAACTTGTTCAGTAGATGAACGCAGCCTATATGAAAATTAGATAATTCGCAACAAACGATAGTCGCAGTCGCACATCACTC
>oligos_0_GCTACATGTATACTGCGAGACAGAC_CGATAGTCGCAGTCGCACATCACTC_433
GCTACATGTATACTGCGAGACAGACGAGGTAATGGAACCATTCGTACAAGCGCGTAGGCGTAGGAGTCTCTTCCTTTGCTATCGGTGGATGGAGACTGTCATTTATATCCCTCCCCGTGTAACCTAGCGGTACTAGAAACGATAGTCGCAGTCGCACATCACTC
>oligos_0_GCTACATGTATACTGCGAGACAGAC_CGATAGTCGCAGTCGCACATCACTC_434
GCTACATGTATACTGCGAGACAGACCCGCCCTATACAGCATCTTTCCCTACGGCTGGGAAGGTGATGAGTCTTTGAATCAGAACTCGCCCTGGGATCTCGGTCTGCGGCCCCGATTTTCATCAGGCCCGAATCTTAGTACGATAGTCGCAGTCGCACATCACTC
>oligos_0_GCTACATGTATACTGCGAGACAGAC_CGATAGTCGCAGTCGCACATCACTC_435
GCTACATGTATACTGCGAGACAGACGCAGTTCATCGCCTCCTCCTACCCCTATCCCTACAATAGTCGTTCGAACCCGCTACAACATCTACTACAGCACACGTTGCCAAAGTTTTAGCAACACAGACGCCACTCCAGTAACGATAGTCGCAGTCGCACATCACTC
>oligos_0_GCTACATGTATACTGCGAGACAGAC_CGATAGTCGCAGTCGCACATCACTC_436
GCTACATGTATACTGCGAGACAGACCAATATTGGTTTATTACGTTGAGACAATTTTTTGGGGGTCTCCGAGAGCCCGGTGACCCGGTAATCTCCCCAGCACAACGGCCTAGAACGATACATCCGGTAACACACCTGATACGATAGTCGCAGTCGCACATCACTC
>oligos_0_GCTACATGTATACTGCGAGACAGAC_CGATAGTCGCAGTCGCACATCACTC_437
GCTACATGTATACTGCGAGACAGACCGCATCCGGTCATTAGCCTACCGTCATAGGTCGACAACTCAATCTACGGCTACGGATAAGGTTCTTCCGCCACGAAACGAGCTGAGCGGATGGCCCCACGAGGTCTAACGTGTACGATAGTCGCAGTCGCACATCACTC
>oligos_0_GCTACATGTATACTGCGAGACAGAC_CGATAGTCGCAGTCGCACATCACTC_438
GCTACATGTATACTGCGAGACAGACGGTTCTTCGCATTTTAGACAGTCTTCTATTCGATTCCACCTTTTTATCACGGGACGCTATAGTCCGTTCAGCGCGCCAAGCACTATATTTATTTGAGGAGCTAACGTTAAAGTACGATAGTCGCAGTCGCACATCACTC
>oligos_0_GCTACATGTATACTGCGAGACAGAC_CGATAGTCGCAGTCGCACATCACTC_439
GCTACATGTATACTGCGAGACAGACCTTGGTCAATCTCATTCCGCACCACGACGCTGCCGAGCTGGCGATCCGTTGGAATGGTATCAGGTATAACTCCCTGTCCTGAATCGATTGGTAGCCGGTCGATGCAAGAGCCCGCGATAGTCGCAGTCGCACATCACTC
>oligos_0_GCTACATGTATACTGCGAGACAGAC_CGATAGTCGCAGTCGCACATCACTC_440
GCTACATGTATACTGCGAGACAGACGAGACACCTTCTGAAAGTATTGATTAGACCACGGATAGTTATCCGTAAACAGTTATCTTTCAGACCTGTACCACTGTAGCAAAGACCGATAGCATAAGCGACCATGTATTTGTACGATAGTCGCAGTCGCACATCACTC
>oligos_0_GCTACATGTATACTGCGAGACAGAC_CGATAGTCGCAGTCGCACATCACTC_441
GCTACATGTATACTGCGAGACAGACCCGCGAACGTCACTGAGTTATAAGGTCCAGGCAAGCTCGACCGCGGTACCGTCAATTAACCGGCCAGAAAAATGCAGGAACGAAAACTGCCTCAGGACGGCGGAATTTGGTAGGCGATAGTCGCAGTCGCACATCACTC
>oligos_0_GCTACATGTATACTGCGAGACAGAC_CGATAGTCGCAGTCGCACATCACTC_442
GCTACATGTATACTGCGAGACAGACGCAGAGGGGACCGGTGGACCGTACTCTATAAGCAGAAAGGCCAACGCAATCTGAGCCGAATGCATGGACTCACGAGGGCTGACTACCTATGACATGCCCTGGCGGGAAAGAACGCGATAGTCGCAGTCGCACATCACTC
>oligos_0_GCTACATGTATACTGCGAGACAGAC_CGATAGTCGCAGTCGCACATCACTC_443
GCTACATGTATACTGCGAGACAGACGTCCTGGGATGCTACCCTAGATGCTCATAACCGCCTGCAGCTCGCCTCGACTGACTTTCAGGCTGTGTCGGCAGGGTGATACCACTATTCTGGATACTTTGCGGGACGTAAGTACGATAGTCGCAGTCGCACATCACTC
>oligos_0_GCTACATGTATACTGCGAGACAGAC_CGATAGTCGCAGTCGCACATCACTC_444
GCTACATGTATACTGCGAGACAGACCGCAACTGAATAACAACTGCAGAAGTTGAACAGTACCTTCGGTGAAGACGGCGTGTACTAGCCTCAATTCAGCCAAGTGCCGGTCATTCCCAATCGGCCTCGAACAAGCCACAACGATAGTCGCAGTCGCACATCACTC
>oligos_0_GCTACATGTATACTGCGAGACAGAC_CGATAGTCGCAGTCGCACATCACTC_445
GCTACATGTATACTGCGAGACAGACGGTTGGAATACCCTACAAACCCATACTGAGCGACGACTCCAAAGTCGGCATGTAGAACGCTTCTCGCTATGGGATGCTGGGAAGATATCGGCATGGTGCTGTCCATCAGATCTACGATAGTCGCAGTCGCACATCACTC
>oligos_0_GCTACATGTATACTGCGAGACAGAC_CGATAGTCGCAGTCGCACATCACTC_446
GCTACATGTATACTGCGAGACAGACCTTAATTTCGGACCCCACGAGGAGAACATTAACACAACAATTGTAATTGAACAATCCTGGTTAATGTCAGCGCGAAGATTAATAGTTGTACCTTCGCGGAAACCTGCTCCCTTACGATAGTCGCAGTCGCACATCACTC
>oligos_0_GCTACATGTATACTGCGAGACAGAC_CGATAGTCGCAGTCGCACATCACTC_447
GCTACATGTATACTGCGAGACAGACGAGAGCGACGCAGCGAGGACCCAATGGGCGCTGACCACCAAGTGCACGCAAAGCACCGTCTACAGCTGTCGATCTCGTGCTGCGATACATTGTGCAGTTCGGCCCGCATCTTGGCGATAGTCGCAGTCGCACATCACTC
>oligos_0_GCTACATGTATACTGCGAGACAGAC_CGATAGTCGCAGTCGCACATCACTC_448
GCTACATGTATACTGCGAGACAGACCCGATGACTGAAGAGTGCGAGATGCCTTTGCACTTCCATTGCACGTCAGTCTATAACAACGTCGCATACCCTTACGTAACAAGCGGAGGCACGAGACTATGATTTTTTCCGTTACGATAGTCGCAGTCGCACATCACTC
>oligos_0_GCTACATGTATACTGCGAGACAGAC_CGATAGTCGCAGTCGCACATCACTC_449
GCTACATGTATACTGCGAGACAGACGCTCCGTGTGTGGAAGTTATGGGTCGTAGCCCGGGAGTGAATGTATGTCCGTTTGATCCGTATAGGAGACAACTCCCTTATGGGTGGGGTGTCTGGTGAGCAAGCGGGTGTCTACGATAGTCGCAGTCGCACATCACTC
>oligos_0_GCTACATGTATACTGCGAGACAGAC_CGATAGTCGCAGTCGCACATCACTC_450
GCTACATGTATACTGCGAGACAGACGTCCATCACATATAGGAACCCTTCCCGATGGGGCACTGCAGCGCACGTCTTGAAGACACGAGTAGTCATTCTACCAATTTGCACGGAACCGCGGCCTAAACAGGTAACATTCAACGATAGTCGCAGTCGCACATCACTC
>oligos_0_GCTACATGTATACTGCGAGACAGAC_CGATAGTCGCAGTCGCACATCACTC_451
GCTACATGTATACTGCGAGACAGACCGCCCTAAGAGCAAAGCGATTTATACGTGTACGTCCAATAGGTAAAGCAAGTGTATCCCATTAAAGAGGAGGGCCATCTCAGGCATTATCAGAAGCAACGTGAGAGTGTAACAACGATAGTCGCAGTCGCACATCACTC
>oligos_0_GCTACATGTATACTGCGAGACAGAC_CGATAGTCGCAGTCGCACATCACTC_452
GCTACATGTATACTGCGAGACAGACGGTTGAGGATTGCACTAAGCCTACAGGGTGAGCCCGTCGTAGTCATGACCGCCGATTAATCTAGACTATTGCTCAACCGTCGACCGATCGACCGACGCCGTCTGCCGATTAGTACGATAGTCGCAGTCGCACATCACTC
>oligos_0_GCTACATGTATACTGCGAGACAGAC_CGATAGTCGCAGTCGCACATCACTC_453
GCTACATGTATACTGCGAGACAGACCTTATGAGAGGCCCACATTGGGGGGAGCTGCGACGAAGATAGGATTAGGCAAGTAATCATTATTTAGTAAAAGAGGAAAGAGTAAAACTGTCGACAGTCCCGACTGCATTTCAACGATAGTCGCAGTCGCACATCACTC
>oligos_0_GCTACATGTATACTGCGAGACAGAC_CGATAGTCGCAGTCGCACATCACTC_454
GCTACATGTATACTGCGAGACAGACGAGCTTCCTTACGCCGGTCACACGGAGTGGACTGCTGGAAATACTGTATTGCTGGTTATCAGGGATACCGAGGGAAGAAATCGAGGCAACGCGTTTCATTCGCGTGCAAAGGCGCGATAGTCGCAGTCGCACATCACTC
>oligos_0_GCTACATGTATACTGCGAGACAGAC_CGATAGTCGCAGTCGCACATCACTC_455
GCTACATGTATACTGCGAGACAGACCCGAATTACCGGGATCGCTACGTTATGCTACTCCTCAGCCACGTCGATCTGCGTCTCTGTAGATCTTCCCTTCACATCAATAGTAGCTGCGAGACTAGTCGAGTCTTTCACTAACGATAGTCGCAGTCGCACATCACTC
>oligos_0_GCTACATGTATACTGCGAGACAGAC_CGATAGTCGCAGTCGCACATCACTC_456
GCTACATGTATACTGCGAGACAGACGCTCGTTCCATGAGTTGTTGTTCCGTAATCATAAGTTACGATATGGGATGTTAGTACCAGTCCTAGGTGTATGTTAGAAGGCTACACGGCCGCGGAAGGTCGCCAAGCGTAACGCGATAGTCGCAGTCGCACATCACTC
>oligos_0_GCTACATGTATACTGCGAGACAGAC_CGATAGTCGCAGTCGCACATCACTC_457
GCTACATGTATACTGCGAGACAGACGTCACCGGAATGTGACAGCAAGTCCTATAATGTCATCTACGAAGTAGGAGATAGTATTGGAGATCATCTCCTGAGGACAGCTCGGCGGTGTGGACTCCTCTGATTATCTATAGGCGATAGTCGCAGTCGCACATCACTC
>oligos_0_GCTACATGTATACTGCGAGACAGAC_CGATAGTCGCAGTCGCACATCACTC_458
GCTACATGTATACTGCGAGACAGACCGCCGGTGATCAGAGTGTAGGTCGTTCCGGTTACTTTCGCCGAAGCCGAAGTGCCAAGCTCCCCCTGATCAGCTTACCGGTTAAGCATTTTCTGACTGACAACGTTGACTCTAACGATAGTCGCAGTCGCACATCACTC
>oligos_0_GCTACATGTATACTGCGAGACAGAC_CGATAGTCGCAGTCGCACATCACTC_459
GCTACATGTATACTGCGAGACAGACGGTCAAAGGTGTCAATTGACGAGACTCGAGCGTTGTAATTTCAAGCTATAACGCTTCCGTCGAGGACTATCCTGTATGATTGACTGCAGCCAGGACAGTCGGATTGAACAATGGCGATAGTCGCAGTCGCACATCACTC
>oligos_0_GCTACATGTATACTGCGAGACAGAC_CGATAGTCGCAGTCGCACATCACTC_460
GCTACATGTATACTGCGAGACAGACCTTCGCGCGAGTACGACCCACTTGGAGAACTTGGCAGACGGTTGTCGCCAAACCCCTGAAGCTGCGGTACACACAATTCACCTTGACTAACAGCATCTGGGGTGATATATTAGGCGATAGTCGCAGTCGCACATCACTC
>oligos_0_GCTACATGTATACTGCGAGACAGAC_CGATAGTCGCAGTCGCACATCACTC_461
GCTACATGTATACTGCGAGACAGACGAGCAGGACCACAACATGCAGGGCCGTTATCAAGTTCCTTGCCTGAAGTGTCATAAACCGGGTTTTGAGTTGTGAATTAGTCATACTGGAGTCGTTAGGTTGATCGTTGTGCCGCGATAGTCGCAGTCGCACATCACTC
>oligos_0_GCTACATGTATACTGCGAGACAGAC_CGATAGTCGCAGTCGCACATCACTC_462
GCTACATGTATACTGCGAGACAGACCATACAGTAACGCTTCCCCGCGGGAATAGACGATCACTATCTCCTCGCCTCCACGATGAGCAGTAAGAGCCGCCGAAGTTGAAACACTGGTATATATGACTTTACTTATCCCCGCGATAGTCGCAGTCGCACATCACTC
>oligos_0_GCTACATGTATACTGCGAGACAGAC_CGATAGTCGCAGTCGCACATCACTC_463
GCTACATGTATACTGCGAGACAGACGCTATCATATTGAAATCGACTGCAACTACTTCGCATTCCGGGAACGTTGATATTTGGCCGTCCCTATCAGTTTTTAGGCGTTGAAATCTCACGGCTCACCACTAGTAGACGTAACGATAGTCGCAGTCGCACATCACTC
>oligos_0_GCTACATGTATACTGCGAGACAGAC_CGATAGTCGCAGTCGCACATCACTC_464
GCTACATGTATACTGCGAGACAGACGTCAGAGCCAATCGTAAGGCAGTATTTCTTCCGGGCCGCTTATGACAAGGACGACATGAGGAAACAATGCCAAGTACTCCCATAGGTTCCGGGATCTAATTGCGCCGGCGCCGGCGATAGTCGCAGTCGCACATCACTC
>oligos_0_GCTACATGTATACTGCGAGACAGAC_CGATAGTCGCAGTCGCACATCACTC_465
GCTACATGTATACTGCGAGACAGACCGCTAGCGCTCGGCTCAGGTCAACTATATGGTGTTCCGGCACGGACGGTGTTTTGCCCGTCACCTACCGCAATTGGGGCTTGTTTAACATCTCTACGCTTATTATGATAGAACGCGATAGTCGCAGTCGCACATCACTC
>oligos_0_GCTACATGTATACTGCGAGACAGAC_CGATAGTCGCAGTCGCACATCACTC_466
GCTACATGTATACTGCGAGACAGACGGTCTCTATAATCGTTAGCAGACGTATACTACGCCCCCGTGGTGAAACTACAATGTAAAAGTCTGGTTCGGCTTCGATACCCCTGTGTCGAGTTGTGACGTAAATCAAATTAGGCGATAGTCGCAGTCGCACATCACTC
>oligos_0_GCTACATGTATACTGCGAGACAGAC_CGATAGTCGCAGTCGCACATCACTC_467
GCTACATGTATACTGCGAGACAGACCTTCCACAAGCGCCTACATGGCGTAGCTTAAGTACCGTTGTATTGCCATTCCTTTACTCCGACTCCCGAGACCTAGAATTGATTCTCCTGAACGCGTCTAATTGCTGACCCCGGCGATAGTCGCAGTCGCACATCACTC
>oligos_0_GCTACATGTATACTGCGAGACAGAC_CGATAGTCGCAGTCGCACATCACTC_468
GCTACATGTATACTGCGAGACAGACGACGCACTCCGCCGCAGCGTTAATGAGATACGCTCCGATCGTCTTCTTTGGGGGCCCTCCCTACCTCCAAGCAACACGTGAGGGGAACTATAAAAACCTAGGCGGAGTCGAGTACGATAGTCGCAGTCGCACATCACTC
>oligos_0_GCTACATGTATACTGCGAGACAGAC_CGATAGTCGCAGTCGCACATCACTC_469
GCTACATGTATACTGCGAGACAGACCATAGCCGCACGTACTCCTTGCATTGGCAATCTGGAGGGCGGATAGGGCTCCTTCTATTATAGGGCTGGATCTCATCTGGGTTGGCCGATATGTACGACAACAGTGATTGAGAACGATAGTCGCAGTCGCACATCACTC
>oligos_0_GCTACATGTATACTGCGAGACAGAC_CGATAGTCGCAGTCGCACATCACTC_470
GCTACATGTATACTGCGAGACAGACGCTAAATCCACGTGGCTTTCGGACACTCTTTGGCTTTCGAGCCGTCGCCGTTCCTAAGTTACACTAGACGACACCGGGTGATCCTTTACTCAAAGACAGAGCTTGTCGTCGGGGCGATAGTCGCAGTCGCACATCACTC
>oligos_0_GCTACATGTATACTGCGAGACAGAC_CGATAGTCGCAGTCGCACATCACTC_471
GCTACATGTATACTGCGAGACAGACGTCGAAACATTATAAAGGATCTGCGGCACATAATACATCATATGTAAGACCTTTTGCGTACCTCTCGAAGGTTCAGAGAGTCATCTAAGCGTCCCACTGGTAACTTGTGTTACGCGATAGTCGCAGTCGCACATCACTC
>oligos_0_GCTACATGTATACTGCGAGACAGAC_CGATAGTCGCAGTCGCACATCACTC_472
GCTACATGTATACTGCGAGACAGACCGCTTTCCACTCCGACTGGTTCTAACATTTCCGGCAAACTGTGAAGTTATGCCGAACTGACCGAGCCATGTGAGGTACTTTACGTCCTATCAGAGATCGAGGTACCTTTAGTTACGATAGTCGCAGTCGCACATCACTC
>oligos_0_GCTACATGTATACTGCGAGACAGAC_CGATAGTCGCAGTCGCACATCACTC_473
GCTACATGTATACTGCGAGACAGACGGTAGTAGCAGTCGTCACACAGTAGTCCGTGACTTTCATCTGGCTATTCCGAATATACAGCTGCCTCATGAGGTTGTCGAGAAATCGCTCCGTCTGTCCACCCCCTGTGCTGTACGATAGTCGCAGTCGCACATCACTC
>oligos_0_GCTACATGTATACTGCGAGACAGAC_CGATAGTCGCAGTCGCACATCACTC_474
GCTACATGTATACTGCGAGACAGACCCCTCCATGAACGTCTTTAATGGTGGCTTCGCGCTGGACAGTCTAGAGTGTCTCCCTAGGTCCGTCACCTAGCTTGGTGAGTGCTCGACAGGTAGCAGCATACGCTCCCCTCAACGATAGTCGCAGTCGCACATCACTC
>oligos_0_GCTACATGTATACTGCGAGACAGAC_CGATAGTCGCAGTCGCACATCACTC_475
GCTACATGTATACTGCGAGACAGACGACGGCGGTAGGGCTCTCCTGTAAGTGGGTAACTCTCTCGCGACTAGTGGATGTTGGCCTACGCCTGGGGAAAGCGTAGACGCGCTCGCGAGTCATGTGGAGCGCAGCGAACTACGATAGTCGCAGTCGCACATCACTC
>oligos_0_GCTACATGTATACTGCGAGACAGAC_CGATAGTCGCAGTCGCACATCACTC_476
GCTACATGTATACTGCGAGACAGACCATCTGTCAGACAGCTCTCTTCCGCTGGCGCTCCGCTATAACCATGCAAATATGCACGTAGACATAGAATGACAGCAGCAGCCTGGTTTTCTAACACGCGATTGCTGACGGTTACGATAGTCGCAGTCGCACATCACTC
>oligos_0_GCTACATGTATACTGCGAGACAGAC_CGATAGTCGCAGTCGCACATCACTC_477
GCTACATGTATACTGCGAGACAGACGCTGGACCATCGTCTCATATGGATGAGGTTTGAATAGGGCGGCGACACGGTAAGTCAGCTCAGATAAGCTTCACGATTATCAACCGTCCTAAGTATGTCACGTTTGATTATTCGCGATAGTCGCAGTCGCACATCACTC
>oligos_0_GCTACATGTATACTGCGAGACAGAC_CGATAGTCGCAGTCGCACATCACTC_478
GCTACATGTATACTGCGAGACAGACGTCGTCTTGAAGCTTCCAGAGTTTGACACCTGGGTCCTTAGAGAAGGACCACGCGGGCGACTGGAGTATAAATTACCACCTCAAACTGTCGAAATCCTAAGGAAGCGGAAAGTACGATAGTCGCAGTCGCACATCACTC
>oligos_0_GCTACATGTATACTGCGAGACAGAC_CGATAGTCGCAGTCGCACATCACTC_479
GCTACATGTATACTGCGAGACAGACCGCGGCGTCCAGGACTGTATCGTAAGGCAAGTTAGCAATACTGAGCTACGTGCTATGCAGAATAGTTAGTAGTGCGTTGAATACGTCTGTTGGCCCGCGTCCGGTGAAAGGCCGCGATAGTCGCAGTCGCACATCACTC
>oligos_0_GCTACATGTATACTGCGAGACAGAC_CGATAGTCGCAGTCGCACATCACTC_480
GCTACATGTATACTGCGAGACAGACGGTACGACTAAACTTCGTCCATAGTAAAGAACCTCATCTACCGGTCATTAGTCAGGCCAAAAAACCACCTTCAAAGAACAGCGGCTTGGAGGCTTATATCGAAACGTGTCGTAACGATAGTCGCAGTCGCACATCACTC
>oligos_0_GCTACATGTATACTGCGAGACAGAC_CGATAGTCGCAGTCGCACATCACTC_481
GCTACATGTATACTGCGAGACAGACCCCTGATGATCTTCGCCGCCGCACTGCCAGCAATATATATTGAAAGGGGAATTGCACTCTGAGTAAATTCTGATTTTATATAAAGTCCCTTTTCTACATAAAAGGTCGGGTGTACGATAGTCGCAGTCGCACATCACTC
>oligos_0_GCTACATGTATACTGCGAGACAGAC_CGATAGTCGCAGTCGCACATCACTC_482
GCTACATGTATACTGCGAGACAGACGACTTTCTGGGAATTTTAGGACGCTGACCCGACAGTATTTCGCCCGGACCATCTTAATTTGTCTCGCGTTGTTACATACGCTAAAGGATTATGGACCAGTTCAGGCCAATAAGGCGATAGTCGCAGTCGCACATCACTC
>oligos_0_GCTACATGTATACTGCGAGACAGAC_CGATAGTCGCAGTCGCACATCACTC_483
GCTACATGTATACTGCGAGACAGACCATCATAACACGGTTAGTCAAAAGTGAGCCCACGGGCGCCGAACAAGATACTGCCGTCGTATGTTGTCGATGGTCGTACCTATCGATGTCTGAGGGTCTGTGAGATTGACGCCGCGATAGTCGCAGTCGCACATCACTC
>oligos_0_GCTACATGTATACTGCGAGACAGAC_CGATAGTCGCAGTCGCACATCACTC_484
GCTACATGTATACTGCGAGACAGACGCTGGGTTAGAAATACTTCCTCGAGGCGACAGGACACGGTCGAAACCCTAGGGGGAGGTTTTGGCCTAGCCGCAAACATCTGCAGTTCGGGTCGCCGATACTATGTAACACCCGCGATAGTCGCAGTCGCACATCACTC
>oligos_0_GCTACATGTATACTGCGAGACAGAC_CGATAGTCGCAGTCGCACATCACTC_485
GCTACATGTATACTGCGAGACAGACGTCTGTACTGCCTGGCATCATGTAACAAGGCGGTCTACTCGCACCGTTAATTTGTATGGTCTTCCATCCTGTACGTCACTCGCACAATAGTCCGATTCGACGAAACGATCGTAACGATAGTCGCAGTCGCACATCACTC
>oligos_0_GCTACATGTATACTGCGAGACAGAC_CGATAGTCGCAGTCGCACATCACTC_486
GCTACATGTATACTGCGAGACAGACCGCGCACCAGGAAGTACAAAGGATAGATGACATTGGAATCGATCATGGCGGCAAGGGACAGTACCATGCCACTTAAAGAGGTCTTTTATTGTGTCATCGACATGTTATGAGGGGCGATAGTCGCAGTCGCACATCACTC
>oligos_0_GCTACATGTATACTGCGAGACAGAC_CGATAGTCGCAGTCGCACATCACTC_487
GCTACATGTATACTGCGAGACAGACGGATAGCCCGACGCGTAGCTTAATGCCGGGGTTATTCCACTTCACTGCAGAGAAAGCTGCGCGCCGCGCAGTCTCCAAGCGTGATCAACGATACCGGCACAGGGTGTCGACATACGATAGTCGCAGTCGCACATCACTC
>oligos_0_GCTACATGTATACTGCGAGACAGAC_CGATAGTCGCAGTCGCACATCACTC_488
GCTACATGTATACTGCGAGACAGACCCCGTGTGCAGTGTGCTCGGCAAGTTGTCCTGTGTCGGCAGACCCTGAGACCCTTCATGTTCCAAGTAAAACACGAGGAGGTTCGGTCCTCTCGCGCCCTCTGTATGGGTAGAACGATAGTCGCAGTCGCACATCACTC
>oligos_0_GCTACATGTATACTGCGAGACAGAC_CGATAGTCGCAGTCGCACATCACTC_489
GCTACATGTATACTGCGAGACAGACGACTAGGGTGCCGGGAGCAGGTCGCACAGGCGTAGCAACATCAATGCGAGTATGGCAAAATGTAACTACGTTCATGGCGGACCACCATAAAAGGCCGAGTCTTCTGAACGATCGCGATAGTCGCAGTCGCACATCACTC
>oligos_0_GCTACATGTATACTGCGAGACAGAC_CGATAGTCGCAGTCGCACATCACTC_490
GCTACATGTATACTGCGAGACAGACCATTGTGTAGGGTCGCGGATTTTCAACGGAGAGAGTGGGAGTCGCGATATGGTACCACGCAGGTTGGGACTACCCACCGTCCTGCCGACATGACGATAAACAGGTGAAACGGGGCGATAGTCGCAGTCGCACATCACTC
>oligos_0_GCTACATGTATACTGCGAGACAGAC_CGATAGTCGCAGTCGCACATCACTC_491
GCTACATGTATACTGCGAGACAGACGCTGCTAGCTCTACGTTAATGTTTGGTTCGCCACCAGGGGTCGCACCTATTCGCGACAAGCCGAAACGCGTTAGCGACGCTCGTAACCGGCCACACGATAAGAACATACTCGGGCGATAGTCGCAGTCGCACATCACTC
>oligos_0_GCTACATGTATACTGCGAGACAGAC_CGATAGTCGCAGTCGCACATCACTC_492
GCTACATGTATACTGCGAGACAGACGTCTCTGCCGACAGCCAACCCAGAATGCAGCCCACTCCGCAGTTGGTCCCTAAGCATGATAATTCGTGCGCAGATTCCTGGCTGTAACTAACCCGCCCCGGGAGGGCTGGGCGGCGATAGTCGCAGTCGCACATCACTC
>oligos_0_GCTACATGTATACTGCGAGACAGAC_CGATAGTCGCAGTCGCACATCACTC_493
GCTACATGTATACTGCGAGACAGACCTAGATACGGTGAAGTATTACGCTGCTTGCCCCAGAACTTCGCTAGCCTGGTAATACTGTTATAGAACACAGGCCTTATCCGTACTGCCAACAGATCTGCCGTCAGGCCGGAAACGATAGTCGCAGTCGCACATCACTC
>oligos_0_GCTACATGTATACTGCGAGACAGAC_CGATAGTCGCAGTCGCACATCACTC_494
GCTACATGTATACTGCGAGACAGACGGATTTGTAAAGCAAAAGACCTGCTGTTAAGAGTCAAGTACGGTTATCCCCATGCCCGACTGGAGAATCCGGCACGATCTGGGATTTCTATGACTTCTATCGATGCAGAAACAACGATAGTCGCAGTCGCACATCACTC
>oligos_0_GCTACATGTATACTGCGAGACAGAC_CGATAGTCGCAGTCGCACATCACTC_495
GCTACATGTATACTGCGAGACAGACCCCGATATAGAAGATCCAGCAATCTGGGAACGAGACCGATGATGGCGTTACTTAATCACGGCCTGCAAACTCTACGGTGCGACCATGACTACGTAAGCGATCCGGAGGGAGATACGATAGTCGCAGTCGCACATCACTC
>oligos_0_GCTACATGTATACTGCGAGACAGAC_CGATAGTCGCAGTCGCACATCACTC_496
GCTACATGTATACTGCGAGACAGACGACCGGTACGTCCGAAGGATGAAATTTCCCAAGACGGTGACATCACGGTTAGAGCCGTTAGGCGAGTTCTTTTAATCCGCTTAACCTACCGAGAGCAGGACAAGATATATACAACGATAGTCGCAGTCGCACATCACTC
>oligos_0_GCTACATGTATACTGCGAGACAGAC_CGATAGTCGCAGTCGCACATCACTC_497
GCTACATGTATACTGCGAGACAGACCATTCGCGGGTTACGCCCTGAAACCGATGTGAGACGATTCTCCAGGGGTTCTCACTGTCCTTTTTCTGTCCGGAAGCACCTAACCGGAGCGCTACATCCTTGAACTCTGACGGGCGATAGTCGCAGTCGCACATCACTC
>oligos_0_GCTACATGTATACTGCGAGACAGAC_CGATAGTCGCAGTCGCACATCACTC_498
GCTACATGTATACTGCGAGACAGACGCTTACTTATTTCATCGCTATGTCATCAATGCTGAAGAATCAGTCTATCTGCGGCTACGAGTACTGCAAGTCTCCGAGAGTTTATTCTATAGCGAAAGCTTCCCGATTGCGTTACGATAGTCGCAGTCGCACATCACTC
>oligos_0_GCTACATGTATACTGCGAGACAGAC_CGATAGTCGCAGTCGCACATCACTC_499
GCTACATGTATACTGCGAGACAGACGTGAATTCTTTCCCACAGCTACGCTAGTGATTGAAGTGAGCCGACAGACATGCTACGGATCAACTGTTCCCGAACAGGGCGACGATACCCGGTACGTGCGGCTGGCTTTCCCCGCGATAGTCGCAGTCGCACATCACTC
>oligos_0_GCTACATGTATACTGCGAGACAGAC_CGATAGTCGCAGTCGCACATCACTC_500
GCTACATGTATACTGCGAGACAGACCTAGTACTGATTGGCAGGAGCGACATTCGACGCTACTTACCTGCACCCACATTCGAAAGGCCGCTTGGATAGGGATACCATGCCATTGAGCGCTGAGTGCTCAACATAGCAGTACGATAGTCGCAGTCGCACATCACTC
>oligos_0_GCTACATGTATACTGCGAGACAGAC_CGATAGTCGCAGTCGCACATCACTC_501
GCTACATGTATACTGCGAGACAGACGGAGGCCCCGCTGCGATCGTAGTACCAAACTAGGTCTTCGACATTGCGCAACTCGATTGATCCCATAAACTAGGGCCCAGATCGTCAGAGTGCCAGGCAGACGGGCGGCCAAGGCGATAGTCGCAGTCGCACATCACTC
>oligos_0_GCTACATGTATACTGCGAGACAGAC_CGATAGTCGCAGTCGCACATCACTC_502
GCTACATGTATACTGCGAGACAGACCCCAGTGACAACTCTTCACAAAGCCAATGAGCCGTGTGTATCAGTCGCTCCCTCACGTTCAGTACGCGTACAAAGCTTGTTCCACCAGCGCAGGAAGCCGCCACAGACTGTGAACGATAGTCGCAGTCGCACATCACTC
>oligos_0_GCTACATGTATACTGCGAGACAGAC_CGATAGTCGCAGTCGCACATCACTC_503
GCTACATGTATACTGCGAGACAGACGACCCTACACACATACATTAGGTGAATAAGGACTTATCTATGCCTAGGTTTCCGTTCTTTCAAACTACCGTTGGAGCCACGGACTAGCTGCGCCATGATCACATCCCTGCACAACGATAGTCGCAGTCGCACATCACTC
>oligos_0_GCTACATGTATACTGCGAGACAGAC_CGATAGTCGCAGTCGCACATCACTC_504
GCTACATGTATACTGCGAGACAGACCATGAACGTGAATCCACCTGGGTGCAGCTACCCGACCTCAAGGTGGCTCACTAATACGCAGAGTTGCGAGCTTTGTTACGGCGACTATGTTGGACTGTAGCGAACTACGGTTCGCGATAGTCGCAGTCGCACATCACTC
>oligos_0_GCTACATGTATACTGCGAGACAGAC_CGATAGTCGCAGTCGCACATCACTC_505
GCTACATGTATACTGCGAGACAGACGCTTTAAGCGGCATGGGGGATGTCGGCGCACCTTTTATTGATGCTTGTTTGCAAGGATTTGTGTAGGCGGGACTTTGATAGACCGTCCTGGAGATTTAAACACATGGGGATGAACGATAGTCGCAGTCGCACATCACTC
>oligos_0_GCTACATGTATACTGCGAGACAGAC_CGATAGTCGCAGTCGCACATCACTC_506
GCTACATGTATACTGCGAGACAGACGTGATGATGTCACATACTTCAAGCATAAAGTTGTCTTACCGTTCGCGAAGACGGAAATAATGTATTGAAGGTGCTTGTCGGTCGGTTTCTAGCTCTAGTATGTGTGTGCTGGGGCGATAGTCGCAGTCGCACATCACTC
>oligos_0_GCTACATGTATACTGCGAGACAGAC_CGATAGTCGCAGTCGCACATCACTC_507
GCTACATGTATACTGCGAGACAGACCTATGGGCAACACTTTGCCCAATCGAACAGGATTTGTTACGGGCCGTTCGGTCGAAGCTTTGGTTTCAGGTTGGGCGAAGGAGAGAATCCTTGCCGATTTAATAGCCGTTATCGCGATAGTCGCAGTCGCACATCACTC
>oligos_0_GCTACATGTATACTGCGAGACAGAC_CGATAGTCGCAGTCGCACATCACTC_508
GCTACATGTATACTGCGAGACAGACGGAGCCTCTGAACCAGTTTTGGTCAATGAGCGTAGCAAAATGTGTGTTGTTGGATTGGACAACTACGGCAAGTCGTTGTCGAATTACTATTATCCAGTGGGCACTCCTTGCTAACGATAGTCGCAGTCGCACATCACTC
>oligos_0_GCTACATGTATACTGCGAGACAGAC_CGATAGTCGCAGTCGCACATCACTC_509
GCTACATGTATACTGCGAGACAGACCCCACGCCAAAATGCCTACGTTGACATGAGCCCCATCGTCGGAAGAGAGGCAATTGCAAAAGTACAATAAGCGGTATAGATAATCCCGAAATCATGCTCCGTTCAATGAAGGCGCGATAGTCGCAGTCGCACATCACTC
>oligos_0_GCTACATGTATACTGCGAGACAGAC_CGATAGTCGCAGTCGCACATCACTC_510
GCTACATGTATACTGCGAGACAGACGACAACTACGCGGCAGTTTTATGTCCTGCAAAGTAACCGTAGACGGTGGTATGAATTACATCATGAAGAGTCCTTAACCTCTACAAAGATTTATTCACACCAGACACCAAGCGGCGATAGTCGCAGTCGCACATCACTC
>oligos_0_GCTACATGTATACTGCGAGACAGAC_CGATAGTCGCAGTCGCACATCACTC_511
GCTACATGTATACTGCGAGACAGACCATGTCGTCATCCTTATGGATTTTCAGATCTTGACTGAATTGGCTACTGGTTTGCGCCGGGCTCCTTCAGAGCATTTCCAAAACCACTCCCCGTCATAACTCGGGACCTTCCGGCGATAGTCGCAGTCGCACATCACTC
>oligos_0_GCTACATGTATACTGCGAGACAGAC_CGATAGTCGCAGTCGCACATCACTC_512
GCTACATGTATACTGCGAGACAGACCGGCACGAAAAAGTCTGTCTGAAATACACGACGAAGCGATTCCGTTGCACCAACAACACTGATACTATAAGCTAGAACAATTCTTTTAGAAACTGAGTCGTGTTCAAGCCACAACGATAGTCGCAGTCGCACATCACTC
>oligos_0_GCTACATGTATACTGCGAGACAGAC_CGATAGTCGCAGTCGCACATCACTC_513
GCTACATGTATACTGCGAGACAGACGTGCGATCTACGACATAATCCTACATTACCAGACAAGCTTAGTCTTTAGCCTATGCCTAACCCTGGGAGCGGAAGTTGACCCCAGATTATCTCAAGCTTGTCATTACCCTAGAACGATAGTCGCAGTCGCACATCACTC
>oligos_0_GCTACATGTATACTGCGAGACAGAC_CGATAGTCGCAGTCGCACATCACTC_514
GCTACATGTATACTGCGAGACAGACCTATCTCTGGAAGACAAACTACAAGGTGATCCCTTCGACAATTCAGCGACGAGCGAACAAGGTGGCATGAGCTGAGCACGGTCGCCTCTAGTTTTATTTCATAGAAGTACAGAACGATAGTCGCAGTCGCACATCACTC
>oligos_0_GCTACATGTATACTGCGAGACAGAC_CGATAGTCGCAGTCGCACATCACTC_515
GCTACATGTATACTGCGAGACAGACGGAATCCCCAACCATAGCATAGTACACCAAAGTTTCGGGCGGACAGATTACAAGCAAAGTGTAACAACTACGGAACAGGTACTTGGCCCCCGTGTGTGTGCACTTCCCATTAGGCGATAGTCGCAGTCGCACATCACTC
>oligos_0_GCTACATGTATACTGCGAGACAGAC_CGATAGTCGCAGTCGCACATCACTC_516
GCTACATGTATACTGCGAGACAGACCCCACATTACCGTGCCCATCCATAGATACGGATTCAGCATCGCAGCTAAGGTTGTCAAAACTCATTCGGTATGATTATAAGCTGTGTTGTAGGACGTAAGTCGATACCCCTTCGCGATAGTCGCAGTCGCACATCACTC
>oligos_0_GCTACATGTATACTGCGAGACAGAC_CGATAGTCGCAGTCGCACATCACTC_517
GCTACATGTATACTGCGAGACAGACGACATAACTCTGTGGCCCGCGCACCTTCGGCAAAGCGAAACCATAGTGCCGCGTTGGATAGTTGGTATTACAAATTGTCTTTAGAAGGTTATGAGGGACTTAGGCCGCTCTACGCGATAGTCGCAGTCGCACATCACTC
>oligos_0_GCTACATGTATACTGCGAGACAGAC_CGATAGTCGCAGTCGCACATCACTC_518
GCTACATGTATACTGCGAGACAGACCAACGCTATCCAACCAGTATGAGTATGCGCTGTTACGGGCGCGTAGATTGTTACCACGAGCCATAGAGCGGCAACCTGAAGCTTTCCCTGTGGATACCTTAGGGAGGCCTCGGGCGATAGTCGCAGTCGCACATCACTC
>oligos_0_GCTACATGTATACTGCGAGACAGAC_CGATAGTCGCAGTCGCACATCACTC_519
GCTACATGTATACTGCGAGACAGACCGGCTACCCGGGAAACTACACCACTCCAATCAGCATGTCCGTCAAGGTATCATCAGCGTCCATTTCTGGGCGGCTACTCCAGGGCGGTTGAGTTTTCCTCCCAATGAAACTACGCGATAGTCGCAGTCGCACATCACTC
>oligos_0_GCTACATGTATACTGCGAGACAGAC_CGATAGTCGCAGTCGCACATCACTC_520
GCTACATGTATACTGCGAGACAGACGTGCCCTGGTCGTCACAGAATTAACTACCCTACTGTATCAGACAGCGCAAGGTAAAAACAGCGTTCTTACCTAGAGCGACACTTAATCGTCGAGTGAGTTGTATACTTACTGAACGATAGTCGCAGTCGCACATCACTC
>oligos_0_GCTACATGTATACTGCGAGACAGAC_CGATAGTCGCAGTCGCACATCACTC_521
GCTACATGTATACTGCGAGACAGACCTACTTTTATATCAAGGATCGTATGGTCGTAAGTGCGACGACGCCTGGGCCCCGTAGCTAATTATTCAAGGGGTTAACCATCCAACCCAGATTGAATAACTACCGATACTCGGGCGATAGTCGCAGTCGCACATCACTC
>oligos_0_GCTACATGTATACTGCGAGACAGAC_CGATAGTCGCAGTCGCACATCACTC_522
GCTACATGTATACTGCGAGACAGACGGAAAAGTTCGGCTATCTTTTTGCCCGGTAGTGAGTTCAAACAAAAAAGCATATTCCCTCTTGTACGTTAACCCCCTACGTATGGCGCACCATTACTGTGTTCTACGGGCGTTACGATAGTCGCAGTCGCACATCACTC
>oligos_0_GCTACATGTATACTGCGAGACAGAC_CGATAGTCGCAGTCGCACATCACTC_523
GCTACATGTATACTGCGAGACAGACCCCCAGACGCAGCACAGCAGTTTGAGCGCCCGTCCGCTTGTTGGCACTCCGCACTCCGTAATTGCGGTTGACTTTAGATGGTTGTTCACTAGTGGAGACTTAAGGACTATTCAACGATAGTCGCAGTCGCACATCACTC
>oligos_0_GCTACATGTATACTGCGAGACAGAC_CGATAGTCGCAGTCGCACATCACTC_524
GCTACATGTATACTGCGAGACAGACGCAAGGAACGCGAGTCATACTGGGAATTGAAACTACCTCTCACATAGGGCATCGTTCCACTCTTTAGGTCTCGTAATCGAAGCACAACCCGACGTTTAGCGTGAGGGTAAGGCGCGATAGTCGCAGTCGCACATCACTC
>oligos_0_GCTACATGTATACTGCGAGACAGAC_CGATAGTCGCAGTCGCACATCACTC_525
GCTACATGTATACTGCGAGACAGACCAACCAACCCATGGGAGCCCATTTTTCAATCCGGGGTTGTAATGAATTGTGATCCTCCGGCGCCATGAGAGGAGCGCTGACACTAGGAGACTCGCCTGGGCATCGGAAGTCGGGCGATAGTCGCAGTCGCACATCACTC
>oligos_0_GCTACATGTATACTGCGAGACAGAC_CGATAGTCGCAGTCGCACATCACTC_526
GCTACATGTATACTGCGAGACAGACCGGAGGGATTTATCGCGAACTCACGTCCGCATCTGCCATTGGAAAATTTCGTGCCTGGCCAATCTTGGCCCAGGCAACCTAAACGCCTCCCCACGCGGAACGACAGGACCATCGCGATAGTCGCAGTCGCACATCACTC
>oligos_0_GCTACATGTATACTGCGAGACAGAC_CGATAGTCGCAGTCGCACATCACTC_527
GCTACATGTATACTGCGAGACAGACGTGTTCCGATTAGCAATTATTATATAACACAAGGGACAGGTCTCAGCGATGGACAAACGACAGGCACCAATACCCTAACGTGGAGATAAGGCTCAGGGAGGGGGCGTTTGAACGCGATAGTCGCAGTCGCACATCACTC
>oligos_0_GCTACATGTATACTGCGAGACAGAC_CGATAGTCGCAGTCGCACATCACTC_528
GCTACATGTATACTGCGAGACAGACCTACAGTAGAGTTTAGCATTTCAAATTGTATTTTTATAGGCCATTCCGGGGTCGTGCGGAGCGGCTATCTCGACTTTTGATTGGTGGTACACGGATCAGTGCGGGGTGTCCGGGCGATAGTCGCAGTCGCACATCACTC
>oligos_0_GCTACATGTATACTGCGAGACAGAC_CGATAGTCGCAGTCGCACATCACTC_529
GCTACATGTATACTGCGAGACAGACGGACCGCCCGACAGCAACATCGCTTTAAGTCCTCGCAGCGTTCCGGGACTGTCCTTGTCTCATATGAGCTGCCAACGCCTAACTAATCGGCAGTGCTCGAAAATCAGATCTCTACGATAGTCGCAGTCGCACATCACTC
>oligos_0_GCTACATGTATACTGCGAGACAGAC_CGATAGTCGCAGTCGCACATCACTC_530
GCTACATGTATACTGCGAGACAGACCCCCTTTTAACAGACTTAATGCTTTGGGTCTGCGGATATTTAGTCTTAGAGCTACCGGAGAACAAAAGTCCACACCTACAAACAATCCCAGTCACGTGAACGTTTTTCCCACAACGATAGTCGCAGTCGCACATCACTC
>oligos_0_GCTACATGTATACTGCGAGACAGAC_CGATAGTCGCAGTCGCACATCACTC_531
GCTACATGTATACTGCGAGACAGACGCAACTTCAGCTTTCAGCACTCTTGCAACCGGCAATTTAGGCACTGCACATGACTCGTCTAGACTTAGGTAATGAGTGTATGATGTCTACATACTTTCCGCGACAGGCAAAGTACGATAGTCGCAGTCGCACATCACTC
>oligos_0_GCTACATGTATACTGCGAGACAGAC_CGATAGTCGCAGTCGCACATCACTC_532
GCTACATGTATACTGCGAGACAGACCAAAAACAGTCGTAATAGCGTAGCGCAAGTCGTAGGTCAACTTAACTGGCTGTTGACCTAATTGCTGGCCTTATCGATCCACATGAGCAGCTCTGCCCTGTTGTATACGAGTAACGATAGTCGCAGTCGCACATCACTC
>oligos_0_GCTACATGTATACTGCGAGACAGAC_CGATAGTCGCAGTCGCACATCACTC_533
GCTACATGTATACTGCGAGACAGACCGGACTCCGGCTCACGCTAGAGCATATCTCCTCCGCTGACTGGTAGGCGCTGACGGACCGGCGGCCTCCGCCGGGGGTTTCATTCCCTACTCTTTCAAATTACGTCCAGGCAAACGATAGTCGCAGTCGCACATCACTC
>oligos_0_GCTACATGTATACTGCGAGACAGAC_CGATAGTCGCAGTCGCACATCACTC_534
GCTACATGTATACTGCGAGACAGACGTGTAAGACTCAAGGTGTTCAAATTTTAGCATTCAGAGCCGAAGGCCGTCTCGAAGAGGTCAAACGGGACAATGAACTATTGTCGTTGTAGTTGGTCGTCAAAGTAGATTTTCGCGATAGTCGCAGTCGCACATCACTC
>oligos_0_GCTACATGTATACTGCGAGACAGAC_CGATAGTCGCAGTCGCACATCACTC_535
GCTACATGTATACTGCGAGACAGACCTAACAAGATACAGCCGGCGCTCGACAATCTTTCGGTTAATTCGACGTGAGTCGGTCCAATACTCTGAGTTCGCACGAGAGAGCTGAACTCCAAGCCAGTATCGCCCAACAACGCGATAGTCGCAGTCGCACATCACTC
>oligos_0_GCTACATGTATACTGCGAGACAGAC_CGATAGTCGCAGTCGCACATCACTC_536
GCTACATGTATACTGCGAGACAGACGGACGTCGTATTCTTGTGGTGGGATGAGAGTCACAGGGTTCCAGGCCAAGCTGTGTGTATCTGCTGAGTCGCCAGAGCCACTCTGAACTAGGGCCTTGAAACCCACTACTTCTACGATAGTCGCAGTCGCACATCACTC
>oligos_0_GCTACATGTATACTGCGAGACAGAC_CGATAGTCGCAGTCGCACATCACTC_537
GCTACATGTATACTGCGAGACAGACCCGGGTGTCACGGACTGTATCTTCGGCGTTTGTACACGGGAAGCCGTCGTAGCACTCGACGGTGCCGCCGATGACGCCATAGTAGATCCGGATGAACGTTCAGGTTCCGTAACGCGATAGTCGCAGTCGCACATCACTC
>oligos_0_GCTACATGTATACTGCGAGACAGAC_CGATAGTCGCAGTCGCACATCACTC_538
GCTACATGTATACTGCGAGACAGACGCACACAACGTTGCAAATACCCATGCATGTAGTTAGCAGGACGATGACACTAGCGCAGACACCTAGTCTCCTTCGGTGTTTTTACCGATCATCGCCGCGCGCCCTATACACTAACGATAGTCGCAGTCGCACATCACTC
>oligos_0_GCTACATGTATACTGCGAGACAGAC_CGATAGTCGCAGTCGCACATCACTC_539
GCTACATGTATACTGCGAGACAGACCAAATCGCTGTGCCGGATGTAAACAAATACGTCCTTGACGGGTTCACGGCAAAAAGCTAGTTAGCAAAGGCCCGGAACGCTGTCACATGCCGGACGAATAGAAGTCCCGATACGCGATAGTCGCAGTCGCACATCACTC
>oligos_0_GCTACATGTATACTGCGAGACAGAC_CGATAGTCGCAGTCGCACATCACTC_540
GCTACATGTATACTGCGAGACAGACCGGGTGGATGGTAGGGGTAACGCCAACGTCCTGCTGTGATGAATCTCTACCTTTAGCGGTTGAGACGCGGTGACAAATGTGGGCTAGAGAGCAAACGCGTTTATACTACACCCGCGATAGTCGCAGTCGCACATCACTC
>oligos_0_GCTACATGTATACTGCGAGACAGAC_CGATAGTCGCAGTCGCACATCACTC_541
GCTACATGTATACTGCGAGACAGACGTGGCGCGTTAGAAAAGAACAATCTACCGTAACGCTGTACGCGCCTTTCGATCCACGAGTGCTATCGTAGGTCACAAGTTGTCATGTACTGAGTTCTGAAGCCCGAAACCTCAACGATAGTCGCAGTCGCACATCACTC
>oligos_0_GCTACATGTATACTGCGAGACAGAC_CGATAGTCGCAGTCGCACATCACTC_542
GCTACATGTATACTGCGAGACAGACCTAAGCTAGTTCGGAGACTATGACCAAGTTGGTCGAGCGAACTGCATCGGGGGTACCTCCGAGTTGGCGGAGGCACATCTTGTCCTTGGTGTATAGGTGGCGATCTCTTGTACGCGATAGTCGCAGTCGCACATCACTC
>oligos_0_GCTACATGTATACTGCGAGACAGAC_CGATAGTCGCAGTCGCACATCACTC_543
GCTACATGTATACTGCGAGACAGACGAGTGGAGCAGCGCAACATTTGGCTCTCATCGGGACCTTATTAGTCCCTAGAGGGAGAACGCTTGGTGAGCCGGAAAGAGAGGATTCCGCAGCCGGCGATGGCATAAATACAAACGATAGTCGCAGTCGCACATCACTC
>oligos_0_GCTACATGTATACTGCGAGACAGAC_CGATAGTCGCAGTCGCACATCACTC_544
GCTACATGTATACTGCGAGACAGACCCGGCGGAAGTATTGCCTATCTACTAGACATGTCATGGATTCGGCAGTCTATGTTCCTCCAGCCTACCATGTTGCTGAGAAGTGGTTCGCTGCGGACCCCCAACTGCTTAGGCGCGATAGTCGCAGTCGCACATCACTC
>oligos_0_GCTACATGTATACTGCGAGACAGAC_CGATAGTCGCAGTCGCACATCACTC_545
GCTACATGTATACTGCGAGACAGACGCACTATCAAGGGGGATGTGCATCGTCTCTACACGAGTTCCCAAGCTGTGTAGTCGTTGCAGAGGCCGAAGTTCCCGGAGGGTCAAACTAAATGGTAACTTCAGAGGCGATACGCGATAGTCGCAGTCGCACATCACTC
>oligos_0_GCTACATGTATACTGCGAGACAGAC_CGATAGTCGCAGTCGCACATCACTC_546
GCTACATGTATACTGCGAGACAGACCAAGCCAGGGCTCACGTCTAAAGGATTCCTGGACTCAGTTAGGATTCTCCCATTACCGATAGCTCACTAATGCCTAAAGTGATACTAGAAGTGCTTTCCCCTAAAGTGAATGTACGATAGTCGCAGTCGCACATCACTC
>oligos_0_GCTACATGTATACTGCGAGACAGAC_CGATAGTCGCAGTCGCACATCACTC_547
GCTACATGTATACTGCGAGACAGACCGGGATCCGCCGATACCGTTAGGTAATCCGTACCTATTTATTGGGATTGTGCTTAGCGCGATAGGGATAAACTGGAGCTTATTGCAATTGGAGGCATAATGAACTGGTGAGTAACGATAGTCGCAGTCGCACATCACTC
>oligos_0_GCTACATGTATACTGCGAGACAGAC_CGATAGTCGCAGTCGCACATCACTC_548
GCTACATGTATACTGCGAGACAGACGTGGCATATGCGCTTTACTCACTGTGTCATCTCAACCATCGTAACACGCAAACTCACTCATCAAACCAAGCAATTGCTGGGGATGGCCCGGTAGAGCCCTTCACCTATAATCAACGATAGTCGCAGTCGCACATCACTC
>oligos_0_GCTACATGTATACTGCGAGACAGAC_CGATAGTCGCAGTCGCACATCACTC_549
GCTACATGTATACTGCGAGACAGACCTTTTCGAAGAAGCATAAGTGGTCAAGAGTATTGGCCCCGCGACGACTCATCAATACACTCAGCCTTTGACTCGAAATACCTGCCGGTGAAGTTGCGTACCTTAGGCCTGCATACGATAGTCGCAGTCGCACATCACTC
>oligos_0_GCTACATGTATACTGCGAGACAGAC_CGATAGTCGCAGTCGCACATCACTC_550
GCTACATGTATACTGCGAGACAGACGAGTCTTAATACGATGGTAACGCGCTTAATCTCCTCGACGTTCCAGGATGGTTCTCTTTCTGATAGCTGGTGTCCATGACCGGGACCGGTACCAGAGATTTGGAAGACCCATCGCGATAGTCGCAGTCGCACATCACTC
>oligos_0_GCTACATGTATACTGCGAGACAGAC_CGATAGTCGCAGTCGCACATCACTC_551
GCTACATGTATACTGCGAGACAGACCCGTAACGGATCAGTGTACTGGGTCTGGATTACTATTACTAAACCTCATTGATTAACACATGCGAGTAGAATTTTTTCTCCTCCGGACTTAGGGGGAGGAGTAGTACTGAGCCGCGATAGTCGCAGTCGCACATCACTC
>oligos_0_GCTACATGTATACTGCGAGACAGAC_CGATAGTCGCAGTCGCACATCACTC_552
GCTACATGTATACTGCGAGACAGACGCATCAGTCGTACCTCCCGACAACTCAGAACGGGGCCTAGGGAGGCTAATCGGGAATTCTGTAGATGAAGTCACTTCCAGCGATTCCCCATCGATATAGTGCTCAGTCCTATGGCGATAGTCGCAGTCGCACATCACTC
>oligos_0_GCTACATGTATACTGCGAGACAGAC_CGATAGTCGCAGTCGCACATCACTC_553
GCTACATGTATACTGCGAGACAGACCAAGGATTTGGAGCTTCTAGTATAGGCGATTAACCACACATGCGTCAGGGCATCCGATTACGCAGTCCCGCCTATGCACGCCAGGAAGCGCGGACTAGGCTCTCACCGAACGCGCGATAGTCGCAGTCGCACATCACTC
>oligos_0_GCTACATGTATACTGCGAGACAGAC_CGATAGTCGCAGTCGCACATCACTC_554
GCTACATGTATACTGCGAGACAGACCGGTCCGATCTATGTCTGTCGGGATCAGTTATTTGCAATACAGCGGTCTTTTCAGACCTATCCAGGGAAAAGGCTGAAGTACAGTATCCCTTCTATGTCATGACCTAACGATCGCGATAGTCGCAGTCGCACATCACTC
>oligos_0_GCTACATGTATACTGCGAGACAGAC_CGATAGTCGCAGTCGCACATCACTC_555
GCTACATGTATACTGCGAGACAGACGTGGGCACCAGGCAATCTAAAGTCGGTGACCCGTATGTGGGTAAAATGGATACGTGGAATTGGCGAACGCAGGAGCTTCTTCGTCCGTTGAGTTAATTCTACTATACCGCTCAACGATAGTCGCAGTCGCACATCACTC
>oligos_0_GCTACATGTATACTGCGAGACAGAC_CGATAGTCGCAGTCGCACATCACTC_556
GCTACATGTATACTGCGAGACAGACCTTTACAAGTTACAATTATCCGGCCCGATGTTCCAGACACAGTATGCATAGGTTTACGGCGGCATTGCCGGACTCACCTCAATTAGGTTTATGGCAAGCGAAGCTTGGTAGTTACGATAGTCGCAGTCGCACATCACTC
>oligos_0_GCTACATGTATACTGCGAGACAGAC_CGATAGTCGCAGTCGCACATCACTC_557
GCTACATGTATACTGCGAGACAGACGAGGACAGGGTCTTGTTAAAGGATCATTTGGATCTGAGGGCCTGCTTCAAAGGCTAACGGGCGGCGCAGTATACCTCGCGTTAATGTAACCCTATGGGGTTTAATCCAAGCTAACGATAGTCGCAGTCGCACATCACTC
>oligos_0_GCTACATGTATACTGCGAGACAGAC_CGATAGTCGCAGTCGCACATCACTC_558
GCTACATGTATACTGCGAGACAGACCCGTTCGATAGACCCACTCGAGGTCCCAGAAAACTAATCGTGGTCTTGGCGGCGAGATTACTTGAGCTATGCCTGCGTTTAACCAATTTATTACGCGCATCGGCCTTGCGAGTACGATAGTCGCAGTCGCACATCACTC
>oligos_0_GCTACATGTATACTGCGAGACAGAC_CGATAGTCGCAGTCGCACATCACTC_559
GCTACATGTATACTGCGAGACAGACGCATGCCGATCGCAAAGTTCTTTACCAGGTGACCGTAATACTTGCCGCCGAGCGCTTTCCGATTGAAAGCCGCTAGAGGTAAGCACTACTGGACAAAACCACACGCACTTGCGGCGATAGTCGCAGTCGCACATCACTC
>oligos_0_GCTACATGTATACTGCGAGACAGAC_CGATAGTCGCAGTCGCACATCACTC_560
GCTACATGTATACTGCGAGACAGACCAATTGTTGGGAAATGATGGCCGCGTCGGTAATGGACGGAGATTCAAGTGAACTCTGCTCGAAATGGCATGGATTCTTATTTTGGAGAAAGGACCATGATATCGGGAGGCACAACGATAGTCGCAGTCGCACATCACTC
>oligos_0_GCTACATGTATACTGCGAGACAGAC_CGATAGTCGCAGTCGCACATCACTC_561
GCTACATGTATACTGCGAGACAGACCGGTGACCGACACCACCCGTGCCTGCCCTCTTGCCGTTTTAAACTCGGGCCGATCAGGCGCACCGTCTTAGGCCAACTTTTTATTGCTGCAACCGCTTTACCCCTTAAACTGAACGATAGTCGCAGTCGCACATCACTC
>oligos_0_GCTACATGTATACTGCGAGACAGAC_CGATAGTCGCAGTCGCACATCACTC_562
GCTACATGTATACTGCGAGACAGACGGTGTGCGACCTATATAGGTCCGCAAGCAATCGTCAGTTAATTTGAATCCGGATGTGGATCTCACAGTATATGGCGATGTAACATACCTACGTGGTTAGGAACTATGAGACGGGCGATAGTCGCAGTCGCACATCACTC
>oligos_0_GCTACATGTATACTGCGAGACAGAC_CGATAGTCGCAGTCGCACATCACTC_563
GCTACATGTATACTGCGAGACAGACCTTGCTTGTCGATACGTCGAGGGTGCCGGGACATAACGCTACGCTCATTTAGCATCTGAACGCCCAGTAGAGATCATTCGCTGACTCATCGAATGGAGCCGCTGTACTCGCGCGCGATAGTCGCAGTCGCACATCACTC
>oligos_0_GCTACATGTATACTGCGAGACAGAC_CGATAGTCGCAGTCGCACATCACTC_564
GCTACATGTATACTGCGAGACAGACGAGGTGCACGTCAGACACTAGCGCAACAGTTATATGGCGTCATCGCCTGGTCGAGGGTTTGAACCCCCTCATCTAAACAGGTCATGGAGAGAAGAAAATGGAGTACATGGCCGGCGATAGTCGCAGTCGCACATCACTC
>oligos_0_GCTACATGTATACTGCGAGACAGAC_CGATAGTCGCAGTCGCACATCACTC_565
GCTACATGTATACTGCGAGACAGACCCGCCCAACGCTCGTCTAAGTGTTGATTTAGACGAGATACCTATAAACAGGAGGTGGCCTGATTCACCTCCGGCAGGGAGGGTGCACTTCAAGGGGCTTCTAGAATTTAGAGAACGATAGTCGCAGTCGCACATCACTC
>oligos_0_GCTACATGTATACTGCGAGACAGAC_CGATAGTCGCAGTCGCACATCACTC_566
GCTACATGTATACTGCGAGACAGACGCAGTTGTCCCGGAGGTTGCCCCTTGCAGTACAGTAGTTAACGAAAAAATCATGCGTAATCTGCGTGCCGTGTATCACCTTATGCAGGGTAGCTTTCGTAGAGAGCCCTGAGAACGATAGTCGCAGTCGCACATCACTC
>oligos_0_GCTACATGTATACTGCGAGACAGAC_CGATAGTCGCAGTCGCACATCACTC_567
GCTACATGTATACTGCGAGACAGACCAATATAGTGCAACCGGGTCGCCGATTATCACAAACTTTCTCTTGCTAAGCAACATTACAACAGCGAGCGGAAAGCTCCGGAAGACATAGACGAGATGAACCAGGGTGTTCGCGCGATAGTCGCAGTCGCACATCACTC
>oligos_0_GCTACATGTATACTGCGAGACAGAC_CGATAGTCGCAGTCGCACATCACTC_568
GCTACATGTATACTGCGAGACAGACCGCATATTTACCCGCAGCCAGTCAGACGATAATACAGTCGTTAGTTCTGCTACCAGCTCTCAAGTGCCTTTGATATAATTTATAGTGTAAAAAGTACTCGAGTTACCCCTGTAACGATAGTCGCAGTCGCACATCACTC
>oligos_0_GCTACATGTATACTGCGAGACAGAC_CGATAGTCGCAGTCGCACATCACTC_569
GCTACATGTATACTGCGAGACAGACGGTGATGTGTCCACCTGTGCCGGCGGTCTATTCAGCCATTAGGCAATACTTTCGAGAATGAGGTCAAATATTAGCGCGCGTGTGCCGCTTCTATAGGGCCGAACAATGTCCGGGCGATAGTCGCAGTCGCACATCACTC
>oligos_0_GCTACATGTATACTGCGAGACAGAC_CGATAGTCGCAGTCGCACATCACTC_570
GCTACATGTATACTGCGAGACAGACCTTGGGAACCCCTCGTCGCCGGAATCAGCTCACGCTATTCTCGAAGGTTTCCAATGTATTTTGACCACGTTTGCGGAATTACTTACCCGTCTAGCGTGGTCGGTTCAGAGGATACGATAGTCGCAGTCGCACATCACTC
>oligos_0_GCTACATGTATACTGCGAGACAGAC_CGATAGTCGCAGTCGCACATCACTC_571
GCTACATGTATACTGCGAGACAGACGAGACGTAATGACCTGATAGTGACATCCCGCTAGTGATCGACCTTTAAAGTTCTGATCTACGGCCCGCCGGTCATATCACCATCTCGAAAATATGACTAATAGGCTTTCCAGTACGATAGTCGCAGTCGCACATCACTC
>oligos_0_GCTACATGTATACTGCGAGACAGAC_CGATAGTCGCAGTCGCACATCACTC_572
GCTACATGTATACTGCGAGACAGACCCGCGCGATAGATATTCTTGGCCACCGTTTTATAAGTAGCGTTTCAGTCATAGCGCAGACAAATGTGTTTTAAGCGTCTCGCTGAGATCTCACATCGTCGCAAATCTCTACCGGCGATAGTCGCAGTCGCACATCACTC
>oligos_0_GCTACATGTATACTGCGAGACAGAC_CGATAGTCGCAGTCGCACATCACTC_573
GCTACATGTATACTGCGAGACAGACGCAGAGCGAGGGAAGTTCGCCTCGGGGTAAGGCCTATTCACTTACGTGTAACGCACGGCAAAACTAACCAATAAGGCGGCGACGCTAGCCGCCATAACTTAGCCATCATGCTAACGATAGTCGCAGTCGCACATCACTC
>oligos_0_GCTACATGTATACTGCGAGACAGAC_CGATAGTCGCAGTCGCACATCACTC_574
GCTACATGTATACTGCGAGACAGACGTCCTGCCGACGCCCTGACAATCGTCTATTACCCAGATCCCCTAGCTCAACTGGGCGCACTTTCAAGTGCTCCCTCATACTAGGAATATCCTCTCGGACATGTTAGCGGTTCTACGATAGTCGCAGTCGCACATCACTC
>oligos_0_GCTACATGTATACTGCGAGACAGAC_CGATAGTCGCAGTCGCACATCACTC_575
GCTACATGTATACTGCGAGACAGACCGCAACAGGTCCCAGGTAAGGGACAGCCATACCCTGTTCAGGAACGACTGGATAGGTTAATCTACGTTCAAGATCCGGCGCAAAAGGCAGGGGCCCTAGATTCCATTAATTGTACGATAGTCGCAGTCGCACATCACTC
>oligos_0_GCTACATGTATACTGCGAGACAGAC_CGATAGTCGCAGTCGCACATCACTC_576
GCTACATGTATACTGCGAGACAGACGGTTCCGTTTGAGTTCCGATGTAATGAGCCCCCGTTCCGAATCGTCGCCTTTCTCGACCGCCGGAGGCACCGCGCCCACGGTTAGGTCCCGGGAGCCCTGTACTTGCAGCTAGGCGATAGTCGCAGTCGCACATCACTC
>oligos_0_GCTACATGTATACTGCGAGACAGAC_CGATAGTCGCAGTCGCACATCACTC_577
GCTACATGTATACTGCGAGACAGACCTTAAGGAATAGCAATCATCGCTCTTCAGAATGTGGACCGTGAGATACTTAATACCTTGATTGAGATAAATCCCAGAGATGAGCCCTTTACGCGGTACTCTATATCTTGGCCGGCGATAGTCGCAGTCGCACATCACTC
>oligos_0_GCTACATGTATACTGCGAGACAGAC_CGATAGTCGCAGTCGCACATCACTC_578
GCTACATGTATACTGCGAGACAGACGAGAGTAGCGGCGCCTTTCAAGCGATTACTGAAAAAGCCCCTGAAAGAGAGATGGGGGGAGTAAAATAGCCGAGACGGCACTTAACAGTATTCGTGGATTGAATGAACATCAAACGATAGTCGCAGTCGCACATCACTC
>oligos_0_GCTACATGTATACTGCGAGACAGAC_CGATAGTCGCAGTCGCACATCACTC_579
GCTACATGTATACTGCGAGACAGACCCGATTCGCAAGCGACTTTGCGAGCCTACTAATCGCAAGGAAGAAGCTATCGTTCCGGGGCGCTATACACAACACGCACCCAGCGTTGGTAAATGCTAGCGTTGAGTTGCCGCGCGATAGTCGCAGTCGCACATCACTC
>oligos_0_GCTACATGTATACTGCGAGACAGAC_CGATAGTCGCAGTCGCACATCACTC_580
GCTACATGTATACTGCGAGACAGACGCAGAATAAATTGCCGGAATCTGGCCCTTCGTCGAGTCGTTGGTAACCATTCGCAATCGATAGACGTTATACCCTGAGCATCGCATGTGGGCAGCATCTAAGGTTTTTTTATCGCGATAGTCGCAGTCGCACATCACTC
>oligos_0_GCTACATGTATACTGCGAGACAGAC_CGATAGTCGCAGTCGCACATCACTC_581
GCTACATGTATACTGCGAGACAGACGTCCATGAAAAGAGCTGTGCCAACTCAACGCTGCCATCATTGGATCAATCATTCCTTCGGACTTATCGCAGCGGTCCATGAAGCCCGATATTAGGTCCCCCCAGTAGTTAATCGCGATAGTCGCAGTCGCACATCACTC
>oligos_0_GCTACATGTATACTGCGAGACAGAC_CGATAGTCGCAGTCGCACATCACTC_582
GCTACATGTATACTGCGAGACAGACCGCCCTTTTGGTAGCGTGTTTTACGTTACAACGCTATAACAGCAGGGTGCTAAAGCGCTCTGAAAGAGGCCCGCCATATAGGGGCCGCCTCACGGGGCGCCATACGTACGTAGGCGATAGTCGCAGTCGCACATCACTC
>oligos_0_GCTACATGTATACTGCGAGACAGAC_CGATAGTCGCAGTCGCACATCACTC_583
GCTACATGTATACTGCGAGACAGACGGTTGACGGTCCTCTCGTTCTCTGTCTGTGTCAACGCCCGGGTGGACTTCGTTGACTGCCGGTAATAAGATCTCGGTTGCGAAGCTAAGTCCCCTATTAGCTCCCTAATATCAACGATAGTCGCAGTCGCACATCACTC
>oligos_0_GCTACATGTATACTGCGAGACAGAC_CGATAGTCGCAGTCGCACATCACTC_584
GCTACATGTATACTGCGAGACAGACCTTATTGTGACATGCTATAGGTAGCAAACCGAACGGAATCACGCGCCGCTCAATGTGACATAGTAACGACTCGGCTTCATCGCAGGCATCCTCGTCAATCGCCCACTTCTCATACGATAGTCGCAGTCGCACATCACTC
>oligos_0_GCTACATGTATACTGCGAGACAGAC_CGATAGTCGCAGTCGCACATCACTC_585
GCTACATGTATACTGCGAGACAGACGAGCTCTATGTTCGTTCTTCCCGTGGCTGTACGACTGGAGTAGGACATTAACGAACGTCATTATACTAGCGTAGTGGTCGCAACACCAATGGCAACGATTTGATAAGAAAATCGCGATAGTCGCAGTCGCACATCACTC
>oligos_0_GCTACATGTATACTGCGAGACAGAC_CGATAGTCGCAGTCGCACATCACTC_586
GCTACATGTATACTGCGAGACAGACCCGAAGGAACTCGCGTCACCGAGGAAACCTGACTGACGCGTTACACCCGGTACAAGCTGCCTGTCACCTCTAGGCACCCTACGGAAGCTAGTAATTCTATCATAATGGGCGCGGCGATAGTCGCAGTCGCACATCACTC
>oligos_0_GCTACATGTATACTGCGAGACAGAC_CGATAGTCGCAGTCGCACATCACTC_587
GCTACATGTATACTGCGAGACAGACGCTCCAGAGCTAGATTATGCTAGTGACCCACAACGCATGATCCACCCATAGACAATCCGTACGATCTCAACTAATGCTATGCACTATGGAAAGTATTCTATGAACAGCTGAACGCGATAGTCGCAGTCGCACATCACTC
>oligos_0_GCTACATGTATACTGCGAGACAGAC_CGATAGTCGCAGTCGCACATCACTC_588
GCTACATGTATACTGCGAGACAGACGTCACAATCAACAATATGTTGAAGAATGTACAGAGCACCGAACTGCGCCGATAGTCCTAACGTCGACGAAACGATTTATGAGGGGGCGACGGGGACGTGCAACTTGTAGGTAGGCGATAGTCGCAGTCGCACATCACTC
>oligos_0_GCTACATGTATACTGCGAGACAGAC_CGATAGTCGCAGTCGCACATCACTC_589
GCTACATGTATACTGCGAGACAGACCGCCGGAGGTTTTTTAACGCGCTGTGTAAACCTAGAGCCATGGGGTAGCGATAGAGGTACCTGGTGACTCTTAAAGATGAGCGCATAGACGACCCGGGGGCCTTTCGAGTCTAACGATAGTCGCAGTCGCACATCACTC
>oligos_0_GCTACATGTATACTGCGAGACAGAC_CGATAGTCGCAGTCGCACATCACTC_590
GCTACATGTATACTGCGAGACAGACGGTCAATCTGGAGTCCTCTGGATGGGGACCACTCGCTTCATGAAATTCAATGACGGTATAGTAACCAAGTGTAGAGAGCCGAATTTCGCGGGGGGGCGCTCAGCGGAATAAGTACGATAGTCGCAGTCGCACATCACTC
>oligos_0_GCTACATGTATACTGCGAGACAGAC_CGATAGTCGCAGTCGCACATCACTC_591
GCTACATGTATACTGCGAGACAGACCTTCGCCCAAAACCATAGGCCGAAAGTGTTATCTAATCTTCGTTTGAAACAACTCCACGGCATAGAATTTGAGACTCGCATATATGTACGGCACTGACTTCTACCTTTAGAACGCGATAGTCGCAGTCGCACATCACTC
>oligos_0_GCTACATGTATACTGCGAGACAGAC_CGATAGTCGCAGTCGCACATCACTC_592
GCTACATGTATACTGCGAGACAGACGAGCAATTGTCTAGGATTTTTAATGTCGTTACACGCGATCGGCCCATTCAGTGGCACTACCCAAGTATGCTACGGGAGGCGTCTACCCGTATAGACAGAGGCAGGATTCCGCGGCGATAGTCGCAGTCGCACATCACTC
>oligos_0_GCTACATGTATACTGCGAGACAGAC_CGATAGTCGCAGTCGCACATCACTC_593
GCTACATGTATACTGCGAGACAGACCATACCTAGTAGGTCAATTGAGGCCCGGCACGCTACGGGATCTATAAAGCTAAATGTATCCGGGGCAGATGGGCTGCACGCTCTAATTAAAGAGGCGCCGCTTCGTATCCCAAACGATAGTCGCAGTCGCACATCACTC
>oligos_0_GCTACATGTATACTGCGAGACAGAC_CGATAGTCGCAGTCGCACATCACTC_594
GCTACATGTATACTGCGAGACAGACGCTCGCCGTTAGGAATATATGGGGAGTGTACAAAACTCACCGCAAGTAGTACGGAGGGCCGTAGGTGCAGATACCGAAATCTGGAATACCTGTAGGCAGAAGCCATGAGCTGTACGATAGTCGCAGTCGCACATCACTC
>oligos_0_GCTACATGTATACTGCGAGACAGAC_CGATAGTCGCAGTCGCACATCACTC_595
GCTACATGTATACTGCGAGACAGACGTCAGCTGATATGCCTCGGAGGGTCTTACTTGGTGGAACAAATCGAATAGGATTCCACCATAACGATTCGATTGTTCTCCTAACCTTTTAATATATTCAGTCGCTCGGGTAACGCGATAGTCGCAGTCGCACATCACTC
>oligos_0_GCTACATGTATACTGCGAGACAGAC_CGATAGTCGCAGTCGCACATCACTC_596
GCTACATGTATACTGCGAGACAGACCGCTAAACGTGTATTACAACCTCTGAGCCTATGGGTCTGACAGAGAGTGCTGTTCAAAGCTTGTACTCCCCACCAGGATAATTAAGCCCCATATGACCTTTTGTTGGGGATGAACGATAGTCGCAGTCGCACATCACTC
>oligos_0_GCTACATGTATACTGCGAGACAGAC_CGATAGTCGCAGTCGCACATCACTC_597
GCTACATGTATACTGCGAGACAGACGGTCTCAAGGGTAAGAGAGCCCGATTCCGTTGTTGACCCGTGTGGCAGCGTGTATGCAGACTTCGCGAGTTTTAGGTCGGAGTACCCCGGCGCCGGGAAAAGGATTGACGGCGGCGATAGTCGCAGTCGCACATCACTC
>oligos_0_GCTACATGTATACTGCGAGACAGAC_CGATAGTCGCAGTCGCACATCACTC_598
GCTACATGTATACTGCGAGACAGACCTTCCAGTGGCACACATCAGCACCCCTAATGAGCCCGTTACGAATCTCTTGAGTGGTAAATCTACGGGGGTTGTCCTCTTCCCTGGTGACTGCAGATGTCCCGAAGGTCCCTTACGATAGTCGCAGTCGCACATCACTC
>oligos_0_GCTACATGTATACTGCGAGACAGAC_CGATAGTCGCAGTCGCACATCACTC_599
GCTACATGTATACTGCGAGACAGACGACGCAGTTCAGAGTATTGCGGATTTACTAGCCAGACAACGCCCTTAGTTAATCTCCCGTCTTGGCTAATCCACCGATGGCAAGCAGTAGAAAGTCCGAGTCCATGCCTATCAACGATAGTCGCAGTCGCACATCACTC
>oligos_0_GCTACATGTATACTGCGAGACAGAC_CGATAGTCGCAGTCGCACATCACTC_600
GCTACATGTATACTGCGAGACAGACCATAGATTTAACCGGTTTTACCACGGCCCGGAACATCTCTCTTTGGACTGAGTGAAGATACATAAAACGGCGGTAGTTGATTCGAGAGAGTTTAACAACCCTGGAGAGCACATACGATAGTCGCAGTCGCACATCACTC
>oligos_0_GCTACATGTATACTGCGAGACAGAC_CGATAGTCGCAGTCGCACATCACTC_601
GCTACATGTATACTGCGAGACAGACGCTATTGAGTTTAGGTGCTATAAGGGTATTTCCGACTGGACGCAACGCTGAGCGCGACAGGCAATATCTCTGAACGTATATCTTACTAATTTATTTAGATCAGGCGAGAGCTAACGATAGTCGCAGTCGCACATCACTC
>oligos_0_GCTACATGTATACTGCGAGACAGAC_CGATAGTCGCAGTCGCACATCACTC_602
GCTACATGTATACTGCGAGACAGACGTCGACCCGCGCGTTGTAACGGGTAATGGAGCTTAGACATGCTCGTGATATCTAGAAGACCTTCGTCTGCGACAAGCGGTCGAGACTGTTAGCAATGGATCGGTATCTTTTCAACGATAGTCGCAGTCGCACATCACTC
>oligos_0_GCTACATGTATACTGCGAGACAGAC_CGATAGTCGCAGTCGCACATCACTC_603
GCTACATGTATACTGCGAGACAGACCGCTTCTAACGCAAAGGTACATAGCTGTACCATAGCACCTGCGGCGATCTGGGGTACATGCCGGAATTAAACTTCAAGGCAATGGTCGGAAACAGAAAGAGATGAAACACCGGGCGATAGTCGCAGTCGCACATCACTC
>oligos_0_GCTACATGTATACTGCGAGACAGAC_CGATAGTCGCAGTCGCACATCACTC_604
GCTACATGTATACTGCGAGACAGACGGTAGGGTTGGGGAATTTCGTCCTCGTGTGTATTAGCATTTATAGCTTGTATTAGTGAGGATACGTCTTCCCATCCAACCGAAATAGGAGTCAATTGGAGCCGTATCATTGCGGCGATAGTCGCAGTCGCACATCACTC
>oligos_0_GCTACATGTATACTGCGAGACAGAC_CGATAGTCGCAGTCGCACATCACTC_605
GCTACATGTATACTGCGAGACAGACCCCTCCTTAGAATCCCCTGGGACCCTCAGCAAGCGTCTGTTTCCCGTCCCCAGGATCCATTTTGTGCAATCTCCCGTTCTCTGCTGCCGGTGTTCGACCATTCAGTTGGCCCGGCGATAGTCGCAGTCGCACATCACTC
>oligos_0_GCTACATGTATACTGCGAGACAGAC_CGATAGTCGCAGTCGCACATCACTC_606
GCTACATGTATACTGCGAGACAGACGACGGCCCCCTGCGAGGCCGCCGGTTCATCCCGTATCGCTTGCAACTTACGAACTCGGCCTCAGTCACGTTCAATCCAAGCCTCTGCAGAATCCTTGGGGAACTACACGGGCGGCGATAGTCGCAGTCGCACATCACTC
>oligos_0_GCTACATGTATACTGCGAGACAGAC_CGATAGTCGCAGTCGCACATCACTC_607
GCTACATGTATACTGCGAGACAGACCATCTGACGCCTAACATGCGGCTAATCATTTCTAAGGTTGTGCGCCTTGGCATATTGATAAGTCTGGGGGTCCGTTGGAGTAGAGCATCCGCTCATACTTAATTCTTATCTGAACGATAGTCGCAGTCGCACATCACTC
>oligos_0_GCTACATGTATACTGCGAGACAGAC_CGATAGTCGCAGTCGCACATCACTC_608
GCTACATGTATACTGCGAGACAGACGCTAAGGTAGTGCAAAATATCGCGCGTGGAAAACGGCACGAGGAGCCCCTAGCGTCCCGGATTACATACGATAGGCCTATATAGCAGCTGTTGTATCGTCTATCCGCCCTAGAACGATAGTCGCAGTCGCACATCACTC
>oligos_0_GCTACATGTATACTGCGAGACAGAC_CGATAGTCGCAGTCGCACATCACTC_609
GCTACATGTATACTGCGAGACAGACGTCGTAGAAGAAGGGGCGTTGAGCCGCGCTAACCTATGTGAGAAGAAGAAGTCAGATTCCTTGACGAATGAGAGTGGCTATAACGATAGATCTTATGCAACACCGCTTACACTACGATAGTCGCAGTCGCACATCACTC
>oligos_0_GCTACATGTATACTGCGAGACAGAC_CGATAGTCGCAGTCGCACATCACTC_610
GCTACATGTATACTGCGAGACAGACCGCGGTACCCAATCGATGAATGGGGTGAACAGCATTCTCTTTGTCTCCGCGATGAAAGGTAGTACTCCGACTAGACTGCGATTGTGCGGGCAATACAGGTCTGTATCGGCTTCGCGATAGTCGCAGTCGCACATCACTC
>oligos_0_GCTACATGTATACTGCGAGACAGAC_CGATAGTCGCAGTCGCACATCACTC_611
GCTACATGTATACTGCGAGACAGACGGTACTCGGGGTCCGATGTGATGCGTAGTGTGCAACTAGCTATGCAATCTGCCAACAGAGAAAAGAAGGACGGAATCTGTGTGAGCATTCCGCGCTCCGAGCAGAACTAACTTACGATAGTCGCAGTCGCACATCACTC
>oligos_0_GCTACATGTATACTGCGAGACAGAC_CGATAGTCGCAGTCGCACATCACTC_612
GCTACATGTATACTGCGAGACAGACCCCTCTCCAAGACTTCCGTGTATATTTAAACACGTTGGCAAGTACTAGTCATAAAGGGGGGTAGGTCCTCAAATAACGGAGGAGTGGCCCACTTCTCAACCCCGCAGTTCTTGGCGATAGTCGCAGTCGCACATCACTC
>oligos_0_GCTACATGTATACTGCGAGACAGAC_CGATAGTCGCAGTCGCACATCACTC_613
GCTACATGTATACTGCGAGACAGACGACTTTGTTCGTGGAATGACGAAGACGTTAAACTTCCGGTCAGTGAACAAATCTTATGTCGCCAGCGAATTTTCGCATGATTGACTCGCAGTTCTCGGAGCATGCGTAGCGTTACGATAGTCGCAGTCGCACATCACTC
>oligos_0_GCTACATGTATACTGCGAGACAGAC_CGATAGTCGCAGTCGCACATCACTC_614
GCTACATGTATACTGCGAGACAGACCATCATTTATTCTCGTGTAACCTAGGACGCCCTACATAGTGACCACAGAAAAGTACTCTTCGAGGGGTAAGGGACGACGATAGTTTACCTGCAAAATTTGGCGACTAGCGGCGGCGATAGTCGCAGTCGCACATCACTC
>oligos_0_GCTACATGTATACTGCGAGACAGAC_CGATAGTCGCAGTCGCACATCACTC_615
GCTACATGTATACTGCGAGACAGACGCTGGGATCCTATAACTCCGAACCCCTGCTCGAGCCTCGACTGGCACAATGCTGGTTAGATACGTGAGAGCTCCATGCTCCCATGCTGGGACTAACGGCAGGCGGACCTTTGTACGATAGTCGCAGTCGCACATCACTC
>oligos_0_GCTACATGTATACTGCGAGACAGAC_CGATAGTCGCAGTCGCACATCACTC_616
GCTACATGTATACTGCGAGACAGACGTCTGGGAGAAGCTGCCCCGTCGAACATGAACTGTTCGGGTTCCGTTGAGTTGAAGAGTTAAACGCAAGTCGGTGGCTTGCTCTTTGCGTTGAGAGGACCCCGGCCTGCTCCCGCGATAGTCGCAGTCGCACATCACTC
>oligos_0_GCTACATGTATACTGCGAGACAGAC_CGATAGTCGCAGTCGCACATCACTC_617
GCTACATGTATACTGCGAGACAGACCGCGCGTATAAGGCAAAATTCATAGGGTTCCTGGTGTAACTAGAATAGCACTGTCTCGTACGCTGCACGGCAGTATGGAGGCCGATTTCGGACCGCCTTACCGCGTCCCGCCGGCGATAGTCGCAGTCGCACATCACTC
>oligos_0_GCTACATGTATACTGCGAGACAGAC_CGATAGTCGCAGTCGCACATCACTC_618
GCTACATGTATACTGCGAGACAGACGGATATACTTCCAACCAAGTCGGTACCTTACGAGTAGCGCACACCTCAAATATGCACAGGACCGTACTCTGTCCGCTACTCGTGCAAAATGGGGCATAACGTTGAGGAGATTGGCGATAGTCGCAGTCGCACATCACTC
>oligos_0_GCTACATGTATACTGCGAGACAGAC_CGATAGTCGCAGTCGCACATCACTC_619
GCTACATGTATACTGCGAGACAGACCCCTGGGAGCGAGTTTCAGTATAGAAGGCATCCGACAGAAGTTTCCTAGTAACACGCTCCAGCCTATAGGGATGCGTTGCCGACGTTAGAGAGATATCCGCACATTGTAAACAACGATAGTCGCAGTCGCACATCACTC
>oligos_0_GCTACATGTATACTGCGAGACAGAC_CGATAGTCGCAGTCGCACATCACTC_620
GCTACATGTATACTGCGAGACAGACGACTATATCCTGTCTGCTGTTTTCTGCCCGGAGATCGAGGCAGTCAGTTTACTCCTGAGGCTTAAACGAATCTCCCAAGCTTCCACGAGTGGTGATAGACAACCCTGCCACCCGCGATAGTCGCAGTCGCACATCACTC
>oligos_0_GCTACATGTATACTGCGAGACAGAC_CGATAGTCGCAGTCGCACATCACTC_621
GCTACATGTATACTGCGAGACAGACCATTGTCTGTCGATAATTATCGTCGAAGGTTGCTCCCGTGGTGAGGAGGGATGGAAGGCAGCGACTGTGGCTGCCTCTCCTCTCATCGCCCTGTAGAATTATTACAGAATAGTACGATAGTCGCAGTCGCACATCACTC
>oligos_0_GCTACATGTATACTGCGAGACAGAC_CGATAGTCGCAGTCGCACATCACTC_622
GCTACATGTATACTGCGAGACAGACGCTGCTTCTGTAGAGAGTTTGCCCTCTTCCGCAGACTGTGCCTTGATAAGTCAGTTATGGCGCCGTGTTTTGACACATTTACGACGCTACTCCGCATCAATGCTGCTGCCCCGGCGATAGTCGCAGTCGCACATCACTC
>oligos_0_GCTACATGTATACTGCGAGACAGAC_CGATAGTCGCAGTCGCACATCACTC_623
GCTACATGTATACTGCGAGACAGACGTCTCTCCATCTACATGGGTAATAGGTCAATAATCGACTTCTACCGTATCTATCACGCGGAGGTACGTCGGCTATATGCGGTTCGGGACAAATTATTCGCGTCGGGAACTTTGGCGATAGTCGCAGTCGCACATCACTC
>oligos_0_GCTACATGTATACTGCGAGACAGAC_CGATAGTCGCAGTCGCACATCACTC_624
GCTACATGTATACTGCGAGACAGACCTAGACCGCCAATTTGGGCTGTCGTGTGAGAGATGTGCGCGGTGGATGAGGAGGAAGTTAAGGAACGTGCGTAGCAATACTTCTAACCTTCATCAGCCGTTGTAAGATCTAGAACGATAGTCGCAGTCGCACATCACTC
>oligos_0_GCTACATGTATACTGCGAGACAGAC_CGATAGTCGCAGTCGCACATCACTC_625
GCTACATGTATACTGCGAGACAGACGGATTGTAGTGGACGCACCCCCCGAATAAACCGCAATACATTGATTCGTATCCGGTCCAAAATGCCGGCTATCCAAGTAAGACACTATGCGGTGGGTCCCCCGCGTAACAATGGCGATAGTCGCAGTCGCACATCACTC
>oligos_0_GCTACATGTATACTGCGAGACAGAC_CGATAGTCGCAGTCGCACATCACTC_626
GCTACATGTATACTGCGAGACAGACCCCGTACCTCAGGGGCATAAACGGAACCGCCCTGACTCGCTAATCAACGCCGCCGGTGATGTTATAACGCTTAAGTGGAAAAAGATCGGGCCAGATTATGAAGAGCACCTGGGGCGATAGTCGCAGTCGCACATCACTC
>oligos_0_GCTACATGTATACTGCGAGACAGAC_CGATAGTCGCAGTCGCACATCACTC_627
GCTACATGTATACTGCGAGACAGACGACCGTGTATGTACATCTGACTAGGCGCTCTAAATAATCAGACGGTATATAAAGAATTAGTGGGTCTCTAAGGTGACTCAACCTTCGAATGGCCTGAATACGGCATACGCTGTACGATAGTCGCAGTCGCACATCACTC
>oligos_0_GCTACATGTATACTGCGAGACAGAC_CGATAGTCGCAGTCGCACATCACTC_628
GCTACATGTATACTGCGAGACAGACCATTCAACCACATCACACACTGAGCATCTACCGTGCGGCGAGGCCTGGCGGGATTAGCAGTCTCGTTATGCCGAACATTAGATTGTAAAAAGAAGAGAACCGATAAAATGCATACGATAGTCGCAGTCGCACATCACTC
>oligos_0_GCTACATGTATACTGCGAGACAGAC_CGATAGTCGCAGTCGCACATCACTC_629
GCTACATGTATACTGCGAGACAGACGCTTACATGGAACCGAGGTTCTAAGTCCCTAAATACCACAGTATCGGGCGGATAGGAGATTGCGTCTGTGAGAGGTATAGCATGATTACGGAGAGGCAGGGTATTTCCCCCAAACGATAGTCGCAGTCGCACATCACTC
>oligos_0_GCTACATGTATACTGCGAGACAGAC_CGATAGTCGCAGTCGCACATCACTC_630
GCTACATGTATACTGCGAGACAGACGTGAATAGCGGGGTTTACGAAGAGGGCCCCCGCTTTAGTACAAAGGCTGTCTAGAGACCCATATGGGAACCATGGATGAGTAGAGAGCCCGTATGGGCTCCTTGTTCCCATACGCGATAGTCGCAGTCGCACATCACTC
>oligos_0_GCTACATGTATACTGCGAGACAGAC_CGATAGTCGCAGTCGCACATCACTC_631
GCTACATGTATACTGCGAGACAGACCTAGTAGTTTATCGGAGGTGATACAGGCCAATGTGTTGGGGGACCGCACACTGACCTATGCATGAGACCCTGAATCCGTTTCGCCATTTCACTAAGGGCTTGAGCATGATCGCGCGATAGTCGCAGTCGCACATCACTC
>oligos_0_GCTACATGTATACTGCGAGACAGAC_CGATAGTCGCAGTCGCACATCACTC_632
GCTACATGTATACTGCGAGACAGACGGAGGATATTCGTGACCAAGTGTGGCTACCCAAGAACTTATCGTTATCATCTAAGGTTGGTAGTCTGCCTAAACGAGCTGGAATCATTCCTATGGTGCAAAGCTCCTCTCAGAACGATAGTCGCAGTCGCACATCACTC
>oligos_0_GCTACATGTATACTGCGAGACAGAC_CGATAGTCGCAGTCGCACATCACTC_633
GCTACATGTATACTGCGAGACAGACCCCGACGAGACTTTTGCTGGGAGGCCCATGGTTCGGAATTACAAAATGGAGCGTATCAGTAGGCTTACACTGCCCTAAACAGTATAGGTACAGGTTTTGTAGGACTTCGCACAACGATAGTCGCAGTCGCACATCACTC
>oligos_0_GCTACATGTATACTGCGAGACAGAC_CGATAGTCGCAGTCGCACATCACTC_634
GCTACATGTATACTGCGAGACAGACGACCCGCCGGTTCATCCGGAGTAACCCTCTTACAGTTCGTAAATGTTATCATCCAATATGAGCGAGATGTTTTACTCCGTAAGCCGCGAACGGAATCACATCCCCAGCGTCATACGATAGTCGCAGTCGCACATCACTC
>oligos_0_GCTACATGTATACTGCGAGACAGAC_CGATAGTCGCAGTCGCACATCACTC_635
GCTACATGTATACTGCGAGACAGACCATGAGTTTCCGGATTACGCCACGGCAGCTAAGAACTTGACTGAACCTGATACACTTGCATTATTTATAGCAGTTCGTGCATTATGTCTTAGGCCTAGAGGCCAGACCCCGTTACGATAGTCGCAGTCGCACATCACTC
>oligos_0_GCTACATGTATACTGCGAGACAGAC_CGATAGTCGCAGTCGCACATCACTC_636
GCTACATGTATACTGCGAGACAGACGCTTTCGTACGCAACAGGGAACAGACTCGCCGTGCCGAGGTGATTTACCTTCCGCAGGTCCTTGGTTGCGTAAGTACAGTGCCAGGAAATGGTTCGAAGCCTGTGGACATAAGGCGATAGTCGCAGTCGCACATCACTC
>oligos_0_GCTACATGTATACTGCGAGACAGAC_CGATAGTCGCAGTCGCACATCACTC_637
GCTACATGTATACTGCGAGACAGACGTGATGTTTGTAGGGGGGCTTAGCCAGTAGGGTCTAGCTACGAATCACAACCCTAGGTTCTCGCACATACATCCGAACCCTCAAGTCTGGTCCTCATCAACAGCTCTAGGGGCGCGATAGTCGCAGTCGCACATCACTC
>oligos_0_GCTACATGTATACTGCGAGACAGAC_CGATAGTCGCAGTCGCACATCACTC_638
GCTACATGTATACTGCGAGACAGACCTATGGCGGACGCCGGGATAATGGCAGCTTGGTGGCGCTGCGGCCGTCAGGCTAAATCGGTCAACGTCACAGAACCGGAGGCGGCTACGACTCGAGCGAATTGTAGGCCGCCGGCGATAGTCGCAGTCGCACATCACTC
>oligos_0_GCTACATGTATACTGCGAGACAGAC_CGATAGTCGCAGTCGCACATCACTC_639
GCTACATGTATACTGCGAGACAGACGGAGCCACCCCCGTTCGAATACACCGCGCCGAGAATTACTGAATCAGCGTGAAACAATAATCATCCGACTCAACAGCAATTAAGAGCGAAAGCCTTGAAGGGATCCAGGACATACGATAGTCGCAGTCGCACATCACTC
>oligos_0_GCTACATGTATACTGCGAGACAGAC_CGATAGTCGCAGTCGCACATCACTC_640
GCTACATGTATACTGCGAGACAGACCCCAGCTGAAACAAGATTCACCCACGTTCCCCGCACGATCCTCGAACGCGTCTAGTTTGGAGGCCGACGCTGTTCTTGATCCGATCAGTTTTGCAAACTCCAAGCTCGACTGAACGATAGTCGCAGTCGCACATCACTC
>oligos_0_GCTACATGTATACTGCGAGACAGAC_CGATAGTCGCAGTCGCACATCACTC_641
GCTACATGTATACTGCGAGACAGACGACAAAGTAAAACCAATACTGACATCCCTATAAATGTGGTACCGCTTCGAAACCTCACGTATCCCATTTGTATCTTTGCGACCGCGGATCCGTACTGAGGAACGCTGCGCCAAACGATAGTCGCAGTCGCACATCACTC
>oligos_0_GCTACATGTATACTGCGAGACAGAC_CGATAGTCGCAGTCGCACATCACTC_642
GCTACATGTATACTGCGAGACAGACCATGTTACCTTACGAAATCCATCCCGAGACCGATGAATCTTGTTTCTTTCGCCGAGTATCAGATATCCGCCCGCTTGTTGATGTCCTGGATAGCTTATATATGGTAGCCGGGCGCGATAGTCGCAGTCGCACATCACTC
>oligos_0_GCTACATGTATACTGCGAGACAGAC_CGATAGTCGCAGTCGCACATCACTC_643
GCTACATGTATACTGCGAGACAGACCGGCAATTCTATCTCTGGTATGTCAGCCCCGCGAACCTTCCGCCGCAATACTTCGAGCTGCGCTACAGTCGGATGTTATAAGTCAGAAACTGGTCGCGCTGGTTAGCCTCTGAACGATAGTCGCAGTCGCACATCACTC
>oligos_0_GCTACATGTATACTGCGAGACAGAC_CGATAGTCGCAGTCGCACATCACTC_644
GCTACATGTATACTGCGAGACAGACGTGATACCATTGCTGTAATGGCCTGTGAGAGACGGAAGGCCGGGGTACGTCCTAAGTGCGACGTCCCATCCGATGAACACGGATCTGGCCACCAGGAGATATTCTGAGAACCGGCGATAGTCGCAGTCGCACATCACTC
>oligos_0_GCTACATGTATACTGCGAGACAGAC_CGATAGTCGCAGTCGCACATCACTC_645
GCTACATGTATACTGCGAGACAGACCTATCTGTATAGCACTCTTCGGGCACCCAGCCTTGCTTGTTCGTTGATACCCGGGGTTACAGGTAACTTTTGTGGATATGTAACGGTGCTCGGCGAACTCCTACGGGGGAACTACGATAGTCGCAGTCGCACATCACTC
>oligos_0_GCTACATGTATACTGCGAGACAGAC_CGATAGTCGCAGTCGCACATCACTC_646
GCTACATGTATACTGCGAGACAGACGGAATCGGACTGAGGTGTCTTTCCCATCTCGTAAACCGCACAGGCCATCAACTTGGGCTGAGGGCAGAAGGCTTGGGTGATGTTTCTCCTCCATCTCATGCGATAGCACGGTTACGATAGTCGCAGTCGCACATCACTC
>oligos_0_GCTACATGTATACTGCGAGACAGAC_CGATAGTCGCAGTCGCACATCACTC_647
GCTACATGTATACTGCGAGACAGACCCCACAATCCGTATTTTAAATTCACGAGGAAAACGATAATGTACTTTGTGTCAGAAGGCAAGGAACAACTTTTTTTTCACAGAACGCCTTGCCCCTTGGGGCGCCTCAGTCTAACGATAGTCGCAGTCGCACATCACTC
>oligos_0_GCTACATGTATACTGCGAGACAGAC_CGATAGTCGCAGTCGCACATCACTC_648
GCTACATGTATACTGCGAGACAGACGACATCGAGACATATTCCGCACTCGGTGTTACAGCATGTCCCGTAACAGGCCGTCTACTTCTGCGATAGATTGGATCGCAGTGTATGCCTTTCGCTACGTGCAAATTGAACTTACGATAGTCGCAGTCGCACATCACTC
>oligos_0_GCTACATGTATACTGCGAGACAGAC_CGATAGTCGCAGTCGCACATCACTC_649
GCTACATGTATACTGCGAGACAGACCAACGTCCTCTATCCATTGAGCTTCTTCTAAGCTCACATTTTATGACATATTTTGGTATTATATGACGCCTCTAATAGGACGCTCCATCTGATTCGTGCGCAATTACACTCTAACGATAGTCGCAGTCGCACATCACTC
>oligos_0_GCTACATGTATACTGCGAGACAGAC_CGATAGTCGCAGTCGCACATCACTC_650
GCTACATGTATACTGCGAGACAGACCGGCTCACTCCCACAGGCGCGCGTCGTTGTACGTGATACCGCTTAAGCCGGACCTGCCAATGTCGCCCGCCGTACGTATAGTGGCCTGTTGAGGACTGCGTCCGCGAAGCCGCGCGATAGTCGCAGTCGCACATCACTC
>oligos_0_GCTACATGTATACTGCGAGACAGAC_CGATAGTCGCAGTCGCACATCACTC_651
GCTACATGTATACTGCGAGACAGACGTGCGGGTGAGGCCGAGACAATCTTAGGATATCGGTGCTATCATGCTTGTGCCCTATTGGGCTGAACATCAAAGGCAGTGAAACGAAGGCACGCGAATGCTCAATACTGCGGCGCGATAGTCGCAGTCGCACATCACTC
>oligos_0_GCTACATGTATACTGCGAGACAGAC_CGATAGTCGCAGTCGCACATCACTC_652
GCTACATGTATACTGCGAGACAGACCTACTGCGCCCGGGAATGCTCGAGCTGCGAGTTACGCGGGCCTACTGACCGCTGATTCTGCAAACTGGTCCCCGGGTCCTTGGACAGATAACTGAAGCTTCTGTAGATGTTCTACGATAGTCGCAGTCGCACATCACTC
>oligos_0_GCTACATGTATACTGCGAGACAGAC_CGATAGTCGCAGTCGCACATCACTC_653
GCTACATGTATACTGCGAGACAGACGGAAAACTGCGCCTGATAATTGCCGATAACTCCCCGGGCCAAACTGTGATTGAACCTACAGGGGCCTGGGCGTACCCTGAAGACCCTGGGGGACCCTGGGCCTACTTCATCAAACGATAGTCGCAGTCGCACATCACTC
>oligos_0_GCTACATGTATACTGCGAGACAGAC_CGATAGTCGCAGTCGCACATCACTC_654
GCTACATGTATACTGCGAGACAGACCCCCAGTGATGATCGATCGGCTGACTTAGGGCCAGAGTGCCTATCTAGCCCCTGACTTCTGACGTCAATGACACTGCTCTTCAACGCCGAGTGACTCTGAGAACTGTCACTTGGCGATAGTCGCAGTCGCACATCACTC
>oligos_0_GCTACATGTATACTGCGAGACAGAC_CGATAGTCGCAGTCGCACATCACTC_655
GCTACATGTATACTGCGAGACAGACGCAAGGTATAGCCTTCCGACTAGTCACATGCAGTGAGCGTGAAGCAGTTCTAGGCGAGATAAAAAGTAACTCCTCCTAACGTTGTGGGGGAGCGAGGAAGATCGCCAGAATAGGCGATAGTCGCAGTCGCACATCACTC
>oligos_0_GCTACATGTATACTGCGAGACAGAC_CGATAGTCGCAGTCGCACATCACTC_656
GCTACATGTATACTGCGAGACAGACCAACCGCGGAGAACCAGGTCGTGCATGGGTCGGCCTGCCGAGCGAATCGTCTGGACTACGGTCGGCAATATTAAATCTAAAGCTCAATCTCATAGTTCCTACTACTATACATGGCGATAGTCGCAGTCGCACATCACTC
>oligos_0_GCTACATGTATACTGCGAGACAGAC_CGATAGTCGCAGTCGCACATCACTC_657
GCTACATGTATACTGCGAGACAGACCGGAGTTTGGCTGGTTGTTGCCCGTAGTAAGTCTAAATGACGTCTATAGGCCTATCGGAGAAGCGCCTGAGGCCGACCGCGCGCGTCCCGGTCCTGATGTTTTCAAATACCTAACGATAGTCGCAGTCGCACATCACTC
>oligos_0_GCTACATGTATACTGCGAGACAGAC_CGATAGTCGCAGTCGCACATCACTC_658
GCTACATGTATACTGCGAGACAGACGTGCCTCCAACAGCTTTTGCTACGGCCTTGTACGCGCCAGGCTTTGATTCTACAGTGTGAGAAAATAACCTCTGGGTGCCTGACATCACACGAGATAAGGAACTAAAAACGATACGATAGTCGCAGTCGCACATCACTC
>oligos_0_GCTACATGTATACTGCGAGACAGAC_CGATAGTCGCAGTCGCACATCACTC_659
GCTACATGTATACTGCGAGACAGACCTACATGTTAGCTGTTGAGCACCTAGCTTTGTGAGAGTCTTGAGCGATTGACACTCGACCCTGATGGGGATTGTCGTATCGTGTGATGAACGCATCTTTCAACGAATCTTCAAACGATAGTCGCAGTCGCACATCACTC
>oligos_0_GCTACATGTATACTGCGAGACAGAC_CGATAGTCGCAGTCGCACATCACTC_660
GCTACATGTATACTGCGAGACAGACGGACCAAGGTCGTATCAGCAGCTAGGGTTTTCTAAGTAGCTGGCCGTGTGGCAGGTTAAGGAAACATCACCGTTTCGAGGAGTTTCCAGTTTCAATGTGGTTATACCAGCCTTACGATAGTCGCAGTCGCACATCACTC
>oligos_0_GCTACATGTATACTGCGAGACAGAC_CGATAGTCGCAGTCGCACATCACTC_661
GCTACATGTATACTGCGAGACAGACCCCCTTATGTATAGGCTTCGAAGCCTGCTCATATGTCCATACGACAATTATAGTACAGGTATAACCTCAAAGTACCAGCAAAACGACGGTCTCTGTGCTCCCTTATGTGCTAGGCGATAGTCGCAGTCGCACATCACTC
>oligos_0_GCTACATGTATACTGCGAGACAGAC_CGATAGTCGCAGTCGCACATCACTC_662
GCTACATGTATACTGCGAGACAGACGCAACTAGGAAAGCCGTGTAGAGGGCCTACGGTGATGAAGTAACTTGATCAAGGCGAATGCTTAGTTGACTGAGCTGACGTGCGATCGTGCACCCCTACCGGCTGACAAAACAACGATAGTCGCAGTCGCACATCACTC
>oligos_0_GCTACATGTATACTGCGAGACAGAC_CGATAGTCGCAGTCGCACATCACTC_663
GCTACATGTATACTGCGAGACAGACCAAAAAGATCATGGTGAGCGTACCCATCTAATTCCCAAAGTCGGGCACTAGTCGACCTAAGGTATCGTCCAGGCGAGGGGATTGACTACTCCCTCAATAGACGACAGTGGTCAACGATAGTCGCAGTCGCACATCACTC
>oligos_0_GCTACATGTATACTGCGAGACAGAC_CGATAGTCGCAGTCGCACATCACTC_664
GCTACATGTATACTGCGAGACAGACCGGACGTATGGGATGTAAGGCCATCTGACCGAAGCCCCCCGCATTCGACACGCATAGATCTAGCCATCAACCCAGGACTACTTGGGAACCGCGAAACCGCGTCGGCCATATAGGCGATAGTCGCAGTCGCACATCACTC
>oligos_0_GCTACATGTATACTGCGAGACAGAC_CGATAGTCGCAGTCGCACATCACTC_665
GCTACATGTATACTGCGAGACAGACGTGTTTTCGAACCTGCGCGTTTGGCCCTAACTTTTTATCAAGCCAGGTTCATAGCATGCCAAGAGCTAAGCCAGCTATATTGCGTTCCTAGATCGCAGAAATAACCTTGGCTTACGATAGTCGCAGTCGCACATCACTC
>oligos_0_GCTACATGTATACTGCGAGACAGAC_CGATAGTCGCAGTCGCACATCACTC_666
GCTACATGTATACTGCGAGACAGACCTAACCCGCAGGATGGCAGAATATAGGGCCCGCATCACCCTCTAGGGATTGCTACGCTAGTACTCCACTGAACTAAATTAGGTACGTTCAAATTGGGTCGTCTGAGCAGGAGTACGATAGTCGCAGTCGCACATCACTC
>oligos_0_GCTACATGTATACTGCGAGACAGAC_CGATAGTCGCAGTCGCACATCACTC_667
GCTACATGTATACTGCGAGACAGACGGACGCTTTCTCATAACTGATCAAATTTGCGGTCACAGTATACACTCCTACAATACGGTTGTCTCCTTAGAGTAGTCAACAGTCTCGCCGGGTATTATTGCGTTTCAGATCGCGCGATAGTCGCAGTCGCACATCACTC
>oligos_0_GCTACATGTATACTGCGAGACAGAC_CGATAGTCGCAGTCGCACATCACTC_668
GCTACATGTATACTGCGAGACAGACCCGGGGAGTAATGGACAAGTACACCAGTTCGCTACCAATTTAAGTAAGTGACATATCCTAAAGGGGTGCGTCCCGAAGAGGCCAACTCAGACCTAGGGTGATGTGTTCTATGTACGATAGTCGCAGTCGCACATCACTC
>oligos_0_GCTACATGTATACTGCGAGACAGAC_CGATAGTCGCAGTCGCACATCACTC_669
GCTACATGTATACTGCGAGACAGACGCACACTATTATCTGTAAGCGTACCGTTCATACAGTTTTATTACTTTGAAGTCTGCCACTTCCCAAGTGGTAGACACAGTCCCGATCAGAGGCATCAAGCACATGGGGCATGAACGATAGTCGCAGTCGCACATCACTC
>oligos_0_GCTACATGTATACTGCGAGACAGAC_CGATAGTCGCAGTCGCACATCACTC_670
GCTACATGTATACTGCGAGACAGACCAAATCCGCTGAACTGGTAAAGTGCGGTGACTATGTAGCTGATAATGAATTGATGCTGCGATCACGATCCTCGGACGGCACATCGAGTCTGCCTTATGCTTAGAGGTCGGTCAACGATAGTCGCAGTCGCACATCACTC
>oligos_0_GCTACATGTATACTGCGAGACAGAC_CGATAGTCGCAGTCGCACATCACTC_671
GCTACATGTATACTGCGAGACAGACCGGGTGCAGAAGTATGCGGTGCCCTGAAGAAACCCGCTTTGCTGTAACTGTCCAGGAACTGTTCGTTGGGTAAGACAAGGTTCAATAAGTATATACGGTGCTGCACCAAGACTACGATAGTCGCAGTCGCACATCACTC
>oligos_0_GCTACATGTATACTGCGAGACAGAC_CGATAGTCGCAGTCGCACATCACTC_672
GCTACATGTATACTGCGAGACAGACGTGTAGTGATGCATATACATCATGGCTAGGTGCCGACATTCTGTGCTTCTCCTAGAGTATCTCCGCTGACGTCGAAATTTCCATGGACCGAGAGACGAGATCGTTGTGTATAGGCGATAGTCGCAGTCGCACATCACTC
>oligos_0_GCTACATGTATACTGCGAGACAGAC_CGATAGTCGCAGTCGCACATCACTC_673
GCTACATGTATACTGCGAGACAGACCTAAGAGTAAGCGCTTTACCCGTTCTCAATAAGGTCCGAGGAACCAGCGCCGGAATGAAGCAGAAATCGACCGCAGTTTCCTGAGAGGTGATCCATTGGTGAGGTTCCTGCATACGATAGTCGCAGTCGCACATCACTC
>oligos_0_GCTACATGTATACTGCGAGACAGAC_CGATAGTCGCAGTCGCACATCACTC_674
GCTACATGTATACTGCGAGACAGACGAGTGAGACCTTGCTACCGTGATTATACATTCTCTAAATCTCATAGGTCTAGATCCTACGTACGGTGGTATGAGATTGGGTGTAACGGGTCAGCTCCATAGAAAGGCTATGCGGCGATAGTCGCAGTCGCACATCACTC
>oligos_0_GCTACATGTATACTGCGAGACAGAC_CGATAGTCGCAGTCGCACATCACTC_675
GCTACATGTATACTGCGAGACAGACCCGGCTTTGATGAAGGCGCGGAATGGAACTACCGTGCAAAACTGGAATAACCCGGTACGTCACTTAAGGCTCCGTGCGCACAATGCTCCGGCTAATGGATGGTCAATGATTTCGCGATAGTCGCAGTCGCACATCACTC
>oligos_0_GCTACATGTATACTGCGAGACAGAC_CGATAGTCGCAGTCGCACATCACTC_676
GCTACATGTATACTGCGAGACAGACGCACATCGACACAAATCCAAAACCATTCAGCTGTGTGTACAGTAAGCCTACCATCGTCACAACCAACAATAAATCAAGCTACTGGTGTGCAGGCGTACTAAGAGACGCCTCGGGCGATAGTCGCAGTCGCACATCACTC
>oligos_0_GCTACATGTATACTGCGAGACAGAC_CGATAGTCGCAGTCGCACATCACTC_677
GCTACATGTATACTGCGAGACAGACCAAGCCTGTTTGATGGTGTCACGCTACACCACTCTTTTTTGTTAGGACGTAAAGCAATGATTCCTTCAGTGACACGGCACTGCCTACGGACTCTGAGCTCCGGCATAACACTAACGATAGTCGCAGTCGCACATCACTC
>oligos_0_GCTACATGTATACTGCGAGACAGAC_CGATAGTCGCAGTCGCACATCACTC_678
GCTACATGTATACTGCGAGACAGACCGGGATGGATACCCTCTGCTGAGGTGTCAAAAACAAAGTCCACGACAATCTTTTATTCATCAACGCTGATAGTCAAACAAGGGTCGAGGATTATTGGTACATTACCTCCTTACGCGATAGTCGCAGTCGCACATCACTC
>oligos_0_GCTACATGTATACTGCGAGACAGAC_CGATAGTCGCAGTCGCACATCACTC_679
GCTACATGTATACTGCGAGACAGACGTGGCAAAGGCTTAATATTTGAAACTGATGGAAACGCCTGGTAGGTAAGGTCACACCAGCTAGGAGCTCAGTGAGTTCTCGGGAACAATAGTAGCCTTATTCGGGGCCCGCTTACGATAGTCGCAGTCGCACATCACTC
>oligos_0_GCTACATGTATACTGCGAGACAGAC_CGATAGTCGCAGTCGCACATCACTC_680
GCTACATGTATACTGCGAGACAGACCTTTTAACGCCCTCCCCAGATTCCGGTATTAGACAGCGCGGGTACCTGAAGCTAAAAGTTCTGCCTGGGGTCATGGCTGTTCAAGCTGGTGACCATAACTTCCTACAAACCTAACGATAGTCGCAGTCGCACATCACTC
>oligos_0_GCTACATGTATACTGCGAGACAGAC_CGATAGTCGCAGTCGCACATCACTC_681
GCTACATGTATACTGCGAGACAGACGAGTCCCCTAAGCCGGATAACTGCAAGACTAAGCTACTTTCAGTTATTTCATGGCACGGCTAGGTCAACTACTCTGTTCTTCCATACGGCCGGTGTAGTCTAGGAAATTGCGGGCGATAGTCGCAGTCGCACATCACTC
>oligos_0_GCTACATGTATACTGCGAGACAGAC_CGATAGTCGCAGTCGCACATCACTC_682
GCTACATGTATACTGCGAGACAGACCCGTACAGTCATCCTACGCGTTTGGGAGACATCGTGCGACTTGTAAAGCGACTCGGTTGTCTTTGTCGTATGCACCCAACCTCCGGCATTTCGAGCCTTTACTGGAAAGGCTTACGATAGTCGCAGTCGCACATCACTC
>oligos_0_GCTACATGTATACTGCGAGACAGAC_CGATAGTCGCAGTCGCACATCACTC_683
GCTACATGTATACTGCGAGACAGACGCACTGGTGAAACAATCCAAAGATAGTGTCCCAATCGCCGTATGCTACAAGGCCGGTTAAGCTTGAAACTTTGCGAATATAACTCAGGGGACGCCACACCAGTCAGGGTCCTAACGATAGTCGCAGTCGCACATCACTC
>oligos_0_GCTACATGTATACTGCGAGACAGAC_CGATAGTCGCAGTCGCACATCACTC_684
GCTACATGTATACTGCGAGACAGACCAAGGCCGGCCCGTTCACATCGAGAACACCTATAGGAGCTTTGCTCGCTTAATTTATCTTAATGCGCGCCTGGCAGTACCCCTTGTGTGTGTCGTGTGGTGTATCGAACTAGAACGATAGTCGCAGTCGCACATCACTC
>oligos_0_GCTACATGTATACTGCGAGACAGAC_CGATAGTCGCAGTCGCACATCACTC_685
GCTACATGTATACTGCGAGACAGACCGGTCCCAGACCGTCGTCCACCTCACCGCGGCAGGCCCTCTCAAGGTAGGCCTCGGTACCCGACAGGACGTAGGTAGAGGCGGGGAGATGTCAAATTCCGCATTATTCAAATCGCGATAGTCGCAGTCGCACATCACTC
>oligos_0_GCTACATGTATACTGCGAGACAGAC_CGATAGTCGCAGTCGCACATCACTC_686
GCTACATGTATACTGCGAGACAGACGTGGGCTGTGAAACGAAAACCCCGAACGGGCAGAGCCTCAAGAAGTGCTTTTTTCATCGCAACCGGGTATTTATTTGTTAGTCCTGATGCCGTTTCCCCTTGTCGGCTCAGTAACGATAGTCGCAGTCGCACATCACTC
>oligos_0_GCTACATGTATACTGCGAGACAGAC_CGATAGTCGCAGTCGCACATCACTC_687
GCTACATGTATACTGCGAGACAGACCTTTACTATATTAAAATGAAGGGAATACGAGGATGAGAACACGCTGCGGGAGCCTATGAACCTGTGCTCCGAGACCTCAAGTGTTACACGCCTTTTGTGCGTCATAATAGGCCGCGATAGTCGCAGTCGCACATCACTC
>oligos_0_GCTACATGTATACTGCGAGACAGAC_CGATAGTCGCAGTCGCACATCACTC_688
GCTACATGTATACTGCGAGACAGACGAGGATCCCACTCTGGATTATTTTTGTACCTGCGATGTTTCTGTCCCATGAGTGCCGGGCCGTAGAGGAACCGGGCTCCTTAGGAGTTGTACGTCGGCGTGCCCTCAGGAGTAACGATAGTCGCAGTCGCACATCACTC
>oligos_0_GCTACATGTATACTGCGAGACAGAC_CGATAGTCGCAGTCGCACATCACTC_689
GCTACATGTATACTGCGAGACAGACCCGTTATTCAAAGCCTAGTATATGTCTAAACTAAATAGATCGCGGTGACGGAACCGCTTATTCACTAGTCATTAAGACCTAAACTTGTCCGGGTATAATTCTAGAGCGTTCTTACGATAGTCGCAGTCGCACATCACTC
>oligos_0_GCTACATGTATACTGCGAGACAGAC_CGATAGTCGCAGTCGCACATCACTC_690
GCTACATGTATACTGCGAGACAGACGCATCGAATCTGTAACCAATACAAATCTTCATAGCCTCGGTATGTCAATTGCTATGCGCCAACCGGACTTGTCAAAAGGGGCGGCAGGAAATGAGTGGCGTTGACATTGAATGGCGATAGTCGCAGTCGCACATCACTC
>oligos_0_GCTACATGTATACTGCGAGACAGAC_CGATAGTCGCAGTCGCACATCACTC_691
GCTACATGTATACTGCGAGACAGACCAATTTGAAGACCATAGGTCCTAGATACCGTTTCGAATCCTAAGTGAAGTGTAATGGGTCCAAGAAGTAAGTTAGGGGCGTACACGGGGCCAACGCGTAAAGAAGCCTTTGTTACGATAGTCGCAGTCGCACATCACTC
>oligos_0_GCTACATGTATACTGCGAGACAGAC_CGATAGTCGCAGTCGCACATCACTC_692
GCTACATGTATACTGCGAGACAGACCGGTGGAGCCATCCGCTTGTGGGGAGTCCTGTGCGTTCGGACCTCTGTTGACGCGCGTGGTACTAAACGCCCGGCCTTACCCTTCTGTGATGCCAACATCATCTGTGGCGCTTACGATAGTCGCAGTCGCACATCACTC
>oligos_0_GCTACATGTATACTGCGAGACAGAC_CGATAGTCGCAGTCGCACATCACTC_693
GCTACATGTATACTGCGAGACAGACGGTGTGGGCTAATGCGAGACAAACTTGTAGACTATTGACTGACGGACGCTCGACTCGGAAAGAATTCTACTAGTACGGGATACATCTCTCCTTTCACGTGCACGCTGCAGGCCGCGATAGTCGCAGTCGCACATCACTC
>oligos_0_GCTACATGTATACTGCGAGACAGAC_CGATAGTCGCAGTCGCACATCACTC_694
GCTACATGTATACTGCGAGACAGACCTTGCTACCATGGATAGGCTTCCTGCGCAGGTCTTTATTCTGTAACTAATGTAAAAGTACCCATGATCAGCTCGGACCCAGTGACCATGCTTGAGCCAGAACTGGCTCGTATGGCGATAGTCGCAGTCGCACATCACTC
>oligos_0_GCTACATGTATACTGCGAGACAGAC_CGATAGTCGCAGTCGCACATCACTC_695
GCTACATGTATACTGCGAGACAGACGAGGTGGAAGTTGCCCAGCACTAGATCAAATGCAATGAGAACTAACCAGCATGTTACCTCAGAAGGTACAAAATCCTGGACGCAGGAGACTAGCGTCCTAGACCACATGAGATACGATAGTCGCAGTCGCACATCACTC
>oligos_0_GCTACATGTATACTGCGAGACAGAC_CGATAGTCGCAGTCGCACATCACTC_696
GCTACATGTATACTGCGAGACAGACCCGCCAGCTAGGAAGGTCCCCAAAGTCTGAGTAGTAAATCTGGGTATGCCAACCGACAAATATCGTGAATGAACGGCGAACGATCATTCCGGCACACCAAGTGACATAGATACGCGATAGTCGCAGTCGCACATCACTC
>oligos_0_GCTACATGTATACTGCGAGACAGAC_CGATAGTCGCAGTCGCACATCACTC_697
GCTACATGTATACTGCGAGACAGACGCATGTTCGTGTTGTGATTCAATAGCCCAACTACGTCTGAAAGTTAAAAGGGCGGGTTGAGACATAGAGAACATAGCGCACAGGTTCGGTACTAGACCCGACATGCCTCACGGGCGATAGTCGCAGTCGCACATCACTC
>oligos_0_GCTACATGTATACTGCGAGACAGAC_CGATAGTCGCAGTCGCACATCACTC_698
GCTACATGTATACTGCGAGACAGACCAATAGCGCCGCGGGCGTTACAATGAGCTGTTAGTTCGACCTATCCGCAGGAGCAACAACGGCCGAACAATTGCTGCGATAGCATCGCCAGCGCCCATTATTCCCACGCTCATACGATAGTCGCAGTCGCACATCACTC
>oligos_0_GCTACATGTATACTGCGAGACAGAC_CGATAGTCGCAGTCGCACATCACTC_699
GCTACATGTATACTGCGAGACAGACCGCATGCGTTAAATGCTAGCTACATGAAATGCCGTGACGTTGCATTACCGTAATAATATTGACAGTCGACCGAGGCCGTCGTTGCAATATCTATTCCGTGATTAGAGGCCAGTACGATAGTCGCAGTCGCACATCACTC
>oligos_0_GCTACATGTATACTGCGAGACAGAC_CGATAGTCGCAGTCGCACATCACTC_700
GCTACATGTATACTGCGAGACAGACGGTGAGAGTCAGCCGAAGTCTGTTGCGGAATTTCGTAAAGTCGCCCCGAAAGTATGTTACATGAGTGGATCCTGTTCCAGCCTGCACAAGCTATTAAATAGATGCGACAAATCGCGATAGTCGCAGTCGCACATCACTC
>oligos_0_GCTACATGTATACTGCGAGACAGAC_CGATAGTCGCAGTCGCACATCACTC_701
GCTACATGTATACTGCGAGACAGACCTTGGGTATTGAAATCGGGAGCGGCGCAAAGGGGCTCCTTACCGCAGTACCCTGACGACGTTCATTGTCCTGACCGGAAGGAATCTGCGAGATCAAGCATAATATCTAGCGCGGCGATAGTCGCAGTCGCACATCACTC
>oligos_0_GCTACATGTATACTGCGAGACAGAC_CGATAGTCGCAGTCGCACATCACTC_702
GCTACATGTATACTGCGAGACAGACGAGACGATCCCTCATATTCCCTACTATTAGCACATCCGCCTCATATTTCTGGCTGACAATGCGCCATTAACGCGTAGTACATCTCCGAAGCTTACTGGCTTCCCCGAAGCGTTACGATAGTCGCAGTCGCACATCACTC
>oligos_0_GCTACATGTATACTGCGAGACAGAC_CGATAGTCGCAGTCGCACATCACTC_703
GCTACATGTATACTGCGAGACAGACCCGCGCCAGCAGGTCGGGCGACTACGTACACTTTGGGACCGGCCTATCTATCTAGGTCTACTTCGATGATTGCACTGCGTCGCTTAGGGCCGGTATTACCGCTATATGGCTAGGCGATAGTCGCAGTCGCACATCACTC
>oligos_0_GCTACATGTATACTGCGAGACAGAC_CGATAGTCGCAGTCGCACATCACTC_704
GCTACATGTATACTGCGAGACAGACGCAGTCTCATACGAGGGCTATCCCGCAGTTCCCCCCGAAACTGCTGGCGGTCTCAAGCGGTGGGCAAATCAATGGCGATTTGGGTCCGTGATAATGTCCGCTAGTAGTGCTAGGCGATAGTCGCAGTCGCACATCACTC
>oligos_0_GCTACATGTATACTGCGAGACAGAC_CGATAGTCGCAGTCGCACATCACTC_705
GCTACATGTATACTGCGAGACAGACGTCCTTAGTTCTTGGTCCATCACACCGTGGTGATGCGCAGACCGAATCCTTCCAAACATTTCGGATCTATGACCAGCCAATCCCTCCAATACCACCGACGAACGAAATCCCGCGCGATAGTCGCAGTCGCACATCACTC
>oligos_0_GCTACATGTATACTGCGAGACAGAC_CGATAGTCGCAGTCGCACATCACTC_706
GCTACATGTATACTGCGAGACAGACCGCAATGAGGAAGGTGTTATCCTGTCAGTTTGGGTATTCTTCATATAATTTTATCAACATCTTTCAGCGAAACACGCCCTACATTAAGTCACGTGCTAGTGACTCTATTCTACGCGATAGTCGCAGTCGCACATCACTC
>oligos_0_GCTACATGTATACTGCGAGACAGAC_CGATAGTCGCAGTCGCACATCACTC_707
GCTACATGTATACTGCGAGACAGACGGTTCATAGGATAATGACCCGCCTGGTCATAGGTTAGGACACTTGACTGGCCCCAACCTGCTATTTCTCGGCCCGCATACTTGACACCTTATGCGAAATCATCCTCTACTGTAACGATAGTCGCAGTCGCACATCACTC
>oligos_0_GCTACATGTATACTGCGAGACAGAC_CGATAGTCGCAGTCGCACATCACTC_708
GCTACATGTATACTGCGAGACAGACCTTGGACGACGATTTCCTGGTTCACGTACTGCGGTATTGGGTATCGTCGCTTATCAGGATGCGAGACCGCAACACAATCAACCTCTCCGAGGTCGACTTTATACTCGAAGGGGGCGATAGTCGCAGTCGCACATCACTC
>oligos_0_GCTACATGTATACTGCGAGACAGAC_CGATAGTCGCAGTCGCACATCACTC_709
GCTACATGTATACTGCGAGACAGACGAGAGTTGTTCTTACCGAAACAATACTACTAAGACGTCTTTGGCACGCTTAAAGACCCGAGCCAACGGCAGTAGCCCCTTTTTTGTAACACGATTGACTCCCTACCCATAACAACGATAGTCGCAGTCGCACATCACTC
>oligos_0_GCTACATGTATACTGCGAGACAGAC_CGATAGTCGCAGTCGCACATCACTC_710
GCTACATGTATACTGCGAGACAGACCCGATTGCTCGACCCTGAGGTACCAGAACGCGATAGATAACTCCTCCCAACAATAGACCACTAGCGGCTCATGAGGGTGCTACCGGGAGAGTCTGGTGAAACCAGTTAGCGCGGCGATAGTCGCAGTCGCACATCACTC
>oligos_0_GCTACATGTATACTGCGAGACAGAC_CGATAGTCGCAGTCGCACATCACTC_711
GCTACATGTATACTGCGAGACAGACGCAGAAAACTTAAAGCGATGGGATTATCGTTAGCACTTAACGTTGTGAAACTTTTAACCGACGCATAATCGGAAGAACATCATATTATGCACCCGCACGCATTCATATCCGTTACGATAGTCGCAGTCGCACATCACTC
>oligos_0_GCTACATGTATACTGCGAGACAGAC_CGATAGTCGCAGTCGCACATCACTC_712
GCTACATGTATACTGCGAGACAGACGTCCAGACGGACCGGCGCGGACTCCTGTTGCCGGCCTCGTAGCGGACACCTTAACAAAGCGTACGTAGAGCTCCCGGGATGCTGCAATCACTTATCGCGACACTGGTATTGGCGCGATAGTCGCAGTCGCACATCACTC
>oligos_0_GCTACATGTATACTGCGAGACAGAC_CGATAGTCGCAGTCGCACATCACTC_713
GCTACATGTATACTGCGAGACAGACCGCCCCCGTGAAATTTGGGAACAAGTGGATCCTAAACAGGTTTAGAGCAGCGATTGAGCTCAGATGGGTGTCCCCGTATTTGCTCCGAACCGCCTACTGAAGTCTGGGTCTACGCGATAGTCGCAGTCGCACATCACTC
>oligos_0_GCTACATGTATACTGCGAGACAGAC_CGATAGTCGCAGTCGCACATCACTC_714
GCTACATGTATACTGCGAGACAGACGGTTGCAGAGAGCACCCTACCTCCTGGACATACGACCCTGGATGCTCGGGCCATTGGTATCCGCTCACATAATTAACTGACAAGTCACGACAACAGTTGATGTGTTGGATCTTACGATAGTCGCAGTCGCACATCACTC
>oligos_0_GCTACATGTATACTGCGAGACAGAC_CGATAGTCGCAGTCGCACATCACTC_715
GCTACATGTATACTGCGAGACAGACCTTAAATGGGTTTATGAGCGGCAACCATTCTCTCAGTTAGACGGTGGGATGTTTAATGTACCCGACAGAAGCTGGGCAAGTAATTCCGGGTTATAGGTATAGGAAGAGATGTTACGATAGTCGCAGTCGCACATCACTC
>oligos_0_GCTACATGTATACTGCGAGACAGAC_CGATAGTCGCAGTCGCACATCACTC_716
GCTACATGTATACTGCGAGACAGACGAGCTACCGACTGTCGGTCAACCACGGGGGCTAGATTGTCGACAACGTGCTTCTCACACAGCCTAAGCTGTATCAGTACGGCTACGGGGTTTTATGGCGCCTCACAGGTACAAACGATAGTCGCAGTCGCACATCACTC
>oligos_0_GCTACATGTATACTGCGAGACAGAC_CGATAGTCGCAGTCGCACATCACTC_717
GCTACATGTATACTGCGAGACAGACCCGAAGCAGTTGCATTTCTTTGAACCCGACCGGAGTCACCCTTGAGGCCAATGGATAATTTTGTCCTGAACAAAGGTCTTTCTCGTTCCCTATTCGCCGCTTAGACTCTGGATACGATAGTCGCAGTCGCACATCACTC
>oligos_0_GCTACATGTATACTGCGAGACAGAC_CGATAGTCGCAGTCGCACATCACTC_718
GCTACATGTATACTGCGAGACAGACGCTCCACTTCCTGACGTTCAGTTATACCGCGGCCAGATCATTTACCAGATCCACTTCTTAACAGCAGCTTGCAGTCGCGAATGATCAAAGCATCATAGCACCCCAGGTCAGCCGCGATAGTCGCAGTCGCACATCACTC
>oligos_0_GCTACATGTATACTGCGAGACAGAC_CGATAGTCGCAGTCGCACATCACTC_719
GCTACATGTATACTGCGAGACAGACGTCACATTACGAGAGATAATTGGACATAGTATCATTCAGGAAAAAGGACCGTACATTTAAAACGTTCATGTGTACTCAGGTACAACTTGGTTTATCTGAGCTCAGTGGGTGTAACGATAGTCGCAGTCGCACATCACTC
>oligos_0_GCTACATGTATACTGCGAGACAGAC_CGATAGTCGCAGTCGCACATCACTC_720
GCTACATGTATACTGCGAGACAGACCGCCGACCCAACAAGATGTATCAGCAACCCCACTTCCTGTAAGCAGACTAACGGCCGGCCGTTCTCTGTCCAGTTTTGATGCGTCTCGACAGTGAAATTGTATCGGCGCTGTAACGATAGTCGCAGTCGCACATCACTC
>oligos_0_GCTACATGTATACTGCGAGACAGAC_CGATAGTCGCAGTCGCACATCACTC_721
GCTACATGTATACTGCGAGACAGACGGTCACGGGTACCAGCTCATGGTTCTTGTCTCAGTCCGATACCGACGATGAAGACCGCCTATTTTCTCTAAAGGCTTGCACTTCAGCGCGCTATCTGGGAACGCGCTCGGCGCGCGATAGTCGCAGTCGCACATCACTC
>oligos_0_GCTACATGTATACTGCGAGACAGAC_CGATAGTCGCAGTCGCACATCACTC_722
GCTACATGTATACTGCGAGACAGACCTTATCAATGGAATTCCATTTTGTTGTTTACCGGTAGAGGGTCATAATCGAGGCGAACCCCATCAAGAACTTTGCATAGTTCCGCTACAACTGAGCGGTCGAAAGTGGAGTCTACGATAGTCGCAGTCGCACATCACTC
>oligos_0_GCTACATGTATACTGCGAGACAGAC_CGATAGTCGCAGTCGCACATCACTC_723
GCTACATGTATACTGCGAGACAGACGAGCACGAATACATCTCTACCCCGACTGAACATATTACGCGTTCTCGCTCATCTACTCGGACGATTCGCAGGTTTGCGACAGGTCGAGGCCGTGGACCAATTTCCGATCGTGTACGATAGTCGCAGTCGCACATCACTC
>oligos_0_GCTACATGTATACTGCGAGACAGAC_CGATAGTCGCAGTCGCACATCACTC_724
GCTACATGTATACTGCGAGACAGACCATACTGTCGCATCTGCGCAAGTCCGACACTGTTGACGCGCTCGGATAAATGTCAGGTCAATTCTGCAATCTTGCTGACCAATGTCGAATCCCTCTAGAGCATGATGCATGAAACGATAGTCGCAGTCGCACATCACTC
>oligos_0_GCTACATGTATACTGCGAGACAGAC_CGATAGTCGCAGTCGCACATCACTC_725
GCTACATGTATACTGCGAGACAGACGCTCGCGGCAGATCTACAGAGAGCGAGATCAGAGCACAACTTTAATCTATTAACCCGCTGTGCGGGACAGGAATACCATTAAGATGGCTGGCGCCCCTAGATCGCCATCCTCAACGATAGTCGCAGTCGCACATCACTC
>oligos_0_GCTACATGTATACTGCGAGACAGAC_CGATAGTCGCAGTCGCACATCACTC_726
GCTACATGTATACTGCGAGACAGACGTCAGCACCAGTTACCAGTGTTCTTTATAGTGGGTTGCTGGGATCCATCAAGGCAAGGTAATGCGTGATTTGAAAGCAAGGCGGCACGTCTCTACACACTCGTGAGTTGCGTTACGATAGTCGCAGTCGCACATCACTC
>oligos_0_GCTACATGTATACTGCGAGACAGAC_CGATAGTCGCAGTCGCACATCACTC_727
GCTACATGTATACTGCGAGACAGACCGCTAATCTAGACTTTGCCGTGCATCTGGGTCCAGGCACGCGGTGATTGCAGTCAGAGCTCCAGAGACAGGGGAGGAAGTCCATCTTTGCTCTAGAGTTCCTTAAATAGCTCAACGATAGTCGCAGTCGCACATCACTC
>oligos_0_GCTACATGTATACTGCGAGACAGAC_CGATAGTCGCAGTCGCACATCACTC_728
GCTACATGTATACTGCGAGACAGACGGTCTAGCAGTCAAACTATCGGCTCAGCAGCATAGGGTGGCTTCTCGTGTCTGGTCCGGAGGTCAGCTTTCCCTTTTGATATCTACGCGTTATACGCTCGTAGACTATCGTAGGCGATAGTCGCAGTCGCACATCACTC
>oligos_0_GCTACATGTATACTGCGAGACAGAC_CGATAGTCGCAGTCGCACATCACTC_729
GCTACATGTATACTGCGAGACAGACCTTCGTTGCAGACATCCGACCTGGAAGATTAAGAATTGACGCGACCAACCTACGGAAGAAAGATGTAGCAAAGGGTAAGAGGAAGGGAAAAATCCGTAGCATAGTATCTGCTAACGATAGTCGCAGTCGCACATCACTC
>oligos_0_GCTACATGTATACTGCGAGACAGAC_CGATAGTCGCAGTCGCACATCACTC_730
GCTACATGTATACTGCGAGACAGACGACGCCTTGGCCCCGAGCGTGGTGTAACGTAGAAGAAAGTTAACAGGAACCGGCGATGATGCATTGATTCATATATATCACCAGAATACATACAGTCCCGCTGGCTGTCTGGGGCGATAGTCGCAGTCGCACATCACTC
>oligos_0_GCTACATGTATACTGCGAGACAGAC_CGATAGTCGCAGTCGCACATCACTC_731
GCTACATGTATACTGCGAGACAGACCATAGGCGACCTTACGCTCCACCAGCTCGAACACTAACTGACTTTCGCGTCGTCGCGCTTTTGACATCAGTCGCGATTCGGATGGAGATTTGAAAGGCTATAGGAAAGCCATCGCGATAGTCGCAGTCGCACATCACTC
>oligos_0_GCTACATGTATACTGCGAGACAGAC_CGATAGTCGCAGTCGCACATCACTC_732
GCTACATGTATACTGCGAGACAGACGCTATGACTCGACTACTCCATGCCTAAATGTTGTTTCGCGTCAGGAAACAATGTATTACCTTAGGCGAGGGCTATGACGAGTCCCGGGACTGATAGCCTGTACACTATCGTAGGCGATAGTCGCAGTCGCACATCACTC
>oligos_0_GCTACATGTATACTGCGAGACAGAC_CGATAGTCGCAGTCGCACATCACTC_733
GCTACATGTATACTGCGAGACAGACGTCGACGCAACTTAGTGGGCCCATAGCGTTGTGAACGTCGTCTTATGGGAGACTGTGTTATCTCGCTGCTAGTCCCCTGCGGTGACAGGGGTAAATGTTTCTAGACGCGGGGCGCGATAGTCGCAGTCGCACATCACTC
>oligos_0_GCTACATGTATACTGCGAGACAGAC_CGATAGTCGCAGTCGCACATCACTC_734
GCTACATGTATACTGCGAGACAGACCGCTTCATCGTGTACGCCTCTCGTGCATAACTTAAGTTACTACGCAACTGTGACTCTCAAAACTTGCGACTTTAACTTTAACTCGTTCTCTTGTTGCCGGTTTAAGTCAACTTACGATAGTCGCAGTCGCACATCACTC
>oligos_0_GCTACATGTATACTGCGAGACAGAC_CGATAGTCGCAGTCGCACATCACTC_735
GCTACATGTATACTGCGAGACAGACGGTAGGCTGGCACCATTTTACCGACTCAACTAGAGGAGGGTACATCCTAATGCAGGATAACCCTAGTCCGCACTTACCGTGGACTAGTTAGTTTGGGCCTCCGAAAAATATTCGCGATAGTCGCAGTCGCACATCACTC
>oligos_0_GCTACATGTATACTGCGAGACAGAC_CGATAGTCGCAGTCGCACATCACTC_736
GCTACATGTATACTGCGAGACAGACCTTCCGTCTTACCGCAGACGCTAGAGGCTGTATACGTGTGGCGTTTTTGGCAGACTGTAATCCAAGATAACCCTCTCATGGGTTGAGCAATACAGACTTTAAAATCGGTGTTGGCGATAGTCGCAGTCGCACATCACTC
>oligos_0_GCTACATGTATACTGCGAGACAGAC_CGATAGTCGCAGTCGCACATCACTC_737
GCTACATGTATACTGCGAGACAGACGACGGAAGACTCAGAGGGGACGTCTACCTTATCTTTTAATACAGAGGTTCTGTTGTTGTTGGTTCGTAGTGGAACCTCGCGCGTGGCTGCACAAGTAAGCCTTCTTTCTACTTACGATAGTCGCAGTCGCACATCACTC
>oligos_0_GCTACATGTATACTGCGAGACAGAC_CGATAGTCGCAGTCGCACATCACTC_738
GCTACATGTATACTGCGAGACAGACCATCTAGTCTCGCGTACTTGCCGGGCACCTTTCATGCTGGCGATGGCCACAACGTGCACAATACTATCACAAACGGAATTCTGCAGCAAAAGTGATATGGTGAGGGTTAGCATACGATAGTCGCAGTCGCACATCACTC
>oligos_0_GCTACATGTATACTGCGAGACAGAC_CGATAGTCGCAGTCGCACATCACTC_739
GCTACATGTATACTGCGAGACAGACGCTAATTACCACTTTTAAAACCAGACCATGCCCAATGGCCTGCGTGGTGTTTTACTAGGGATTGCTGCGCAGCCGGTAGAGTGCTACGTCTCAACCTCAAAAATCTCTGTGATACGATAGTCGCAGTCGCACATCACTC
>oligos_0_GCTACATGTATACTGCGAGACAGAC_CGATAGTCGCAGTCGCACATCACTC_740
GCTACATGTATACTGCGAGACAGACGTCGATATATGAAGACGGTTGTTATCTCGCGTCTACGAGCTTTTAAATCTCACACCATTGGCATCGGAGGGCCCCAAACTCACTCTACATGTTTTGACTTGTTCTTGAGTATGGCGATAGTCGCAGTCGCACATCACTC
>oligos_0_GCTACATGTATACTGCGAGACAGAC_CGATAGTCGCAGTCGCACATCACTC_741
GCTACATGTATACTGCGAGACAGACCGCGGTTCATGAGGCGTGTAAAGTGCTTTGATAATGGGTTCCGCTGTTAGCGGACAATGAACTACCGTCGAATGACGCGGAACTATGCTGCCATAATGCGTCTGTGTATAGTTACGATAGTCGCAGTCGCACATCACTC
>oligos_0_GCTACATGTATACTGCGAGACAGAC_CGATAGTCGCAGTCGCACATCACTC_742
GCTACATGTATACTGCGAGACAGACGGTACTGCTCAATCTTTGCGAATCGCATGAGCCGATCCCCGGTTTGTCGCGATCCCTATAGGCTCTACTGAAAGAACCCTCACTATACTGTAGCTACCACAGCGTATTGGACAACGATAGTCGCAGTCGCACATCACTC
>oligos_0_GCTACATGTATACTGCGAGACAGAC_CGATAGTCGCAGTCGCACATCACTC_743
GCTACATGTATACTGCGAGACAGACCCCTCTGCGCGTAGCGCAGTATTGCCTACAGGTCGAGACTAAGCAGAGTGTATCTCAACCACGCACACTGGTGAGGCAATAGACCTGTAAGCATCATATCGGTTCTAACAATGGCGATAGTCGCAGTCGCACATCACTC
>oligos_0_GCTACATGTATACTGCGAGACAGAC_CGATAGTCGCAGTCGCACATCACTC_744
GCTACATGTATACTGCGAGACAGACGACTTGAGGGCGGATTGGTAAAGTGAACGAAACCGGGTGACCGTGGTTGGATGTTGTTTAGACCACGCACAGGCGGGAGAGATCCTAGTAATGAGAGCGTGTTTATCGAATTCGCGATAGTCGCAGTCGCACATCACTC
>oligos_0_GCTACATGTATACTGCGAGACAGAC_CGATAGTCGCAGTCGCACATCACTC_745
GCTACATGTATACTGCGAGACAGACCATCACCGATGGCTGCACCACACTGCGTCTAACAAAATAGATACTCTGATAACCTTGCAGCCATGCTAGTTATGCGGAACACATATAGTAGCGTCGTTACCTCCCGTAAAAAGGCGATAGTCGCAGTCGCACATCACTC
>oligos_0_GCTACATGTATACTGCGAGACAGAC_CGATAGTCGCAGTCGCACATCACTC_746
GCTACATGTATACTGCGAGACAGACGCTGGTCTAGCAAGTAGCTCAATGGTGTCGACAAGTGGGAATTCCTTGCACGGAGAATTCAATCCTGTTAAGTGCCTAGGCCTCCTTCCTAATGGCGAAAGTGGATTACGTAGGCGATAGTCGCAGTCGCACATCACTC
>oligos_0_GCTACATGTATACTGCGAGACAGAC_CGATAGTCGCAGTCGCACATCACTC_747
GCTACATGTATACTGCGAGACAGACGTCGTGTGCACCTTTCGATAGGGGTGTGCGACCAACTGCACAGAGTTTCGCTCCGACTTGCGTCACATCTCTCCGGACAACGACGCGGGCCCGACTTAAAAACCTAAATGCATACGATAGTCGCAGTCGCACATCACTC
>oligos_0_GCTACATGTATACTGCGAGACAGAC_CGATAGTCGCAGTCGCACATCACTC_748
GCTACATGTATACTGCGAGACAGACCGCGCTCCGCCGCTAAGTGGAACTACCCGCGTTTGGGACAGTAATCCAGCTGTAATGAAGCAGTCATGCCTGAACCTCGTTACTACTATTGTATCGGTGCCACTTAGCGGCCGGCGATAGTCGCAGTCGCACATCACTC
>oligos_0_GCTACATGTATACTGCGAGACAGAC_CGATAGTCGCAGTCGCACATCACTC_749
GCTACATGTATACTGCGAGACAGACGGATATTCGCAGTAGTTCACACCTTGGACATCAACGCTGGCTGAGGTAACGAGCCTCCGTCTCCGAGCGGCCAGGTAGGTCGCACAACCACGTGACCACTGCGGATGTCTGATACGATAGTCGCAGTCGCACATCACTC
>oligos_0_GCTACATGTATACTGCGAGACAGAC_CGATAGTCGCAGTCGCACATCACTC_750
GCTACATGTATACTGCGAGACAGACCCCTGGCTTAGTGGCGTGAATTGTCTCATAATACATGTGCATTAACATAAGGGTTTTACTTCGCTTACCACAATATAAACATCGTCCCTGTAACTGGGAACACTCTGCTCCCCGCGATAGTCGCAGTCGCACATCACTC
>oligos_0_GCTACATGTATACTGCGAGACAGAC_CGATAGTCGCAGTCGCACATCACTC_751
GCTACATGTATACTGCGAGACAGACGACTATTTAGACATACTACTGAGTACGGTCGGTATATGGTGGATCCGCCGCGTTCTTTCTGATGTATGGAAGATGACGTCATATATATCCACCATCATTCCAGGTGATGGGAAACGATAGTCGCAGTCGCACATCACTC
>oligos_0_GCTACATGTATACTGCGAGACAGAC_CGATAGTCGCAGTCGCACATCACTC_752
GCTACATGTATACTGCGAGACAGACCATTGCAAGCCTAATCCATGAACTGAGGAGGCCGAAGACGTTTATAGTGTAGCCCCGTCGGATGGTCAGAAAAGAGAACCTCCGCATTCGATAGAAGATCCTCGTTGGTATCAACGATAGTCGCAGTCGCACATCACTC
>oligos_0_GCTACATGTATACTGCGAGACAGAC_CGATAGTCGCAGTCGCACATCACTC_753
GCTACATGTATACTGCGAGACAGACGCTGCGGGCAATCAACCGCACTCTCAATAACTCCAAGAGATCGGGGATATCCTACTCCGGGCAAGTGTCCGTTAGATCCCGACACCTTCTAAAATCGCAATAGTACTAGTTTGGCGATAGTCGCAGTCGCACATCACTC
>oligos_0_GCTACATGTATACTGCGAGACAGAC_CGATAGTCGCAGTCGCACATCACTC_754
GCTACATGTATACTGCGAGACAGACGTCTGAATAATGCTTGCTTGGGCATCACGTGGCGGCAGCCACTTGTCCCCTAGGAGCTTCTCTATGGTCTACAAACACAAAGAGGCTGGTACTCACCGCTCACCGCTGCTGATACGATAGTCGCAGTCGCACATCACTC
>oligos_0_GCTACATGTATACTGCGAGACAGAC_CGATAGTCGCAGTCGCACATCACTC_755
GCTACATGTATACTGCGAGACAGACCTAGAAACTCCAGCAGCATCTTGCACCATCTGTTGTGCCAACGCTCGTGGCCGGTCCTTAGGGCTTGTCAATGAATAGACAGCTCCGATAACCCCCATAAAATCCAGTTTCAAACGATAGTCGCAGTCGCACATCACTC
>oligos_0_GCTACATGTATACTGCGAGACAGAC_CGATAGTCGCAGTCGCACATCACTC_756
GCTACATGTATACTGCGAGACAGACGGATTAGTCCTTAGCACGCCAGCGTTCGTGCCGGTAGGTACGAAAGATGTTCGTGAGAGAGAGCCAGAGCGAAGATTGACCTGACAGGAAACGGAATCCCGAACTTATCCTCAACGATAGTCGCAGTCGCACATCACTC
>oligos_0_GCTACATGTATACTGCGAGACAGAC_CGATAGTCGCAGTCGCACATCACTC_757
GCTACATGTATACTGCGAGACAGACCCCGTAGCCCGCTCATGTCCCCCGACATCTTCTCACATCGTGGAATCCGTAGCGCTCGGGTCCACGGGGGTTTGTCTGTATTGGGCGTCCCACTCTATATCCATTCGACCATCGCGATAGTCGCAGTCGCACATCACTC
>oligos_0_GCTACATGTATACTGCGAGACAGAC_CGATAGTCGCAGTCGCACATCACTC_758
GCTACATGTATACTGCGAGACAGACGACCGTCACTAAAAAATTAGATGGACGGGTGTAGAACGGTGTAGCGATAAAAGTGAGCCCCCCGCTGTGTGTAAAGTTTAACTCACGATCCTCTACTGCAAGAGGGTATTGGCGCGATAGTCGCAGTCGCACATCACTC
>oligos_0_GCTACATGTATACTGCGAGACAGAC_CGATAGTCGCAGTCGCACATCACTC_759
GCTACATGTATACTGCGAGACAGACCATTCATCAACCCAGTCGCCGTCAGTTGTCATAGCGGTAGGCGGCCATAAAGGAAATTGATTTTGAGGGTCGATATGTGACCTTAGTCACCACTAGCTTCGGGTGCTATGGCCGCGATAGTCGCAGTCGCACATCACTC
>oligos_0_GCTACATGTATACTGCGAGACAGAC_CGATAGTCGCAGTCGCACATCACTC_760
GCTACATGTATACTGCGAGACAGACGCTTAAGGTAGTCAATCTTGAAAGCTAATGCCACTACGACCTTGTTGGTAACTCCCGGGACGGGGGCAGAAATTTAACTTATTCCACAAGAATCCGTGTCGCCGGGACTACTTACGATAGTCGCAGTCGCACATCACTC
>oligos_0_GCTACATGTATACTGCGAGACAGAC_CGATAGTCGCAGTCGCACATCACTC_761
GCTACATGTATACTGCGAGACAGACGTCTCCTGCCGGCTCTATACTCAGAGTAATTCCCGAAATCGCGCGCCGGCTACGACGGGCGCTTGACAATCTAACTCCCCGAAACTTATTATCAGGTCCCTTGGGATGGGAAGGCGATAGTCGCAGTCGCACATCACTC
>oligos_0_GCTACATGTATACTGCGAGACAGAC_CGATAGTCGCAGTCGCACATCACTC_762
GCTACATGTATACTGCGAGACAGACCTAGTCTTCGGGACTATATGTTCAGATACGCAGCCGCGACACGACTCTAATGCAATGCAATAGTCCTTCTCACTCGCTTCTAACAAGAGATGCGTTGACTCAGAACAAGCCAAACGATAGTCGCAGTCGCACATCACTC
>oligos_0_GCTACATGTATACTGCGAGACAGAC_CGATAGTCGCAGTCGCACATCACTC_763
GCTACATGTATACTGCGAGACAGACGGAGGGCCAACTGAAGCAGCGACGATACTGCCGCAGACGCTCTGAAACCATCCGCAAATCCACCCATCGGAGCTCCTTGCAACGTAGTACCTTGAACCTTAGGCACAACGTGTACGATAGTCGCAGTCGCACATCACTC
>oligos_0_GCTACATGTATACTGCGAGACAGAC_CGATAGTCGCAGTCGCACATCACTC_764
GCTACATGTATACTGCGAGACAGACCCCGAAACTTGAGCTTAGTACGTCGCTCAATGGATTCCACCATGCTATGGGTGTGCGAAGAGTTCGTATGCTGGACACTCTCCACGGGTAGCGCGCGCCTCACCGAGGTCACTACGATAGTCGCAGTCGCACATCACTC
>oligos_0_GCTACATGTATACTGCGAGACAGAC_CGATAGTCGCAGTCGCACATCACTC_765
GCTACATGTATACTGCGAGACAGACGACCCGGCTCTCGGCTAGGGTGATTCCTTACAAACAACGTTGAGCCTATGAGCGCATGAAAACCGAGCATCCAGATAAGCATTTCACCGGGCTACCTTAGCAGCGGCTGATTGGCGATAGTCGCAGTCGCACATCACTC
>oligos_0_GCTACATGTATACTGCGAGACAGAC_CGATAGTCGCAGTCGCACATCACTC_766
GCTACATGTATACTGCGAGACAGACCATGAGAACAAATACCGTGCTTAGCCCGCACAGCCCTTACACGTAGTTAACTGTTTTCGGCGCTATATTGTGCGCCATCAAGTTACCACTTAGAAGAAAAGATCTGCCTTCCGGCGATAGTCGCAGTCGCACATCACTC
>oligos_0_GCTACATGTATACTGCGAGACAGAC_CGATAGTCGCAGTCGCACATCACTC_767
GCTACATGTATACTGCGAGACAGACGCTTTCCTGGTCCGCCCACGAGTGGTGCATTGTCGAGCGGTGCTAGAGATCGCGCGTCTGCCCAGATGTTAAGTAACTACGCTCTACATAGAATCAGGATCATCAACTGAGCCGCGATAGTCGCAGTCGCACATCACTC
>oligos_0_GCTACATGTATACTGCGAGACAGAC_CGATAGTCGCAGTCGCACATCACTC_768
GCTACATGTATACTGCGAGACAGACGTGAACCATTCTAGGGCTGGAACATTTATTCAAGTTGTTCTCCACCCCTGTTCAGCGTTCACAGGCGGACCCACGGCGTATGATAGAGATTGACAGCCGGGATGATGTTCGTAACGATAGTCGCAGTCGCACATCACTC
>oligos_0_GCTACATGTATACTGCGAGACAGAC_CGATAGTCGCAGTCGCACATCACTC_769
GCTACATGTATACTGCGAGACAGACCTATGTACTCAATGTGGCCGACCTCGACTAGATCGCGGCCCGGCGCGCCCCATTTCTGTTAGAGGAAGGTGTGTAAGGTGAAAAAACGTTGGTCACTGACCTTGCTGGTCACTACGATAGTCGCAGTCGCACATCACTC
>oligos_0_GCTACATGTATACTGCGAGACAGAC_CGATAGTCGCAGTCGCACATCACTC_770
GCTACATGTATACTGCGAGACAGACGGAGCTGTGACACGGACGGTACATAATGTAATCTAGCTGCCTATCTACCACTCGAAGTGCATTATAATGCAAACCCGATCAATATCGTCTGAGCCGGTGTCCTCGACGCCTTCGCGATAGTCGCAGTCGCACATCACTC
>oligos_0_GCTACATGTATACTGCGAGACAGAC_CGATAGTCGCAGTCGCACATCACTC_771
GCTACATGTATACTGCGAGACAGACCCCAGAGCCTTTACTGGCCGGGACCTCAAAAATGAATGCGTTAATCACAGTAGGCCGCATAAAAATCTCGCATCACGGTTGACCTGCAGCGTCACCGCTTTCATATGACTACTACGATAGTCGCAGTCGCACATCACTC
>oligos_0_GCTACATGTATACTGCGAGACAGAC_CGATAGTCGCAGTCGCACATCACTC_772
GCTACATGTATACTGCGAGACAGACGACCCAATAGCCGGGCCTAATCACTTGGGCAATGATGAGGTCTGTCATAGCGGCGTCCGGATAGTATAAACGCGCCATGACCCAGCCGATTTAACGTCTAAACCTCATCCAGTACGATAGTCGCAGTCGCACATCACTC
>oligos_0_GCTACATGTATACTGCGAGACAGAC_CGATAGTCGCAGTCGCACATCACTC_773
GCTACATGTATACTGCGAGACAGACCATGTTTCAATCGAACCCGGACAGCTTTGTGAGTGATTCTCTCCACAACACTTGCAACTGTAGTGTTATCTCTCGGTTGTTCGCGGTTCGGACGGAGCTATGATGGATACACTACGATAGTCGCAGTCGCACATCACTC
>oligos_0_GCTACATGTATACTGCGAGACAGAC_CGATAGTCGCAGTCGCACATCACTC_774
GCTACATGTATACTGCGAGACAGACCGGCAAAATCCTTATCCTGTCGCTTACCCCATTGTTTCCCAATAGTGTCTCATTCCAAAGTGTTCTAGAGAGTCACTAGACTTCGCAGCCATAAAGATCAGACATGTGTTTTCGCGATAGTCGCAGTCGCACATCACTC
>oligos_0_GCTACATGTATACTGCGAGACAGAC_CGATAGTCGCAGTCGCACATCACTC_775
GCTACATGTATACTGCGAGACAGACGTGATAGCCCGGCGTAATGATAACATCCGTCGCCCACATTGATCGTATACGCTCCACATCCCAAGCCACCAGTATGCAGGTTCAGCACCGCTGCATGTATTACTTGATTCCTAACGATAGTCGCAGTCGCACATCACTC
>oligos_0_GCTACATGTATACTGCGAGACAGAC_CGATAGTCGCAGTCGCACATCACTC_776
GCTACATGTATACTGCGAGACAGACCTATCGAGCGGGTAACGCTCGTTGGCTCCATCGATCGACCGGCCGAACCGGAGACGTGAAAAACCTCAGACTTGTTACCTTGTGGAGCCGCCCGGAGCCTGACCGGCATCTTGGCGATAGTCGCAGTCGCACATCACTC
>oligos_0_GCTACATGTATACTGCGAGACAGAC_CGATAGTCGCAGTCGCACATCACTC_777
GCTACATGTATACTGCGAGACAGACGGAATTATTAGAGGAAGTCACAATACTCCCATTTGTCCTCATATTGCAGGAATGTATGGCCGACTGCCGCTGCGCCATCCTGCGTGGACATTATGGGTAAACTGTGTTTTACAACGATAGTCGCAGTCGCACATCACTC
>oligos_0_GCTACATGTATACTGCGAGACAGAC_CGATAGTCGCAGTCGCACATCACTC_778
GCTACATGTATACTGCGAGACAGACCCCACCCTTTATGCGCTAACTACTCGCGATGCCGGCGTGCATCCCTCCTGGCTGTCAGAGCTGATGACGGTCTGGCACGCGGCACTCACAAATATACAATTTAGTCGCTTTGTACGATAGTCGCAGTCGCACATCACTC
>oligos_0_GCTACATGTATACTGCGAGACAGAC_CGATAGTCGCAGTCGCACATCACTC_779
GCTACATGTATACTGCGAGACAGACGACAAGTCGAGTAACGGCGGACCGAATAGTAGCTTGAATGCTAATTCAGACGGCCGCACTAATTTTAAGGAAGCCGTAACCCAAAAGGGCTACCGACGCTTTGGGATCTATGTACGATAGTCGCAGTCGCACATCACTC
>oligos_0_GCTACATGTATACTGCGAGACAGAC_CGATAGTCGCAGTCGCACATCACTC_780
GCTACATGTATACTGCGAGACAGACCAACGGTAGGTCCCCCGTGTCGGAGGACGACAACTTGCTGCATACGTAGAGGGTGTGGTACTACTTGTAGCGACGGCTAATGCTCTTGCCGTCCAGATAGCGCGTCGGCCAGTACGATAGTCGCAGTCGCACATCACTC
>oligos_0_GCTACATGTATACTGCGAGACAGAC_CGATAGTCGCAGTCGCACATCACTC_781
GCTACATGTATACTGCGAGACAGACCGGCTCTCGATTCGGGTATCTTAATCCGTTTTCAAATCTTTCCCCGGGAGTTATTGGCGATCGCCCAGTTCGACCAACCCTACCTTAGACCTCCGCTGAGTTGTAACAGAGTAACGATAGTCGCAGTCGCACATCACTC
>oligos_0_GCTACATGTATACTGCGAGACAGAC_CGATAGTCGCAGTCGCACATCACTC_782
GCTACATGTATACTGCGAGACAGACGTGCGGCATATTGCGCAGTGCTGCGATCCGCGATAGGTCGTACAAACACGCCCGCTTCCACGCTTAATATCAGTAGTCTTTGTTGCCTTCACGCCGTCACGGTCACTATCTGAACGATAGTCGCAGTCGCACATCACTC
>oligos_0_GCTACATGTATACTGCGAGACAGAC_CGATAGTCGCAGTCGCACATCACTC_783
GCTACATGTATACTGCGAGACAGACCTACTGGGTCTAGCTGTGGTCCAGATTGGATTGTCGAGCCCCAATCTCCCGCACCTGTATCCGCGCGGACACACACTTATATCCCTAGGATCGCATACTGTAGTACAACTCGGGCGATAGTCGCAGTCGCACATCACTC
>oligos_0_GCTACATGTATACTGCGAGACAGAC_CGATAGTCGCAGTCGCACATCACTC_784
GCTACATGTATACTGCGAGACAGACGGAAAGAACAAGACCAGCGGTTCGGCACACGACATACGTTCGTCTTAGAGTAGCCCATGTGACTTTGGTTGGGGACCCGGCGTTCGGTTAGGTACTTTTTATAGATGCTCCTAACGATAGTCGCAGTCGCACATCACTC
>oligos_0_GCTACATGTATACTGCGAGACAGAC_CGATAGTCGCAGTCGCACATCACTC_785
GCTACATGTATACTGCGAGACAGACCCCCATGCCACCTTGATGGCGCCCCTCTTGGACATCATCGTAGCATGGGATGGTGTGGGCAGCAGATCCTTTATTCGGGTGCATAACGACAGCGGTACATATATGAATTCTACGCGATAGTCGCAGTCGCACATCACTC
>oligos_0_GCTACATGTATACTGCGAGACAGAC_CGATAGTCGCAGTCGCACATCACTC_786
GCTACATGTATACTGCGAGACAGACGACATTATACTACTGCCCTCTAGAGGGGTTGCTAGCTCTTTGTCCCACCAGCATCGACTTACATGGCACAAATTTCTTTGGAAATTTTGAAGGTCGCACCCTCTTACTAACTTACGATAGTCGCAGTCGCACATCACTC
>oligos_0_GCTACATGTATACTGCGAGACAGAC_CGATAGTCGCAGTCGCACATCACTC_787
GCTACATGTATACTGCGAGACAGACCAACCTACTTCGTTGGAGCATCATTGAGTCTCCCTTGCGCCCGCGGGGCGGGATGGACGTCAGTTCCACTAATCTAATTGCACCTTGGCAACGTCACAGATTCGAACCGCCGCGCGATAGTCGCAGTCGCACATCACTC
>oligos_0_GCTACATGTATACTGCGAGACAGAC_CGATAGTCGCAGTCGCACATCACTC_788
GCTACATGTATACTGCGAGACAGACCGGAGCGACAACCGACTGGAACTTCGCCCAATCCTTTATTGCGGTAAACATCTCTGTCTACATGATTGGGAAACACTGATTCTGCTGTAGCAAAATCTATCACGCGCGCGGAAACGATAGTCGCAGTCGCACATCACTC
>oligos_0_GCTACATGTATACTGCGAGACAGAC_CGATAGTCGCAGTCGCACATCACTC_789
GCTACATGTATACTGCGAGACAGACGTGCCTGCGTACCCCAGAGACGACTCGTGCGCGCTGCACTGATATTCTTCAGTACACTTGAGATTAGGATAGTGTAGTGGGACGTTAGTTGATCGTTAGATTCTATACTGACTACGATAGTCGCAGTCGCACATCACTC
>oligos_0_GCTACATGTATACTGCGAGACAGAC_CGATAGTCGCAGTCGCACATCACTC_790
GCTACATGTATACTGCGAGACAGACCTACATCACACAGGCTTCGGAATTGTCAGGTCCAACAATTCTCTAGATGTGTTTATTGTAACGGAAGTTGTCCACGATAGTCGGCTGAGACTCAGCACGACATTGCCACAAGAACGATAGTCGCAGTCGCACATCACTC
>oligos_0_GCTACATGTATACTGCGAGACAGAC_CGATAGTCGCAGTCGCACATCACTC_791
GCTACATGTATACTGCGAGACAGACGGACCATGAAAATCACCTAGGCAGACCCCCATCATTGCGACATGCAATTACCCAACGTTGGGCTTCCGAAGAAAGGATTAACTTGGGTTCACTAGTTGAATTGATGTCTAGAAACGATAGTCGCAGTCGCACATCACTC
>oligos_0_GCTACATGTATACTGCGAGACAGAC_CGATAGTCGCAGTCGCACATCACTC_792
GCTACATGTATACTGCGAGACAGACCCCCTGGGATGGGCTTATGTTTGTCACCGATCGCTCATTATCGGTAATCCGCTAACGATGTATCTATATATCCTAGGTCTTGATGCCTGCGTAAGGAGGATGGGATTCAACCGGCGATAGTCGCAGTCGCACATCACTC
>oligos_0_GCTACATGTATACTGCGAGACAGAC_CGATAGTCGCAGTCGCACATCACTC_793
GCTACATGTATACTGCGAGACAGACGCAAGACTCAGCAACGCTAGTGATGCGTACTCCACAGCCCCTCCAGTCAGCTTTCGTTCGTCCAATGCGGACCAAGTTAGCACTTCGCTATGTACTTATGGCAGGACCGAGGGGCGATAGTCGCAGTCGCACATCACTC
>oligos_0_GCTACATGTATACTGCGAGACAGAC_CGATAGTCGCAGTCGCACATCACTC_794
GCTACATGTATACTGCGAGACAGACCAAAACTAGGGAGCGTTTCTCTAGCGACTAACGGGCGCAATCGTGAAACGGCCCTCATCACTTAGAGATCTCGTTTACGGTAATAGTGAGTAATCATGACAGCCTAAGAAGGCGCGATAGTCGCAGTCGCACATCACTC
>oligos_0_GCTACATGTATACTGCGAGACAGAC_CGATAGTCGCAGTCGCACATCACTC_795
GCTACATGTATACTGCGAGACAGACCGGACACCAGGCGCCTCCAGCCAGTTGCACACAATACCATATTCTAGACATAAACCTCCATCGCATGTCAGACGTTTTATTAATTAATGGGCGAGAAAGCTTGAGTATCCGCGGCGATAGTCGCAGTCGCACATCACTC
>oligos_0_GCTACATGTATACTGCGAGACAGAC_CGATAGTCGCAGTCGCACATCACTC_796
GCTACATGTATACTGCGAGACAGACGTGTTGCAAGAGTGCCCGTATACGTTAATGAACATTGTGAAAGTAGGTTGTAGTCCCAAAGCCCGAACAGGACACGTCCGGAGACGGCCCCGCGTTTCCAGCAATGCGTCTACGCGATAGTCGCAGTCGCACATCACTC
>oligos_0_GCTACATGTATACTGCGAGACAGAC_CGATAGTCGCAGTCGCACATCACTC_797
GCTACATGTATACTGCGAGACAGACCTAACCGGACTTTTAAGGAATCTTCCGCTAAACGTTGGTTGATCCGGTAGAATAATTTCAGACGGCCATCCCAAGAGTATTAGAGCTGCTACCCAAAGCGAGGAGCACACTCTACGATAGTCGCAGTCGCACATCACTC
>oligos_0_GCTACATGTATACTGCGAGACAGAC_CGATAGTCGCAGTCGCACATCACTC_798
GCTACATGTATACTGCGAGACAGACGGACGCAAGAATAGACTTCCCACGGAGTCGAGCGTTGAAGAGCGAACGGCGGGGAATGAAAGAGAACACTAAGGAGACAGCAACGCCGGAACCCTTATTTGTGAAGAATCTGAACGATAGTCGCAGTCGCACATCACTC
>oligos_0_GCTACATGTATACTGCGAGACAGAC_CGATAGTCGCAGTCGCACATCACTC_799
GCTACATGTATACTGCGAGACAGACCCGGGGTGCGTATGGTAACTTAGTCGGAGTTCCCAGGAACGAGCAGGAAGTCAAGGTTCTTCCTTACGCCGGTCATAGGACATACGTTCCAAGGGGCTATGGGACGGTGAAGAACGATAGTCGCAGTCGCACATCACTC
>oligos_0_GCTACATGTATACTGCGAGACAGAC_CGATAGTCGCAGTCGCACATCACTC_800
GCTACATGTATACTGCGAGACAGACGCAACCCATCCGGGGGTCCAACCGCATAACGTCAGTTTTGCCCCCAAGCAGGTATCAGCCTGCAATAACCGTGACAATTACCTATGCTTACTGCTACTAAGGTCTGATTGCATACGATAGTCGCAGTCGCACATCACTC
>oligos_0_GCTACATGTATACTGCGAGACAGAC_CGATAGTCGCAGTCGCACATCACTC_801
GCTACATGTATACTGCGAGACAGACCAAATAACACTTGTACATGAATCTTTATGACGCCCTGGAGGGCCCACGTCCTACGATACTTTTTCCGTTGGAGTAGTATGTGATAATACCGATCGACTTGTTAAACTTACGATACGATAGTCGCAGTCGCACATCACTC
>oligos_0_GCTACATGTATACTGCGAGACAGAC_CGATAGTCGCAGTCGCACATCACTC_802
GCTACATGTATACTGCGAGACAGACCGGGTATGCCTTCCCTTCGCCGGTCCGTTTTGAATCAGTATTATTCCCTGTAATGGGGTCGATATACAGCTTGTAGTCCGGGGTGGAGCTCAGGGACGTGCCGACACAGTACTACGATAGTCGCAGTCGCACATCACTC
>oligos_0_GCTACATGTATACTGCGAGACAGAC_CGATAGTCGCAGTCGCACATCACTC_803
GCTACATGTATACTGCGAGACAGACGTGTATGCGGGTGACATATGAGTTGACAGTTGCATTTACTAGTTATAAAACTACGGTAGTTCGACTCTTTCGCGTAAGGAATCGGTCCACTATTCCCCACCGCCACAATCCCCGCGATAGTCGCAGTCGCACATCACTC
>oligos_0_GCTACATGTATACTGCGAGACAGAC_CGATAGTCGCAGTCGCACATCACTC_804
GCTACATGTATACTGCGAGACAGACCTAACTAATTTGGTTTATTGTTATCACTGCAATCTAGCCAGTGGCCAGTACACGCTTGATTCGACGGCTATACCGGTCTCCACGTACGGTCTCAGTCCCAAGCTGGAGTGGATACGATAGTCGCAGTCGCACATCACTC
>oligos_0_GCTACATGTATACTGCGAGACAGAC_CGATAGTCGCAGTCGCACATCACTC_805
GCTACATGTATACTGCGAGACAGACGAGTGACATAAACGGGCACTACGGTGGAATTGTACGATCAAAGGTACATACCTCCGTATAATAGCACCGTGAACATCCCAGAAGACTCGTAACTCCAAAGCTCGAAGACGTTCGCGATAGTCGCAGTCGCACATCACTC
>oligos_0_GCTACATGTATACTGCGAGACAGAC_CGATAGTCGCAGTCGCACATCACTC_806
GCTACATGTATACTGCGAGACAGACCCGGCTAATTCGGGTCTTTTGCGTATCATAAACAAAAAATGCGCCGCAACAGAAGGACAAAAACACAGATCTGCCCTCCGATCTACCCAACAATCGGGGCAGCTGGGGGAGGGGCGATAGTCGCAGTCGCACATCACTC
>oligos_0_GCTACATGTATACTGCGAGACAGAC_CGATAGTCGCAGTCGCACATCACTC_807
GCTACATGTATACTGCGAGACAGACGCACATGGCACGCCCGGACTTGTCAATAAACGTGCGCGGGATCTGACTGTCAAAGGAGCGTTATCGCCGGAATTTTAGTTACTTCCTACCCAAGGCTTGTCCGATTGATCAGAACGATAGTCGCAGTCGCACATCACTC
>oligos_0_GCTACATGTATACTGCGAGACAGAC_CGATAGTCGCAGTCGCACATCACTC_808
GCTACATGTATACTGCGAGACAGACCAAGCACTCGAGGGGTGCGGTGTGCGTGTTTATGCCATCACTAGGAAGGTATGGTACGTTCTAGTATCAGCTTGCTTCTTTTAATGAGCCATACACGCGATAACCGCTACTTGGCGATAGTCGCAGTCGCACATCACTC
>oligos_0_GCTACATGTATACTGCGAGACAGAC_CGATAGTCGCAGTCGCACATCACTC_809
GCTACATGTATACTGCGAGACAGACCGGGACATAGAGGACGTGGGGGCATACGCAAAGCGAGTCGAAACTCCTTTAGACACAGTCGCAGCGACTAAAGCCAAGGAATTTGAGAACCTCGTTGTCAACATCGAACAGGGGCGATAGTCGCAGTCGCACATCACTC
>oligos_0_GCTACATGTATACTGCGAGACAGAC_CGATAGTCGCAGTCGCACATCACTC_810
GCTACATGTATACTGCGAGACAGACGTGGCCCATAGTGGACTATTGGGATCCTGGGGTGCGCACTGCCGCGGGAAATACTGGACACCAGCGGATAGATGCTTTCAGGACCCAAAACTGGGTCTAGAGAGTGCGACTGAACGATAGTCGCAGTCGCACATCACTC
>oligos_0_GCTACATGTATACTGCGAGACAGAC_CGATAGTCGCAGTCGCACATCACTC_811
GCTACATGTATACTGCGAGACAGACCTAAGGTCGCGTCGGTCGCACTCTGCTCGTCTTTCGCACGTTGAGAACCTCTCGATAAGTCTTGGCCCGCCGGAAGGGGGTCCACGCCTATGATCACAGGGGGTCGAACCGCGGCGATAGTCGCAGTCGCACATCACTC
>oligos_0_GCTACATGTATACTGCGAGACAGAC_CGATAGTCGCAGTCGCACATCACTC_812
GCTACATGTATACTGCGAGACAGACGAGTCATACAGTAATTTACTCAGAGAAGAGGGTTTATCCCGGCCTCCAGTTAGCCTCCTAGATTGGATAGAATACCCGAATCTTTGCGGCCAGCAGGAGGGCAGCAAGGCTGTACGATAGTCGCAGTCGCACATCACTC
>oligos_0_GCTACATGTATACTGCGAGACAGAC_CGATAGTCGCAGTCGCACATCACTC_813
GCTACATGTATACTGCGAGACAGACCCGTACTGCTACAGAGGAAAATGAACTCCAGCTCCAAAACTCTATTCACTAAGTGCAGACGGCGAATCAACATCGCATCGAACGCAGTAAGAGGTTGGGTTTACATATCCGTTACGATAGTCGCAGTCGCACATCACTC
>oligos_0_GCTACATGTATACTGCGAGACAGAC_CGATAGTCGCAGTCGCACATCACTC_814
GCTACATGTATACTGCGAGACAGACGCACTGCAAGGCACTTGCTTGGCCAAGACGGTTAAACAACATACGCTCATTCACTTGGAACGCACTGCGGCGTTTCGGGACTCACGGTCAATGCTCAAGAAGCATCCTCCGGCGCGATAGTCGCAGTCGCACATCACTC
>oligos_0_GCTACATGTATACTGCGAGACAGAC_CGATAGTCGCAGTCGCACATCACTC_815
GCTACATGTATACTGCGAGACAGACCAAGGCGGACAAAGGCGGGCTCAAAGAATTTCAAGACGGTCCTGACGCTCAAAGCCCCCAAGGTTGCCGAAGTTGAGCACATCGATAAAGCTTACTATCCACACCTTCGGTTCGCGATAGTCGCAGTCGCACATCACTC
>oligos_0_GCTACATGTATACTGCGAGACAGAC_CGATAGTCGCAGTCGCACATCACTC_816
GCTACATGTATACTGCGAGACAGACCGGTCTATCGAACATTCGTGTGAATCGGAGTACGGCGACGGTCAAGGTGTGTTGCTTCGCTGATCTTTGAACTGCGTCACCATCCCCCGTTGACTAATCTGAAAAGGTCTGGGGCGATAGTCGCAGTCGCACATCACTC
>oligos_0_GCTACATGTATACTGCGAGACAGAC_CGATAGTCGCAGTCGCACATCACTC_817
GCTACATGTATACTGCGAGACAGACGTGGGAGCGTCGGCATTTCCAACTGAGGCCGCTGCCTAGCGCGGCAAACAGCCTTCACTTAGTCGTGCTATTAGTTTTGATGGGACACGTAGCGCCAGTTACTAACAGCGGCGGCGATAGTCGCAGTCGCACATCACTC
>oligos_0_GCTACATGTATACTGCGAGACAGAC_CGATAGTCGCAGTCGCACATCACTC_818
GCTACATGTATACTGCGAGACAGACCTTTTGGGAGGTTATCCACACGCTCGGTTATCTAGATTTGCGCCTAAGCCTAACAAGCGCAAGGGGGACATGCCTCATTATCCGCGAAGCGCATGTTAGTCACCTGCACCGAAACGATAGTCGCAGTCGCACATCACTC
>oligos_0_GCTACATGTATACTGCGAGACAGAC_CGATAGTCGCAGTCGCACATCACTC_819
GCTACATGTATACTGCGAGACAGACGAGGAGAGTTATCTGCCTACTTTGGAAACAACGTGATAAGTACTCGCGCCGTCGGGGGGACATAAACAGTGTTTCAAAACCGCTCTAGTTCTCTAAGGTGAAATTGTGTCTTGGCGATAGTCGCAGTCGCACATCACTC
>oligos_0_GCTACATGTATACTGCGAGACAGAC_CGATAGTCGCAGTCGCACATCACTC_820
GCTACATGTATACTGCGAGACAGACCCGTTGGACGATAACGAGCGCGGAAATGCATTTCTCTCGTACGATGATAGACTGTTAGGTCTTCCCGCTTGCCGAGGCTTTCCCCGGTTGCACTCACATATGTCGTACATTTCGCGATAGTCGCAGTCGCACATCACTC
>oligos_0_GCTACATGTATACTGCGAGACAGAC_CGATAGTCGCAGTCGCACATCACTC_821
GCTACATGTATACTGCGAGACAGACGCATCGTACTTGACTGTCTGTTGGGAAACTGAACATACTGAACTCCTACCCGCGTGCATTTACGAACGAGAACCATAAATTCAATCCCGGAAGGAATCATACGGATAGCAAACGCGATAGTCGCAGTCGCACATCACTC
>oligos_0_GCTACATGTATACTGCGAGACAGAC_CGATAGTCGCAGTCGCACATCACTC_822
GCTACATGTATACTGCGAGACAGACCAATTTCTGCTGTCACACAAGTATTTCCTCGCGAGCTTTGATGAAAATTTTATCGCGGAATTGCCGAGGTCAGTGATGTGAAGGCCCTCGTGAGAGTCCACGAGGCTGCGAAGGCGATAGTCGCAGTCGCACATCACTC
>oligos_0_GCTACATGTATACTGCGAGACAGAC_CGATAGTCGCAGTCGCACATCACTC_823
GCTACATGTATACTGCGAGACAGACCGGTGGTGTAAATTGTGTGTGAGGTGCTCTGATCAGATTACCTGAGGTAAACCGACCCAAGTGGCTGTGGGGACGCATTTAGACTAACTGTTAGACGTGTGCAACCGACCGGCGCGATAGTCGCAGTCGCACATCACTC
>oligos_0_GCTACATGTATACTGCGAGACAGAC_CGATAGTCGCAGTCGCACATCACTC_824
GCTACATGTATACTGCGAGACAGACGGTGTTATAATGACAAGGGCGAATTCCCGTTAGGCTGAGGGTAGTGCATCGTGCGAGCAGTCGTTGAATGGAGGCTGTTGTTTGGTGAGGGCGAGCACCTAGCCCATTAGAACGCGATAGTCGCAGTCGCACATCACTC
>oligos_0_GCTACATGTATACTGCGAGACAGAC_CGATAGTCGCAGTCGCACATCACTC_825
GCTACATGTATACTGCGAGACAGACCTTTATCTCGGACGGGGGAAATTTAGAGCGTTAAAGAGACGGTCCTACCGTGATATGCACCGTCTCTCATACTGGAGCAGTTATAACAGGTTGATTTTACTCGGACTAACGGGGCGATAGTCGCAGTCGCACATCACTC
>oligos_0_GCTACATGTATACTGCGAGACAGAC_CGATAGTCGCAGTCGCACATCACTC_826
GCTACATGTATACTGCGAGACAGACGAGGTTTAGACATATTCGAGCCCGGTAAATATGTCCATGCGTTGGTAAGGATTTTTCGAGGGTAAATTACACGATACTACACGGAGCGAATAGGTACATTTGGCTCTAGGTAGGCGATAGTCGCAGTCGCACATCACTC
>oligos_0_GCTACATGTATACTGCGAGACAGAC_CGATAGTCGCAGTCGCACATCACTC_827
GCTACATGTATACTGCGAGACAGACCCGCCGAATTAATCCTATATCTCCGCCTTCCATTCCAGTTCAATGATCTGAGGGAATCGTGTTGTTTGTGCATTCTTTTGCCATACCGGGTGAAATGTACGGTGTTTGGGGCGGCGATAGTCGCAGTCGCACATCACTC
>oligos_0_GCTACATGTATACTGCGAGACAGAC_CGATAGTCGCAGTCGCACATCACTC_828
GCTACATGTATACTGCGAGACAGACGCATGGCATAGCCTAGGTCTCATGCGACTTAAGTACTCGTAGCCGGTTACTTGGTGCTCTCTACCCAGAGTCATGATATTAATCTCTGTTTGTTCAAAACTCCTCCACAGATGGCGATAGTCGCAGTCGCACATCACTC
>oligos_0_GCTACATGTATACTGCGAGACAGAC_CGATAGTCGCAGTCGCACATCACTC_829
GCTACATGTATACTGCGAGACAGACCAATAGGGTGAAATGGAGCAGTTTATATTACACAGCTGGCTCCCGCCGTGTCACTAAGGTGCTCTAAGCGGAGTTTTTAGCTCATGGTCAGGTTTGCCGCCTTATTACCTTACGCGATAGTCGCAGTCGCACATCACTC
>oligos_0_GCTACATGTATACTGCGAGACAGAC_CGATAGTCGCAGTCGCACATCACTC_830
GCTACATGTATACTGCGAGACAGACCGCATGGCCCGCCGCTCGTTCCATTCAAGGAATGACGTGATGAAAAGTTATAAGCTCGGAGAAGATAAAACGTTTAAACATCACGGTTGTGTCCGGTTGACTTGGGCGGCTTCGCGATAGTCGCAGTCGCACATCACTC
>oligos_0_GCTACATGTATACTGCGAGACAGAC_CGATAGTCGCAGTCGCACATCACTC_831
GCTACATGTATACTGCGAGACAGACGGTGAGTGGAGCCTAGTGTGCGCGAGTCCGGGTGACTCCAGGGGCCACCAGTTATTCATTCCTGATATTTTATTCTTGCTTTCATCGTGCATTCCCTGAGAGTGAGATGAATGGCGATAGTCGCAGTCGCACATCACTC
>oligos_0_GCTACATGTATACTGCGAGACAGAC_CGATAGTCGCAGTCGCACATCACTC_832
GCTACATGTATACTGCGAGACAGACCTTGCCCTTGACTGGAAGCTGCGTGCGCTCTAGTTTTCGTCCTGATGAGCCGCGTTACGACTGGTAGCCATAGCGAAAAGCATATGAAGCATAGGTACTCCACTTTTGACCATACGATAGTCGCAGTCGCACATCACTC
>oligos_0_GCTACATGTATACTGCGAGACAGAC_CGATAGTCGCAGTCGCACATCACTC_833
GCTACATGTATACTGCGAGACAGACGAGACTCAACGTCCACATACAGAGAACTCCCGAGTTTTACCCTACGCAAGTCTTACGAACTCGGCGACAGCCCGGGGACATGGTACGGTAGTGCACTTGCCCAGGGCGCATGAACGATAGTCGCAGTCGCACATCACTC
>oligos_0_GCTACATGTATACTGCGAGACAGAC_CGATAGTCGCAGTCGCACATCACTC_834
GCTACATGTATACTGCGAGACAGACCCGCGTTGGACGTACCGATCCTACTATGCGCTGGTGCGGGGAGTTAGCTAATAATCGTACTACAACTCAACGGCGTAGGGATGACCCACCAAGCTAATCCCTTCCCTAGTCGGGCGATAGTCGCAGTCGCACATCACTC
>oligos_0_GCTACATGTATACTGCGAGACAGAC_CGATAGTCGCAGTCGCACATCACTC_835
GCTACATGTATACTGCGAGACAGACGCAGTAGGCATAGGGTATCACCAGCGCATGGTCAAGCTGAGGAATCATATCCTGAGCCGTTGTGCTGCTAAAGACAAGAAAGCCACTTAGAGCAGGATAGCTCAGACCTGCGGGCGATAGTCGCAGTCGCACATCACTC
>oligos_0_GCTACATGTATACTGCGAGACAGAC_CGATAGTCGCAGTCGCACATCACTC_836
GCTACATGTATACTGCGAGACAGACCAATAAAATTCAGCGCGGCAGCGCTAGAGCCCCATACAGAGGCTTGCTGGATGGTCTATCCGCTATTCGACGAACTGCTGTCGCTACATGTTACTGGTCGAGTGAGTTCAGGGGCGATAGTCGCAGTCGCACATCACTC
>oligos_0_GCTACATGTATACTGCGAGACAGAC_CGATAGTCGCAGTCGCACATCACTC_837
GCTACATGTATACTGCGAGACAGACCGCAATCAACCAACAAACTGTAGGCTTAGGCCGATCAGGGTCTAAACTTTACCAGGCGGCGCTCATCCGTCGCGCATAAAAGCTTTGTAGCCCTATCTCGTGCTATGCCCCAAACGATAGTCGCAGTCGCACATCACTC
>oligos_0_GCTACATGTATACTGCGAGACAGAC_CGATAGTCGCAGTCGCACATCACTC_838
GCTACATGTATACTGCGAGACAGACGGTTCAATTATCGTGTCGAAACAACGAAGTTGCGTTCATAAATGAGGCCCGGCGACCAGACCCTTCTTTATGTACAGCCTATAGAAAAGGACGGCAACGCACCACCTACCAGTACGATAGTCGCAGTCGCACATCACTC
>oligos_0_GCTACATGTATACTGCGAGACAGAC_CGATAGTCGCAGTCGCACATCACTC_839
GCTACATGTATACTGCGAGACAGACCTTGGAGGGCAAGATGGACATCAGAGGTTTTAAGACGTCGCGTCGCATGAAATGGGATGCACGGCGCGAAACACACTTCCGGGCTGCTGGGTGCATACTAGGAGAAAGCTATGGCGATAGTCGCAGTCGCACATCACTC
>oligos_0_GCTACATGTATACTGCGAGACAGAC_CGATAGTCGCAGTCGCACATCACTC_840
GCTACATGTATACTGCGAGACAGACGAGAGGCTCATCTTCCGTGTGAACAGCAGCGCTGTAAGGGTATGATCAGCCATAGGACCGCGCGGAGTACGCCCGTTAACGGATCGGGAGCATAGTACTAGCTAAACAAGTGAACGATAGTCGCAGTCGCACATCACTC
>oligos_0_GCTACATGTATACTGCGAGACAGAC_CGATAGTCGCAGTCGCACATCACTC_841
GCTACATGTATACTGCGAGACAGACCCGATCAAAGCTTCGAATGCGGTCATTAGTCCTCACTCGAGTTTCATGGTTGCGACTCTTGATCGGCCATGGAAGAACTGAAATGCTGTCCAGATGGATAATTACACAGGTTCGCGATAGTCGCAGTCGCACATCACTC
>oligos_0_GCTACATGTATACTGCGAGACAGAC_CGATAGTCGCAGTCGCACATCACTC_842
GCTACATGTATACTGCGAGACAGACGCAGACCATTTTACTTGTTCGGTTATAGGACGGGCTTGACGCAAGGGCGCACTCTATATATTGTTGCCGCGTTCCCCTATCTTGACGGGCCGGTGACAGCTTCTCGGTGTACTACGATAGTCGCAGTCGCACATCACTC
>oligos_0_GCTACATGTATACTGCGAGACAGAC_CGATAGTCGCAGTCGCACATCACTC_843
GCTACATGTATACTGCGAGACAGACGTCCTCCAGAGCGGCTTACTGCGCTTATGGCTCGATATCGGAACGAACGAAGAAAAAGTTGCACCCCGAAAGATAAAAGGACGTGAGCTTCTGTGTATAAGTTGTTTTAGGCCGCGATAGTCGCAGTCGCACATCACTC
>oligos_0_GCTACATGTATACTGCGAGACAGAC_CGATAGTCGCAGTCGCACATCACTC_844
GCTACATGTATACTGCGAGACAGACCGCCCATTGTCTTTTCACTTTATTCTCACATGTTCCGATGCGTCGCTGTTGTGTGTCTGACCTCAACTTTTAGCCGCGCCAACGTCCACTGCCACGCGCGAACCGCATCGCCGGCGATAGTCGCAGTCGCACATCACTC
>oligos_0_GCTACATGTATACTGCGAGACAGAC_CGATAGTCGCAGTCGCACATCACTC_845
GCTACATGTATACTGCGAGACAGACGGTTGCTGGCCTGATACAAGCGGAGCGTGTCAGTCCTGGAAACACGTACGAAATTATACCATAGTCTGTCTGAGCTAAGCTTGGCGCGTTGGGTGTTAAAAGAAGACGTACAAACGATAGTCGCAGTCGCACATCACTC
>oligos_0_GCTACATGTATACTGCGAGACAGAC_CGATAGTCGCAGTCGCACATCACTC_846
GCTACATGTATACTGCGAGACAGACCTTAAAACTGCATGTCTATTTAGGGTCGGGAACAACTCTCTCTGATGTACGACTCCTAACCTGAGGCTGTGATCACACTTATTTAGGCGATACCTAAAACGGTAGTACCTGATACGATAGTCGCAGTCGCACATCACTC
>oligos_0_GCTACATGTATACTGCGAGACAGAC_CGATAGTCGCAGTCGCACATCACTC_847
GCTACATGTATACTGCGAGACAGACGAGCTAGCAGGTAGCTTTGCATAGACAGATCTTCTTGCGCGCGGCAATGCTATGACCCCACATCACGAAAACTACATCGGGTTGCGACGACCTCGTGCTACCTGGCACGCATCGCGATAGTCGCAGTCGCACATCACTC
>oligos_0_GCTACATGTATACTGCGAGACAGAC_CGATAGTCGCAGTCGCACATCACTC_848
GCTACATGTATACTGCGAGACAGACCCGAAAATGGAGTAGGAGGACAATCACGGGTTCCTGGGGTACTTGTCCTATCCGACTTGTGGGGGAACTTGAGCCAGAGCTACTTGCTTCCAGCAATCTGCTTACGCACGCAAACGATAGTCGCAGTCGCACATCACTC
>oligos_0_GCTACATGTATACTGCGAGACAGAC_CGATAGTCGCAGTCGCACATCACTC_849
GCTACATGTATACTGCGAGACAGACGCTCCCAACTCCGTACTGTCTTTGAATTGTAGGGAGGAGGACGTGGTGCGCCGCTGTAGGTAGCTATCTTATGTACAGGACCCAGGGAACGCATGGAGCCATTAGGGGCTAACGCGATAGTCGCAGTCGCACATCACTC
>oligos_0_GCTACATGTATACTGCGAGACAGAC_CGATAGTCGCAGTCGCACATCACTC_850
GCTACATGTATACTGCGAGACAGACGTCCAAGGATCTTCTAGCGATGGGCCACCCCCGGTTTGGAGCCCCCGTCGGCTGCTTAACGTAGGACTTTCTGACTAATGCACTTTATATCTGATACAATACAGCGCGCAGATACGATAGTCGCAGTCGCACATCACTC
>oligos_0_GCTACATGTATACTGCGAGACAGAC_CGATAGTCGCAGTCGCACATCACTC_851
GCTACATGTATACTGCGAGACAGACCGCCGCAGTGTGAGAAGAGCTGGATCAGAGTTGCACTGTGTGAGAATGGGGTCCTCTAACCAGTTTGAGGCGAGCTGCAATCGCGTTGAGCTAGTACTGCAATTGTAACTAACGCGATAGTCGCAGTCGCACATCACTC
>oligos_0_GCTACATGTATACTGCGAGACAGAC_CGATAGTCGCAGTCGCACATCACTC_852
GCTACATGTATACTGCGAGACAGACGGTCATTCCTACTGTCGCCGCCAGACTGTGCACGTGGCAGTTCACTGGCGAGAGGTCACGTCAGCTTTCTACCGACAGTTTCAGAAAACACTACTCTCAAACATCGCGATTAGGCGATAGTCGCAGTCGCACATCACTC
>oligos_0_GCTACATGTATACTGCGAGACAGAC_CGATAGTCGCAGTCGCACATCACTC_853
GCTACATGTATACTGCGAGACAGACCTTATCTACAGAACGCAAATGACGAGAAGCTCTGAAGCAGGAGAAGACCGAGGTCCTAGTGGCTTTTGTCTGGGGCTACGTCCCCTCCTCCTTCATTCACACTCGCGTGGCAAACGATAGTCGCAGTCGCACATCACTC
>oligos_0_GCTACATGTATACTGCGAGACAGAC_CGATAGTCGCAGTCGCACATCACTC_854
GCTACATGTATACTGCGAGACAGACGAGCACCTGATCCCGTGCGCACCCGAGTTCGGACCAAGTCTCCACCACGATACAAGTCCATTGCAAAACTGTCTACGAAAAAATATCTGGGTGAACATTCGGTGGGGGCGCCGGCGATAGTCGCAGTCGCACATCACTC
>oligos_0_GCTACATGTATACTGCGAGACAGAC_CGATAGTCGCAGTCGCACATCACTC_855
GCTACATGTATACTGCGAGACAGACCATACTCTAATCTGGACTACACCGTGATCGGTCACCGTCACGTTGTAAAACGAACTGAGTGGTCGTCACGTTGCATGGCCCGATTAGAGTCTTAGGCAATGCCGCTGTTAACAACGATAGTCGCAGTCGCACATCACTC
>oligos_0_GCTACATGTATACTGCGAGACAGAC_CGATAGTCGCAGTCGCACATCACTC_856
GCTACATGTATACTGCGAGACAGACGCTCGAATAGTACAGTGCCCTAACTGAGTTTGCCACAACCGGATAATGCAGAGCGTGACGTACTCAAGCACGCTTACAGGGGCGGCGAGCTCCGATTCTTGAGTGTTCCAGTAACGATAGTCGCAGTCGCACATCACTC
>oligos_0_GCTACATGTATACTGCGAGACAGAC_CGATAGTCGCAGTCGCACATCACTC_857
GCTACATGTATACTGCGAGACAGACGTCACGCACTCTGCACTGACTATCTTGGATACACACCCGGAGTTTAGCTTAGGGTCAATTAACTACGAAGAAACGGTTACCGTCGTGACGGCCCGCTTGCCTTAGAGTCGAGTACGATAGTCGCAGTCGCACATCACTC
>oligos_0_GCTACATGTATACTGCGAGACAGAC_CGATAGTCGCAGTCGCACATCACTC_858
GCTACATGTATACTGCGAGACAGACCGCTACGCGGGACACTATGCGGTGGCATAGTATATCCTCGGGAATTGCACGGAGTACATAACTCTAAAACGACTGAACTTAGATCTTTGGGTTATTAATGCTTGACACGCTAGGCGATAGTCGCAGTCGCACATCACTC
>oligos_0_GCTACATGTATACTGCGAGACAGAC_CGATAGTCGCAGTCGCACATCACTC_859
GCTACATGTATACTGCGAGACAGACGGTCTGAAACCATGCTCAAAGAAGTGATCCCCGCACATAGAAGTACACACCCTCTAGGGCGATTCGTATCGACTAGATCGGCTTCGCTGCCTTCGAAAACGGCCAGCCTGGTAACGATAGTCGCAGTCGCACATCACTC
>oligos_0_GCTACATGTATACTGCGAGACAGAC_CGATAGTCGCAGTCGCACATCACTC_860
GCTACATGTATACTGCGAGACAGACCTTCGGCTTAATCATAAGGGAAAACATGTTTTTTTCGTGCTTCGCACACTCGATTTCCGGTAGTAGTGTCGAAATTTTGCCACCACCTGGACGTATTTCGACAAGTGGAGGTAACGATAGTCGCAGTCGCACATCACTC
>oligos_0_GCTACATGTATACTGCGAGACAGAC_CGATAGTCGCAGTCGCACATCACTC_861
GCTACATGTATACTGCGAGACAGACGACGCCATACAGTACACCTCCAGCCTGATACTAGAGACGGATAAGCTGACCCATATATATGCAACTTTGTCGTTCACACAACTGGCAACATCCGCTCGTTGTGAACGGAGGTAACGATAGTCGCAGTCGCACATCACTC
>oligos_0_GCTACATGTATACTGCGAGACAGAC_CGATAGTCGCAGTCGCACATCACTC_862
GCTACATGTATACTGCGAGACAGACCATAGGGCGTACACGACCCGCTCAAGGAGAATCTATGTCTGTGTAACAATTAAGAAGTGGACAGAATGTGTGCAAAATTCCCCTCGTCTAATGTATAAACCTTTTCGATGTGAACGATAGTCGCAGTCGCACATCACTC
>oligos_0_GCTACATGTATACTGCGAGACAGAC_CGATAGTCGCAGTCGCACATCACTC_863
GCTACATGTATACTGCGAGACAGACGCTATGTCGGGATGGATGGAAAAGAAAAACGGGACGAAAACTACAACACAGTCAACAATGATACTTACTCTCAGACAGTCAGCCTCTCCGGACTGTTAAAGATAAGTAATCTTACGATAGTCGCAGTCGCACATCACTC
>oligos_0_GCTACATGTATACTGCGAGACAGAC_CGATAGTCGCAGTCGCACATCACTC_864
GCTACATGTATACTGCGAGACAGACGTCAGTCTACTTCTTCAGGTCTTCGCCGTCTACCTGTCCCCAGCGTGTGGGTGGCCCGATGCAGTCTCTTCTTGAGAGTAACTGTACACGGTTCCGCTGGAAGACACATCGTAACGATAGTCGCAGTCGCACATCACTC
>oligos_0_GCTACATGTATACTGCGAGACAGAC_CGATAGTCGCAGTCGCACATCACTC_865
GCTACATGTATACTGCGAGACAGACCGCTTACAACTCACTGGGATACCTGCCCGAAGATAGAGTCGAACCGCGCCAACTAGTAGGTAAGCAAGGGACAAAGGTGACGTTTCTAAGAACTGACCAGGATCAGGCATACAACGATAGTCGCAGTCGCACATCACTC
>oligos_0_GCTACATGTATACTGCGAGACAGAC_CGATAGTCGCAGTCGCACATCACTC_866
GCTACATGTATACTGCGAGACAGACGGTAGATCCCTGATGAAGCATTCAATTTCTTGGGAGAGGAGCGTCCTAAATTTCACAATTCCGATATTCGTCGTGCTAGCCGATTAGGTGTATTGGAAGAAACTGAGAGCTAGGCGATAGTCGCAGTCGCACATCACTC
>oligos_0_GCTACATGTATACTGCGAGACAGAC_CGATAGTCGCAGTCGCACATCACTC_867
GCTACATGTATACTGCGAGACAGACCTTCCTGGCGACCAATTAAAGTGGACTGAAGTTAAACCATCCGACCGGTTACTGAGACCCCAGAATCCTGGGCATAAGATATCAAGTTACGTAGAGGAGACAGATGAGCCGGCGCGATAGTCGCAGTCGCACATCACTC
>oligos_0_GCTACATGTATACTGCGAGACAGAC_CGATAGTCGCAGTCGCACATCACTC_868
GCTACATGTATACTGCGAGACAGACGACGCTGCAACTTATCCTATTTGTGGCGCTGACCTGTATGTGCGCGAGCATACTGTAGCGCAGACGGGTGAACTATAAATCGTCCTTCATTAGGAGATCAGAACAGCTCTACTACGATAGTCGCAGTCGCACATCACTC
>oligos_0_GCTACATGTATACTGCGAGACAGAC_CGATAGTCGCAGTCGCACATCACTC_869
GCTACATGTATACTGCGAGACAGACCATCTACTTTTGTGGCGAGATCCCCGGGACGGCGTGGCAGTGGGGAATTTGTAAAGAAGTAGGCGCTTTGTCGCTCTGCTCGGGTTCAGACCCGGTCCAAATCTGCCGCGGAAACGATAGTCGCAGTCGCACATCACTC
>oligos_0_GCTACATGTATACTGCGAGACAGAC_CGATAGTCGCAGTCGCACATCACTC_870
GCTACATGTATACTGCGAGACAGACGCTAATATTTGTCGAGATTTTTTCCAAGTGAATTTCCTCAGTCACATTGCAATGCCTACCAACTTCTCTGCCGTCTTTCGCAAGGCGCACCGTGAGATTGGCTAAGGGACGATACGATAGTCGCAGTCGCACATCACTC
>oligos_0_GCTACATGTATACTGCGAGACAGAC_CGATAGTCGCAGTCGCACATCACTC_871
GCTACATGTATACTGCGAGACAGACGTCGATTTCGTGACGTGAGAATCTTTTACCGGCACTCGCTCATCTACACCGCCCTTAAAGTGGTGGAGTGTTCAAATGTCGTAGAGAGGCATGCCCTCGCAGGAGGGAGAAACGCGATAGTCGCAGTCGCACATCACTC
>oligos_0_GCTACATGTATACTGCGAGACAGAC_CGATAGTCGCAGTCGCACATCACTC_872
GCTACATGTATACTGCGAGACAGACCGCGGGCAGAAGCGTCAAGAGTACGCGAGCTCACTCGTCTAACCATCAAAACGCCGTTAATTAGACCACGACGGGCGTATGCCAGGCAAATCCGTACTCGATCACTCCCTAACGCGATAGTCGCAGTCGCACATCACTC
>oligos_0_GCTACATGTATACTGCGAGACAGAC_CGATAGTCGCAGTCGCACATCACTC_873
GCTACATGTATACTGCGAGACAGACGGTACCAAACAACGTAACAGTTTGAGCCTTCCTGTGAGCCCTCACATGTCTGTTGGCAGCCCGAGACTCGTTTATGAAATTCGACGCGTCGGGATGTGCGAGGACACTCCTAGGCGATAGTCGCAGTCGCACATCACTC
>oligos_0_GCTACATGTATACTGCGAGACAGAC_CGATAGTCGCAGTCGCACATCACTC_874
GCTACATGTATACTGCGAGACAGACCCCTCGTCAAACCCGGTTCAATACTTGATTTTCCAACCCACCCGTCCTGTTGCCATATGGAATCGGTGGGGGCTTCGGTCCGCAGAATGTGGTAGTCAACGATCAAAGGGGCGGCGATAGTCGCAGTCGCACATCACTC
>oligos_0_GCTACATGTATACTGCGAGACAGAC_CGATAGTCGCAGTCGCACATCACTC_875
GCTACATGTATACTGCGAGACAGACGACGGGCACCTAGTAAATGGGAATACGGAATTTCTCGTGGGACGGAAATGATTTCGCGAGGCACCATACGGTCCAAAGACGTGTGGTTGCAGACGCTGTTTCTTGAAATGTCTACGATAGTCGCAGTCGCACATCACTC
>oligos_0_GCTACATGTATACTGCGAGACAGAC_CGATAGTCGCAGTCGCACATCACTC_876
GCTACATGTATACTGCGAGACAGACCATCAATTCGTGGCCTGTGTCCTGACTTGGTTGCTAGTCGCAAATCCCTGGACCGAAATACACCGTGTTTAGTGTGGAGCATGGATAATGTTCTTTTAAGAAGGTCCTGCTGTACGATAGTCGCAGTCGCACATCACTC
>oligos_0_GCTACATGTATACTGCGAGACAGAC_CGATAGTCGCAGTCGCACATCACTC_877
GCTACATGTATACTGCGAGACAGACGCTGGTGTGTCCTGCGCGCCCTAATATCCGGACGCGGCCGCACGTAGGGTGGCGACGGCCACCCGCATAATATCTCATTGAATTTCATGGCGTCACAAGCCTGGGTTAATGGCGCGATAGTCGCAGTCGCACATCACTC
>oligos_0_GCTACATGTATACTGCGAGACAGAC_CGATAGTCGCAGTCGCACATCACTC_878
GCTACATGTATACTGCGAGACAGACGTCGTGACAGGAGGATAACGGATCCAGGTGCGAAAGAGACTCGTATCATGGTCCCACCCTATTTCTTTGTCCCTACTAGGGGGATTGGATCTATTCTACTGATAGCATGAGGGGCGATAGTCGCAGTCGCACATCACTC
>oligos_0_GCTACATGTATACTGCGAGACAGAC_CGATAGTCGCAGTCGCACATCACTC_879
GCTACATGTATACTGCGAGACAGACCGCGCTGCAAGTTCTGGTGACCATGGACAGTTACACCATTGCCGTACACCTGCCTACTTTCAACCGCTGGTGCTTAGCGAGGCAGGATCATCACATTCCGCCTCTCCAGAGCCGCGATAGTCGCAGTCGCACATCACTC
>oligos_1_TCTATCTACTCGTGCTCGCTAGCTG_TGTCTGCACTGCACTAGTCGCATGT_0
TCTATCTACTCGTGCTCGCTAGCTGCCGGTTTGAAGGCAATTAATACCAGGGCGGTTGCCCTGTATAGCGGGCCAATAGCTGAAATCCCCTATCAACTTGCGAGGACTAGGGGTATCTTGACGTCATCCCAAGGCCAGAATGTCTGCACTGCACTAGTCGCATGT
>oligos_1_TCTATCTACTCGTGCTCGCTAGCTG_TGTCTGCACTGCACTAGTCGCATGT_1
TCTATCTACTCGTGCTCGCTAGCTGGGATAACAGACCCGGCCGGGGGACAACTGTAACCACTAGCGAGGGGCGCGACGATCGGAATATAACGTTCGAGAATAAGTCTAGAAATTTGACGTAAACCTGCTAACGACTGCCTTGTCTGCACTGCACTAGTCGCATGT
>oligos_1_TCTATCTACTCGTGCTCGCTAGCTG_TGTCTGCACTGCACTAGTCGCATGT_2
TCTATCTACTCGTGCTCGCTAGCTGGCAGAAATCACTTACTTTGAAACTGTGTGAAACCTAGCAGGGGTTGAAGGAGCGCGCTTGAGGCTACGTCGACGCTTGACGATGGAGGGAAGCGCAATGCTGTCTATTTTTATCATGTCTGCACTGCACTAGTCGCATGT
>oligos_1_TCTATCTACTCGTGCTCGCTAGCTG_TGTCTGCACTGCACTAGTCGCATGT_3
TCTATCTACTCGTGCTCGCTAGCTGCGGCGGTTGTGTAGTGCTCGTATTCTCTTTGCTCAACACGTGGGGTTGTAGGGCAGGTAGGGCAGTTCCATGTGGCACGCTCGTCTGGGTGCAGATATGTGGTATCACCCCAGTATGTCTGCACTGCACTAGTCGCATGT
>oligos_1_TCTATCTACTCGTGCTCGCTAGCTG_TGTCTGCACTGCACTAGTCGCATGT_4
TCTATCTACTCGTGCTCGCTAGCTGGACCGTCACAGACGCACCCGCCGTGGACGAACGAACATCTGAATCCTCACGCCGCGTTTACAAATCGTTATCCGGCTCGCTTTAGGAGACTCCTTCATGAGTTGAAGAACACTTTTGTCTGCACTGCACTAGTCGCATGT
>oligos_1_TCTATCTACTCGTGCTCGCTAGCTG_TGTCTGCACTGCACTAGTCGCATGT_5
TCTATCTACTCGTGCTCGCTAGCTGCTTACCGGGGGGGTTAGATTGCGGGCTATTACCCCAACATGTACTATAGTTGTAGCGCATTTCCCCCTTCTGGCTTGGTGTCACACAGAGTTAGCTCGAGCGGAAGTTACTGAGATGTCTGCACTGCACTAGTCGCATGT
>oligos_1_TCTATCTACTCGTGCTCGCTAGCTG_TGTCTGCACTGCACTAGTCGCATGT_6
TCTATCTACTCGTGCTCGCTAGCTGGTCGACACTCTCAGTTACATGGCCAATGTGGGATGAGGCTTAGACCGGAGTTGATAGACAAACCGTTTCGTTGGCCTATAACGATGATTAGGACTTGACAGGATAAACACAGGAATGTCTGCACTGCACTAGTCGCATGT
>oligos_1_TCTATCTACTCGTGCTCGCTAGCTG_TGTCTGCACTGCACTAGTCGCATGT_7
TCTATCTACTCGTGCTCGCTAGCTGCCGGAAGACTCCAGGAAGTGGTTTATCACTATGTATGTCGTCCGCAAAGGCTATCTGTTATTGATAGCTGTTCCTCCCGATGACGAACCTTTATCAACCGATCTAGCACAGTTTTTGTCTGCACTGCACTAGTCGCATGT
>oligos_1_TCTATCTACTCGTGCTCGCTAGCTG_TGTCTGCACTGCACTAGTCGCATGT_8
TCTATCTACTCGTGCTCGCTAGCTGGGATTTTTAGGTTGGAGGAGGCGTAAGATATCAAGGGTCTTTGAAGGTGTCTTCAGACGATCAGTGACTCTCGTCGCATGAACTGAGCAAACTAATCCTTGGTCCTCGCCATCAATGTCTGCACTGCACTAGTCGCATGT
>oligos_1_TCTATCTACTCGTGCTCGCTAGCTG_TGTCTGCACTGCACTAGTCGCATGT_9
TCTATCTACTCGTGCTCGCTAGCTGGCACACTACACCGATCGAGCACATAGGTTTGCCTCTTGTTCCATGAGCGCAGCGCTTAACTCTAGGAGGCTCAGGACTTAGCAAGGAACTCCCGCACACTATCGTGTGGTGTTATTGTCTGCACTGCACTAGTCGCATGT
>oligos_1_TCTATCTACTCGTGCTCGCTAGCTG_TGTCTGCACTGCACTAGTCGCATGT_10
TCTATCTACTCGTGCTCGCTAGCTGCGGCCCGTGTCGTTCAAGCAACTTCATAATGTTGATGCACTAGCCCTCGTTGCGTTGATGACCCCTCGTCATGACATTGCATAACCACTGTTTCCCTTTGGGCCACAGCTCTCGTTGTCTGCACTGCACTAGTCGCATGT
>oligos_1_TCTATCTACTCGTGCTCGCTAGCTG_TGTCTGCACTGCACTAGTCGCATGT_11
TCTATCTACTCGTGCTCGCTAGCTGGACAAACCGCAACACGTTGTAATGAGGACTTTCTCAAATGACTGATAAAGTAGGGCTGAAGACCGCTCAGCACGCACTTAGCGTGATTTAGCCGACGGCTAGATGGAAGGAGACATGTCTGCACTGCACTAGTCGCATGT
>oligos_1_TCTATCTACTCGTGCTCGCTAGCTG_TGTCTGCACTGCACTAGTCGCATGT_12
TCTATCTACTCGTGCTCGCTAGCTGCATGGTGCAGCTGCGATAGAATCCCGGGCTTGCAAACGACGCCTATTCCTTAGGGTTCGGGCAGCAGATGGAGGCAACGTGGGCCACATACTGATAGGCTTTTTGTGCCCTCTATTGTCTGCACTGCACTAGTCGCATGT
>oligos_1_TCTATCTACTCGTGCTCGCTAGCTG_TGTCTGCACTGCACTAGTCGCATGT_13
TCTATCTACTCGTGCTCGCTAGCTGGTCGTGCTGGAAATCAATACCAGGCTTCACGACCCGTGTAGCTGCATCCCCAGACGAAGCATCCCAATACGCGACCGTAACATTAGCTGACGACGTAATGAACAGATTGGACCGTTGTCTGCACTGCACTAGTCGCATGT
>oligos_1_TCTATCTACTCGTGCTCGCTAGCTG_TGTCTGCACTGCACTAGTCGCATGT_14
TCTATCTACTCGTGCTCGCTAGCTGCCGTGTGTTCTCAATGAAACGCAAGCATAACTGTAAACGGCACCTTGCACCTGAATCAGACTATATCATGACAAACCTTATACGCGCTAAACCCGCCCTAGGCGTCGTACCCATTTGTCTGCACTGCACTAGTCGCATGT
>oligos_1_TCTATCTACTCGTGCTCGCTAGCTG_TGTCTGCACTGCACTAGTCGCATGT_15
TCTATCTACTCGTGCTCGCTAGCTGGGAATGAAACGCTTGGCCCACGCGGCAAGGACTTGCCCAATTGCGAATTGACGTCCAAATAGATTTGGCGGGACCCTTGCCATGGTGTGCTAATACTGAATAACTCTTACGCTGATGTCTGCACTGCACTAGTCGCATGT
>oligos_1_TCTATCTACTCGTGCTCGCTAGCTG_TGTCTGCACTGCACTAGTCGCATGT_16
TCTATCTACTCGTGCTCGCTAGCTGGCACTGCTTATATGATAGCATGACTAAGGAATGAAGGGCACACTCTTTGGATTTGCGGATGTAGGGCCTCCACGACGAGACCTGCTTTCGCTTCTGACGCCGAGTGTTTATAGGTTGTCTGCACTGCACTAGTCGCATGT
>oligos_1_TCTATCTACTCGTGCTCGCTAGCTG_TGTCTGCACTGCACTAGTCGCATGT_17
TCTATCTACTCGTGCTCGCTAGCTGCGGATGGGCACGCAGCGTGGCAAGCTTTCACCCCCTAATTTATGTGTGACGATAGCCCATGTTCCACTCAAGGGGTCTACTCAATTAAATCGAGAAAGGTACTTATGGGGTGTTTTGTCTGCACTGCACTAGTCGCATGT
>oligos_1_TCTATCTACTCGTGCTCGCTAGCTG_TGTCTGCACTGCACTAGTCGCATGT_18
TCTATCTACTCGTGCTCGCTAGCTGGACATTACCTTGTTGGAGGAAAAAAACGAGCTCCAGCCTTACGCGATGGAGTCGCGCAGTCGACAGGTGGTGCGGAGGGTCTGTCGCATGGAGCCGAGTTTGCTTGCTTTTGTTTTGTCTGCACTGCACTAGTCGCATGT
>oligos_1_TCTATCTACTCGTGCTCGCTAGCTG_TGTCTGCACTGCACTAGTCGCATGT_19
TCTATCTACTCGTGCTCGCTAGCTGCATGCATTCCGATAATCATCCGGAGCTCGTTTTTTGAATTACGGCCATGTGGAAACCAATAATATACAAATTAAAAACCGCTACGGATATTCAAAACAGCGGGTCACCCCCGGCTTGTCTGCACTGCACTAGTCGCATGT
>oligos_1_TCTATCTACTCGTGCTCGCTAGCTG_TGTCTGCACTGCACTAGTCGCATGT_20
TCTATCTACTCGTGCTCGCTAGCTGGTCTCGCCAAACATCCTGCGTGAGGAGGTCTGCGCGGCTCCGGCAGCAAGGACCCACTGATTTGCTACCCAACGTTTAAGTCCGATGATAGTGACCTTTTCCTAAGAGGACCCAATGTCTGCACTGCACTAGTCGCATGT
>oligos_1_TCTATCTACTCGTGCTCGCTAGCTG_TGTCTGCACTGCACTAGTCGCATGT_21
TCTATCTACTCGTGCTCGCTAGCTGCCGTCATCGTCTCCGAAGGGACATCTCCAGCTTCAGCCTGGTAGAGTATGGATCATATTAAGAACAGGATACATCTGGTTGTGATGCCCCCGACGGGTCAGGAGTTACGAGCTCATGTCTGCACTGCACTAGTCGCATGT
>oligos_1_TCTATCTACTCGTGCTCGCTAGCTG_TGTCTGCACTGCACTAGTCGCATGT_22
TCTATCTACTCGTGCTCGCTAGCTGGGAAACCAAATAACAACGGGAATTCACAGTACTTTCTGTTCGCCACGCACTCTATTCTAGGACGGAGTCTACCTTTAGATCACGGCTTCGTTTGGAGAATAGCGTTAGCCGTCCTTGTCTGCACTGCACTAGTCGCATGT
>oligos_1_TCTATCTACTCGTGCTCGCTAGCTG_TGTCTGCACTGCACTAGTCGCATGT_23
TCTATCTACTCGTGCTCGCTAGCTGGCAACCCGTTCTCACACTCTGACCTTGACTATAACCGAGGGGGTGCGACTTAGATGCCCGTCTACTATGTCTGCCATACAGTATCAACGAATCCTGTTTACGTGATACCTGGGCTTGTCTGCACTGCACTAGTCGCATGT
>oligos_1_TCTATCTACTCGTGCTCGCTAGCTG_TGTCTGCACTGCACTAGTCGCATGT_24
TCTATCTACTCGTGCTCGCTAGCTGCGGAACACACAGTTAATGATTTGAAGGGCGGAGACACAAAGGAGTGACTCACGGTAATGAGTGACTCGGTGCGAGAGTGTCGCCTCACCCTTCTACTTCCGCTGAAGCACAATCATGTCTGCACTGCACTAGTCGCATGT
>oligos_1_TCTATCTACTCGTGCTCGCTAGCTG_TGTCTGCACTGCACTAGTCGCATGT_25
TCTATCTACTCGTGCTCGCTAGCTGGAGAGCACGCTGCATCATAACAGGCATCTCGGACAACATAGCTCTACTTTCTCGGACAAGCACTAGACTATCAACTACGCTCACACGTAAATAGTGAACTTGCCGATCAATCGTATGTCTGCACTGCACTAGTCGCATGT
>oligos_1_TCTATCTACTCGTGCTCGCTAGCTG_TGTCTGCACTGCACTAGTCGCATGT_26
TCTATCTACTCGTGCTCGCTAGCTGCATTTTTATATAACGAAGCGTAAAAGTAAGGAACTGATTGGGGCGTGACCGCTGTAACCTATGCCTCCGTCTCGTATCTAGTAACCTCCCGATTAAAATACCCCGAGGGTGCTGATGTCTGCACTGCACTAGTCGCATGT
>oligos_1_TCTATCTACTCGTGCTCGCTAGCTG_TGTCTGCACTGCACTAGTCGCATGT_27
TCTATCTACTCGTGCTCGCTAGCTGGTCTGCATGTGTGTCGAATGCACTGTTATGTACGACCTAACGCTACCTCCGCTATATGCCACAGATTGCGCTTTAGCTTCGGTGTACATAGCTTGGGAGGGAACGCATGTAAGGTTGTCTGCACTGCACTAGTCGCATGT
>oligos_1_TCTATCTACTCGTGCTCGCTAGCTG_TGTCTGCACTGCACTAGTCGCATGT_28
TCTATCTACTCGTGCTCGCTAGCTGCCGACAGTTGCTGCCACTGACTTAGTTGTACAGGCAGCGTCAAAGTTAAAATGGAGTATCGCAGTGAACTTTTACTAATTCTTGACCTCTCGAGACGCACTGACACGTTTCATATTGTCTGCACTGCACTAGTCGCATGT
>oligos_1_TCTATCTACTCGTGCTCGCTAGCTG_TGTCTGCACTGCACTAGTCGCATGT_29
TCTATCTACTCGTGCTCGCTAGCTGGGACGGCCTATAAAAATCGGGCTAACGCGGGCTTGAATCGCGCATGAAACCGCAGCGTAAAACGAACCGTTCTCGATGATCCAAGCGGCACGCTTCGCTGGGTCATTGTTAGCGTTGTCTGCACTGCACTAGTCGCATGT
>oligos_1_TCTATCTACTCGTGCTCGCTAGCTG_TGTCTGCACTGCACTAGTCGCATGT_30
TCTATCTACTCGTGCTCGCTAGCTGGCAAGGAGTGTGATCCTCGAGGAGGCGTCATTGAGAGACCTAGCCCTAAAACAGCTGGGGTGTATAGGTCCATGGGACTTAATCTAAAGCGACCAGAATGCGTATCAGAAGGAATTGTCTGCACTGCACTAGTCGCATGT
>oligos_1_TCTATCTACTCGTGCTCGCTAGCTG_TGTCTGCACTGCACTAGTCGCATGT_31
TCTATCTACTCGTGCTCGCTAGCTGCTAAAACTTTTACATTTCCCACGCGAACTAACTCATAATGGAGCACAGCATAACTCCTCGAGCTATGGTGGTTCCACTTCTGGGGGTCTACCCGACTCGCAATAAGCTGCGCCTATGTCTGCACTGCACTAGTCGCATGT
>oligos_1_TCTATCTACTCGTGCTCGCTAGCTG_TGTCTGCACTGCACTAGTCGCATGT_32
TCTATCTACTCGTGCTCGCTAGCTGGAGACGGGATATTTGCAATTGACAGTCATGGCTTCTAGACCAAACACCCTTTAGGTCTTCCTGCGATAGTTGAATATGTAATCATACGGGGTCCAGGCACCGTTTGATACGATTTTGTCTGCACTGCACTAGTCGCATGT
>oligos_1_TCTATCTACTCGTGCTCGCTAGCTG_TGTCTGCACTGCACTAGTCGCATGT_33
TCTATCTACTCGTGCTCGCTAGCTGCATTAAGGCTGGAATTTCGTCTACTGCGCAGCCAGATGTTAGTGCTCACGTTGGTACATTCGTTGCACGGGTTGTAGGGATTTCCCGTTGAGCTGAAATTTCTCGATTTGAGTTTTGTCTGCACTGCACTAGTCGCATGT
>oligos_1_TCTATCTACTCGTGCTCGCTAGCTG_TGTCTGCACTGCACTAGTCGCATGT_34
TCTATCTACTCGTGCTCGCTAGCTGGTCAGATGATTTGTCTTTTCTATGGATCCTTTTCCTGGACCTTCCAATATAGGTGGGTGCAGCGTCACGGGTCTCTTTGGGCGGAAGTTGGGCCTAGGAATAAGCCTGCATTATTTGTCTGCACTGCACTAGTCGCATGT
>oligos_1_TCTATCTACTCGTGCTCGCTAGCTG_TGTCTGCACTGCACTAGTCGCATGT_35
TCTATCTACTCGTGCTCGCTAGCTGCCGAGTTCGTATGTGTAACGTATCTCAGAATACGTTCCCCAGCCCTCCAAAACCACCGTAATATGTAGTATAGGGGGGGTACAGTATATCAGAGAGTTCAGTCTGCTAAGCGAATTGTCTGCACTGCACTAGTCGCATGT
>oligos_1_TCTATCTACTCGTGCTCGCTAGCTG_TGTCTGCACTGCACTAGTCGCATGT_36
TCTATCTACTCGTGCTCGCTAGCTGGGACGCCTTTTTCATTGTCAGCTTATCAGAAGGCAGTACTCGCCATGTGTCATTGCTCCGGGACAATGCGATCCGGAATACTTCGCAATACCTAGTATGTCCCTTCTCCGCATATTGTCTGCACTGCACTAGTCGCATGT
>oligos_1_TCTATCTACTCGTGCTCGCTAGCTG_TGTCTGCACTGCACTAGTCGCATGT_37
TCTATCTACTCGTGCTCGCTAGCTGGCTATAAGAGGCCCACGACATCACGGTGATGGGGATTATTTCACGAAGGCCCCAGTGTTGATACTGCAAAAACTCCGAGACGGCAAACCCGAATTATCGGCTCCCAGATGGCTGATGTCTGCACTGCACTAGTCGCATGT
>oligos_1_TCTATCTACTCGTGCTCGCTAGCTG_TGTCTGCACTGCACTAGTCGCATGT_38
TCTATCTACTCGTGCTCGCTAGCTGCTAATTATATGTAGCATGATCGATAGAGAATGGAATCATAAGGGTGCGGGAGGGGGAGGTTCTCGGCTTTCGTTTTAAGATTTTCCTATCAACTTAATCCCAAACCCCCGGCCTATGTCTGCACTGCACTAGTCGCATGT
>oligos_1_TCTATCTACTCGTGCTCGCTAGCTG_TGTCTGCACTGCACTAGTCGCATGT_39
TCTATCTACTCGTGCTCGCTAGCTGGAGCTCGTATCTCTCGCGACTACAACTAGGCATTGCGTTGCACACCATAATCCCAGCGCCTACCCTGAGACTCCCAGGACCCTCGCACAGCGATTTAGACCCCACCACTAGCATTTGTCTGCACTGCACTAGTCGCATGT
>oligos_1_TCTATCTACTCGTGCTCGCTAGCTG_TGTCTGCACTGCACTAGTCGCATGT_40
TCTATCTACTCGTGCTCGCTAGCTGCATAACGACCAGAAATGCTCGAATTAATCTCATACTTGGGGGCCTTCCCCGGACAATTTTTATCTCTGTGACCGTTGAGATTGAACGTAATACGCAGTAATGATTGTCTACTTATTGTCTGCACTGCACTAGTCGCATGT
>oligos_1_TCTATCTACTCGTGCTCGCTAGCTG_TGTCTGCACTGCACTAGTCGCATGT_41
TCTATCTACTCGTGCTCGCTAGCTGGTCACTGAGTCGGTCAAGATCTGTCTTTTAATAAACGTCTAAGTGTTCGCGGCCACGGTCGCAATTCACGCATACGCGGCTGTACTGAGCCTAAAATGTGCCTACAGTGCATCAATGTCTGCACTGCACTAGTCGCATGT
>oligos_1_TCTATCTACTCGTGCTCGCTAGCTG_TGTCTGCACTGCACTAGTCGCATGT_42
TCTATCTACTCGTGCTCGCTAGCTGCCGCAATGTAGGTGAAGATACGTACCTACCATAGCAATAGTCACAATGGCGCACGATGCCGTGCTTAATTACTTACCCGATCTATGTCGCATCTTAGAAGGGCTCGGGAGGAGAATGTCTGCACTGCACTAGTCGCATGT
>oligos_1_TCTATCTACTCGTGCTCGCTAGCTG_TGTCTGCACTGCACTAGTCGCATGT_43
TCTATCTACTCGTGCTCGCTAGCTGGGACCGACGTTTTGTAAACCCTAATCCATGAAAGTCGAACTTGAATGAATCCTTCAATAGGTTAGATGCAGCTCCCAAACAGTCACTCAAGGGTGCCTCAGACACTACTGTTCAATGTCTGCACTGCACTAGTCGCATGT
>oligos_1_TCTATCTACTCGTGCTCGCTAGCTG_TGTCTGCACTGCACTAGTCGCATGT_44
TCTATCTACTCGTGCTCGCTAGCTGGCTAAGTCTAAGGGCCAGCTATATAGGCCTCAACACACGAGGTCTACATGATAAAACGTAAACTATTGCAATAAACTCCGTGGCAGAGCTAACACCCCGTAAGTAGATATGGCAATGTCTGCACTGCACTAGTCGCATGT
>oligos_1_TCTATCTACTCGTGCTCGCTAGCTG_TGTCTGCACTGCACTAGTCGCATGT_45
TCTATCTACTCGTGCTCGCTAGCTGCTACCAAGATTGAGGGACCGGCGGTATGGGGCAGTTGTGTTATCAAACTAAACTTATACTCCAGCCAACGCCTACGGTAGGGTAATTCGGTACTAGTCTCGAATTTTACAAGTTTTGTCTGCACTGCACTAGTCGCATGT
>oligos_1_TCTATCTACTCGTGCTCGCTAGCTG_TGTCTGCACTGCACTAGTCGCATGT_46
TCTATCTACTCGTGCTCGCTAGCTGGAGCAGTTTTACCATCCTGATCTGCCGGGCGGCTCAACCTTTCGACGTGACTAGGCCGCTTGGTCATCGCACGAACACACGGCTCGTTGGCGACGCCAAAACTTTAGGCTTACTATGTCTGCACTGCACTAGTCGCATGT
>oligos_1_TCTATCTACTCGTGCTCGCTAGCTG_TGTCTGCACTGCACTAGTCGCATGT_47
TCTATCTACTCGTGCTCGCTAGCTGCATATGTGACAGGGTACTTTACCTGCGTGCCCCATTCCCGATCCGAGATAAAGTATCATGATCGAAGTACAGAGATTTTGCGCGTCATCACTTACTCGTCGCGCAGATACTACAATGTCTGCACTGCACTAGTCGCATGT
>oligos_1_TCTATCTACTCGTGCTCGCTAGCTG_TGTCTGCACTGCACTAGTCGCATGT_48
TCTATCTACTCGTGCTCGCTAGCTGGTCCTACAGGCAGATCATTTGCTAGACGCTGAGTAGTGAAACCTCTACCCTCCCAAATTAGCTCCTATATGTAGAGAACATGAGAGCGTTAACCGGGCGTACTCAAGGCGAGAGATGTCTGCACTGCACTAGTCGCATGT
>oligos_1_TCTATCTACTCGTGCTCGCTAGCTG_TGTCTGCACTGCACTAGTCGCATGT_49
TCTATCTACTCGTGCTCGCTAGCTGCCGCTTGACGGGACACATTCAGTCTGTTGGGAACAAGTTTCTACGCTGGTTATGGCGTCTTAGGTTTCGTTCCCACCATAACAATTCGTAAGCGATATTGCAACACGAGATCACATGTCTGCACTGCACTAGTCGCATGT
>oligos_1_TCTATCTACTCGTGCTCGCTAGCTG_TGTCTGCACTGCACTAGTCGCATGT_50
TCTATCTACTCGTGCTCGCTAGCTGCGCACGGCTTATTAATCGCCTACCACTTCCGGATTACACCCGTAGTCACATCAGAATTCGATCCTTAGTAGAATCCGAAAATCGAACATCCTGACCTTCTTGAATCGTGGTTGGTTGTCTGCACTGCACTAGTCGCATGT
>oligos_1_TCTATCTACTCGTGCTCGCTAGCTG_TGTCTGCACTGCACTAGTCGCATGT_51
TCTATCTACTCGTGCTCGCTAGCTGGCTCGCTAATACAGATGCGGAGGGACAAACAAGTGATAAGGGTACAAAAAAGGTACCAGTCCCTGTTAAATCTGATATGTGCGATTAAGGATGCGCCGGCTGGACCCGGCACACATGTCTGCACTGCACTAGTCGCATGT
>oligos_1_TCTATCTACTCGTGCTCGCTAGCTG_TGTCTGCACTGCACTAGTCGCATGT_52
TCTATCTACTCGTGCTCGCTAGCTGCTACGACTATCAATACTAGGAGACATATGCGCTGAAGGGCTCCGCGGTTTACGAAAGTCGACGCATAGTCGAAATATTTATTGGAAAATGCTCCTTCGCTACCTCTGTCGATCTATGTCTGCACTGCACTAGTCGCATGT
>oligos_1_TCTATCTACTCGTGCTCGCTAGCTG_TGTCTGCACTGCACTAGTCGCATGT_53
TCTATCTACTCGTGCTCGCTAGCTGGAGGATAAACAGTTAGTAAGCATCCCGGCTCCACGGCTAGGCCAGTGTAATACGGCCTCAAGTCCCAGTCCCCGGGAGGACGGCCTACAGACTCGGTCGGTCGAACGGGAGCTGATGTCTGCACTGCACTAGTCGCATGT
>oligos_1_TCTATCTACTCGTGCTCGCTAGCTG_TGTCTGCACTGCACTAGTCGCATGT_54
TCTATCTACTCGTGCTCGCTAGCTGCATCCCTCGTCCAATAGCGAGGATCGGGTACGCCTGACGATATTCAAATCTATTCGTTAGGGACCTTCGTCGCTCGATCCCTTTCACTTCACTGAAGGGCGTCACCGAGAAATGATGTCTGCACTGCACTAGTCGCATGT
>oligos_1_TCTATCTACTCGTGCTCGCTAGCTG_TGTCTGCACTGCACTAGTCGCATGT_55
TCTATCTACTCGTGCTCGCTAGCTGGTCCATAGTTAGTTGACGTCTGAGTGGCTGACCGCCACGTGGCCATTGACTTAATCGAGATCGCCGGTCTCAGCAGTTGCATGCGCGTGGTGCACGTGACATTGCAAACCGCCTATGTCTGCACTGCACTAGTCGCATGT
>oligos_1_TCTATCTACTCGTGCTCGCTAGCTG_TGTCTGCACTGCACTAGTCGCATGT_56
TCTATCTACTCGTGCTCGCTAGCTGCCCCGCCCGAGGAATTACCTTCCGAATCGCGCGCATAGTAGCGACTTTCCAATGGGGGACGGAGATACGTAGGCGTAATGGGCTGCTTTCGTGACAGTTCTGATGTGCCGTTTCATGTCTGCACTGCACTAGTCGCATGT
>oligos_1_TCTATCTACTCGTGCTCGCTAGCTG_TGTCTGCACTGCACTAGTCGCATGT_57
TCTATCTACTCGTGCTCGCTAGCTGCGCAGCTTCTCGCTAGACAACCCACCTTGTTCAATTCGGAACGGCAGCCCCACCCTAGGGGGGTCGTTCGCAGACTTTTCTTGCCCGGATTATCGGCGTGACTTAGTTCCAGAGATGTCTGCACTGCACTAGTCGCATGT
>oligos_1_TCTATCTACTCGTGCTCGCTAGCTG_TGTCTGCACTGCACTAGTCGCATGT_58
TCTATCTACTCGTGCTCGCTAGCTGGCTCCGGAATTTAACATCGAATTCCCTTCAATAAGACGCGTAAACCGGAATATGCCCGGGCATGGGCTCCAGTTTATGCTCAACCCTATTGTGATAGCCGTAAATCGGCGCGTGATGTCTGCACTGCACTAGTCGCATGT
>oligos_1_TCTATCTACTCGTGCTCGCTAGCTG_TGTCTGCACTGCACTAGTCGCATGT_59
TCTATCTACTCGTGCTCGCTAGCTGCTAGGCGAACACCAGTGCGATTCCGCCCGCATACGGATCGCAAGGCTAAAAGCTAAGGATATGGCGCCCAGGGAAAGAACAATGATTGCTATACCCCCTGTTTCCTTGTCTGCCTTGTCTGCACTGCACTAGTCGCATGT
>oligos_1_TCTATCTACTCGTGCTCGCTAGCTG_TGTCTGCACTGCACTAGTCGCATGT_60
TCTATCTACTCGTGCTCGCTAGCTGGAGGTCTTAAAGGGCTCGCATAGATGGTAGTTTGTTTGTAAAACCACCCACTAAATATCCGCTGTGCGTTGAAACCTTCACTGATGAGCTTCGCGTGCCTTGGTGCGTTACTTATTGTCTGCACTGCACTAGTCGCATGT
>oligos_1_TCTATCTACTCGTGCTCGCTAGCTG_TGTCTGCACTGCACTAGTCGCATGT_61
TCTATCTACTCGTGCTCGCTAGCTGCATCGGGTAAACCATCTACGTATGATTCCGGTCATCGTATTACTCCCATGTCTACGCCGATAAGTTTAAGTACCGCATTCCCGCTCTAGGAGTCATACTCAACGGGGAACCCCAATGTCTGCACTGCACTAGTCGCATGT
>oligos_1_TCTATCTACTCGTGCTCGCTAGCTG_TGTCTGCACTGCACTAGTCGCATGT_62
TCTATCTACTCGTGCTCGCTAGCTGGGTCAGCGGGCCAAAATTGGCAAACTCCAGAGTCCAGGATATCTCCCGCGCAGTGACATAGGCGAATCACCTAGGGATCCACGAAGGAAATGTGTCCTTGGAGCACTCACAAGCTTGTCTGCACTGCACTAGTCGCATGT
>oligos_1_TCTATCTACTCGTGCTCGCTAGCTG_TGTCTGCACTGCACTAGTCGCATGT_63
TCTATCTACTCGTGCTCGCTAGCTGCCCCCGATTAGTTGGATGCCTTGCTGTTAGAAATAGTGGCACGTGTGCGTGTAATCGATATAATCTCCTTTAGAGCTGAGCTCCCCCTATCTTGTCATGGTCCGATACTAAGACATGTCTGCACTGCACTAGTCGCATGT
>oligos_1_TCTATCTACTCGTGCTCGCTAGCTG_TGTCTGCACTGCACTAGTCGCATGT_64
TCTATCTACTCGTGCTCGCTAGCTGCGCCAGATCAAGAGCCTAAGGGGTGTGTTGCTCCGCAACATGCGGCCCTAAAGCCTGTAATTACAACGTCAAATGGATTATGCAAGTGAATTTTGCATTCTCGTCTTATAGGAATTGTCTGCACTGCACTAGTCGCATGT
>oligos_1_TCTATCTACTCGTGCTCGCTAGCTG_TGTCTGCACTGCACTAGTCGCATGT_65
TCTATCTACTCGTGCTCGCTAGCTGGCTGCTCTATAGAGGCCGATGCACTTTCAAAGAGTATTGCTGAAACAATAAGCGACGCCACCCAACATATACCTCATGGGCGTTTTGCTACTGTGACTTCAATTATTTGAATGGTTGTCTGCACTGCACTAGTCGCATGT
>oligos_1_TCTATCTACTCGTGCTCGCTAGCTG_TGTCTGCACTGCACTAGTCGCATGT_66
TCTATCTACTCGTGCTCGCTAGCTGCTAGCGTAAGTATTCATGTGCGGCGAATAGTCGCCAGGATATGCTAATGCGACGAAGAAAGAATGCGTGTCGGTAGCTCGACGCCAACCACGCGGCCAGACCTATTACAACGGCTTGTCTGCACTGCACTAGTCGCATGT
>oligos_1_TCTATCTACTCGTGCTCGCTAGCTG_TGTCTGCACTGCACTAGTCGCATGT_67
TCTATCTACTCGTGCTCGCTAGCTGGAGTCGTGTAAAACCTTGGCTGTTCTTACAACTTGTCCCAGGGTCACAATTGTTGAGAGAATATTAGACTTTCGTGTCCCATTATCCGGAGCATGTTTAATTAAGCATCTTTAATTGTCTGCACTGCACTAGTCGCATGT
>oligos_1_TCTATCTACTCGTGCTCGCTAGCTG_TGTCTGCACTGCACTAGTCGCATGT_68
TCTATCTACTCGTGCTCGCTAGCTGCATCGCGCTCAAAAGTTGCTTTCGCACGGAGAATGGATTATGAACGTTCGCGCCGAGTACGAGTTGCGAATGGGTTAACACATTCATTAATTGGAAACACTTCTTAATTTTAGGTTGTCTGCACTGCACTAGTCGCATGT
>oligos_1_TCTATCTACTCGTGCTCGCTAGCTG_TGTCTGCACTGCACTAGTCGCATGT_69
TCTATCTACTCGTGCTCGCTAGCTGGGTCTCAAAGAGTGCTAGTTTATTCTATGATCGGTACCGTTGAGTAACACCAGCGTGTGAGCCGAGGGCCGAGGGATCGATCTAACGTACAAACCACGCAGTCCGCTTATCAGTATGTCTGCACTGCACTAGTCGCATGT
>oligos_1_TCTATCTACTCGTGCTCGCTAGCTG_TGTCTGCACTGCACTAGTCGCATGT_70
TCTATCTACTCGTGCTCGCTAGCTGCCCATCAACTCCTGACTACGTTCAGAATGAAGGATTCATGCCTTCCCAACCGAAGTTGTGGGAGAGCATTCCGCATGCTCGATAAGGCCTGGAAGGGCTGCTCATTCTCACGAATTGTCTGCACTGCACTAGTCGCATGT
>oligos_1_TCTATCTACTCGTGCTCGCTAGCTG_TGTCTGCACTGCACTAGTCGCATGT_71
TCTATCTACTCGTGCTCGCTAGCTGCGCCTCCCTTCGCATAACGAAGATCCCACAAATTACCACGCAAGAGTGTCCTTCATTCCCCCCGTGGGTGATTCTTCACCGTCCATTCGGTCGGTTGCCGCACAGAACGGAAATTTGTCTGCACTGCACTAGTCGCATGT
>oligos_1_TCTATCTACTCGTGCTCGCTAGCTG_TGTCTGCACTGCACTAGTCGCATGT_72
TCTATCTACTCGTGCTCGCTAGCTGGCTGGATAGTGTCTGAACTTGCGGACGGACTCGTGAGGGGGACCCTTCTGGTGGTCGAATCGCCTTATTGCGGGGTGTACCATCAGGGTGACACCAGCCTTTTTTGCGCACAAGATGTCTGCACTGCACTAGTCGCATGT
>oligos_1_TCTATCTACTCGTGCTCGCTAGCTG_TGTCTGCACTGCACTAGTCGCATGT_73
TCTATCTACTCGTGCTCGCTAGCTGCTATTCTCTTCTAATCACCGGGAAGCTAGGCACCCAGGGCGTTCGGTTAGCCCATAACGCATTTTATCGTTGCGGAGCGAGGCGTGTAACGAGCTGCGCGCCGGCTTTCGTATCATGTCTGCACTGCACTAGTCGCATGT
>oligos_1_TCTATCTACTCGTGCTCGCTAGCTG_TGTCTGCACTGCACTAGTCGCATGT_74
TCTATCTACTCGTGCTCGCTAGCTGGAGTGCGGTGGCTAGACGATGTGTGCCACTGATCTTACGAAATGTATTTCGTTGGAAGGACGCGGCGTTCTAACGGAACTTTGTTAGTCCGAGGTTCAGCCATACATAAGCTACATGTCTGCACTGCACTAGTCGCATGT
>oligos_1_TCTATCTACTCGTGCTCGCTAGCTG_TGTCTGCACTGCACTAGTCGCATGT_75
TCTATCTACTCGTGCTCGCTAGCTGCAACTTGCACCCAAGATCCTCTACCCCACCCGGACTAATTCCTTATCAACACATGCTATACGTGGAAGTTACGTGTTAAGCGCTTATGGTGACTCGCGAAAGGTTTCCTCTACTATGTCTGCACTGCACTAGTCGCATGT
>oligos_1_TCTATCTACTCGTGCTCGCTAGCTG_TGTCTGCACTGCACTAGTCGCATGT_76
TCTATCTACTCGTGCTCGCTAGCTGGGTACTGACCTCACAGACAATATCCTACTCGGGAGAACAAAAGATATTGTCCGCGCCTTGAGACCGGCACCAGTGCCGGCGGGTTACATAGTTAGCGAATTCTCTGTGTGACTATTGTCTGCACTGCACTAGTCGCATGT
>oligos_1_TCTATCTACTCGTGCTCGCTAGCTG_TGTCTGCACTGCACTAGTCGCATGT_77
TCTATCTACTCGTGCTCGCTAGCTGCCCAAGCGTGCATGTTTATCTTTGCGCTCGATCGGCCCTCAGATTTCCATTCCTGCAATTATGGTTAAAACTCTAAGCTAGCTGCTCTACCGTGGTACTGGTGAGGCTCGTGTTTTGTCTGCACTGCACTAGTCGCATGT
>oligos_1_TCTATCTACTCGTGCTCGCTAGCTG_TGTCTGCACTGCACTAGTCGCATGT_78
TCTATCTACTCGTGCTCGCTAGCTGCGCGTAGAGGAAACTGCGTCAACGTCCTGACACCTATCAGGCTTCCGAAGATTCCCCGTTGTTTCTGGAATCATCGTGCACCGAAGGGACTTTGATGGTTCCGCTTCTCGCCTCATGTCTGCACTGCACTAGTCGCATGT
>oligos_1_TCTATCTACTCGTGCTCGCTAGCTG_TGTCTGCACTGCACTAGTCGCATGT_79
TCTATCTACTCGTGCTCGCTAGCTGGCTTATTCGTAGAGCCGAGTGTTTATTTCGACTACGCTGGAACGCCCACTGAAGCCGTTTGTCCGCCCCATGGCAGTGTGTAAGGCGCCACTAACAGAATTAACTGGAAACATTTTGTCTGCACTGCACTAGTCGCATGT
>oligos_1_TCTATCTACTCGTGCTCGCTAGCTG_TGTCTGCACTGCACTAGTCGCATGT_80
TCTATCTACTCGTGCTCGCTAGCTGCTATAGCGGCTCAACACCGTCACACCCCACAGTCCAATCATGCGTCAAGTTTCCGTTGTCCCAATGTAACCGACTGCCACATCCAATTAGCATCACTCGGCTTTTCTCCGTGGAATGTCTGCACTGCACTAGTCGCATGT
>oligos_1_TCTATCTACTCGTGCTCGCTAGCTG_TGTCTGCACTGCACTAGTCGCATGT_81
TCTATCTACTCGTGCTCGCTAGCTGGTGCCGAATGCGGGGAGGTTACTCATTATTTCCGTTGCTAATGTTAGTACGCTGATGCCCGTGACCCAGGCAATTCTATCGGTGAAACGCATCTGGGCGTCGGAAGAAGACGCTATGTCTGCACTGCACTAGTCGCATGT
>oligos_1_TCTATCTACTCGTGCTCGCTAGCTG_TGTCTGCACTGCACTAGTCGCATGT_82
TCTATCTACTCGTGCTCGCTAGCTGCAACAATCAATAGCGAGCCAATGATTGCTATGTTATGACCGCCTATTTTGAATTACGGTATGTTCCTACGTATGCCTACCTAATGAATCAGCTGGGATCGACGTTCGACGTCGAATGTCTGCACTGCACTAGTCGCATGT
>oligos_1_TCTATCTACTCGTGCTCGCTAGCTG_TGTCTGCACTGCACTAGTCGCATGT_83
TCTATCTACTCGTGCTCGCTAGCTGGGTAGATGAAGAGAACGAGTGACCCGGAGTTGCCCGATGTGAGGCAGGTCTACCCATTGAAGTGTTCGTTGCCGCTAAACCGCCTCAGACCCCGTCGGAGCTCATATACAGAGTATGTCTGCACTGCACTAGTCGCATGT
>oligos_1_TCTATCTACTCGTGCTCGCTAGCTG_TGTCTGCACTGCACTAGTCGCATGT_84
TCTATCTACTCGTGCTCGCTAGCTGCCCTAAGGCATGTTGCAAGTCAATAGGAAATTCCTTTGCACCCCTCGGGAAGTGTGGATCACCCATCACGCGCCGAATTTTACTTCACGAAGACTTATAACCCAACTACACGATTTGTCTGCACTGCACTAGTCGCATGT
>oligos_1_TCTATCTACTCGTGCTCGCTAGCTG_TGTCTGCACTGCACTAGTCGCATGT_85
TCTATCTACTCGTGCTCGCTAGCTGCGCGATTGTGTTTTAATACTTCGGTGACTTGGCTATGCCAAAGCCGTGCAGGAGAATCCGAACGCTTTCGCGAGTTTGCGGACACCATTTATTTAATTGCATTTCAGCTTCCTGATGTCTGCACTGCACTAGTCGCATGT
>oligos_1_TCTATCTACTCGTGCTCGCTAGCTG_TGTCTGCACTGCACTAGTCGCATGT_86
TCTATCTACTCGTGCTCGCTAGCTGGCTTTAGCGCGAAAGTGAGAAGAACCGTATCGGAGACCCGACATGGACGGACCGATTCAATTGCACCTGTGTTTATCACAAGAAACCCTCGTTGTCTACGATTGTAACGAAGTTTTGTCTGCACTGCACTAGTCGCATGT
>oligos_1_TCTATCTACTCGTGCTCGCTAGCTG_TGTCTGCACTGCACTAGTCGCATGT_87
TCTATCTACTCGTGCTCGCTAGCTGCTTTCACGGAGTTGCAGTCTTTGCGCTCAAATGATATAGAGCGCAGTCGGTGCTCCACTCGTTAGGTAACATAACCTACAGTTGTGATTGCACATTGAAACAGTGGGGTTCTGAATGTCTGCACTGCACTAGTCGCATGT
>oligos_1_TCTATCTACTCGTGCTCGCTAGCTG_TGTCTGCACTGCACTAGTCGCATGT_88
TCTATCTACTCGTGCTCGCTAGCTGGTGCGCGTGGCTACAAATCCCAGCGATAAGTGGAACCTAACGTTGGGTATACTAGCACTCCTGGTAATAGCCTAGACTCCGCACCACACCCATTTACTCGGTCTTGGATGGTTTTTGTCTGCACTGCACTAGTCGCATGT
>oligos_1_TCTATCTACTCGTGCTCGCTAGCTG_TGTCTGCACTGCACTAGTCGCATGT_89
TCTATCTACTCGTGCTCGCTAGCTGCAAAGTTAAAGCGAATCACGGTTGCAAACAAATATGAGATCCGCAGTCATCGCTCCGGTCCGATATGAGTCTCCGAGAGTCGCGCCTTTACCCCATCTCGAGGGTCTCCCGGATTTGTCTGCACTGCACTAGTCGCATGT
>oligos_1_TCTATCTACTCGTGCTCGCTAGCTG_TGTCTGCACTGCACTAGTCGCATGT_90
TCTATCTACTCGTGCTCGCTAGCTGGGTTGCATCAGTATTACGGTAATAGGTCACGGATGAATTCCTCTACAACTCGTCGGGCATTGCGCGTTCTTGGGGAAACCAGTAATATGATCTTCGAACGCCGCCCTCTTTTTGATGTCTGCACTGCACTAGTCGCATGT
>oligos_1_TCTATCTACTCGTGCTCGCTAGCTG_TGTCTGCACTGCACTAGTCGCATGT_91
TCTATCTACTCGTGCTCGCTAGCTGCCCTTTTAAAACACGGCATTCAGCCCGACGGGGGGCAAAGCCTAAACCGACGAGACTAGCCTCGGGGCCTGACATCACCAAGGTTGCCTTAGAGCCGATTCTCCGATTCTATTGATGTCTGCACTGCACTAGTCGCATGT
>oligos_1_TCTATCTACTCGTGCTCGCTAGCTG_TGTCTGCACTGCACTAGTCGCATGT_92
TCTATCTACTCGTGCTCGCTAGCTGCGCTGCCGCCCTGACTCAAATAGTGCATCTCAGGGTGATGCTGTATAGTTTGTCTCCACTCGATCTTCACAAGTCGTCACGGGTTGCACGTTAGTGGCTGCTCACGAAGACCCTATGTCTGCACTGCACTAGTCGCATGT
>oligos_1_TCTATCTACTCGTGCTCGCTAGCTG_TGTCTGCACTGCACTAGTCGCATGT_93
TCTATCTACTCGTGCTCGCTAGCTGGACTTCTTCGACTGATATTCCGTTTAGCGCCCGCGAGCTATCCATATGCTCCCAACCTAGGTTTAGGTACTGTTAACCTGGGAATCGGCCGAGCCCATTGGCTGTATTAAGACCTTGTCTGCACTGCACTAGTCGCATGT
>oligos_1_TCTATCTACTCGTGCTCGCTAGCTG_TGTCTGCACTGCACTAGTCGCATGT_94
TCTATCTACTCGTGCTCGCTAGCTGCTTTGTAGGAGTATTGCTTACATATCTTATGCCTTCTGGTGTACGTGGCGGCTGCATTTAGCGCTATCGAGTGCCCGATCGACCTGGAGAACGGTACGACTCGGGCGGACTAATTTGTCTGCACTGCACTAGTCGCATGT
>oligos_1_TCTATCTACTCGTGCTCGCTAGCTG_TGTCTGCACTGCACTAGTCGCATGT_95
TCTATCTACTCGTGCTCGCTAGCTGGTGAAGGGCATTCCGCCCGAGACGAATATGTACTTCTCGGCTGGGTTCAGCCGAATTCTAAAGTAAGCTGAGGAGTCAAGGTTCTCTATGAGATGAGACGCTTCTTCACGAGACATGTCTGCACTGCACTAGTCGCATGT
>oligos_1_TCTATCTACTCGTGCTCGCTAGCTG_TGTCTGCACTGCACTAGTCGCATGT_96
TCTATCTACTCGTGCTCGCTAGCTGCAAACACTGGCTTTGCTTAGGGTCGAGGGGAGTCGAGAAGGGTCGTATTCTCTTGATTGCCTCAACCCATATTGGGCAGCGGTTGAGATAATCGATGGGAAACCTCGAGAATTGATGTCTGCACTGCACTAGTCGCATGT
>oligos_1_TCTATCTACTCGTGCTCGCTAGCTG_TGTCTGCACTGCACTAGTCGCATGT_97
TCTATCTACTCGTGCTCGCTAGCTGGGTTCGCCAACATTGTAAAAAGGTAGAGTTAGGCCATTTTTACAGATTACGGAGCCAGATGAGAGAAACTTTGACCTTGCAAACAGTGTTTCGGAACACCATCGACCAAACTTTTTGTCTGCACTGCACTAGTCGCATGT
>oligos_1_TCTATCTACTCGTGCTCGCTAGCTG_TGTCTGCACTGCACTAGTCGCATGT_98
TCTATCTACTCGTGCTCGCTAGCTGCCCGCATTCTCGGCGTCGCCATCAACCCGCAAGGAATTAGCTTAGATGTTTCGTTAGCCGCGCAGTGTCAGAGTCGGACTTCATGAAATGGCGTTCCAGCGGGAATCCAATCGAATGTCTGCACTGCACTAGTCGCATGT
>oligos_1_TCTATCTACTCGTGCTCGCTAGCTG_TGTCTGCACTGCACTAGTCGCATGT_99
TCTATCTACTCGTGCTCGCTAGCTGCGCTCGAAAAACACTGTCCGAAATCATGTTGTCGTCGAGGCCCAGGTAGTCTGATATGGTACGTAACTATGCTGCATGGTATCGATGCGGGTTGCCTCAGCATACGCGCCCGTGATGTCTGCACTGCACTAGTCGCATGT
>oligos_1_TCTATCTACTCGTGCTCGCTAGCTG_TGTCTGCACTGCACTAGTCGCATGT_100
TCTATCTACTCGTGCTCGCTAGCTGGACTTGTCGGGCTCACACCTTAGAACCTTTTTCTCACCGGCGGGTTGGCTTAAATCATTGTAGCAGACGCACATCTGTGATCCTGACAAACTAACCCCCGACTTGGAGCTGAGAATGTCTGCACTGCACTAGTCGCATGT
>oligos_1_TCTATCTACTCGTGCTCGCTAGCTG_TGTCTGCACTGCACTAGTCGCATGT_101
TCTATCTACTCGTGCTCGCTAGCTGCTTGAAATGATCAACCGCTCATATAAAGCATCTGTAATACCTCTACATTGCAGCGGTGCTAATGGTGAGTTGATGCGGCGAAATCATAATCGCCCTCATGCTCGCAACTTATAATTGTCTGCACTGCACTAGTCGCATGT
>oligos_1_TCTATCTACTCGTGCTCGCTAGCTG_TGTCTGCACTGCACTAGTCGCATGT_102
TCTATCTACTCGTGCTCGCTAGCTGGTGATCTGCTATGGTGTACTCGGGTTCAGCACACACCTTAACGGTAATCCCGTGTCTACTGCGAATCAATACTGCAAAATTAGAATTTCATCTTGGCGATCTCGGGACACACTTTTGTCTGCACTGCACTAGTCGCATGT
>oligos_1_TCTATCTACTCGTGCTCGCTAGCTG_TGTCTGCACTGCACTAGTCGCATGT_103
TCTATCTACTCGTGCTCGCTAGCTGCAATCCGAGATAGCAAGACTTCTCGAACAGATGCGTGTTACAAGCCAGACAAATCCTCGGCGCACCGTGGACGCCCCACAGCACCGTGGTGACCGGAAACGTCAGTCGAGTCCCTTGTCTGCACTGCACTAGTCGCATGT
>oligos_1_TCTATCTACTCGTGCTCGCTAGCTG_TGTCTGCACTGCACTAGTCGCATGT_104
TCTATCTACTCGTGCTCGCTAGCTGGGTGTCGCTGTTACTGACATCCCGCTTAGCTTAGCCTCGTTGCGCTCTACGGTGGTCACCTGTCCGTTTCGACGCTCAAGGTGTTAAAGAATTAACGCATGCTAACTCTGTTATTTGTCTGCACTGCACTAGTCGCATGT
>oligos_1_TCTATCTACTCGTGCTCGCTAGCTG_TGTCTGCACTGCACTAGTCGCATGT_105
TCTATCTACTCGTGCTCGCTAGCTGCCCGGTGCAGATTTTGGAAACTGGCACCTCCGAAGATCGCACCGCTAAGTATATTCAACCATCGTCATCGTTCGCGACCGAGACCCTAATGCCGCTATGGCAAAGTGACAAGGTATGTCTGCACTGCACTAGTCGCATGT
>oligos_1_TCTATCTACTCGTGCTCGCTAGCTG_TGTCTGCACTGCACTAGTCGCATGT_106
TCTATCTACTCGTGCTCGCTAGCTGCGGTAAAGCTTTAAAAGCTAACGTAGCCTAAGAGTGTTCTAGACTCCGGTAATCGGGTCCGTCGCACCGAGTCCATGCATTTGTAGCTGCTGCAGTCTGCGTACCTACAGTAAATTGTCTGCACTGCACTAGTCGCATGT
>oligos_1_TCTATCTACTCGTGCTCGCTAGCTG_TGTCTGCACTGCACTAGTCGCATGT_107
TCTATCTACTCGTGCTCGCTAGCTGGACTACGTATCTGTGCGGACGCATATGCAGCCTGCATTCCTCAGTAGCCAGTAATCACGGCTGTGGGCTCAACCATTTGATCCCCATATAAAACGACCGCTTGCCCGTCAGGGCTTGTCTGCACTGCACTAGTCGCATGT
>oligos_1_TCTATCTACTCGTGCTCGCTAGCTG_TGTCTGCACTGCACTAGTCGCATGT_108
TCTATCTACTCGTGCTCGCTAGCTGCTTGTGTAGCAGATGGTTACGGCACGGCCCTGTAAGACAGGACTCGTCTTCGCCGCTCAACCTGGACGGCACGGGGAACAAATTCATCAAACGCCGGCTCTTCGAGTAGGGACCTTGTCTGCACTGCACTAGTCGCATGT
>oligos_1_TCTATCTACTCGTGCTCGCTAGCTG_TGTCTGCACTGCACTAGTCGCATGT_109
TCTATCTACTCGTGCTCGCTAGCTGGTGTTAACCATGAACGAAGTTTTGTAAGTGGACCGAGGTCAATGGGCACTACTCGCCATTCTACCGACACAGATACCTAGAAGCTCAGCAACGACCCGACATAAGTCGGCTGTTTTGTCTGCACTGCACTAGTCGCATGT
>oligos_1_TCTATCTACTCGTGCTCGCTAGCTG_TGTCTGCACTGCACTAGTCGCATGT_110
TCTATCTACTCGTGCTCGCTAGCTGCAATGGTACGTGCCCTCTGTCTATACGCTTTTATCCTCACTGAGAGGCGTTGGAATCGCGGCATTAGTTTGGATAACACAGACTGAGAGTCATGTTGACTAGCTGCCTGCTTGGTTGTCTGCACTGCACTAGTCGCATGT
>oligos_1_TCTATCTACTCGTGCTCGCTAGCTG_TGTCTGCACTGCACTAGTCGCATGT_111
TCTATCTACTCGTGCTCGCTAGCTGGGTGAGTTGCTGGTCTGGCTACGAGTTTCAATTGTCAGAGAGCCGCAACTAGCCGATTGTTAGTAGCACGCGCAGGTTCCTGGCGACGGATAGGTACCGTGGCACGCGCTATGCTTGTCTGCACTGCACTAGTCGCATGT
>oligos_1_TCTATCTACTCGTGCTCGCTAGCTG_TGTCTGCACTGCACTAGTCGCATGT_112
TCTATCTACTCGTGCTCGCTAGCTGGCATGTTGTAAGGTTTAAATACGGCCCCTACCGATGTCGGGACCAAGCCCTGGTAAAGCACAACGCGAATCGACGGCATGCTGAGGTCTATCTTCTGCAGTCTACTACCGATCTATGTCTGCACTGCACTAGTCGCATGT
>oligos_1_TCTATCTACTCGTGCTCGCTAGCTG_TGTCTGCACTGCACTAGTCGCATGT_113
TCTATCTACTCGTGCTCGCTAGCTGCGGTTTCAAGCTCCCTTTCACTAGAAATTAGCTAGCCTTATTTGGAGTGTTATACAATATCTCTAGATAAGAACTGAGCGCAATCAACGCGGAGCATCGAACCTGACAGTCACCTTGTCTGCACTGCACTAGTCGCATGT
>oligos_1_TCTATCTACTCGTGCTCGCTAGCTG_TGTCTGCACTGCACTAGTCGCATGT_114
TCTATCTACTCGTGCTCGCTAGCTGGACGGGGACGGCAGGATGATGGCGGATCTTGGCACGTACCCTAGTTGCTCGTTAAGGGCAGCGAGAGCCAGTTGACGGTTAGACAGAGGCTTTCCTTATTTTCAGTTTTCGTTATTGTCTGCACTGCACTAGTCGCATGT
>oligos_1_TCTATCTACTCGTGCTCGCTAGCTG_TGTCTGCACTGCACTAGTCGCATGT_115
TCTATCTACTCGTGCTCGCTAGCTGCTTCTTATGCTCGGAATAAACAGCCTCCGGGCCGTCGGATTTCCGGTTCTTTGTTTTCTGACGTCTCCCCAATGTTTCCACGTGCGCACAATGGACTCGCAATCCATTCCGCAATTGTCTGCACTGCACTAGTCGCATGT
>oligos_1_TCTATCTACTCGTGCTCGCTAGCTG_TGTCTGCACTGCACTAGTCGCATGT_116
TCTATCTACTCGTGCTCGCTAGCTGGTGTAACACTGTTGGGCAAGTTCCGAATAAGTTTCTTTTTCTTACTTCAAGTGTTTTTCGGATACCCGTCGCTCGATACTTCCATTCCACATAAGCGAGAATAACGCCTTAGAGATGTCTGCACTGCACTAGTCGCATGT
>oligos_1_TCTATCTACTCGTGCTCGCTAGCTG_TGTCTGCACTGCACTAGTCGCATGT_117
TCTATCTACTCGTGCTCGCTAGCTGCAAGACTCGTCATAATTACTGCCGTAACGATATTTGCTCGAGCCCTGGTGATACCCTGAAGCCGCCGATTAGACTCTGAGCCTCCCTCAAAATACGCCTACTGTGTTTTTTAGGTTGTCTGCACTGCACTAGTCGCATGT
>oligos_1_TCTATCTACTCGTGCTCGCTAGCTG_TGTCTGCACTGCACTAGTCGCATGT_118
TCTATCTACTCGTGCTCGCTAGCTGGGAGCATCAGGCATCAAACTGGATTATCCCACCATGCTTTCTGAAACAAATCGGACAGAACTCCTACTTTCTCGGCAAAGAGCAGTGGGCTAGTAAGACCATCATACAGTACTTTTGTCTGCACTGCACTAGTCGCATGT
>oligos_1_TCTATCTACTCGTGCTCGCTAGCTG_TGTCTGCACTGCACTAGTCGCATGT_119
TCTATCTACTCGTGCTCGCTAGCTGGCATCAGACTCTGACCATCGCGGATTTTAGGCAATCTTCAGTAGCTTCCGGCCCACCAAACAAAACTTGGCGGCATATCTAGAGCTGTTGGCGGCGCAACCTGAAATAATTGTTTTGTCTGCACTGCACTAGTCGCATGT
>oligos_1_TCTATCTACTCGTGCTCGCTAGCTG_TGTCTGCACTGCACTAGTCGCATGT_120
TCTATCTACTCGTGCTCGCTAGCTGCGGGCAGAATCGCATGATCTCTCGTACGCCCTGTACTTTCAACAAGCGTTCTGTTATCCAGGGTCTGCAGCCTGGGGGAGAATCGGTACCAACTGTACAACACGGAGGACCCCTATGTCTGCACTGCACTAGTCGCATGT
>oligos_1_TCTATCTACTCGTGCTCGCTAGCTG_TGTCTGCACTGCACTAGTCGCATGT_121
TCTATCTACTCGTGCTCGCTAGCTGGACGCCTGAAATGAGTCCTACTAATCCGATCTAATACAGGGAGTGAAAGGACACCGCAAAAGGGGGGGTGAAGATAGGCCTATAGAGTTAAGACATAATGCGGCGATTGAACTATTGTCTGCACTGCACTAGTCGCATGT
>oligos_1_TCTATCTACTCGTGCTCGCTAGCTG_TGTCTGCACTGCACTAGTCGCATGT_122
TCTATCTACTCGTGCTCGCTAGCTGCTTCAACTCGCACCTATCTACCAAGACGGATATTGCGTTTCCACCATACCATATCCGGCTGTCCAATCCCATGGTGACCTGCAGCGACGTGGTTAAGCATTGGTTATGTCTTCAATGTCTGCACTGCACTAGTCGCATGT
>oligos_1_TCTATCTACTCGTGCTCGCTAGCTG_TGTCTGCACTGCACTAGTCGCATGT_123
TCTATCTACTCGTGCTCGCTAGCTGGTGGGTCCCAACTGCAAAAATTCGACTAGAACGCTGACGGCACGTGCGCCTTCAGGAAGGACCACGTGTAACAGTGTCACATGAACATCCTGTATCGGTTTTACCACTATCCTGATGTCTGCACTGCACTAGTCGCATGT
>oligos_1_TCTATCTACTCGTGCTCGCTAGCTG_TGTCTGCACTGCACTAGTCGCATGT_124
TCTATCTACTCGTGCTCGCTAGCTGCAAGTTAGGATGGTTGATCCATCAAACCCTGAGCGGCATTTCTTTCTTAGCCGTACGAGTGAGGGAAGCTGAGGTAGTACTACACGGTCTAATAAAGGTTGAAAGGGGCAACTTTTGTCTGCACTGCACTAGTCGCATGT
>oligos_1_TCTATCTACTCGTGCTCGCTAGCTG_TGTCTGCACTGCACTAGTCGCATGT_125
TCTATCTACTCGTGCTCGCTAGCTGGGAGGTGTGCATGTCGCTCCGCGTAAACTCGCACGCCAAACTTTCCTGAGGGGTATCAGAGTATGCGGGGCCGATATCGTACCACGAAAGAAGCGAAGAGCTTCTGATGGGAAGATGTCTGCACTGCACTAGTCGCATGT
>oligos_1_TCTATCTACTCGTGCTCGCTAGCTG_TGTCTGCACTGCACTAGTCGCATGT_126
TCTATCTACTCGTGCTCGCTAGCTGGCAGTTGTTGTCCATATTGTACAACTCCATAAATCTTCACTAACAGCGCGTACTTCTGTGGTTGAGGATCTTGCTAATTTTCTCACAGTGGGCATGGTTGTCTCTCATACGGTGATGTCTGCACTGCACTAGTCGCATGT
>oligos_1_TCTATCTACTCGTGCTCGCTAGCTG_TGTCTGCACTGCACTAGTCGCATGT_127
TCTATCTACTCGTGCTCGCTAGCTGCGGGGTTGCGATATATAGGATAAGCGAAGCTTGCAGATGAGTCAAGCTCGGGGGATGTAAGACAGGATAAATTAAAACCTGCACCCGAACGTATTAACCCTAGGTCTCGTCGCAATGTCTGCACTGCACTAGTCGCATGT
>oligos_1_TCTATCTACTCGTGCTCGCTAGCTG_TGTCTGCACTGCACTAGTCGCATGT_128
TCTATCTACTCGTGCTCGCTAGCTGGACCCATAACGGCTGGTTCATCACGCTGGGTATCTTCGAAACTCTTTCTATCATCGGCCAAGTAAAGGGGTGGCTCATCGTGCTCCGATAGTCGTCATATAAGACGCAACCGCAATGTCTGCACTGCACTAGTCGCATGT
>oligos_1_TCTATCTACTCGTGCTCGCTAGCTG_TGTCTGCACTGCACTAGTCGCATGT_129
TCTATCTACTCGTGCTCGCTAGCTGCTTAGTCGCGTACACTGCGAATCGGGAGTTCACGATAGGTTAGGGCCATCGTACACAGGTGTCTTCCGCTCCTGGCGTATTTGCTGTCAGGCCTGATTGACTTGAAACATCAGAATGTCTGCACTGCACTAGTCGCATGT
>oligos_1_TCTATCTACTCGTGCTCGCTAGCTG_TGTCTGCACTGCACTAGTCGCATGT_130
TCTATCTACTCGTGCTCGCTAGCTGGTGGCAACCCGAGCGCTAAACCCAGAGGGATAGGGTTGCCACGTTGAACATGATAACGCGAGGGAATAGCCCTGCTAAGGTCATGTTAGTTGGTAGCCTCTTCTGAAGATAACAATGTCTGCACTGCACTAGTCGCATGT
>oligos_1_TCTATCTACTCGTGCTCGCTAGCTG_TGTCTGCACTGCACTAGTCGCATGT_131
TCTATCTACTCGTGCTCGCTAGCTGCCGGTGCACGTGAGTAGTAAGGGTGTCCGGGATCGCTGGCCACTTGGTGATCCGCTATCTAGCTATGAAATCTGATGCTTACACTATCTGGTTTTGGGGTGCTCCAGAACTAAATTGTCTGCACTGCACTAGTCGCATGT
>oligos_1_TCTATCTACTCGTGCTCGCTAGCTG_TGTCTGCACTGCACTAGTCGCATGT_132
TCTATCTACTCGTGCTCGCTAGCTGGGAGGAGCCGGAAGTATTCACGAGAGGACTAGGCATGAGACATTCGATTCAGTGGACTATGCGGAGGCAGTGGGTACGAGGATTCGGGTTGACACGGACTCTGACTGATGTGAGATGTCTGCACTGCACTAGTCGCATGT
>oligos_1_TCTATCTACTCGTGCTCGCTAGCTG_TGTCTGCACTGCACTAGTCGCATGT_133
TCTATCTACTCGTGCTCGCTAGCTGGCAGAATCCATCGCGGCAGGACGGTGCCGATATCATTTCGACTTAGACTTCTGATCCAGCTAAGTATGGTCGTGACACCTGGAGCGAATTGAAGGTTAAAGTGGGCAGGCACAGATGTCTGCACTGCACTAGTCGCATGT
>oligos_1_TCTATCTACTCGTGCTCGCTAGCTG_TGTCTGCACTGCACTAGTCGCATGT_134
TCTATCTACTCGTGCTCGCTAGCTGCGGCGGATTTTGGGGGTCTCAGTTGCGTAGCATGAGCTAACGGCTGCCAGGGTTTATGGTTCAATTGAGCGCGCTTAGCCGGCCACTTTCGTGCATGAAGAAACATTCTCTCCCTTGTCTGCACTGCACTAGTCGCATGT
>oligos_1_TCTATCTACTCGTGCTCGCTAGCTG_TGTCTGCACTGCACTAGTCGCATGT_135
TCTATCTACTCGTGCTCGCTAGCTGGACCGTGGGGTAGATCGGTACATAGGAGTACTCCGCAACTTTTGATCTAATGACAACTTCCAGCGACCACGCTGCCGCACCGCGCACAGCTGCTAACTTTTAGCTGCGCCTTGGTTGTCTGCACTGCACTAGTCGCATGT
>oligos_1_TCTATCTACTCGTGCTCGCTAGCTG_TGTCTGCACTGCACTAGTCGCATGT_136
TCTATCTACTCGTGCTCGCTAGCTGCTTACATCTCCTTACACCTGGCGTATATATCCTTGTATAAACTAAGACCGTAGAGGTCTGTTTAGAAACTCGGGATTGGTGCTGTATTATAGTTTTTCATACATAGTGCGACACATGTCTGCACTGCACTAGTCGCATGT
>oligos_1_TCTATCTACTCGTGCTCGCTAGCTG_TGTCTGCACTGCACTAGTCGCATGT_137
TCTATCTACTCGTGCTCGCTAGCTGGTCGAGACGGTTGAAACGCCGAGTCACGGGGAATCGTATAATCGAATTGACGTATGGAGCACGTTGTATTGCGGGGAACCTCTCGTCAGTTGGTTAGATTCCATCAGCACACTATTGTCTGCACTGCACTAGTCGCATGT
>oligos_1_TCTATCTACTCGTGCTCGCTAGCTG_TGTCTGCACTGCACTAGTCGCATGT_138
TCTATCTACTCGTGCTCGCTAGCTGCCGGACAAGCGCATCGTTAAGTATGCGGCGGGCCAAGAGGACCACACGTGATATGAGTTCGAGATGAGTATGCTGTGGGTTGACATCTTAGTGAAATCATACCGTTAGCGACACATGTCTGCACTGCACTAGTCGCATGT
>oligos_1_TCTATCTACTCGTGCTCGCTAGCTG_TGTCTGCACTGCACTAGTCGCATGT_139
TCTATCTACTCGTGCTCGCTAGCTGGGATATGACGACCTTGTATAGCGGGGGGTCGGACGCTCGGACAGGTTTCGAATTAGAGCTAATAGTCAGTCGGCCCCATATCCGCGGTGTGCGGTGCTATCTGCGGTCGCGCAATTGTCTGCACTGCACTAGTCGCATGT
>oligos_1_TCTATCTACTCGTGCTCGCTAGCTG_TGTCTGCACTGCACTAGTCGCATGT_140
TCTATCTACTCGTGCTCGCTAGCTGGCACAAGTACTCCTAACGAAGGGCGCGTCAAGTCGGAGATCTATTCCCACTCGCTTCCGTTGGGACAACGTGAATTTCCCGCACCTTATGGTATCTCTGGCCCACGTATTGGCTATGTCTGCACTGCACTAGTCGCATGT
>oligos_1_TCTATCTACTCGTGCTCGCTAGCTG_TGTCTGCACTGCACTAGTCGCATGT_141
TCTATCTACTCGTGCTCGCTAGCTGCGGCCCCCCTGTTTCTGATACGCATAACCGAGTGAAGATACACAGACTATCACGATACTCTTGAACCGAGAGCTTAACGGTCTCTGCCTACCATGGGCAGAGGTACCAGTCACCTTGTCTGCACTGCACTAGTCGCATGT
>oligos_1_TCTATCTACTCGTGCTCGCTAGCTG_TGTCTGCACTGCACTAGTCGCATGT_142
TCTATCTACTCGTGCTCGCTAGCTGGACAAAGCTCGCCTAGCCGTAGGACATTAAGAATGCACACTATCTCGATTGCGCAACAGCTTAGACGCAACATAGAGGTCTAAAGAAAGGAAGACTCCGCTGTACAAGTCAGTATTGTCTGCACTGCACTAGTCGCATGT
>oligos_1_TCTATCTACTCGTGCTCGCTAGCTG_TGTCTGCACTGCACTAGTCGCATGT_143
TCTATCTACTCGTGCTCGCTAGCTGCATGGTCTTGGCCCGGGTTAAGGTAGTAGGTGCTTCGGGCGCATACTGATGTGGAGCCCTGTAAGACTTCCTAGAAATGCTGCGAGGCCGAACCCAGTAGGAACCGACATGTACATGTCTGCACTGCACTAGTCGCATGT
>oligos_1_TCTATCTACTCGTGCTCGCTAGCTG_TGTCTGCACTGCACTAGTCGCATGT_144
TCTATCTACTCGTGCTCGCTAGCTGGTCGTCGGATAAAGTGACTTACCGCCCCGTAGGCACTAGGTTAAATATTTAAATCCTAACGTGCTGAGACAACCGTTGCAAAGTAGAGCGCACGCTGATACCGCAGAATGCCCAATGTCTGCACTGCACTAGTCGCATGT
>oligos_1_TCTATCTACTCGTGCTCGCTAGCTG_TGTCTGCACTGCACTAGTCGCATGT_145
TCTATCTACTCGTGCTCGCTAGCTGCCGTGGACCAACTGAACCAAAATATGTCTGGGGAAAGTACTAACAAATTTAATAGACAGCACGTTGGTGGCTTGGGGCCCCACACGCCGGTCTCCCCCGACATCATAAGGATCTATGTCTGCACTGCACTAGTCGCATGT
>oligos_1_TCTATCTACTCGTGCTCGCTAGCTG_TGTCTGCACTGCACTAGTCGCATGT_146
TCTATCTACTCGTGCTCGCTAGCTGGGATTATAGTTGTGTGCCTTCTGTCCTCCCAAGTGGATGGCGCTAGAACCGCATATATAACTCTGGATCATCGGACGTTCTGTGGAGGGCCCAAGTGCACAGTGGCGAGCTTTCATGTCTGCACTGCACTAGTCGCATGT
>oligos_1_TCTATCTACTCGTGCTCGCTAGCTG_TGTCTGCACTGCACTAGTCGCATGT_147
TCTATCTACTCGTGCTCGCTAGCTGGCACTTTCGATGTCATCGCGATCCAATCACTAAAGGATTCAACGCATCTCTACTGTTCACGGGCTATTACTGACCGTCGACGACAAAACGTTCAACAAGGTTTGGACACAGAGAATGTCTGCACTGCACTAGTCGCATGT
>oligos_1_TCTATCTACTCGTGCTCGCTAGCTG_TGTCTGCACTGCACTAGTCGCATGT_148
TCTATCTACTCGTGCTCGCTAGCTGCGGATCCTTGCTGGAGATTCCCGGTTTGCCTTCTTGACTTGGTTACGAGCTCCTGGACAGCGGTCCCGTCACAGCGGTGTCAGGAGGTTAACCGGATCAGGGTTAGGGGAGAGAATGTCTGCACTGCACTAGTCGCATGT
>oligos_1_TCTATCTACTCGTGCTCGCTAGCTG_TGTCTGCACTGCACTAGTCGCATGT_149
TCTATCTACTCGTGCTCGCTAGCTGGACATTTTGTTCTCGTGAGGTCGGTTAAAAGTCCTCCTGGTACCTTGTAATCTGAATCGCATCGTCCTGTTCGCCTAGGGCAGAGCATGATGAGAGGCTTGGCTCGGAAGACTTTTGTCTGCACTGCACTAGTCGCATGT
>oligos_1_TCTATCTACTCGTGCTCGCTAGCTG_TGTCTGCACTGCACTAGTCGCATGT_150
TCTATCTACTCGTGCTCGCTAGCTGCATGCAATTATGCCTAGTCCCTGTAACACCAAATCCTGCAGGCATAATGTATAATGACGCGAATAACATGTGAGTCGTCAAAGACTACTTTTTTTCCGAATAACGGGGTCATGCTTGTCTGCACTGCACTAGTCGCATGT
>oligos_1_TCTATCTACTCGTGCTCGCTAGCTG_TGTCTGCACTGCACTAGTCGCATGT_151
TCTATCTACTCGTGCTCGCTAGCTGGTCTCGGTAGTGAGGTGTATTAGTAAGACCTGTACGTCATCAGTAACCAGTTAAACAGACTACTCTCTTGATGTACAGACGTTACATACTGGCATAACGTTGCATGCACTTCCCTTGTCTGCACTGCACTAGTCGCATGT
>oligos_1_TCTATCTACTCGTGCTCGCTAGCTG_TGTCTGCACTGCACTAGTCGCATGT_152
TCTATCTACTCGTGCTCGCTAGCTGCCGTCCGGAAAGTCTGGAAACAAAGCCAACTCAATCCGAGAGTTTGCGCTGGCAAGATTGAAAGATGAGCAGCAAGTTCTCGTCGCTCGTGTGTACATGTAGCATAGCCTTGCGTTGTCTGCACTGCACTAGTCGCATGT
>oligos_1_TCTATCTACTCGTGCTCGCTAGCTG_TGTCTGCACTGCACTAGTCGCATGT_153
TCTATCTACTCGTGCTCGCTAGCTGGGAATCATGGGCCGTTGGCGTACCATCTAGTGAGCCTTGATTACTGCTTTTAACGGATGACGAGGAACTTCGGGGCCGTGGGGTAAATCCACGAAGGGCCGTGCCCAGGCGTCGTTGTCTGCACTGCACTAGTCGCATGT
>oligos_1_TCTATCTACTCGTGCTCGCTAGCTG_TGTCTGCACTGCACTAGTCGCATGT_154
TCTATCTACTCGTGCTCGCTAGCTGGCAACATGTCAACGGCCCTAGAAACTCCGCTAAAGGGACCAGAGCTGCAACCGTGTCCAATTGTGCGTAGTCTTCATCGAGAACGGTTGTTGGGAAACTACTTGGCAACCTTGGTTGTCTGCACTGCACTAGTCGCATGT
>oligos_1_TCTATCTACTCGTGCTCGCTAGCTG_TGTCTGCACTGCACTAGTCGCATGT_155
TCTATCTACTCGTGCTCGCTAGCTGCGGAAGACGATCTTCCGAATACTATTGCCTACTGCTCGCTGCCATGGTGGAGGCGACTTCCCGATGACGGGGGCGCTATACTCACATACCGACTTCCTCATAACTCCAACAGGAATGTCTGCACTGCACTAGTCGCATGT
>oligos_1_TCTATCTACTCGTGCTCGCTAGCTG_TGTCTGCACTGCACTAGTCGCATGT_156
TCTATCTACTCGTGCTCGCTAGCTGGAGAGACGACCTTCGACGCCCACTTTATATGACCTCTGCGCACCTCGGCGTACTAGATATGAAAACCGTTGATTGCATTGAATTGGGTCTGGACCATGCCGGCTACGAATCTGAATGTCTGCACTGCACTAGTCGCATGT
>oligos_1_TCTATCTACTCGTGCTCGCTAGCTG_TGTCTGCACTGCACTAGTCGCATGT_157
TCTATCTACTCGTGCTCGCTAGCTGCATTTTAGTCAGTTGCTGTTTGGGGCTCTCTTGCGAATTGTTACCCGGGTGTTTAAAATAGCCGCGCAGTCAGTTTTGTATAGTATTCGGGACAGATTAGTTAGGTTCCCCATATTGTCTGCACTGCACTAGTCGCATGT
>oligos_1_TCTATCTACTCGTGCTCGCTAGCTG_TGTCTGCACTGCACTAGTCGCATGT_158
TCTATCTACTCGTGCTCGCTAGCTGGTCTGCTTTTAGCTCAATTTCAGCGAAGGCTCGAACCCGTCGGGCCAGGAACAAAGAGCTGGGCTCTGAATGTCATGTGTGTATATTCTGACTCTTCACAAACGTGTACTAGGAATGTCTGCACTGCACTAGTCGCATGT
>oligos_1_TCTATCTACTCGTGCTCGCTAGCTG_TGTCTGCACTGCACTAGTCGCATGT_159
TCTATCTACTCGTGCTCGCTAGCTGCCGACACCTGTTGTGGTTGAATCGAGTTGGAAGTCTGGACATTTTAGTCAATAGGTCTAATACATAGGCCGCACGACCCCAGGTGTCAAGGTAGAGGGACAGCTGGTGAAAACAATGTCTGCACTGCACTAGTCGCATGT
>oligos_1_TCTATCTACTCGTGCTCGCTAGCTG_TGTCTGCACTGCACTAGTCGCATGT_160
TCTATCTACTCGTGCTCGCTAGCTGGGAAAGGAAGACGTTGATGTGGTGGACTTGGGAGAAACGTCCGACCTGCGGGGCTACATGGGAGGGGTTGCTCCTATCATAATGCGTCGAGTTTGTGCAAGTGCGGCTGATCACATGTCTGCACTGCACTAGTCGCATGT
>oligos_1_TCTATCTACTCGTGCTCGCTAGCTG_TGTCTGCACTGCACTAGTCGCATGT_161
TCTATCTACTCGTGCTCGCTAGCTGGCAAGTGACGCTTTTGCCCCGCCCACAGGCGCGACCGGCCAGCCGGCGCACAGAATGGTACGAACGAGTGTGCAAGATCCGAGGGCGCATTCATCATTGATATGAGTCTAACCGTTGTCTGCACTGCACTAGTCGCATGT
>oligos_1_TCTATCTACTCGTGCTCGCTAGCTG_TGTCTGCACTGCACTAGTCGCATGT_162
TCTATCTACTCGTGCTCGCTAGCTGCTAAATCCTTATAGTGACAGCCAATCCACTGGGTTCAAAGGACAGAACCCTTCGTTAAGGCGGTCGCACTCTGGCACATACAAGGTTGCATAGCCGACAGGATCATCCCGAGCCTTGTCTGCACTGCACTAGTCGCATGT
>oligos_1_TCTATCTACTCGTGCTCGCTAGCTG_TGTCTGCACTGCACTAGTCGCATGT_163
TCTATCTACTCGTGCTCGCTAGCTGGAGACTAACCCAGCATAGCTGCGCAAGCCCAATTGGATAGATCTTGCCTGCAGGAACGAACGCTCTGCAATTGCCCCCATTGATCCTCACAAAACGGCCACAGAATACTTCTTATTGTCTGCACTGCACTAGTCGCATGT
>oligos_1_TCTATCTACTCGTGCTCGCTAGCTG_TGTCTGCACTGCACTAGTCGCATGT_164
TCTATCTACTCGTGCTCGCTAGCTGCATTTAAAACGCTCGGACTGCGCTCGTTAATCTACCCTTGGTACGCATTTATTCCTGGCGAGGGATGACTATCCCGAGAGTCGGGGTTGTTGCCTCCAGACATAACCTAGGATATTGTCTGCACTGCACTAGTCGCATGT
>oligos_1_TCTATCTACTCGTGCTCGCTAGCTG_TGTCTGCACTGCACTAGTCGCATGT_165
TCTATCTACTCGTGCTCGCTAGCTGGTCAGAAAAGTTGGGTCCACCAGCGCTTACCATACTCAGTTATGGCGGTTCCGCCGAGGGACGAGCGGTTACAGCACGCGCCTGCACTCGTTTCGAGACATCACGAGCCCACAGATGTCTGCACTGCACTAGTCGCATGT
>oligos_1_TCTATCTACTCGTGCTCGCTAGCTG_TGTCTGCACTGCACTAGTCGCATGT_166
TCTATCTACTCGTGCTCGCTAGCTGCCGAGTACAGGAAGGCCTAACACGCGCCAAGTTTACAAGAAGTCCTACGGCGCACCGTGACCCGCTCCTACTTTAAGACGGAACCCACGGTCTGTGACTATTTTTTCGCTTAAATTGTCTGCACTGCACTAGTCGCATGT
>oligos_1_TCTATCTACTCGTGCTCGCTAGCTG_TGTCTGCACTGCACTAGTCGCATGT_167
TCTATCTACTCGTGCTCGCTAGCTGGGACGCGCAGGGCCCCGTACGTACCATTAGCCAGCATTTAGATCCCACTCGCCTAGAGTTGGGGCACCCCAAGTCAGACCACGCCGGCATTGAAGTAGATGAACTATCCACAACATGTCTGCACTGCACTAGTCGCATGT
>oligos_1_TCTATCTACTCGTGCTCGCTAGCTG_TGTCTGCACTGCACTAGTCGCATGT_168
TCTATCTACTCGTGCTCGCTAGCTGGCTATCCCGCTCCGGATCCAGAATCGACCAGGGAGTCGGTCTGTGGGGTTCACGTCCGGGTACATGCTCCGAGGGCTTTTAACTAGCTATGACCACCATGAGTCCGCATTGCCAATGTCTGCACTGCACTAGTCGCATGT
>oligos_1_TCTATCTACTCGTGCTCGCTAGCTG_TGTCTGCACTGCACTAGTCGCATGT_169
TCTATCTACTCGTGCTCGCTAGCTGCTAATAATGATGTGGCGACCCCCCCGTATAGGGGCAGTACACCACCCTGTGAAGCGGAACTTGGCCGATAACGAGTCAAGTCCGCCGTTCTTCCCTTGGCCGATTCCCATATAATTGTCTGCACTGCACTAGTCGCATGT
>oligos_1_TCTATCTACTCGTGCTCGCTAGCTG_TGTCTGCACTGCACTAGTCGCATGT_170
TCTATCTACTCGTGCTCGCTAGCTGGAGCTAATATCTGAGAAGCCGTTCTGCGCCTGAACAACCAACTGAGCTAGATTCGTATGAACATTCCCCTAACCTCTCCAGCCGACTTGATGAATGGGGAGGGTTAACTTTGTTTTGTCTGCACTGCACTAGTCGCATGT
>oligos_1_TCTATCTACTCGTGCTCGCTAGCTG_TGTCTGCACTGCACTAGTCGCATGT_171
TCTATCTACTCGTGCTCGCTAGCTGCATTATCGGGTATACGCAGTTGATCACCGAGTTAGAATGAAGGGAGCGACCTCCCTTCGAACCCATGCCCCGATGTCAAGTTAAACTTCCTTTGAGGCGTGGGTGTTACTACTTTTGTCTGCACTGCACTAGTCGCATGT
>oligos_1_TCTATCTACTCGTGCTCGCTAGCTG_TGTCTGCACTGCACTAGTCGCATGT_172
TCTATCTACTCGTGCTCGCTAGCTGGTCACGTTACCCTTTGTCAAAAGCTGGGTTTGTCCTTTGCATTACCCATCGAATCTAAACGGGAATCTACCGGCGAGCCAAGTAACAAAGATGTTCACCATGAGAACACCGCATTTGTCTGCACTGCACTAGTCGCATGT
>oligos_1_TCTATCTACTCGTGCTCGCTAGCTG_TGTCTGCACTGCACTAGTCGCATGT_173
TCTATCTACTCGTGCTCGCTAGCTGCCGCAAAATCCGCCCAACGGTATACTATTTGTTCAACACGGCCTTCCATAAGTAAAGTGGAACTATTATCGCCGGCAGGGTATTAGTTGTTGTCAACCGGAAGAGTCGGCAGACATGTCTGCACTGCACTAGTCGCATGT
>oligos_1_TCTATCTACTCGTGCTCGCTAGCTG_TGTCTGCACTGCACTAGTCGCATGT_174
TCTATCTACTCGTGCTCGCTAGCTGGGACCGTCTTGTATGTCTTGGTGACTGGCCAACACCCGTAGGCGAGGGGACGACCAATCCGGTGTAATAGCGGGAGCACTAAATGCATGTGTGCAATTCTTGTTCCTAAAGGCAATGTCTGCACTGCACTAGTCGCATGT
>oligos_1_TCTATCTACTCGTGCTCGCTAGCTG_TGTCTGCACTGCACTAGTCGCATGT_175
TCTATCTACTCGTGCTCGCTAGCTGGCTAAGATACCGACGAATGAGTTCAACTACTGCCGTATATCACATCCCTGACAGCCTTATTTGCATTCCTGCCATGGATCGAATTAATGTTTCGGCCGTCATAGATACGCATATTTGTCTGCACTGCACTAGTCGCATGT
>oligos_1_TCTATCTACTCGTGCTCGCTAGCTG_TGTCTGCACTGCACTAGTCGCATGT_176
TCTATCTACTCGTGCTCGCTAGCTGCTACCTTTCGGTAGTGGAGATTTACTTCGAATGTTGGCTTTGTAACAGGTACAAGCCCCCGGGAAAACGATGATCGCATCTATACTGGGCCATAAACCCCTATTGATTAAGGATTTGTCTGCACTGCACTAGTCGCATGT
>oligos_1_TCTATCTACTCGTGCTCGCTAGCTG_TGTCTGCACTGCACTAGTCGCATGT_177
TCTATCTACTCGTGCTCGCTAGCTGGAGCATCCGCCAGTGTGCTAGCGAGTTTTAGCCTTGGATCCGCCGCGTACTGTATGGTACCTCGTAGAGCCGAGGACCTTTGGACACATTCACAAGACATTATCAGAGCACAACATGTCTGCACTGCACTAGTCGCATGT
>oligos_1_TCTATCTACTCGTGCTCGCTAGCTG_TGTCTGCACTGCACTAGTCGCATGT_178
TCTATCTACTCGTGCTCGCTAGCTGCATAAGGTACCTTAGTCCTCCGGTCTCTACCTAGAGATCGGTCGACAAATGATCTCCATACTGTAGAGTGGGTCTCGGACGGACTTAGTGTTGACGGTGAGTATCGAGGGGCCTATGTCTGCACTGCACTAGTCGCATGT
>oligos_1_TCTATCTACTCGTGCTCGCTAGCTG_TGTCTGCACTGCACTAGTCGCATGT_179
TCTATCTACTCGTGCTCGCTAGCTGGTCCTCTGAACAGGTCCGAATTCTCTTGCCTTGCTGGGACTCTAGGTATAGGCTTCAGGGCGGCGAACAGCAGAACAATTGCTGCAGAGCGAGTGTCCAAAGCATTATTTAGCCTTGTCTGCACTGCACTAGTCGCATGT
>oligos_1_TCTATCTACTCGTGCTCGCTAGCTG_TGTCTGCACTGCACTAGTCGCATGT_180
TCTATCTACTCGTGCTCGCTAGCTGCCGCTACCTTCTTCGTCAGCACGAAAACCGCTGAGCGGTTGTACACGTATTCTATGAGGGACTACATTGTTCAGGCCACTCTCACCTCCCCCGGCTCTGATGGCTGACCCACCGTTGTCTGCACTGCACTAGTCGCATGT
>oligos_1_TCTATCTACTCGTGCTCGCTAGCTG_TGTCTGCACTGCACTAGTCGCATGT_181
TCTATCTACTCGTGCTCGCTAGCTGCGCACGCTTCTCGTAGAACCCACTATTCTACATACTACACTCCCTAATTCGGTGGTTTGGGCTGCGAATTTTGCGAGTGGGGAGTCTTTAAATGCCATTAATCCTTAAGACAACATGTCTGCACTGCACTAGTCGCATGT
>oligos_1_TCTATCTACTCGTGCTCGCTAGCTG_TGTCTGCACTGCACTAGTCGCATGT_182
TCTATCTACTCGTGCTCGCTAGCTGGCTCGCAAGGCGTGTAGGTGATTTACGACTGTAGGTCCCGTGCTAACGGGCAAGACGGATTTCATCATAATCCCACACGAGTTCTACGATTTAAGTAGGCAATAGCCATAATAATTGTCTGCACTGCACTAGTCGCATGT
>oligos_1_TCTATCTACTCGTGCTCGCTAGCTG_TGTCTGCACTGCACTAGTCGCATGT_183
TCTATCTACTCGTGCTCGCTAGCTGCTACGAGCTCTGATAGAGCTCTTGCTGGTTTAGGACCTGACTGTCAGCTCCCATGTTTTGTTTCCCTGTTTAAGCCGATTTGCAGATGCACAATGCTCAGAGCGCTCGAAACACATGTCTGCACTGCACTAGTCGCATGT
>oligos_1_TCTATCTACTCGTGCTCGCTAGCTG_TGTCTGCACTGCACTAGTCGCATGT_184
TCTATCTACTCGTGCTCGCTAGCTGGAGGAGCTGTATAGCGCCTTAATTCTCGTGAGCCGCGTCCTGAGGCGGATCGGTAATGCTCTCTGCCACAACAAGCTTCCCATCCATGACTTTCAGTAGTAATAATGGGTTCAGATGTCTGCACTGCACTAGTCGCATGT
>oligos_1_TCTATCTACTCGTGCTCGCTAGCTG_TGTCTGCACTGCACTAGTCGCATGT_185
TCTATCTACTCGTGCTCGCTAGCTGCATATCTCGCTTGATAAGACTTTTTCCGTTGCGACGGGTCTACAAATTACACCATGAGTCCTGACCTCTCTAGTGGTGAAGGACGAGTTGTCATCTCGGCGGGACTGTGGGTACATGTCTGCACTGCACTAGTCGCATGT
>oligos_1_TCTATCTACTCGTGCTCGCTAGCTG_TGTCTGCACTGCACTAGTCGCATGT_186
TCTATCTACTCGTGCTCGCTAGCTGGTCCAGGGTAACCCCAGGATAAGGGTTCGTGGATGCAGTTGGCGGCAAGGTGCTAAACAGTTCGCCTATATATGACACCGAAGGGAAGCTTACGTCGATATAGGATACGCAGCCTTGTCTGCACTGCACTAGTCGCATGT
>oligos_1_TCTATCTACTCGTGCTCGCTAGCTG_TGTCTGCACTGCACTAGTCGCATGT_187
TCTATCTACTCGTGCTCGCTAGCTGCCCCGGCCTGATGTTGAGATCGAGAGGCCGCCCTCGTACGGCGGGTTATACTTACGAGATCTATGAGATACTAAATGGACTATTTTAACCAACATTCCGGAGTGCGCTAAGAACATGTCTGCACTGCACTAGTCGCATGT
>oligos_1_TCTATCTACTCGTGCTCGCTAGCTG_TGTCTGCACTGCACTAGTCGCATGT_188
TCTATCTACTCGTGCTCGCTAGCTGCGCAGAGAAGTATGGGTATAAATACGTCCTGAGAAGGACTGGGCGACATGCCTCCAACGGGTCATAGACTGGAGTCCCCTCACTTGCACTTATACATGGGTCAGTCTAAAACACATGTCTGCACTGCACTAGTCGCATGT
>oligos_1_TCTATCTACTCGTGCTCGCTAGCTG_TGTCTGCACTGCACTAGTCGCATGT_189
TCTATCTACTCGTGCTCGCTAGCTGGCTCCGCGTTAAGCCCCAACCGTGTGCAGCCTGTGTGCTGGACGATACACTGACTGTAAGTCCAAGAAAAGCTATAACTTGCAAAAACCTACATACACAAATCACCTATCCCCAATGTCTGCACTGCACTAGTCGCATGT
>oligos_1_TCTATCTACTCGTGCTCGCTAGCTG_TGTCTGCACTGCACTAGTCGCATGT_190
TCTATCTACTCGTGCTCGCTAGCTGCTAGGCCACCCTTTCTACCTCGAGTATCCGGTCGGCATCTCGGAGTTCTTGATTAGGGTCACTCGATCGGCACTCACCGCGTCACCTCAGAGTCTACAAACTGCGCGCCGTCGTATGTCTGCACTGCACTAGTCGCATGT
>oligos_1_TCTATCTACTCGTGCTCGCTAGCTG_TGTCTGCACTGCACTAGTCGCATGT_191
TCTATCTACTCGTGCTCGCTAGCTGGAGGTCACATCTATATTTATGACCCAATTTTTGATGCTGGACTAACATAGCAATTGAGAAGTTCGCGGTTGGTTCGCGGTGAATCACCACGACTATGTGGTTGGAAAGTTCGGGTTGTCTGCACTGCACTAGTCGCATGT
>oligos_1_TCTATCTACTCGTGCTCGCTAGCTG_TGTCTGCACTGCACTAGTCGCATGT_192
TCTATCTACTCGTGCTCGCTAGCTGCATCCGACGTATATGAGGTCTAGGATCCGGCCGGACCAGAGTTTTCATCTCGGAGGCCATGGATCCACCAATGACGAACCGCCCCTAGGCTCCTTACTACGTGTAACAGACAAGATGTCTGCACTGCACTAGTCGCATGT
>oligos_1_TCTATCTACTCGTGCTCGCTAGCTG_TGTCTGCACTGCACTAGTCGCATGT_193
TCTATCTACTCGTGCTCGCTAGCTGGGTCATTATCGTTCGGGGGCATTCATACCTAGCTCTTTGGCCCATGCCCATCTCGGACCTTTCGGAGTAGAAGCTTTCAACGGGCACTCGTGGCACAGTCAAGCTGGAAACCGCTTGTCTGCACTGCACTAGTCGCATGT
>oligos_1_TCTATCTACTCGTGCTCGCTAGCTG_TGTCTGCACTGCACTAGTCGCATGT_194
TCTATCTACTCGTGCTCGCTAGCTGCCCCCCACATTCCAATTACGGAGCGACAGTCGCTGATTTGTGGCGGATTTCCCTTGCACCGAAGTAAGATGCGTTGATAGCTTATAACCATATTTTAGCGAATTGAGGAACGGGTTGTCTGCACTGCACTAGTCGCATGT
>oligos_1_TCTATCTACTCGTGCTCGCTAGCTG_TGTCTGCACTGCACTAGTCGCATGT_195
TCTATCTACTCGTGCTCGCTAGCTGCGCCATGCTCTGAATATGCCCGACGTCGACATACCCTAACGGCCTCTCTTCTACGTATCCAACTGTATTGGTGATCTCTATCCTTCCTAGGAGGAGTGGGTCTCGAACTGAATCATGTCTGCACTGCACTAGTCGCATGT
>oligos_1_TCTATCTACTCGTGCTCGCTAGCTG_TGTCTGCACTGCACTAGTCGCATGT_196
TCTATCTACTCGTGCTCGCTAGCTGGCTCCCCATATTGGAAGGGCTGAATAACAAATACTAGCGGTACAGCACAAATCATTGCGCTGGCCAGAAGCTGACATACTCAGTGTGATAAGTGAGCGTCCAGCGTCGCTGGTCATGTCTGCACTGCACTAGTCGCATGT
>oligos_1_TCTATCTACTCGTGCTCGCTAGCTG_TGTCTGCACTGCACTAGTCGCATGT_197
TCTATCTACTCGTGCTCGCTAGCTGCTAGCGAGATACTTTTGGGCGTTAGTAACAGGTTTTGGCTTAAAGATGATGGCGTGACCCCCCTGTAACCTAACCAAAATCCCATAAAAGGGTCCTTTTTCCATGTCAGTAATGATGTCTGCACTGCACTAGTCGCATGT
>oligos_1_TCTATCTACTCGTGCTCGCTAGCTG_TGTCTGCACTGCACTAGTCGCATGT_198
TCTATCTACTCGTGCTCGCTAGCTGGAGTCGAGGAGGTAGAGATGCAGAGAAATAGGCGCGCTGCGGCTTCATCCCATAGTGGGCCCAGCCTGTAGTGTAACTACGGCTGCCGGATAGAGTGCTCCTAAGTAAAAGGCAATGTCTGCACTGCACTAGTCGCATGT
>oligos_1_TCTATCTACTCGTGCTCGCTAGCTG_TGTCTGCACTGCACTAGTCGCATGT_199
TCTATCTACTCGTGCTCGCTAGCTGCATCGCCTAACTGAAGGTACTACGACCAGCTGCGGTTTCTGCCACATGCCGCAGGTATACTGTGCCCCCTCTTAATACCAAAGTTCCGAGCGGAGGAGAACGTTCATAGTACTATTGTCTGCACTGCACTAGTCGCATGT
>oligos_1_TCTATCTACTCGTGCTCGCTAGCTG_TGTCTGCACTGCACTAGTCGCATGT_200
TCTATCTACTCGTGCTCGCTAGCTGGGTCTACTCACAGTTTACCAGTGGTGTGCTCAAAGAGTCTAATATTAGAGCCCTATGAATACTAAGATCTGGACACTAGATACATGCAGTCAAGGCCACTACAATAACATACCCTTGTCTGCACTGCACTAGTCGCATGT
>oligos_1_TCTATCTACTCGTGCTCGCTAGCTG_TGTCTGCACTGCACTAGTCGCATGT_201
TCTATCTACTCGTGCTCGCTAGCTGCCCATGAAATGTCCAGTGTCCACAATGCTCGGGGATACGGAAATGAGTCCAAGTGCAATCTGTGATCCGCGAGAAGCTCGTTGATTTGAGCCCACTTATTTCTCGAGGTCGCGGTTGTCTGCACTGCACTAGTCGCATGT
>oligos_1_TCTATCTACTCGTGCTCGCTAGCTG_TGTCTGCACTGCACTAGTCGCATGT_202
TCTATCTACTCGTGCTCGCTAGCTGCGCCTATCACCTCGAAGGCAACCGTAGATTAACGTCTGCACATTCTTCAGTAAGCCTCGTAGTAGCTCACCCGGCGCTTTTTACTATCATAGTATCATGTGCTAGTCGGCCCTCATGTCTGCACTGCACTAGTCGCATGT
>oligos_1_TCTATCTACTCGTGCTCGCTAGCTG_TGTCTGCACTGCACTAGTCGCATGT_203
TCTATCTACTCGTGCTCGCTAGCTGGCTGCAGTAGTTACCACCCGATAGTTTCGGCATAGACGTTAGTGCCTTCCTCAAAGCCAGCCATGCAATGCTCTCGAGAGTCGAGACCAGTGGAGAATCGGTGTTACGTAGGCTATGTCTGCACTGCACTAGTCGCATGT
>oligos_1_TCTATCTACTCGTGCTCGCTAGCTG_TGTCTGCACTGCACTAGTCGCATGT_204
TCTATCTACTCGTGCTCGCTAGCTGCTATTAGGCTTAAAGATCACGAACATGCACAGTTAGGCGCTTCCCTGCAAGTCCATGGACGGCGGGTTACGGATTCTGCCACTGTCGGTTGGGCTGGAATTGTTCAATTGAGGAATGTCTGCACTGCACTAGTCGCATGT
>oligos_1_TCTATCTACTCGTGCTCGCTAGCTG_TGTCTGCACTGCACTAGTCGCATGT_205
TCTATCTACTCGTGCTCGCTAGCTGGAGTGCCATTCAACTAGAACTACGTCTGTGAATGCGACCAGTTGGTGTCCCGAACAGCGCTGTTTGATACCCGTAAACCTAGTGCCGACATGTGACGCCGCGGAATGTAACTTTTTGTCTGCACTGCACTAGTCGCATGT
>oligos_1_TCTATCTACTCGTGCTCGCTAGCTG_TGTCTGCACTGCACTAGTCGCATGT_206
TCTATCTACTCGTGCTCGCTAGCTGCAACTTCCGGCTGGTTCCGGGCGCCGTAAGATTACTATGTGCTTTGCTTTAGTAATCTCTGTGAGTTGGTTTCATCTCAGTCTGGAATGCTCAGCCGTACGGCGCCTACCACAGATGTCTGCACTGCACTAGTCGCATGT
>oligos_1_TCTATCTACTCGTGCTCGCTAGCTG_TGTCTGCACTGCACTAGTCGCATGT_207
TCTATCTACTCGTGCTCGCTAGCTGGGTACTCGGTGCATTCTGGCTCTCTCTCCCGGTTAGGTGCCTGCAGGCGGTCCCAAAAGTCCGATTGCGGCCTCACATATGTCGTGGACCTAGAGTCAAGTCATTTAAACACGTATGTCTGCACTGCACTAGTCGCATGT
>oligos_1_TCTATCTACTCGTGCTCGCTAGCTG_TGTCTGCACTGCACTAGTCGCATGT_208
TCTATCTACTCGTGCTCGCTAGCTGCCCAACGTGCCGTCGGTTAACTTACTTGAGTGCTGCACAGGGCACCAACCCTCCGTCCGTGGAAAGTACATAGAACCGTGTTGCGTCGCCCGGCTGGCCCAGTGGAGACAAAGGTTGTCTGCACTGCACTAGTCGCATGT
>oligos_1_TCTATCTACTCGTGCTCGCTAGCTG_TGTCTGCACTGCACTAGTCGCATGT_209
TCTATCTACTCGTGCTCGCTAGCTGCGCGTCAGTGAGAACGGTTCTGTAGAGCGATCGAGGTATAAGTGACATGGATGCGTTCTTGGACCGCAGACCGCTTACGATAGATGTAGGTCAGGCTCAACAATCGAGTTACCGTTGTCTGCACTGCACTAGTCGCATGT
>oligos_1_TCTATCTACTCGTGCTCGCTAGCTG_TGTCTGCACTGCACTAGTCGCATGT_210
TCTATCTACTCGTGCTCGCTAGCTGGCTGGTTTTTTCGACCTGAAGTTAGATGGCCTTAGCTCTGACGGGACTTACAACTGGCTGCAATCTAGTATTGAATAAGGTAGGGTACGATTGCGTTACCAAATACTGAATCGTATGTCTGCACTGCACTAGTCGCATGT
>oligos_1_TCTATCTACTCGTGCTCGCTAGCTG_TGTCTGCACTGCACTAGTCGCATGT_211
TCTATCTACTCGTGCTCGCTAGCTGCTATATTATCTGCATACCTTCGAGTATGGGTGGGACCATAGAATATTTTATAAAGCTCTTAGTTAATAAACAGCGTGTTTAAGTGAGTCTAGGCACTCTAGCTCTTATATACACATGTCTGCACTGCACTAGTCGCATGT
>oligos_1_TCTATCTACTCGTGCTCGCTAGCTG_TGTCTGCACTGCACTAGTCGCATGT_212
TCTATCTACTCGTGCTCGCTAGCTGGTGCCCTCCCACGCCGTCGGGAGCTCTACAATTTTCAAGTTGGGACGCGCACCGGTGACCGTTTCCCGATCACGCCCGCGTGCAGCTAGACATGTGGTTCTCGGGTATCGTGGTATGTCTGCACTGCACTAGTCGCATGT
>oligos_1_TCTATCTACTCGTGCTCGCTAGCTG_TGTCTGCACTGCACTAGTCGCATGT_213
TCTATCTACTCGTGCTCGCTAGCTGCAACAAATAGAACCAAGAATCTTCCTACGCCCGTGTCACTCGTCTTCTATAACTAAGCATCCATCCGTATTAACAAACACCTTCTCTCGCGTTTCCTAGAGATGTCCACCGGATTTGTCTGCACTGCACTAGTCGCATGT
>oligos_1_TCTATCTACTCGTGCTCGCTAGCTG_TGTCTGCACTGCACTAGTCGCATGT_214
TCTATCTACTCGTGCTCGCTAGCTGGGTAGAAGGTCTTTGACGGGCAGTGAGCCTGTCTCCGCAGGAACAGTGGACGGAGAGGCTCCCCCGAAAGCCTCTCGTTAGCTCTATTCATTCGAGTAGATGACCTCAACAGGAATGTCTGCACTGCACTAGTCGCATGT
>oligos_1_TCTATCTACTCGTGCTCGCTAGCTG_TGTCTGCACTGCACTAGTCGCATGT_215
TCTATCTACTCGTGCTCGCTAGCTGCCCTAACACGTAATGGACAGCTAGCGGGCGGTCCCTTGAAAGGCTAGTGATATAGTACGCCTATGGACGTTACCGGTCACAGTCCTATTATGTGAGTCCACCATATTGTACTGTATGTCTGCACTGCACTAGTCGCATGT
>oligos_1_TCTATCTACTCGTGCTCGCTAGCTG_TGTCTGCACTGCACTAGTCGCATGT_216
TCTATCTACTCGTGCTCGCTAGCTGCGCGAGGCCCCTCCTCGCCGAAGATAACTGGCCTACCCAGGAGAATCAAGTTGCCATCTACCGTAGTATCCGAGTTGCTGAGCTTTCGACCACCGGGGTGTTAACATAGGAGACATGTCTGCACTGCACTAGTCGCATGT
>oligos_1_TCTATCTACTCGTGCTCGCTAGCTG_TGTCTGCACTGCACTAGTCGCATGT_217
TCTATCTACTCGTGCTCGCTAGCTGGCTTAATGACGCCAACTTGTAGAAATGTCCGACGTGGGCACTCAGACATCCTTCAACACACCTAAGATAGCAAGGGTGAACCCGCGCAAGCCGGCACGTACGCCTTACGGGCCTATGTCTGCACTGCACTAGTCGCATGT
>oligos_1_TCTATCTACTCGTGCTCGCTAGCTG_TGTCTGCACTGCACTAGTCGCATGT_218
TCTATCTACTCGTGCTCGCTAGCTGCTTTCCTGCGCAAGTAAGCCGGTTCTCACTTAAAGCACAAAAATTAGCTTATCTCTGACCGAGGCCCCGTACAAGTACCAAGCTACAATGCTACTTTGCGTTAGAATTACGCGCTTGTCTGCACTGCACTAGTCGCATGT
>oligos_1_TCTATCTACTCGTGCTCGCTAGCTG_TGTCTGCACTGCACTAGTCGCATGT_219
TCTATCTACTCGTGCTCGCTAGCTGGTGCGGGTTATATACTACCCGTCTTATAGACGACTAGTTTCTGGCTTTACGATCGAGGTACCAACATCACGTCCTTGCCGAGCCGTCCATTAATTGACACGATAGAGCCCTGGTATGTCTGCACTGCACTAGTCGCATGT
>oligos_1_TCTATCTACTCGTGCTCGCTAGCTG_TGTCTGCACTGCACTAGTCGCATGT_220
TCTATCTACTCGTGCTCGCTAGCTGCAAAGGGTCAGCCAACCCAGTGGTCGAGGGAGAGCACGTGGGGGGCTAATAGTGGGATTGAGCAAGAGACGCTGTGTTCTCAACGGAGCATTGAGTAAATGGCACGGGTAAGCCTTGTCTGCACTGCACTAGTCGCATGT
>oligos_1_TCTATCTACTCGTGCTCGCTAGCTG_TGTCTGCACTGCACTAGTCGCATGT_221
TCTATCTACTCGTGCTCGCTAGCTGGGTTGCTCCATGAGAAGTGCTACCCACAAATAGTATGACTAATTGGCAGCCACAGAAACCATTCAAGATAGGAAGGCCGTGTCGCTCGGCTCATTACCTAGCCGGTTGCAAATCATGTCTGCACTGCACTAGTCGCATGT
>oligos_1_TCTATCTACTCGTGCTCGCTAGCTG_TGTCTGCACTGCACTAGTCGCATGT_222
TCTATCTACTCGTGCTCGCTAGCTGCCCTTTAACACCAGTAATGGATGCTGTTGGTGTACCTAAGAATCGTAAATCCAACCATGGCTCTCAAGCACCGCCCCTATAGGGCTAATTTATCGGGCCCAGGGGCGGCTGTGTATGTCTGCACTGCACTAGTCGCATGT
>oligos_1_TCTATCTACTCGTGCTCGCTAGCTG_TGTCTGCACTGCACTAGTCGCATGT_223
TCTATCTACTCGTGCTCGCTAGCTGCGCTGCGAGCGCGCCAGCCGAAGCGATACTTTAACTCCAGGCGTGGCTGAGGGACCGTCGCTTCGGTCACGTTAGGGACGTGTCAAAACCCTCGGCGCCCAAGGGATCCATCCCTTGTCTGCACTGCACTAGTCGCATGT
>oligos_1_TCTATCTACTCGTGCTCGCTAGCTG_TGTCTGCACTGCACTAGTCGCATGT_224
TCTATCTACTCGTGCTCGCTAGCTGGCTTTTCCCGCATATGCGTGCCCCGTCTAAGCGATTGACCTTATCGATATCCCCGCCGGTAGCGCTCACCGCTCTGTTACCTTCCCTTCGCCTTGCACAGCATAGAGGGCCCGGTTGTCTGCACTGCACTAGTCGCATGT
>oligos_1_TCTATCTACTCGTGCTCGCTAGCTG_TGTCTGCACTGCACTAGTCGCATGT_225
TCTATCTACTCGTGCTCGCTAGCTGCTTTGGGATTCACTTGCAGGGTTTCGAAGTACTTAGCGAGCGCCGCGTAACTCTATAGCCGAGGTGTCACGACGCAGGAGTGCTGGAATAAACTCTGTGTGATAGAATTACTTTTTGTCTGCACTGCACTAGTCGCATGT
>oligos_1_TCTATCTACTCGTGCTCGCTAGCTG_TGTCTGCACTGCACTAGTCGCATGT_226
TCTATCTACTCGTGCTCGCTAGCTGGTGAACGAGGTGGTATTTTATCCGACGGTTTGGACCCTTACCGGCATGGGCAGTCCCGGGGTTATAGGCCATGTGACGCTAAAACATGCTACTCTAAAATCGCATAACAACTTTTTGTCTGCACTGCACTAGTCGCATGT
>oligos_1_TCTATCTACTCGTGCTCGCTAGCTG_TGTCTGCACTGCACTAGTCGCATGT_227
TCTATCTACTCGTGCTCGCTAGCTGCAAACCTCTGCCACGGCAGTCCTTGGTATCTTGAAGCGACACCTAGAGGTTGTGTACAGACATCGCCTTCGCAGCATCCATTAGGTGGACGTGCTGCGTTGTATTCGATTGCCAATGTCTGCACTGCACTAGTCGCATGT
>oligos_1_TCTATCTACTCGTGCTCGCTAGCTG_TGTCTGCACTGCACTAGTCGCATGT_228
TCTATCTACTCGTGCTCGCTAGCTGGGTTGGTTCAACCCCTCGTATCCGTGATACCCAGGATCAATATAAGACAAGGGGAATCCTAAAAGAGTCGTGGCATGTGACTCTCGCCGTTAAGTTGAATTGTTCCCGACTGCCTTGTCTGCACTGCACTAGTCGCATGT
>oligos_1_TCTATCTACTCGTGCTCGCTAGCTG_TGTCTGCACTGCACTAGTCGCATGT_229
TCTATCTACTCGTGCTCGCTAGCTGCCCGCAACGTCCGGTATCCATGCATCACGATGCAAGTCTCCAATGTAGGACCTGAGAACACAGCTCCCCCTCTATACCCGTTAGAGTCAACTCCGAACGGGTGGAGATTAGGCTATGTCTGCACTGCACTAGTCGCATGT
>oligos_1_TCTATCTACTCGTGCTCGCTAGCTG_TGTCTGCACTGCACTAGTCGCATGT_230
TCTATCTACTCGTGCTCGCTAGCTGCGCTCGTAGCGCGTGTATTAGGAGCTCCAGTAGGCATCGCCGGATGTAGTCTGAAATGAGTAGGCTTACATGCTCGAACCCTAGAGTCTTCGTGGACCATGCGGCTAAGCTGGAATGTCTGCACTGCACTAGTCGCATGT
>oligos_1_TCTATCTACTCGTGCTCGCTAGCTG_TGTCTGCACTGCACTAGTCGCATGT_231
TCTATCTACTCGTGCTCGCTAGCTGGACTTGATCCCAGTGGGCCATTGATGTGTCACCGCCTAAGGGACCTTTAAAGTCATTATCCAAATTTGGCAAGTAGCTAATCCAGATACTAATTCGAACGCCGGGAAGGGTTGGTTGTCTGCACTGCACTAGTCGCATGT
>oligos_1_TCTATCTACTCGTGCTCGCTAGCTG_TGTCTGCACTGCACTAGTCGCATGT_232
TCTATCTACTCGTGCTCGCTAGCTGCTTGACCAATCATAGTCTGCTGACCGGGCGGTACTTTTAACGTGGTACCGCGCACTTCGATTGCGGCTCTGTGAGACGCACCCGATCAGAATGCGGCATAAGTTGGTATTTTGGTTGTCTGCACTGCACTAGTCGCATGT
>oligos_1_TCTATCTACTCGTGCTCGCTAGCTG_TGTCTGCACTGCACTAGTCGCATGT_233
TCTATCTACTCGTGCTCGCTAGCTGGTGATGTGACGTGCAAGGCAAGAAGACTCTGAATCTGCGAAAACGATATAGAGACAACGCGGACATTTCGGGTGACTGGGGAGTGACAGCTATTCGCGTGGGAAGAGTGGAAATTTGTCTGCACTGCACTAGTCGCATGT
>oligos_1_TCTATCTACTCGTGCTCGCTAGCTG_TGTCTGCACTGCACTAGTCGCATGT_234
TCTATCTACTCGTGCTCGCTAGCTGCAATCAAAGTTGCTGATCCGGTGAGTTACCTACAGAGCTCAGCAGGTACCCTGTAGCCTACATATGAGACCCTCGATCACGGATACTGGGATGTACCCGTGTCACAATCGATATTTGTCTGCACTGCACTAGTCGCATGT
>oligos_1_TCTATCTACTCGTGCTCGCTAGCTG_TGTCTGCACTGCACTAGTCGCATGT_235
TCTATCTACTCGTGCTCGCTAGCTGGGTTCCGCATTTCCAAGTTGATCGATTATTGTAGCTTACGCTTCGGGATTTCACGCCGCGGGACCAGTTGGAATGGTCGCGGGCTTCGCTCGCGGGGACTAGAGCTTGCTACGTATGTCTGCACTGCACTAGTCGCATGT
>oligos_1_TCTATCTACTCGTGCTCGCTAGCTG_TGTCTGCACTGCACTAGTCGCATGT_236
TCTATCTACTCGTGCTCGCTAGCTGCCCGGGTGGATCGCTGTTAGCAGGCTATGAGCAATATGACATGGGAAGCCAGCGACGGAGGGTGGTTCTAGCATACGGGATTGGCCGTATGCCAGCCACGGATCGGCCCTACGAATGTCTGCACTGCACTAGTCGCATGT
>oligos_1_TCTATCTACTCGTGCTCGCTAGCTG_TGTCTGCACTGCACTAGTCGCATGT_237
TCTATCTACTCGTGCTCGCTAGCTGCGGTAATAGAAGGCACAGGTAAGATAGTGCGACCCACTGCGCCCACGTATGGCTAAGAGTTCTATGGTTACTCAACTAGCTCAGAAAAGCGGCTGATATTAGCATCACGTTACTATGTCTGCACTGCACTAGTCGCATGT
>oligos_1_TCTATCTACTCGTGCTCGCTAGCTG_TGTCTGCACTGCACTAGTCGCATGT_238
TCTATCTACTCGTGCTCGCTAGCTGGACTACCTGACGTCAACGTGTCCATTCTGATATTACCGATAACGGCAACAAGTCTGTTCGATTCGTAATGGAAAGCCCATTCCGCCCCGACACTTCGAAGCAGGGCCGAAGGCAATGTCTGCACTGCACTAGTCGCATGT
>oligos_1_TCTATCTACTCGTGCTCGCTAGCTG_TGTCTGCACTGCACTAGTCGCATGT_239
TCTATCTACTCGTGCTCGCTAGCTGCTTGTGAGCCTGCATTTGACGCTAAGAGTAGAGCGTTCAGAGCATTCTTAGACATAGAATCAACTCGAACGTATGGAGGCATCCGTCGATAGGTCACGGCTTGTAGGATCGTTTTTGTCTGCACTGCACTAGTCGCATGT
>oligos_1_TCTATCTACTCGTGCTCGCTAGCTG_TGTCTGCACTGCACTAGTCGCATGT_240
TCTATCTACTCGTGCTCGCTAGCTGGTGTTTTATTGGAGGTTATATCTTGTTCGTAATTCGAAGTACCCAACAGCGTCAACCTCTACCAGAGTGCTGACCCAAGGGACGAGTATCTTGTTCAGGGTGACTGACAGGGGGTTGTCTGCACTGCACTAGTCGCATGT
>oligos_1_TCTATCTACTCGTGCTCGCTAGCTG_TGTCTGCACTGCACTAGTCGCATGT_241
TCTATCTACTCGTGCTCGCTAGCTGCAATGTCGACTGGCATACCGCAGTTTTGTCCGTGTTGGTCTAGTTCTGTGTACGAGGAATAGTTTGAGGATGATCGTCCTATGTAAGGCAACTACCACATGACATCTCGACCATTTGTCTGCACTGCACTAGTCGCATGT
>oligos_1_TCTATCTACTCGTGCTCGCTAGCTG_TGTCTGCACTGCACTAGTCGCATGT_242
TCTATCTACTCGTGCTCGCTAGCTGGGTGTGGGGGCATCAAACCTTCTGACTGTGCGATCGGGGTGGTCACATAACGGGCTGAGAGCTGGGTTCTCATAGGATGTAGGAGCCCGGAGGCACAGGAGAACCGAATCCGCAATGTCTGCACTGCACTAGTCGCATGT
>oligos_1_TCTATCTACTCGTGCTCGCTAGCTG_TGTCTGCACTGCACTAGTCGCATGT_243
TCTATCTACTCGTGCTCGCTAGCTGGCATGGCACACAACATGGCATGACCACCCCCGCATTGATGCCCGGGGTGGGGTTTCATCATCGTATGGAAACCTACTACCTAAATCCACCTTAAAGCCTGGGTAAGTGGACGCAATGTCTGCACTGCACTAGTCGCATGT
>oligos_1_TCTATCTACTCGTGCTCGCTAGCTG_TGTCTGCACTGCACTAGTCGCATGT_244
TCTATCTACTCGTGCTCGCTAGCTGCGGTTAGCCTTCTTTACGAGTGAGCCCCGAGACATCCACGTGAGCAGAGGAGGGACTCCTGCTGCTCACTAGCTATTTGCAAGTCATCAAAGGGCCAATGAAAAGGCGCGCGTGATGTCTGCACTGCACTAGTCGCATGT
>oligos_1_TCTATCTACTCGTGCTCGCTAGCTG_TGTCTGCACTGCACTAGTCGCATGT_245
TCTATCTACTCGTGCTCGCTAGCTGGACGGGCGGTAGTCGCGGTGCGCGGTCCTCAGCTCGGTGGTCTACGCGCACCCAATACGTGCAGGATAGGTGACCGCACATTAACGCGGGCATTGGTAGTGTCTGGAGAAATCAATGTCTGCACTGCACTAGTCGCATGT
>oligos_1_TCTATCTACTCGTGCTCGCTAGCTG_TGTCTGCACTGCACTAGTCGCATGT_246
TCTATCTACTCGTGCTCGCTAGCTGCTTCTTTTTTTATTTGTACTATTTTTGGATCTCTGCCACGCCGATGCAGACGAGTCTGCGGTATACCAGAGAGAATGTAGTGATCCTCCTATCCCATATAATCTCCGTAAGACGTTGTCTGCACTGCACTAGTCGCATGT
>oligos_1_TCTATCTACTCGTGCTCGCTAGCTG_TGTCTGCACTGCACTAGTCGCATGT_247
TCTATCTACTCGTGCTCGCTAGCTGGTGTAAGGCTAATTTTTAGAAAGGGACACCATTGTAACTTGACGCAACAACGTATGTCGAATAGCTGCGCTGACACCGGAGTCTTCGGGAGGGATGTTGAGCAAAGGCAGAGGTATGTCTGCACTGCACTAGTCGCATGT
>oligos_1_TCTATCTACTCGTGCTCGCTAGCTG_TGTCTGCACTGCACTAGTCGCATGT_248
TCTATCTACTCGTGCTCGCTAGCTGCAAGAAGGAATGACTGGGTTGACGGGTTTGCTGCGTAATCAAGTGTAGCACACATACTCAGGATTATGTTAACACTGCACCGTTTGGACCTACGGCATGGTCTAGTGTGCGGCTATGTCTGCACTGCACTAGTCGCATGT
>oligos_1_TCTATCTACTCGTGCTCGCTAGCTG_TGTCTGCACTGCACTAGTCGCATGT_249
TCTATCTACTCGTGCTCGCTAGCTGGGTGACTAACTTTGTGGATGTGAGAGTATGGCGTGTAACGGCACGTCTGCATGATATGGACCTTTACTCCCGCGGAGACCCTCTTCACGCAGTCTGGGATAGCATTCATCTCCCTTGTCTGCACTGCACTAGTCGCATGT
>oligos_1_TCTATCTACTCGTGCTCGCTAGCTG_TGTCTGCACTGCACTAGTCGCATGT_250
TCTATCTACTCGTGCTCGCTAGCTGGCATCCAACGTCTAAGAATGTGGCCGCAAGGCAGGGAACTGCCACAGAAGTGCACGGATATAGCGGGCGGCCTACGGCTTGTTAAGGCCGATTCCAGTTAGTCTTAGCTTATATTTGTCTGCACTGCACTAGTCGCATGT
>oligos_1_TCTATCTACTCGTGCTCGCTAGCTG_TGTCTGCACTGCACTAGTCGCATGT_251
TCTATCTACTCGTGCTCGCTAGCTGCGGGCTGAGCCCGCAGTACGTTGTTCGGCGCTAACTTCCAAAGTATTGACTGTACCGAGCTCAATCGTCTATGGGTATAACCTGCGTAACCGCAGGCACCGAGCAGGAGGTGTATTGTCTGCACTGCACTAGTCGCATGT
>oligos_1_TCTATCTACTCGTGCTCGCTAGCTG_TGTCTGCACTGCACTAGTCGCATGT_252
TCTATCTACTCGTGCTCGCTAGCTGGACGCAGCGGTGTACTGCAGGGCTAGGACCACACTAGCCTCGGGCGTCCAGAGGTTTAAAGGAACCTCAGTGTCACCCCGTTTATGAACAATCCGAGTAGTCCGTTGCACAATCATGTCTGCACTGCACTAGTCGCATGT
>oligos_1_TCTATCTACTCGTGCTCGCTAGCTG_TGTCTGCACTGCACTAGTCGCATGT_253
TCTATCTACTCGTGCTCGCTAGCTGCTTCAAGCGGCAGGCGTTCACTCTTCTCATGAGTCGTATACAATCTTCAGCTCGCGTGAGATATCCACACGGTATTCTTTATGGACTGGTTGCACCTCGGCCGAGAGCAAGGCAATGTCTGCACTGCACTAGTCGCATGT
>oligos_1_TCTATCTACTCGTGCTCGCTAGCTG_TGTCTGCACTGCACTAGTCGCATGT_254
TCTATCTACTCGTGCTCGCTAGCTGGTGGGTGCTAAAAAGTGCCGGCCAAAGCGATGTCTCTGAATGAAAATCCAAGCTTGGCGAACCTGGCGTAGGACGTAGCATACCGGCTCCCGATAGTTGCAATATCAAAGACTATTGTCTGCACTGCACTAGTCGCATGT
>oligos_1_TCTATCTACTCGTGCTCGCTAGCTG_TGTCTGCACTGCACTAGTCGCATGT_255
TCTATCTACTCGTGCTCGCTAGCTGCAAGTTTAGTGGGATAATCTGTACTTTACCACGCGCGATCGGCTTGGGGTGATGCTTTTTACTCCACGGCCATAAGATCACACCTTTCACGGGCATCTTAAGATAACCGGGAAGATGTCTGCACTGCACTAGTCGCATGT
>oligos_1_TCTATCTACTCGTGCTCGCTAGCTG_TGTCTGCACTGCACTAGTCGCATGT_256
TCTATCTACTCGTGCTCGCTAGCTGGGAGCTACATGCATCATGGAGAGCGTAACTTATAGGCCGCAGAACTCGACTAAACGATGCCCGTAAGGGCATCGAGCAGTTCCGCACTCGCAAGCGCTACTTTGTACACGACCGTTGTCTGCACTGCACTAGTCGCATGT
>oligos_1_TCTATCTACTCGTGCTCGCTAGCTG_TGTCTGCACTGCACTAGTCGCATGT_257
TCTATCTACTCGTGCTCGCTAGCTGGCAGTGACCGCTCGTCATAATCTATGAGATGGCTCATTAGGCAGCAGTGCCTACACATTATGTTACCAGTGGGGTGAGGAGAAGTCGTCTTCATGACCATATAGGTACCCCTTATTGTCTGCACTGCACTAGTCGCATGT
>oligos_1_TCTATCTACTCGTGCTCGCTAGCTG_TGTCTGCACTGCACTAGTCGCATGT_258
TCTATCTACTCGTGCTCGCTAGCTGCGGGGATACGACGGCAATCAAAAAGAGTCCCAGGAATGGATAGGCTATTGCATTGATTCCACAGCGTCACCGTGGCGGGGCTGAGTGCTCTATCATTGTTCACTCTCGGCTCGAATGTCTGCACTGCACTAGTCGCATGT
>oligos_1_TCTATCTACTCGTGCTCGCTAGCTG_TGTCTGCACTGCACTAGTCGCATGT_259
TCTATCTACTCGTGCTCGCTAGCTGGACCCCCGCTAATGCCTAGCAACGTCCCACTGATAAAATTCCACCTAGAGTTGCGCTTAACCCATTCGTGCTTATCAGAGTGCTATCGAGTGCCTCGTAACAGCACCCACTCCCTTGTCTGCACTGCACTAGTCGCATGT
>oligos_1_TCTATCTACTCGTGCTCGCTAGCTG_TGTCTGCACTGCACTAGTCGCATGT_260
TCTATCTACTCGTGCTCGCTAGCTGCTTCATGTCGAAACGATACGAAGTAGCCACCATAGCAGAGCTTATGAATTTGGGTTTTGGAACAGTCAAGTGTCTCCACTAACCAGGGGAAGTACGTTCCGGCCAGCTCAGCTGATGTCTGCACTGCACTAGTCGCATGT
>oligos_1_TCTATCTACTCGTGCTCGCTAGCTG_TGTCTGCACTGCACTAGTCGCATGT_261
TCTATCTACTCGTGCTCGCTAGCTGGTGGCATTGCCATTCATCTCGTCAGGAACCATACTTTATGAAATTCCAGGATCCGCAGATGTTTGGCGCGCGAGCCTCATAAGATAGGGGAGGATGCACACGGTGCGAGCCTGAATGTCTGCACTGCACTAGTCGCATGT
>oligos_1_TCTATCTACTCGTGCTCGCTAGCTG_TGTCTGCACTGCACTAGTCGCATGT_262
TCTATCTACTCGTGCTCGCTAGCTGCCGGTGGATACGAATGCGTCCTGGGACGTTCCTGCGTATCCAAATGCCTTTGAGGGAACCTACGGTTGATTCGTCGGGCCATGCTTTAAGAAGATACACAGGAATATCTACGTCATGTCTGCACTGCACTAGTCGCATGT
>oligos_1_TCTATCTACTCGTGCTCGCTAGCTG_TGTCTGCACTGCACTAGTCGCATGT_263
TCTATCTACTCGTGCTCGCTAGCTGGGAGGACTCGTCTACGCGGAAGGTTAGGGTCACATCTAACGTCACGAAAACCTGGTCCCACACCTTTACCGCTAGTTACGGCGTCGGGATGTCGACCACTAAATGGTCATGAACATGTCTGCACTGCACTAGTCGCATGT
>oligos_1_TCTATCTACTCGTGCTCGCTAGCTG_TGTCTGCACTGCACTAGTCGCATGT_264
TCTATCTACTCGTGCTCGCTAGCTGGCAGACGGTAGTGAGACCCGACCTCTTAAAGTCTTTTAAAGAAACAGAGAGACGCGTGCAACATCGAGAGTATACCATCCAAATGCAAACAGGGTCCCGTCGGCAAGGTAGCCTATGTCTGCACTGCACTAGTCGCATGT
>oligos_1_TCTATCTACTCGTGCTCGCTAGCTG_TGTCTGCACTGCACTAGTCGCATGT_265
TCTATCTACTCGTGCTCGCTAGCTGCGGCGCATGATTTTCAAACGATGTCGCGCAATTGCTAAAATGCGCTTAACCTACTGAGAGTACGCATCTAGTATATGCGGCTCTCGACGCATTGAATCTTGTAATGGTAGAGTTTTGTCTGCACTGCACTAGTCGCATGT
>oligos_1_TCTATCTACTCGTGCTCGCTAGCTG_TGTCTGCACTGCACTAGTCGCATGT_266
TCTATCTACTCGTGCTCGCTAGCTGGACCGGAGGGATTTGCCCCCGGTGCCTCGATGTCGATGCGAGCTAATGCTAGATGAACATTGCACTGCCAGCCCGCCCTAAAACAGGTATACCTTCCTATGTCATACCATGACCTTGTCTGCACTGCACTAGTCGCATGT
>oligos_1_TCTATCTACTCGTGCTCGCTAGCTG_TGTCTGCACTGCACTAGTCGCATGT_267
TCTATCTACTCGTGCTCGCTAGCTGCTTAGAGGGAGGTTAGGCTGTCAAACCCAGCGGCTGTTCGCAGATTACTAGATTGCCAATGAGTATACTAGGCTGCCTCGCTCCTAATTGACGTTATAAGGGTATTTTTCCAAGATGTCTGCACTGCACTAGTCGCATGT
>oligos_1_TCTATCTACTCGTGCTCGCTAGCTG_TGTCTGCACTGCACTAGTCGCATGT_268
TCTATCTACTCGTGCTCGCTAGCTGGTCGATCGTGATTGGTAATAGGCCGTAGTCAACACTAGATAGCTAGAGGATCGACACCAGCCCCAGAAATCACCAGAGACTTTGATTATGATGATCGTGGTATCGAACCAGCGCTTGTCTGCACTGCACTAGTCGCATGT
>oligos_1_TCTATCTACTCGTGCTCGCTAGCTG_TGTCTGCACTGCACTAGTCGCATGT_269
TCTATCTACTCGTGCTCGCTAGCTGCCGGACTGGGTCTCCGCATCGCGACTCCAGTCGACCCGCATCTCTATGTCATCCAGTTGGTACTGAACGCAGTTAGAGCGTTGTACGGGAACATCCATCACAACCACGGTCAACATGTCTGCACTGCACTAGTCGCATGT
>oligos_1_TCTATCTACTCGTGCTCGCTAGCTG_TGTCTGCACTGCACTAGTCGCATGT_270
TCTATCTACTCGTGCTCGCTAGCTGGGATATCAACCCTAAATAAGATAGCCTGGAAGTGGATTCAAACGATGGATTACCTTAGGATTACTTTATCTCTGTTCATTATAAGTGCAAAGAGCCGGATCTGCCGCCAAGTAGATGTCTGCACTGCACTAGTCGCATGT
>oligos_1_TCTATCTACTCGTGCTCGCTAGCTG_TGTCTGCACTGCACTAGTCGCATGT_271
TCTATCTACTCGTGCTCGCTAGCTGGCACAACCACCAATATGCGGGAGAACCCCGGAGCAAATGCGGAGGTTTGAGGTCCCTGTCTCGCTGCCTCGCTGCCGCCGCTGAGCTTAGAACGACAATGAACGTAGCTCTGACATGTCTGCACTGCACTAGTCGCATGT
>oligos_1_TCTATCTACTCGTGCTCGCTAGCTG_TGTCTGCACTGCACTAGTCGCATGT_272
TCTATCTACTCGTGCTCGCTAGCTGCGGCCGGAAAGAGCTGTGGTCTAATTACGACCACCGCTGAGGAAAGGGCCTCCGGCTATGGACCTCTCCACAGGTGAGCTGTAAGCGGTTTACCTCCTAGTCGGACCCTATCTATTGTCTGCACTGCACTAGTCGCATGT
>oligos_1_TCTATCTACTCGTGCTCGCTAGCTG_TGTCTGCACTGCACTAGTCGCATGT_273
TCTATCTACTCGTGCTCGCTAGCTGGACAACATGCGCTCAGGTCTTATAAAACTACCGTACCAACATAGGACGCTACTGTGGCTGGAGTGCAACAGTAGGTATCTTCTGGGGTTCCGAATGCCGGTCAGAGAAGGGGATTTGTCTGCACTGCACTAGTCGCATGT
>oligos_1_TCTATCTACTCGTGCTCGCTAGCTG_TGTCTGCACTGCACTAGTCGCATGT_274
TCTATCTACTCGTGCTCGCTAGCTGCTTACTTGGAGCTTTCTCCTGGACAGTAAGTGGCGACCGGGGAAACCTCGGATTACCAGAGTGTGAAATGCAGTGGCCTCCACCCACGCTTGCGCACCTCATGGATCGGACTACATGTCTGCACTGCACTAGTCGCATGT
>oligos_1_TCTATCTACTCGTGCTCGCTAGCTG_TGTCTGCACTGCACTAGTCGCATGT_275
TCTATCTACTCGTGCTCGCTAGCTGGTCGTAAAGTCAAAGGAATAGTTTCACACAAATTGTGGTGTTGTCAGGGCGTCTTGGCGATGAAAATAAAGTTAAGCCCGTTGATAGATAGCCAAGTCAACAAACGCTTTCCGGTTGTCTGCACTGCACTAGTCGCATGT
>oligos_1_TCTATCTACTCGTGCTCGCTAGCTG_TGTCTGCACTGCACTAGTCGCATGT_276
TCTATCTACTCGTGCTCGCTAGCTGCCGTGCTAATTGTATCATACTATGCTTGTCGAACGGCACTCGTAGGGGCTTGCGCCTGTATTCGCCTAGATAGAGCACATGATGTCCGTGTGGGTGGGGCACCGAGTGAGTTAATTGTCTGCACTGCACTAGTCGCATGT
>oligos_1_TCTATCTACTCGTGCTCGCTAGCTG_TGTCTGCACTGCACTAGTCGCATGT_277
TCTATCTACTCGTGCTCGCTAGCTGGGATTAAGCAACTTCGAGCAGGTCTCAAAATCCATCGCCGTTTTCAGCACCCACGTTTCATATCCGATGTACTAAATTGTATTAGGCAAATCGCTAGTGTTCAAAGCTGGGTCGTTGTCTGCACTGCACTAGTCGCATGT
>oligos_1_TCTATCTACTCGTGCTCGCTAGCTG_TGTCTGCACTGCACTAGTCGCATGT_278
TCTATCTACTCGTGCTCGCTAGCTGGCACTTACTGATAATAGTTAACAAAAAGTCGATTCCTCCAACCAGTCGCCAAATTCCGTCCCGAAGCCTGAAGAGTAGAATATGCAACGATTGCTCCGTTGCACTTCTCACGAATTGTCTGCACTGCACTAGTCGCATGT
>oligos_1_TCTATCTACTCGTGCTCGCTAGCTG_TGTCTGCACTGCACTAGTCGCATGT_279
TCTATCTACTCGTGCTCGCTAGCTGCGGATCGCTCTCCTGACAACTTATCACCCCGGATCTGACTCGACCATCAGCAGAAGCGACCATTAAGCAAGACGGGCACCTAACACTCTGGTCTGAACCTACTAGTGAGGGTACATGTCTGCACTGCACTAGTCGCATGT
>oligos_1_TCTATCTACTCGTGCTCGCTAGCTG_TGTCTGCACTGCACTAGTCGCATGT_280
TCTATCTACTCGTGCTCGCTAGCTGGACATGGAATCGTTCACTTTTTGTCTCTACGCGCCGAGAGGGGGCGCGAAATGAGAGCTGAATGTAATACTAATGGGCCATACTAGGATGTGTCAACCTTTTTCCAGGAGCTCGTTGTCTGCACTGCACTAGTCGCATGT
>oligos_1_TCTATCTACTCGTGCTCGCTAGCTG_TGTCTGCACTGCACTAGTCGCATGT_281
TCTATCTACTCGTGCTCGCTAGCTGCATGGACACGCGAGACGACTCATATACCAGCACAACGGCTAGAACTGAGGGAAATAGTTTTGAGCTATCCCCCTGGTACCAACGCTACCCGGAACACACGCTCGAAACCATTCAATGTCTGCACTGCACTAGTCGCATGT
>oligos_1_TCTATCTACTCGTGCTCGCTAGCTG_TGTCTGCACTGCACTAGTCGCATGT_282
TCTATCTACTCGTGCTCGCTAGCTGGTCTCTATTAAAGCGGTCCCCGTGCCATTTTAGTGGCTAGTTCGCGTCGCGAATGACGTACACGAACGTGGTGTTTTTATCGCACACACTATTGGTATAAACAGCCATAACCGGTTGTCTGCACTGCACTAGTCGCATGT
>oligos_1_TCTATCTACTCGTGCTCGCTAGCTG_TGTCTGCACTGCACTAGTCGCATGT_283
TCTATCTACTCGTGCTCGCTAGCTGCCGTCGGGGGACAATCATAACTTTACGAGGGATCCTTGATTATCCAGAGAAAGATTTGGTATCCGCCAAGGCTATGGTCAAAGCACCGTACTGATGAGTTTCTGATCCCAGAGTATGTCTGCACTGCACTAGTCGCATGT
>oligos_1_TCTATCTACTCGTGCTCGCTAGCTG_TGTCTGCACTGCACTAGTCGCATGT_284
TCTATCTACTCGTGCTCGCTAGCTGGGAATACATTACCCGATGGCGTCAATGTTGAAACGGTGAACTGTGAAATTGGCTCGTGAAACGTACAAAGATGCACGTCGTAGGGGGCCCATAAAAGATGAATTCAGTAGACGAATGTCTGCACTGCACTAGTCGCATGT
>oligos_1_TCTATCTACTCGTGCTCGCTAGCTG_TGTCTGCACTGCACTAGTCGCATGT_285
TCTATCTACTCGTGCTCGCTAGCTGGCAACAAAAGTGATCCGAGTGTCGTCACCCGGTCACATTCTGCAGAAGGATCTTAGGAAACTATGGCCATGTACCTCTCCACTATGAACGCCTAATGTTACAGAAAATAGTGAGATGTCTGCACTGCACTAGTCGCATGT
>oligos_1_TCTATCTACTCGTGCTCGCTAGCTG_TGTCTGCACTGCACTAGTCGCATGT_286
TCTATCTACTCGTGCTCGCTAGCTGCGGAAGTCATAGGCGAAGGTACCCTCGCTGATCCGACGTGAAGATAACGACTGATGGGAATCCAGAGTGAGGACTACCCCGTTTGAATCCAAGACGAAAAACTAGATAAGCCAATTGTCTGCACTGCACTAGTCGCATGT
>oligos_1_TCTATCTACTCGTGCTCGCTAGCTG_TGTCTGCACTGCACTAGTCGCATGT_287
TCTATCTACTCGTGCTCGCTAGCTGGAGAGAGATGGCCCGTTACGCTCTCCGATCCAACTTTTCAGCTCTTTGTTGGGGGCTGTATCGGGGTAGTGCGACGTTAAGCGCTTGTTGAAGTCAGCCCTCTTTCTTGAGATTTTGTCTGCACTGCACTAGTCGCATGT
>oligos_1_TCTATCTACTCGTGCTCGCTAGCTG_TGTCTGCACTGCACTAGTCGCATGT_288
TCTATCTACTCGTGCTCGCTAGCTGCATGCTTTAAAGTATTACGGATAAGCGTGGACGACCACATCAGTCCTGTTGATTGAACGACGGCAAGCACAAAATTCCTAGTCTAACGGGCGTGATCAGTTGATACAAAGATTCATGTCTGCACTGCACTAGTCGCATGT
>oligos_1_TCTATCTACTCGTGCTCGCTAGCTG_TGTCTGCACTGCACTAGTCGCATGT_289
TCTATCTACTCGTGCTCGCTAGCTGGTCTGACCCCTCAAATAAGAAATCCAATACTACACCTAAATTGCCACAATGCATCCATACTCTTGCCGCCTGGATCCAACGTATCTTTGGAAACCCGAATATCGAACGGATAATTTGTCTGCACTGCACTAGTCGCATGT
>oligos_1_TCTATCTACTCGTGCTCGCTAGCTG_TGTCTGCACTGCACTAGTCGCATGT_290
TCTATCTACTCGTGCTCGCTAGCTGCCGACTCTTGTGAGGGTTTCGATAAGCGACCAACGAGGACATCGGGTTCTCGGGTCTTAGGTCGTTAGAACCTACCATGCACAAAATAATATCCTATCCAGTACCGCTTGTAATTTGTCTGCACTGCACTAGTCGCATGT
>oligos_1_TCTATCTACTCGTGCTCGCTAGCTG_TGTCTGCACTGCACTAGTCGCATGT_291
TCTATCTACTCGTGCTCGCTAGCTGGGAAATAGCGAGTTGCGGAATCGGTGGATCTGCTGGACGGCAATGCGGAAACAATCGATTTGTAGATATATTGGAGGGTACCTTTAGACTCAAGCCGCTGCACCTAACCAGAGAATGTCTGCACTGCACTAGTCGCATGT
>oligos_1_TCTATCTACTCGTGCTCGCTAGCTG_TGTCTGCACTGCACTAGTCGCATGT_292
TCTATCTACTCGTGCTCGCTAGCTGGCAACTAGAAGCAGCCACGTCGCAAGAACTAGATACCGCCAGTATTGCGTATTCAAGAGACAGGACGTGGGTAGCGCCCTCTCTACCAATGGGCGTTATCAAAGCTCACACACGTTGTCTGCACTGCACTAGTCGCATGT
>oligos_1_TCTATCTACTCGTGCTCGCTAGCTG_TGTCTGCACTGCACTAGTCGCATGT_293
TCTATCTACTCGTGCTCGCTAGCTGCTAAATGTTGTGAGGGATTGACTCCTCAGCTTTTCGAGGTAGAGGGAAGCATAGACCGCGACAACGTTAAATGCAGCCATGGAAATGAAACAGGCACCAGACTTCTGGGCGGATTTGTCTGCACTGCACTAGTCGCATGT
>oligos_1_TCTATCTACTCGTGCTCGCTAGCTG_TGTCTGCACTGCACTAGTCGCATGT_294
TCTATCTACTCGTGCTCGCTAGCTGGAGACTTAATGCCGGATAGGGTCCATTTTCTGGCAAACACAGCAACCACTAGCTGTCGTATTGAGCAGTTGTGGGACATCTAATACGTACATCCGCTGCCTCTTCGCATAGGATTTGTCTGCACTGCACTAGTCGCATGT
>oligos_1_TCTATCTACTCGTGCTCGCTAGCTG_TGTCTGCACTGCACTAGTCGCATGT_295
TCTATCTACTCGTGCTCGCTAGCTGCATTTATGTGCTCAACGATGTAGGTTGAGCCAATTTTAAATTCTTTCCTATGTAGATATACTCAAGTACAACTTCCCTCGGTCAACTCCTAAGGCATATCAAGGACATCAGCTCATGTCTGCACTGCACTAGTCGCATGT
>oligos_1_TCTATCTACTCGTGCTCGCTAGCTG_TGTCTGCACTGCACTAGTCGCATGT_296
TCTATCTACTCGTGCTCGCTAGCTGGTCAGCCTGCGTGGTAGATCAACCCTACCGGGATTTCAGCTCGTTGCAGGTATCATGAAGTGCGTGTTTAGCGAGCGAGGCCTCGTCGGTCGAGCGAACCCACGGTGTGGTCGTATGTCTGCACTGCACTAGTCGCATGT
>oligos_1_TCTATCTACTCGTGCTCGCTAGCTG_TGTCTGCACTGCACTAGTCGCATGT_297
TCTATCTACTCGTGCTCGCTAGCTGCCGAGAACGTCAAAAACGGTAAACAATTGATCACTATCCGGATGACTGGATCAAGATGAAATGCGATACCGCCTACCGCAAAGGCATGTAACTGGTTTAGCGGGCGAAAAACACATGTCTGCACTGCACTAGTCGCATGT
>oligos_1_TCTATCTACTCGTGCTCGCTAGCTG_TGTCTGCACTGCACTAGTCGCATGT_298
TCTATCTACTCGTGCTCGCTAGCTGGGACGAACTGACCGATCTTAAGAGTTCCCGGGGAGGAAGTCATGAACTCTGAAGACCCCTTAATGCGAGTCTGCCGGTCACGTGACAAGTTAGGTGGCCTACAACTCCCGGTACATGTCTGCACTGCACTAGTCGCATGT
>oligos_1_TCTATCTACTCGTGCTCGCTAGCTG_TGTCTGCACTGCACTAGTCGCATGT_299
TCTATCTACTCGTGCTCGCTAGCTGGCAAGACACCTTCGACCCGTAGAAATGAGAAGGTGTTTACTCGGTCTAAATCGATGCTAGGTAATGTAGATGACTTTTTTCATGTCAAAAGGGCCCATAGTTTCGAACCGGTAGATGTCTGCACTGCACTAGTCGCATGT
>oligos_1_TCTATCTACTCGTGCTCGCTAGCTG_TGTCTGCACTGCACTAGTCGCATGT_300
TCTATCTACTCGTGCTCGCTAGCTGCTAATCCATTATGGAGATCAACGTCCTCCCTATCCGCAACGACGTGACTCCTAAGGCGTAATACGGGATACCACGAAAGTTGGATGGAATTTCTCGCACTCACTATTAATGACCTTGTCTGCACTGCACTAGTCGCATGT
>oligos_1_TCTATCTACTCGTGCTCGCTAGCTG_TGTCTGCACTGCACTAGTCGCATGT_301
TCTATCTACTCGTGCTCGCTAGCTGGAGCTATCAGGATTAAGATCAAGCTCTCAGCGAAATAGTATCTCATGGTTCCTACCAATGATGAAAGTGGTACTCAAGAAGGTGCCGTCAATTACCAGACGTGGTCGTTAGAAGATGTCTGCACTGCACTAGTCGCATGT
>oligos_1_TCTATCTACTCGTGCTCGCTAGCTG_TGTCTGCACTGCACTAGTCGCATGT_302
TCTATCTACTCGTGCTCGCTAGCTGCATTATGGTGCTCGTTGCGACAACAACATATTAAGACGGACGGGACAAGCTTGTATACTTAGAGATACCTCCCCCACACCTGGTAGTCGCAAAGCGGGTGGAACGATCCCAGCGTTGTCTGCACTGCACTAGTCGCATGT
>oligos_1_TCTATCTACTCGTGCTCGCTAGCTG_TGTCTGCACTGCACTAGTCGCATGT_303
TCTATCTACTCGTGCTCGCTAGCTGGTCACGACAGTTTTCAGCGAGGCTCGGACGTACAGTATAGTCCAACTCTCTAATTGGGGTACCCACAGGGGACCACATTAGACCTTTTTTCAGAGATGTTTCCCGTATCGGAACATGTCTGCACTGCACTAGTCGCATGT
>oligos_1_TCTATCTACTCGTGCTCGCTAGCTG_TGTCTGCACTGCACTAGTCGCATGT_304
TCTATCTACTCGTGCTCGCTAGCTGCCGCATTCGGGCGGGTAGCTTGTCTGAATTTTATATGTGAAATCGTCGGCCTGCGAGCCTTATCTCACACCATTCATGAATTCGGATTACCACTACTCCGACCGGGCTCATGCCTTGTCTGCACTGCACTAGTCGCATGT
>oligos_1_TCTATCTACTCGTGCTCGCTAGCTG_TGTCTGCACTGCACTAGTCGCATGT_305
TCTATCTACTCGTGCTCGCTAGCTGGGACCTCTGGTGCTCGCTGTCCACAATAAACGCGACTATATTGTCCAAAGTTGTATAGAGTACAACCTTTGCCGCAACCAGGGTCAACAGGATTAGTATAACACGGCGAGTACAATGTCTGCACTGCACTAGTCGCATGT
>oligos_1_TCTATCTACTCGTGCTCGCTAGCTG_TGTCTGCACTGCACTAGTCGCATGT_306
TCTATCTACTCGTGCTCGCTAGCTGGCTATGCGACAGTGCGCCAGGGACGGGAATCGCTGTACCTGACCTCATACGCCTTTGTCGCGAGAGCCATCCCGTTGATTTATGTACGATTACGAGATATTTCGTGCCAGTCCCTTGTCTGCACTGCACTAGTCGCATGT
>oligos_1_TCTATCTACTCGTGCTCGCTAGCTG_TGTCTGCACTGCACTAGTCGCATGT_307
TCTATCTACTCGTGCTCGCTAGCTGCTACCGCCTACACCCTGCTCCGATGATCGGCGCCCGCCAGGCGTGTAAGTTCCGGCAGCCAAAACCCCTCGGCAGTTCCGTAGCGACGAATGTTAAACGGGTGAAAGTAGTGCGTTGTCTGCACTGCACTAGTCGCATGT
>oligos_1_TCTATCTACTCGTGCTCGCTAGCTG_TGTCTGCACTGCACTAGTCGCATGT_308
TCTATCTACTCGTGCTCGCTAGCTGGAGCAAGATGGACAATGGATTGAACAGAACCCCAGGCCACTCATGGGAACGCCGCCACGTGGGCAAATTTCTGGGCCAAGTCTGGTGTGGCTCGGCCACGTATTTACATGAATCATGTCTGCACTGCACTAGTCGCATGT
>oligos_1_TCTATCTACTCGTGCTCGCTAGCTG_TGTCTGCACTGCACTAGTCGCATGT_309
TCTATCTACTCGTGCTCGCTAGCTGCATAAGCCATGGGCCAAAGTTTCTCGGGTTTGATACATTCTTAAGTACAGGAAAGGAAAGAAGTAGAAGCTATTAGCTTCCCGCCTTATGCGCACACGATTCCGGCCTAAATATTTGTCTGCACTGCACTAGTCGCATGT
>oligos_1_TCTATCTACTCGTGCTCGCTAGCTG_TGTCTGCACTGCACTAGTCGCATGT_310
TCTATCTACTCGTGCTCGCTAGCTGGTCCTCAGGCATCACATCGCGCCTAAGGTCTGCGTGACAGCAGGTCTGTAGGACGGGGTTGGTTCTAACGAGCGCCGTCCACTGGAAAAAGGGTCATACCTGCCTACTACAGTTTTGTCTGCACTGCACTAGTCGCATGT
>oligos_1_TCTATCTACTCGTGCTCGCTAGCTG_TGTCTGCACTGCACTAGTCGCATGT_311
TCTATCTACTCGTGCTCGCTAGCTGCCGCTAGTATGCATTCATGCGATAGCTCGCGCCTGACCAGATGGGTGAAAGAAGCAAGAAGAGCAATTAGACGGTACTAATCCTCGTCTATTATCCATTTTATATTTGTCGTTTTTGTCTGCACTGCACTAGTCGCATGT
>oligos_1_TCTATCTACTCGTGCTCGCTAGCTG_TGTCTGCACTGCACTAGTCGCATGT_312
TCTATCTACTCGTGCTCGCTAGCTGCGCACTAAGAGTGCCTAGCCCCTCGGCGGAACTCTGGTGGTGCAAATCTGAAAAAGCCATGCGGCTCTTAGCTACGAAGATCCACTCCTGGCACGCCTCTCTGATCATTGTGCGTTGTCTGCACTGCACTAGTCGCATGT
>oligos_1_TCTATCTACTCGTGCTCGCTAGCTG_TGTCTGCACTGCACTAGTCGCATGT_313
TCTATCTACTCGTGCTCGCTAGCTGGCTAACAAGCCACACCTTCGATAGAACGACGCTAGCCCTTTACTGTGAATGAGTACTTACAGCTTTCACTATGTTGTGTTCTATTCTAACGACTGTCCATGGGGCGTGTAGTCCTTGTCTGCACTGCACTAGTCGCATGT
>oligos_1_TCTATCTACTCGTGCTCGCTAGCTG_TGTCTGCACTGCACTAGTCGCATGT_314
TCTATCTACTCGTGCTCGCTAGCTGCTACGCACTAGTTTTTCCGGAAGGTCCGTTTCGTGAACACGTACAAGAGCAAGGAGAGACAACGGCCTTTAGTTTTGAGCCTTCCGGAAGTGGCATTTTGATCGGCAACGAGAGATGTCTGCACTGCACTAGTCGCATGT
>oligos_1_TCTATCTACTCGTGCTCGCTAGCTG_TGTCTGCACTGCACTAGTCGCATGT_315
TCTATCTACTCGTGCTCGCTAGCTGGAGGACCTACTTGGTAGTTTCTTGGTCATTCTCAGGAGCTAGTTGTACTGACACTGTAGCGGCTGGTATGCGATTCACCGTCATGATATCTACCAACACGCCGTGCGGAGCACGTTGTCTGCACTGCACTAGTCGCATGT
>oligos_1_TCTATCTACTCGTGCTCGCTAGCTG_TGTCTGCACTGCACTAGTCGCATGT_316
TCTATCTACTCGTGCTCGCTAGCTGCATATAGGAAAGGCCTACGCTCATGGTGTGTACCGGGTGGTCATGGTACGTCACAATAGATTATAAGACAAACTTGTTCGGCGGCATTCTGAGATTTACGACTACGTCCCCCTCATGTCTGCACTGCACTAGTCGCATGT
>oligos_1_TCTATCTACTCGTGCTCGCTAGCTG_TGTCTGCACTGCACTAGTCGCATGT_317
TCTATCTACTCGTGCTCGCTAGCTGGTCCAGCATGTGCTGCGAAAGGAAACCCTAGAGGCGGGAGGAGCAAAGCTTCCTAGAGCAGACTCGTACATGAGGATGGTAACAGGGTTCAGTGTCATTCTAGGGTTAACCTACATGTCTGCACTGCACTAGTCGCATGT
>oligos_1_TCTATCTACTCGTGCTCGCTAGCTG_TGTCTGCACTGCACTAGTCGCATGT_318
TCTATCTACTCGTGCTCGCTAGCTGCCCCGGGCGGGAAATTTCCCCAATCTGTGCGTCCATCCAGCCCACTTTATGTGCCTTTAGTCCAATTCTGCGGTATAATGCCGCTCACCCGTGCGTGGCGTACGCGCTAGTCCGTTGTCTGCACTGCACTAGTCGCATGT
>oligos_1_TCTATCTACTCGTGCTCGCTAGCTG_TGTCTGCACTGCACTAGTCGCATGT_319
TCTATCTACTCGTGCTCGCTAGCTGCGCAGACGTTCGCTCCATGTTGACGTAGTTAAGTGTTGGAGTAAGATGTAATCCTCCTGAATTCTACAACTCGTGCATTTATCTGGCGAGCAACGTGTGTAGTCAGCTTTGCATTTGTCTGCACTGCACTAGTCGCATGT
>oligos_1_TCTATCTACTCGTGCTCGCTAGCTG_TGTCTGCACTGCACTAGTCGCATGT_320
TCTATCTACTCGTGCTCGCTAGCTGGCTCGGTAGTGTTTGTGGCCTCGCCTCGAGATCCACCAAGATAGTCTTCGCGGGCTTTGTGTTATAACCCGGAACTTTAGGACATGTGACAATGTAGCAAGGATGTTAATAACTATGTCTGCACTGCACTAGTCGCATGT
>oligos_1_TCTATCTACTCGTGCTCGCTAGCTG_TGTCTGCACTGCACTAGTCGCATGT_321
TCTATCTACTCGTGCTCGCTAGCTGCTAGGATGAGGAGGTTTGGGGTTTGGGGCGTACAGAGCACCCAGGGCACTCTCGTACTAGCCGCTAAAGAAGGGCCAACTGCCGACAGTAGGCGACAGAAGGAGTCGTTTTCTTTTGTCTGCACTGCACTAGTCGCATGT
>oligos_1_TCTATCTACTCGTGCTCGCTAGCTG_TGTCTGCACTGCACTAGTCGCATGT_322
TCTATCTACTCGTGCTCGCTAGCTGGAGGTGATTTTGGTTGTAAAGTACTGAAGCTACATTCCAACCCTACTATGACGGTTCCTGCTCAGACAATAGAACTGGGGCGCCGTGCTAGGGCCTGGGTCCTAACCGGATGCCTTGTCTGCACTGCACTAGTCGCATGT
>oligos_1_TCTATCTACTCGTGCTCGCTAGCTG_TGTCTGCACTGCACTAGTCGCATGT_323
TCTATCTACTCGTGCTCGCTAGCTGCATCCTGTATCGGCTCTACGCAGGCCGAAGTGATGAGAACATAAGATGGGCATCCACTGAGAGTAATGTGGATTGTCCCTAGGCTCCTCAGGTTCTCGGAAATGATATGTCGAATTGTCTGCACTGCACTAGTCGCATGT
>oligos_1_TCTATCTACTCGTGCTCGCTAGCTG_TGTCTGCACTGCACTAGTCGCATGT_324
TCTATCTACTCGTGCTCGCTAGCTGGTCCACCGAATTCGGGATTAGAACGATAATCGGGAGAGTGTATATCGAAACGCGGCAAAGAGCAACAGATACAACCACGTGTTGACGGAAGAAGCCATAGACTTTGACAAAGCCTTGTCTGCACTGCACTAGTCGCATGT
>oligos_1_TCTATCTACTCGTGCTCGCTAGCTG_TGTCTGCACTGCACTAGTCGCATGT_325
TCTATCTACTCGTGCTCGCTAGCTGCCCCCCTTTTATCGACATTGGAATTCCGAGGCCAGCAAGAAGTTAGGACGCTAGAATGTAAACCTTCACCGACCTATGAACAATTAAACCATCTTGCACAATGGCACGCCTATCATGTCTGCACTGCACTAGTCGCATGT
>oligos_1_TCTATCTACTCGTGCTCGCTAGCTG_TGTCTGCACTGCACTAGTCGCATGT_326
TCTATCTACTCGTGCTCGCTAGCTGCGCCATCCGGCCATGGATTATTCCAAACGCAATGAAGCTGATGGTCCCACGAGAGGCATTAACTATACCCACTTTCTTTTGTGTCGGATTTACGTCTCCGGGTACAGGCCACAGATGTCTGCACTGCACTAGTCGCATGT
>oligos_1_TCTATCTACTCGTGCTCGCTAGCTG_TGTCTGCACTGCACTAGTCGCATGT_327
TCTATCTACTCGTGCTCGCTAGCTGGCTCCCGGTTGTGAGCCTTGACGAATGATGTCCTCGCTGGGTGGCCGACTACGTTATCCCTAAAGCGGGCCCGCTTATGGTGTGTGATCGAAATCCGCTCAAATATCACCCGGGTTGTCTGCACTGCACTAGTCGCATGT
>oligos_1_TCTATCTACTCGTGCTCGCTAGCTG_TGTCTGCACTGCACTAGTCGCATGT_328
TCTATCTACTCGTGCTCGCTAGCTGCTAGCTCCCCGTTCTTGACAAAGGCGAACAGTTGGGAGTAGGGTACTAGTGAGCGTGAAGTAGGTTGTACCGTCACGGGCAGGCTACAAATCGTGTAGTCGGAGGGTTGAGGGCTTGTCTGCACTGCACTAGTCGCATGT
>oligos_1_TCTATCTACTCGTGCTCGCTAGCTG_TGTCTGCACTGCACTAGTCGCATGT_329
TCTATCTACTCGTGCTCGCTAGCTGGAGTCCAGTGTATGGTAGTAAATCGAGCAGGGCATTAGCTTAACCGAAACCCCATACCGAGCTAAAACTCCATCCTGCTTAGTCGTGGCTCCTTATGGTAGGCCAGAAGAACGTATGTCTGCACTGCACTAGTCGCATGT
>oligos_1_TCTATCTACTCGTGCTCGCTAGCTG_TGTCTGCACTGCACTAGTCGCATGT_330
TCTATCTACTCGTGCTCGCTAGCTGCATCGATTACACCGAACCACAGTATCCTTTACCGCCCTTTGCCTTCGCAGCTCCAAACCGCCCTCTCAGCAGCTATCGAGCGCCTCGTGGCAGGGAACTATTGGTATTCTCCATTTGTCTGCACTGCACTAGTCGCATGT
>oligos_1_TCTATCTACTCGTGCTCGCTAGCTG_TGTCTGCACTGCACTAGTCGCATGT_331
TCTATCTACTCGTGCTCGCTAGCTGGGTCAAAAACGTATTCGGAACAGACGCCCCACAACCTCCAGGTGCAGATAAATCAACTTTTTAAAACCTGGCAGACACGTTATAAGTACGGTCAAGTACTCCCCGAACCCAAAATTGTCTGCACTGCACTAGTCGCATGT
>oligos_1_TCTATCTACTCGTGCTCGCTAGCTG_TGTCTGCACTGCACTAGTCGCATGT_332
TCTATCTACTCGTGCTCGCTAGCTGCCCATTCTGAAATAGAATGGTATAGGCAACGAAATGTCTTCGGGTGACAACAGTGCCCCCTACCGACAACTACTCTTCCGTAACCTTAGAGAATATCTGTCATACTCTTGTACAATGTCTGCACTGCACTAGTCGCATGT
>oligos_1_TCTATCTACTCGTGCTCGCTAGCTG_TGTCTGCACTGCACTAGTCGCATGT_333
TCTATCTACTCGTGCTCGCTAGCTGCGCCTAATATGACGGTTATTTGGCATGACTAGCATTGTGACCAAATTTACAGATACCCTCCCGATTCGGACGAGGTGGTGAGAGGTACTCAGAACAGACTGTGTTTGCAATTTGATGTCTGCACTGCACTAGTCGCATGT
>oligos_1_TCTATCTACTCGTGCTCGCTAGCTG_TGTCTGCACTGCACTAGTCGCATGT_334
TCTATCTACTCGTGCTCGCTAGCTGGCTGCACTGAGTGCAGTGTGTAGCCATCCCCTACAGGTAAAAATCTCATCAAGTCGCGAACGAGTCAACCTGGAGGGTCAGGACACTCGCTTGCGTATGATCAGAAGCTGTTCTATGTCTGCACTGCACTAGTCGCATGT
>oligos_1_TCTATCTACTCGTGCTCGCTAGCTG_TGTCTGCACTGCACTAGTCGCATGT_335
TCTATCTACTCGTGCTCGCTAGCTGCTATTACAGCGTAGTTCTTCGTGTTGGCTCGCGACCGTTAAATATAACGTCCGACTGCCCCCACAGTGAAGTAAGCCACACTTAGAGATTGGTTACTAAAGCGTCTCAATCGGCTTGTCTGCACTGCACTAGTCGCATGT
>oligos_1_TCTATCTACTCGTGCTCGCTAGCTG_TGTCTGCACTGCACTAGTCGCATGT_336
TCTATCTACTCGTGCTCGCTAGCTGGAGTGGGCCCGCCCTTTCTTGGTGAGTGGATGGACCCATTTGAAGTTCCTCCAACCGGCGCTGCACCAAAATAGCTTCGAACAGGGAGCGACCAACTAAACTACCTACCGTATGATGTCTGCACTGCACTAGTCGCATGT
>oligos_1_TCTATCTACTCGTGCTCGCTAGCTG_TGTCTGCACTGCACTAGTCGCATGT_337
TCTATCTACTCGTGCTCGCTAGCTGCAACTGTTATGCAATCTATCTGGGCTCAGAACAATGATGCGTAGCTACTTACATGAGAAATGGGGCAACGCCTGAATGTTAGCCCATGCTCAAGATAGATCCTATGCTGGCATTTTGTCTGCACTGCACTAGTCGCATGT
>oligos_1_TCTATCTACTCGTGCTCGCTAGCTG_TGTCTGCACTGCACTAGTCGCATGT_338
TCTATCTACTCGTGCTCGCTAGCTGGGTCTTCAAATCTGTGACTGGTAGGCCCAGGTGCAAAGGGACATTCAGCAGAATTTCAATTTAACCCGATGTTTGACTGGCTGTAGCGCGATTGGGCTCCAGCGACAGTGTAATTTGTCTGCACTGCACTAGTCGCATGT
>oligos_1_TCTATCTACTCGTGCTCGCTAGCTG_TGTCTGCACTGCACTAGTCGCATGT_339
TCTATCTACTCGTGCTCGCTAGCTGCCCAAAACTTATACAGGTTGGGGTCTGTCTCCTGATAGCAGCTCTGCGTGAACGGTGCGGTAGCCCGTGGCTTCGAGCGTTTAGCTCAGGACTCCTTGGCCTACCTGGTCAAGCTTGTCTGCACTGCACTAGTCGCATGT
>oligos_1_TCTATCTACTCGTGCTCGCTAGCTG_TGTCTGCACTGCACTAGTCGCATGT_340
TCTATCTACTCGTGCTCGCTAGCTGCGCGTGTTGAGTTATATGCGGCTTAGAGTCACCTCTACTCGATGTGCGACGCCTGTTATGACGATCGGCTGACGCCAGTGTTCGCACTTGACCTCTCCCACGAAGGACCTTGAGATGTCTGCACTGCACTAGTCGCATGT
>oligos_1_TCTATCTACTCGTGCTCGCTAGCTG_TGTCTGCACTGCACTAGTCGCATGT_341
TCTATCTACTCGTGCTCGCTAGCTGGCTGGTACATATGAATAGACGGTGGAAAAGCACCACTCCATGGGCGCTAAAGGTTTGTACGGCAGCAAGGGCTCTGATCGCCATCTACGGTATGCTCGCTTGCGAGTCGCGTCGTTGTCTGCACTGCACTAGTCGCATGT
>oligos_1_TCTATCTACTCGTGCTCGCTAGCTG_TGTCTGCACTGCACTAGTCGCATGT_342
TCTATCTACTCGTGCTCGCTAGCTGCTATATAAGCGCCCGAGAGCCGTTAGTCTATTAATCTAATTATGCTCGTCGTGTTCCTGAGGGTGTGCGGAAGGGTGATGGCCACCCGGATGCCGGTTAAATACACTATATCTATTGTCTGCACTGCACTAGTCGCATGT
>oligos_1_TCTATCTACTCGTGCTCGCTAGCTG_TGTCTGCACTGCACTAGTCGCATGT_343
TCTATCTACTCGTGCTCGCTAGCTGGTGCCCATGCACGTTGGTGTCGCGGAAGAACGTAGAGTAGATCAGCGTGCGAGCTTCATTAGTTCCCTGCCCGTTCCCACTCATCGCGCGAGTCGGGAGACGTGCTCTATTGTATTGTCTGCACTGCACTAGTCGCATGT
>oligos_1_TCTATCTACTCGTGCTCGCTAGCTG_TGTCTGCACTGCACTAGTCGCATGT_344
TCTATCTACTCGTGCTCGCTAGCTGCAACACCAGTTCGCGCAACAACAATGAAGAAATCGAATGTTAAAGAACCAAAGAATTAACCGTTCGGGGTAATAGTTAAAATGGTATCATGGACGGGAGAAGTGGGACCCGAAGATGTCTGCACTGCACTAGTCGCATGT
>oligos_1_TCTATCTACTCGTGCTCGCTAGCTG_TGTCTGCACTGCACTAGTCGCATGT_345
TCTATCTACTCGTGCTCGCTAGCTGGGTACACCTGGCAAAGCTCCAATTAGCGGAGCTAGAATTACATAACAAGGTCCAAGCCGCAACCTATCCATGGGTACCGCGGAAAAAAGGGCGCGTCAGTTTGAGCATAAACACATGTCTGCACTGCACTAGTCGCATGT
>oligos_1_TCTATCTACTCGTGCTCGCTAGCTG_TGTCTGCACTGCACTAGTCGCATGT_346
TCTATCTACTCGTGCTCGCTAGCTGCCCTACTAGTTAAGTCGTCTTAATATGAGACATTACGGACGGTTGAGAGTGCGGGTGAGCGGTCATGAGCGATTATCGCGGCAGGGCTGTCCGACCATTTATGGATTAGGGCCAATGTCTGCACTGCACTAGTCGCATGT
>oligos_1_TCTATCTACTCGTGCTCGCTAGCTG_TGTCTGCACTGCACTAGTCGCATGT_347
TCTATCTACTCGTGCTCGCTAGCTGCGCGACGCTGTGAAGCAACTCTTTGAATTTTGAGAGTTTCAATGTGTGTCTGCTTTGAGACGCTATGAGACCCCGTGCCCGAGTGACACCGCTGGCCGATAACTCCGTGGCTGAATGTCTGCACTGCACTAGTCGCATGT
>oligos_1_TCTATCTACTCGTGCTCGCTAGCTG_TGTCTGCACTGCACTAGTCGCATGT_348
TCTATCTACTCGTGCTCGCTAGCTGGCTTACGCGAGCGTGTGTGCGTAATCGGGCGTATGGCCCGAGGGCATTATGAACACAGTCACGCATTCTGAGCATCCTGCCAGTATTAGACCAAATTAGAGCGAAAGTATCCTGATGTCTGCACTGCACTAGTCGCATGT
>oligos_1_TCTATCTACTCGTGCTCGCTAGCTG_TGTCTGCACTGCACTAGTCGCATGT_349
TCTATCTACTCGTGCTCGCTAGCTGCTTTCCAAGTAGACGGCGCATGGTGTCTATGTACAATGAGAGGATTAAGAGGTGCATGGTGGCCAATCGACATGTACACTGATTTTATGATTTTACTCTAGTGGCCTTATTCGAATGTCTGCACTGCACTAGTCGCATGT
>oligos_1_TCTATCTACTCGTGCTCGCTAGCTG_TGTCTGCACTGCACTAGTCGCATGT_350
TCTATCTACTCGTGCTCGCTAGCTGGTGCGGCTGGAGTATAAGTCAGTGTGCTAGTTTCATTGGCGCTTCTACGACTCCTCGGACCGGGTATGAGCAGAATTAGTAAAACTCATTTCAACTAATCTAATGCATAGTTCAATGTCTGCACTGCACTAGTCGCATGT
>oligos_1_TCTATCTACTCGTGCTCGCTAGCTG_TGTCTGCACTGCACTAGTCGCATGT_351
TCTATCTACTCGTGCTCGCTAGCTGCAAAGGCCCTACTGGATCGCTCGCTAGAATTCTCACGGGAGTGCGCGCGGAGGTCCCAATCTTTTACGTCTAGTCGCATAACAACTGGTGGCATGTGGTTCCTGACCGAAGGATTTGTCTGCACTGCACTAGTCGCATGT
>oligos_1_TCTATCTACTCGTGCTCGCTAGCTG_TGTCTGCACTGCACTAGTCGCATGT_352
TCTATCTACTCGTGCTCGCTAGCTGGGTAGTTGCTCGGTCCCTGCATGCCGACTAAATAAGAACAATCCAGCGCGACCCACTATACAAGTGGGATCATGATAGAATCCATACCACGGGGTTACGCACATTTCAAGCCATTTGTCTGCACTGCACTAGTCGCATGT
>oligos_1_TCTATCTACTCGTGCTCGCTAGCTG_TGTCTGCACTGCACTAGTCGCATGT_353
TCTATCTACTCGTGCTCGCTAGCTGCCCTTGGGTAAGAATATGGTGGCCCGTTCTACCCGAAGTTAAAATACGGACGGCGGACGAGGCTTTGCGGATGACAGATTCGCTCTCGAAGTACATTTCTGAATCAAAACCCCTATGTCTGCACTGCACTAGTCGCATGT
>oligos_1_TCTATCTACTCGTGCTCGCTAGCTG_TGTCTGCACTGCACTAGTCGCATGT_354
TCTATCTACTCGTGCTCGCTAGCTGCGCTGGGGGCCACCGCATATTGAGCTGTCAGATCAGAGACTCACCAGGGCTTCGAGCTTGGTAGACGTCTTGTCAACTGTGACATTGTCGGCTAGAACACGTTTTATGGTAGGAATGTCTGCACTGCACTAGTCGCATGT
>oligos_1_TCTATCTACTCGTGCTCGCTAGCTG_TGTCTGCACTGCACTAGTCGCATGT_355
TCTATCTACTCGTGCTCGCTAGCTGGCTTTGTTTGAGGTTAAGGTGTCACTGACCATTTGCCTCGTCAGATTCCTGGGCAGTCACGGAAAACACCGTCGTGGGGCGAATTAGCCGCTGGGCTTCTGTCCGGGTATCTTTTTGTCTGCACTGCACTAGTCGCATGT
>oligos_1_TCTATCTACTCGTGCTCGCTAGCTG_TGTCTGCACTGCACTAGTCGCATGT_356
TCTATCTACTCGTGCTCGCTAGCTGCTTTCGAGCCAGGGAAAGCGGAATGTTTGTGGTATTCATGATGTGCGGGATCGCTGTGAAGGTTCTGTTTACTTGATCACACAGTTGGTAAGGCTATACTACGCGGTGAGTCCGTTGTCTGCACTGCACTAGTCGCATGT
>oligos_1_TCTATCTACTCGTGCTCGCTAGCTG_TGTCTGCACTGCACTAGTCGCATGT_357
TCTATCTACTCGTGCTCGCTAGCTGGTGAACCGCGACAGAGCGGTCGATTGGTTCCGCCGCATAGAGATCAAGCCTTAGAACATGGCCAAGAGGGGAGCAATTAAAGCGTCGATATTCTTGCTGTGAGCATATTTAGCCTTGTCTGCACTGCACTAGTCGCATGT
>oligos_1_TCTATCTACTCGTGCTCGCTAGCTG_TGTCTGCACTGCACTAGTCGCATGT_358
TCTATCTACTCGTGCTCGCTAGCTGCAAACCACGCTCAAAGCTGGTGGCTAGAGTTGTGGCATCAATAGCGAATGTACTGGATCTTACTCACTGATAGCCGCCATCTAATACGCATATTCAGGCGTCATTGACCGGTAGATGTCTGCACTGCACTAGTCGCATGT
>oligos_1_TCTATCTACTCGTGCTCGCTAGCTG_TGTCTGCACTGCACTAGTCGCATGT_359
TCTATCTACTCGTGCTCGCTAGCTGGGTTGGACCTGCTAAGTGTAACCCTGAAACCTGATCTCTATCAAGATTATGGTCGTCACGATATTGGAGAGAGTGTACGGACGACGTCCTCGAGAGGGTAAGCATATCGCGGCTATGTCTGCACTGCACTAGTCGCATGT
>oligos_1_TCTATCTACTCGTGCTCGCTAGCTG_TGTCTGCACTGCACTAGTCGCATGT_360
TCTATCTACTCGTGCTCGCTAGCTGCCCGCCCGTACTCGAATCCGGCTCACCTGACGCAAGAAGTGTCATTATGTCACCGACCGAGCCCAACCGCACCGATCTGAGATATTAATAGGTCAGAGTGACAGCTCCCCGACGTTGTCTGCACTGCACTAGTCGCATGT
>oligos_1_TCTATCTACTCGTGCTCGCTAGCTG_TGTCTGCACTGCACTAGTCGCATGT_361
TCTATCTACTCGTGCTCGCTAGCTGCGCTCCTAATCCTACTCGGAGACATCTGGCTTGCGTGTCCTCACAGAATGGAGTTTTACCAAGATCTCTGTCTGTCCGTCCCACAGCTTTTAGCATTCCGGGTGCAGGCGCTGAATGTCTGCACTGCACTAGTCGCATGT
>oligos_1_TCTATCTACTCGTGCTCGCTAGCTG_TGTCTGCACTGCACTAGTCGCATGT_362
TCTATCTACTCGTGCTCGCTAGCTGGACTTTGTCGCGCTCAGGGAGACTAGCGGCATTACCTCTAGAGGTATTGAGCCGGTGGAGTAGAACTGGTGGCGTCCGCGCACTATAATCCGCACTAAAGTTTGCCCTAACGTGATGTCTGCACTGCACTAGTCGCATGT
>oligos_1_TCTATCTACTCGTGCTCGCTAGCTG_TGTCTGCACTGCACTAGTCGCATGT_363
TCTATCTACTCGTGCTCGCTAGCTGCTTTGCCAAGAGGCTCTCGTGACTACAGTCCTCGTCAAAGTTTCACCATAAACGGATAAGGCGATGGTGTGACTCAAAGTTAGGCCTCCGTACCGTGAGGGAAGCGGCTCGCTCATGTCTGCACTGCACTAGTCGCATGT
>oligos_1_TCTATCTACTCGTGCTCGCTAGCTG_TGTCTGCACTGCACTAGTCGCATGT_364
TCTATCTACTCGTGCTCGCTAGCTGGTGATTGCCGCTGTGTGAATCTATTTGCCGTACGCTCTCATTGAGCGGTAATCACCTGGCGTAAAAGACGCCCAGAAGGGTCACTCAACTATCTGCGCTAACTGTTAAGTGCGCTTGTCTGCACTGCACTAGTCGCATGT
>oligos_1_TCTATCTACTCGTGCTCGCTAGCTG_TGTCTGCACTGCACTAGTCGCATGT_365
TCTATCTACTCGTGCTCGCTAGCTGCAATCATGGAGAAGTCCAATGTGTGACTCGTTAATGTATCCTTGTTCGTGGACCCACGTCTATGGTCATTATGTCAAAATAGCAAATCGCTGGCGTGGTTACTTACACAGAGTTTTGTCTGCACTGCACTAGTCGCATGT
>oligos_1_TCTATCTACTCGTGCTCGCTAGCTG_TGTCTGCACTGCACTAGTCGCATGT_366
TCTATCTACTCGTGCTCGCTAGCTGGGTTCCCCGTTCCATTTAACAGTATTGCGGAAGTCCGAAAGAATGCCCCTCTACCGCGATAGCGTTACTGATATCCCGTGCGGCCTGCGTGGACAGCGTCGTTCCTTTTGAATGATGTCTGCACTGCACTAGTCGCATGT
>oligos_1_TCTATCTACTCGTGCTCGCTAGCTG_TGTCTGCACTGCACTAGTCGCATGT_367
TCTATCTACTCGTGCTCGCTAGCTGCCCGGGAAGACTTAATCTATACTCGCGGGATGCCCTCCGTGTCTTGGATTCCAACGGTTTCAGGGGAGGCTGGCGGAGGGAAGCATGTATACCATACTCGGGGTGCGTTCACTATTGTCTGCACTGCACTAGTCGCATGT
>oligos_1_TCTATCTACTCGTGCTCGCTAGCTG_TGTCTGCACTGCACTAGTCGCATGT_368
TCTATCTACTCGTGCTCGCTAGCTGCGGTATACTGGGTAAACCAATCGATGTCGAAGAGCGCTGTTTGTGGCTACCGCATGCGATTGTAGCTTCCGCGGCGCTACCTGACACCGACAGAGAGTCATCCTCCGCAGCCAATTGTCTGCACTGCACTAGTCGCATGT
>oligos_1_TCTATCTACTCGTGCTCGCTAGCTG_TGTCTGCACTGCACTAGTCGCATGT_369
TCTATCTACTCGTGCTCGCTAGCTGGACTAATCTACCCGTACCGTATCAGAAAAAACCTAGCTCAGGAGAACCAGGTGTTTGGACAGGACAGGAGCGGTCAGCATACGGTTTATTCAATACCGTCATCCCGCTAACTGAATGTCTGCACTGCACTAGTCGCATGT
>oligos_1_TCTATCTACTCGTGCTCGCTAGCTG_TGTCTGCACTGCACTAGTCGCATGT_370
TCTATCTACTCGTGCTCGCTAGCTGCTTGAGCTCTAGTTATCGACGTAATTTTGCACCCTGGGGATAGCCACGTTCCCGCCGGGGGGGTTATCCCGCTCGTACGTATGTTCTCTGCATAGGGAGGCATTGATACATTAATTGTCTGCACTGCACTAGTCGCATGT
>oligos_1_TCTATCTACTCGTGCTCGCTAGCTG_TGTCTGCACTGCACTAGTCGCATGT_371
TCTATCTACTCGTGCTCGCTAGCTGGTGTTGCGCGGGCCTGTTCCTGACTGGCTGTGATCCGTGATGTTAGACACCGACTCGCTGATGCAAAAGAGTGCCCCCTATCCTACGGCGTCTCAATGATTTCGGTGTGCACCCTTGTCTGCACTGCACTAGTCGCATGT
>oligos_1_TCTATCTACTCGTGCTCGCTAGCTG_TGTCTGCACTGCACTAGTCGCATGT_372
TCTATCTACTCGTGCTCGCTAGCTGCAATGAGTCGTCAGGTAATGGAGCGCAGACTCATGTAGTACGCGGATGCTTCTCAAGTTAATGGCAGACGGCTCAGCGTCCCCTGGAGGTTGAGCCCTACTACTGAATTTCTTTTTGTCTGCACTGCACTAGTCGCATGT
>oligos_1_TCTATCTACTCGTGCTCGCTAGCTG_TGTCTGCACTGCACTAGTCGCATGT_373
TCTATCTACTCGTGCTCGCTAGCTGGGTGTGCAGGTAAACTGAACACGCTATCCACCCCACGACAAACTCCCGGGTGGGAGCTGCTGAGAGTTGTATGTGCAATTCCTCAGGATTTAGGTTAGCCGCATCTACTTGTCCTTGTCTGCACTGCACTAGTCGCATGT
>oligos_1_TCTATCTACTCGTGCTCGCTAGCTG_TGTCTGCACTGCACTAGTCGCATGT_374
TCTATCTACTCGTGCTCGCTAGCTGGCATGGGATAGGCACTGCACCCCCCCTTTGCGCGGCTTGGCTTGTCAGGATGACGCTGTGTACTCCCGACACCGTCGCTGAAGCCAGCGTTAACGCCTTTTGGCGGTTTCAAGCTTGTCTGCACTGCACTAGTCGCATGT
>oligos_1_TCTATCTACTCGTGCTCGCTAGCTG_TGTCTGCACTGCACTAGTCGCATGT_375
TCTATCTACTCGTGCTCGCTAGCTGCGGTTACTGTTCACTCGACGTGCTCCCTTGGTCGGAATCAGGAATAAACACTCTTAAACAACTTTGGTCGAATGCTGACTCGAGTGCTGTCATCGTTTGTGTACTGAAGCTTTGATGTCTGCACTGCACTAGTCGCATGT
>oligos_1_TCTATCTACTCGTGCTCGCTAGCTG_TGTCTGCACTGCACTAGTCGCATGT_376
TCTATCTACTCGTGCTCGCTAGCTGGACGGTACTCCTCTTTCACTTGAGGCTCCACGCAGTTCTGGTACCCCCATACTGTGATTTCACCTAAATACGATGATAACCATTAGAGCGCACGGCTATTCACTTGGCCGTAGGTTGTCTGCACTGCACTAGTCGCATGT
>oligos_1_TCTATCTACTCGTGCTCGCTAGCTG_TGTCTGCACTGCACTAGTCGCATGT_377
TCTATCTACTCGTGCTCGCTAGCTGCTTGTCACAAAGAGAGGGAGTTTGACGTAAGAGCTCGAAATCTCGTATCAAATATTTTTATGCGTAAGGCGCGTCCAACTAACACGTATGATTATCGGTCGGGCCTGTGTGGTCATGTCTGCACTGCACTAGTCGCATGT
>oligos_1_TCTATCTACTCGTGCTCGCTAGCTG_TGTCTGCACTGCACTAGTCGCATGT_378
TCTATCTACTCGTGCTCGCTAGCTGGTGTACAGCTAGCCGGTTTGGGGTGGTTGTGCCAACATGCTAATAACGTTACCACTGCGGGCTGTCGTATCCCGGCTAGAACAGCAGCCACCCACCGATCAGTAGGGCGAACTATTGTCTGCACTGCACTAGTCGCATGT
>oligos_1_TCTATCTACTCGTGCTCGCTAGCTG_TGTCTGCACTGCACTAGTCGCATGT_379
TCTATCTACTCGTGCTCGCTAGCTGCAAGATGGCTTTGGTAGTACCAGAAATCGTTCAGGCATGAAGATAATCGAAAACTAAAACTCATTGCCGTCGGTAGATAGTAAGGTGATTGTTTTTCTCACAATTAAATCCACCTTGTCTGCACTGCACTAGTCGCATGT
>oligos_1_TCTATCTACTCGTGCTCGCTAGCTG_TGTCTGCACTGCACTAGTCGCATGT_380
TCTATCTACTCGTGCTCGCTAGCTGGGTGAAGTGCCTTAGGTGACACGATGATACGAATCGAGAGAGCGAAAGGCGTTCACCGGCCTGGACAAACAATTAAAATCCGGTTCTTCCCAATCGTTCAACCTTCCATAAGACATGTCTGCACTGCACTAGTCGCATGT
>oligos_1_TCTATCTACTCGTGCTCGCTAGCTG_TGTCTGCACTGCACTAGTCGCATGT_381
TCTATCTACTCGTGCTCGCTAGCTGGCATCCTGGTCCTTTACGTATCCGTATATTATCGCCCGACGACACAACTGATTGTGCAGTTGGACGTACTCCGACGGAGAAGTCTTTGGGCGTAGTAGGATGCTCAAGAGGCTCATGTCTGCACTGCACTAGTCGCATGT
>oligos_1_TCTATCTACTCGTGCTCGCTAGCTG_TGTCTGCACTGCACTAGTCGCATGT_382
TCTATCTACTCGTGCTCGCTAGCTGCGGGCTCAAAACCAAAGGGAAGCAACGTCGGCGCCATTTCGGACTCGCGTGGGAACTATAGTGGTTTGCCCCCCTATCACCTTAAAGATTTGACCCAGGAACAGCGTAGGCTGTATGTCTGCACTGCACTAGTCGCATGT
>oligos_1_TCTATCTACTCGTGCTCGCTAGCTG_TGTCTGCACTGCACTAGTCGCATGT_383
TCTATCTACTCGTGCTCGCTAGCTGGACGCACTGCGGTCTCTTGTAAGTCGCTGACTCTTTAAGACGCCATGACACTGTCAGTTCCGGCTACCCCGTGGGTCTATTTAACTCACAATCTATATAGTGTGCAGATAGGATTTGTCTGCACTGCACTAGTCGCATGT
>oligos_1_TCTATCTACTCGTGCTCGCTAGCTG_TGTCTGCACTGCACTAGTCGCATGT_384
TCTATCTACTCGTGCTCGCTAGCTGCTTCTAATTTGCATCTTGATATCAGACTGCAGGGATTCGGAGGTGCCGTCACTATCTGCCTGCGTACCCATGCAGTCACCTTTGCCTTGTACTCAGTTCAAAATTGTTTTTTTCATGTCTGCACTGCACTAGTCGCATGT
>oligos_1_TCTATCTACTCGTGCTCGCTAGCTG_TGTCTGCACTGCACTAGTCGCATGT_385
TCTATCTACTCGTGCTCGCTAGCTGGTGGGGATGCCTAGATCACACGAGGAAAGCGTACGCCGCCCTAGTATGCACTGTTGCGCTACGCACTGAGCTACGTTGATTCCATCGGAATATGTATTACACCGCTTCGTTCCGTTGTCTGCACTGCACTAGTCGCATGT
>oligos_1_TCTATCTACTCGTGCTCGCTAGCTG_TGTCTGCACTGCACTAGTCGCATGT_386
TCTATCTACTCGTGCTCGCTAGCTGCAAGTATGCGGGCCTTAGCCTACTTTTACAATACTGGAAACGTATGTGGTGGCAGAAGCATGCGTGGCTAAGACATGAGCTCGGAATCATGCCTGATCTAGTCACATTCTGATATTGTCTGCACTGCACTAGTCGCATGT
>oligos_1_TCTATCTACTCGTGCTCGCTAGCTG_TGTCTGCACTGCACTAGTCGCATGT_387
TCTATCTACTCGTGCTCGCTAGCTGGGAGCGGTCGTTGACGGGGGGACAGGCCCGATGAGCTAGAAACTCAGCCACTCCTTTGGGTACCTCGAAGGTGTGTTATACATAGAACACGGGTCAGGTGACTCTTAAACGTTTTTGTCTGCACTGCACTAGTCGCATGT
>oligos_1_TCTATCTACTCGTGCTCGCTAGCTG_TGTCTGCACTGCACTAGTCGCATGT_388
TCTATCTACTCGTGCTCGCTAGCTGGCATCGTACCCTACTAACGCGCGCTTCTATTGGTAGTCGGAGGGATTTAGGACCGCAGCAAAGAGCTAGTTCAGGGTAATAGCGGGTATTACCCCTTTCAAAATGGTACCAACAATGTCTGCACTGCACTAGTCGCATGT
>oligos_1_TCTATCTACTCGTGCTCGCTAGCTG_TGTCTGCACTGCACTAGTCGCATGT_389
TCTATCTACTCGTGCTCGCTAGCTGCGGGGAAGGAGGTGTAAAGGGTAACTGGTCGCTCCCAACATCAACGCTTTATTCTCTAAATCAATAGCCGCAGCGGCACAGAGCCTCACTGACGACGTGCACAGACAGGAACTTTTGTCTGCACTGCACTAGTCGCATGT
>oligos_1_TCTATCTACTCGTGCTCGCTAGCTG_TGTCTGCACTGCACTAGTCGCATGT_390
TCTATCTACTCGTGCTCGCTAGCTGGACCCCGGTTTGGTACTCGGTCTCGAAATGGACTAATCCTAATGTTCTAGGCTGTGTGTAGAAAGGGGGATAAATATATCAGAGCGAAACGCCTCACGTCCCCTAGAGTAACACATGTCTGCACTGCACTAGTCGCATGT
>oligos_1_TCTATCTACTCGTGCTCGCTAGCTG_TGTCTGCACTGCACTAGTCGCATGT_391
TCTATCTACTCGTGCTCGCTAGCTGCTTCATCCCTAAAAGCCATCACCACCATCTGAGGCTGGTCATGATTTTATCGTCATCAGGAGGAAACTTAACCTCATGCGGTCCCGCCCGCATAAAGCAAATCTATTTACTTATTTGTCTGCACTGCACTAGTCGCATGT
>oligos_1_TCTATCTACTCGTGCTCGCTAGCTG_TGTCTGCACTGCACTAGTCGCATGT_392
TCTATCTACTCGTGCTCGCTAGCTGGTGGCCGATGGTTGCGGGCCTAGCCCTGAAAAATCCACGGTACGTAGCAGGGGATATATCGACACTCCGAAGATGGCGGCAAAGACCTACCTCTCAAGGAGGCTGGGTCATTCAATGTCTGCACTGCACTAGTCGCATGT
>oligos_1_TCTATCTACTCGTGCTCGCTAGCTG_TGTCTGCACTGCACTAGTCGCATGT_393
TCTATCTACTCGTGCTCGCTAGCTGCCGGTCGACAACTCGATTTAATGAGTACTGGGGGTTCTCCGGGAGGCGGTGAGTTCGCATACGTGGTAACTGCATAAGGTCCCTCTAACGGCGATAGTCTCAGATCCTCCTTTGATGTCTGCACTGCACTAGTCGCATGT
>oligos_1_TCTATCTACTCGTGCTCGCTAGCTG_TGTCTGCACTGCACTAGTCGCATGT_394
TCTATCTACTCGTGCTCGCTAGCTGGGAGGCTTCTGCGCTCATGTCTCATCCGCCCCTACTGTTCTAGCCGTCTGCACTCACGACTAGGTTTCCGATCCATACTGCCAGTTATAGCCGACGTGAATCGTCGAGAGGATATTGTCTGCACTGCACTAGTCGCATGT
>oligos_1_TCTATCTACTCGTGCTCGCTAGCTG_TGTCTGCACTGCACTAGTCGCATGT_395
TCTATCTACTCGTGCTCGCTAGCTGGCAGTCTCCAGCTAGCCTCTAAATTTCACATTAAGCCGAAAGACGTACGGCTTTACGGATCAGACAGGACTGCGCCACGCCAAAGAACGCCACGAGGTATATGTGTTATCCGCAATGTCTGCACTGCACTAGTCGCATGT
>oligos_1_TCTATCTACTCGTGCTCGCTAGCTG_TGTCTGCACTGCACTAGTCGCATGT_396
TCTATCTACTCGTGCTCGCTAGCTGCGGCGACAATGAAATTCGTGGCTGTCACTCGATCGGTCTCACAAGTTTATCTGCAAACGCGGCCATTGTACGGCCTCGTACCTAGCAGTTAAGTCTCATCATATGAAAGGCGTCATGTCTGCACTGCACTAGTCGCATGT
>oligos_1_TCTATCTACTCGTGCTCGCTAGCTG_TGTCTGCACTGCACTAGTCGCATGT_397
TCTATCTACTCGTGCTCGCTAGCTGGACCGGTACGTACCGGTTTAGTGTCACTATTCTCCATTACTAGCCTTGAGCTAGAGGAGCGAGGTGACCGCCGAGATCTGTTCTGCGGCTCCTTCGAAGGATTACTATGTTAATTTGTCTGCACTGCACTAGTCGCATGT
>oligos_1_TCTATCTACTCGTGCTCGCTAGCTG_TGTCTGCACTGCACTAGTCGCATGT_398
TCTATCTACTCGTGCTCGCTAGCTGCTTAGACGTGCGCTTTAATAAATAGTCTTCCGATCTCAGTTGGGATAGACTCGAAAGGTTTCGGGAATATAAGATTGGAAGCGCGCGCGAGACCCAATAAAGTAACGTGCACCCTTGTCTGCACTGCACTAGTCGCATGT
>oligos_1_TCTATCTACTCGTGCTCGCTAGCTG_TGTCTGCACTGCACTAGTCGCATGT_399
TCTATCTACTCGTGCTCGCTAGCTGGTCGATGAATCTCTTTTGACCAGAATCATCGGCTGCGTGCGTAGTTACGATCGATTCAATACCCTTCCCTCTTGACCACCCGCTATGACCTCTCTATCTTCTCGAAAAGTAGGTATGTCTGCACTGCACTAGTCGCATGT
>oligos_1_TCTATCTACTCGTGCTCGCTAGCTG_TGTCTGCACTGCACTAGTCGCATGT_400
TCTATCTACTCGTGCTCGCTAGCTGCCGGAGATAAACTCTGTGGGATGGGGTTACCTCCTCGCCAGGCGCCCCATCATTTGCGTGAGCGGCTCATATCTCGAAACGGCGAGGGTACGCATCAGTAAAATTAGGGGGCATTTGTCTGCACTGCACTAGTCGCATGT
>oligos_1_TCTATCTACTCGTGCTCGCTAGCTG_TGTCTGCACTGCACTAGTCGCATGT_401
TCTATCTACTCGTGCTCGCTAGCTGGGATAGTGGCTATGGCCGAGGGTCAAAGAGGTCGAATTAGATTCCGTCCACCTTATTAAGGGAGCACACTGCTCTCGACAGGTCTGCTTGCGTAACTGTGCATATAGGGAGTGAATGTCTGCACTGCACTAGTCGCATGT
>oligos_1_TCTATCTACTCGTGCTCGCTAGCTG_TGTCTGCACTGCACTAGTCGCATGT_402
TCTATCTACTCGTGCTCGCTAGCTGGCAGAGGCGAAGATGTCATGGTCTGAGAGAACAATTGAGATTCCCGAGGGGCACAGAATAGGCCAAGGTGACTGTAGAGGCTGAGGGGGCTAATCTGGCATTCATTTAAGCAACATGTCTGCACTGCACTAGTCGCATGT
>oligos_1_TCTATCTACTCGTGCTCGCTAGCTG_TGTCTGCACTGCACTAGTCGCATGT_403
TCTATCTACTCGTGCTCGCTAGCTGCGGCCTAGCCTGACTTAATGGATCGCGCAACCTTGCGTCTAACTGCGAACAAAGGGCGTGCAAGTAACCCCTTGCGCTGTTTATTGAACCGGATTTGTTCGGTCCAAGCAGATTTTGTCTGCACTGCACTAGTCGCATGT
>oligos_1_TCTATCTACTCGTGCTCGCTAGCTG_TGTCTGCACTGCACTAGTCGCATGT_404
TCTATCTACTCGTGCTCGCTAGCTGGACAAGTGTGGTTTATATGCGCGGTCTTTAAGAACAGGGTGCGCGGTGGCGATGTCTTATCGAGCGCTGCACCCCATCACCTTAAGGCAAGACAGAGCACGGTCTGCCCCTGTATTGTCTGCACTGCACTAGTCGCATGT
>oligos_1_TCTATCTACTCGTGCTCGCTAGCTG_TGTCTGCACTGCACTAGTCGCATGT_405
TCTATCTACTCGTGCTCGCTAGCTGCTTACTAAGGCACCGACGCTGAGAGTATGCACCCCTAGTCGATGAGATGCCTGCACGATTCTTTTGAGCCAAAATACCCCGGAAGCTTGTATCCGTTTTGAGCAGGAAGCAGACATGTCTGCACTGCACTAGTCGCATGT
>oligos_1_TCTATCTACTCGTGCTCGCTAGCTG_TGTCTGCACTGCACTAGTCGCATGT_406
TCTATCTACTCGTGCTCGCTAGCTGGTCGTATATTTACCAGGAGTACGCGCTTTCGGCCAGCGCTTGATCAGGCCGTCAATGAGTTTCGAGCCGAGACGGGATTGGGTGGTGGATGAGCAGGAATAGAGCGCACCAAAATTGTCTGCACTGCACTAGTCGCATGT
>oligos_1_TCTATCTACTCGTGCTCGCTAGCTG_TGTCTGCACTGCACTAGTCGCATGT_407
TCTATCTACTCGTGCTCGCTAGCTGCCGTGCAGTAATCTCTTATGACTGAGCTCTATGCATTAGACCGTCTCAAAATACCCCACTAGGCACAGGTCCTGGTCACCCGGCTGAACTCCCTAGGAGGGTGCCGTATGCGATTTGTCTGCACTGCACTAGTCGCATGT
>oligos_1_TCTATCTACTCGTGCTCGCTAGCTG_TGTCTGCACTGCACTAGTCGCATGT_408
TCTATCTACTCGTGCTCGCTAGCTGGGATTCCCTAGACAGGGGCTAGCTTCGCTATCTCAGCCGGTATAATGCCGTATCCTTTCACCAGTTGGCGATACTCGAGTTCGGTGTTCAATGACCATTGTGGGCCAGCGGCCAATGTCTGCACTGCACTAGTCGCATGT
>oligos_1_TCTATCTACTCGTGCTCGCTAGCTG_TGTCTGCACTGCACTAGTCGCATGT_409
TCTATCTACTCGTGCTCGCTAGCTGGCACATCGCGATTAGTTTACCCGACCAGTGCTGGGGCAATCTCACGGCGAATGTTCTCCAGCCGCAGCGTTGTTCTCAAGTCTAGACGACCCCCAAAACAGCCACATGCAATGGTTGTCTGCACTGCACTAGTCGCATGT
>oligos_1_TCTATCTACTCGTGCTCGCTAGCTG_TGTCTGCACTGCACTAGTCGCATGT_410
TCTATCTACTCGTGCTCGCTAGCTGCGGATAACTCTAAGATCGACTGAGAGATCCGTACTATCATTCACTCTGGGATTAAGGGTTGCCGGATCCCAGTAAAAACATAGAATGCTGTAACGACGGCTATAGCGCATCCGGTTGTCTGCACTGCACTAGTCGCATGT
>oligos_1_TCTATCTACTCGTGCTCGCTAGCTG_TGTCTGCACTGCACTAGTCGCATGT_411
TCTATCTACTCGTGCTCGCTAGCTGGACATCGAGTAGTACAACGGAGTGATTTGAATTTAACCGCGGATCCTCAATAAGGCTCATAAGCCACGGCGAATGCGATGCTGCGGCACAGAGCATGTGGAGAGTTTTATTTGCTTGTCTGCACTGCACTAGTCGCATGT
>oligos_1_TCTATCTACTCGTGCTCGCTAGCTG_TGTCTGCACTGCACTAGTCGCATGT_412
TCTATCTACTCGTGCTCGCTAGCTGCATGGCATTGTTGTCCCGTCCCGTTACCGACTTGATTATACCGGCTCGTGTTTGAATGATACAGAGAGTCTGCGAACTGCATGGGAGCAATAACTTGCCGAAAACAGCGATAATTTGTCTGCACTGCACTAGTCGCATGT
>oligos_1_TCTATCTACTCGTGCTCGCTAGCTG_TGTCTGCACTGCACTAGTCGCATGT_413
TCTATCTACTCGTGCTCGCTAGCTGGTCTCTTCATATTTCCAAAGGCAGTGTACTCTGTATTTAGCTTCGGAAGACCCTGCAGACGAAGGTGGTTGGTGTGGGGTGATATTCTCACTTACTCAATTTTACAAAAGCTCGTTGTCTGCACTGCACTAGTCGCATGT
>oligos_1_TCTATCTACTCGTGCTCGCTAGCTG_TGTCTGCACTGCACTAGTCGCATGT_414
TCTATCTACTCGTGCTCGCTAGCTGCCGTCGCGTGGTTCTGAAGGCTCATGGAGTGTGGCACCGAAGGCCGAGCTGGTCCCTAACATTTGTTTCGCTGACTGGATAAATAAACACCATGGTGCGTGATTGCTCCATTATTTGTCTGCACTGCACTAGTCGCATGT
>oligos_1_TCTATCTACTCGTGCTCGCTAGCTG_TGTCTGCACTGCACTAGTCGCATGT_415
TCTATCTACTCGTGCTCGCTAGCTGGGAATAGGAAAACTCCACTCATGTGATCCGGGGGCTCGTAGCTTCGCATTTTGACGGAGATTCGTAAACGAAGCTCTACTTCCTGACGATCGTAGCTGAAGATTCGTAGGGAAGATGTCTGCACTGCACTAGTCGCATGT
>oligos_1_TCTATCTACTCGTGCTCGCTAGCTG_TGTCTGCACTGCACTAGTCGCATGT_416
TCTATCTACTCGTGCTCGCTAGCTGGCACTATCTTTCAGTCGGGTATAAGAAACCGAGCACTGGGTCTCCAGAGGATACTAAGACTCCCTATCAACACCCGTGAAAGGGGGAGGTGTACCACCCCTTTGACCTCGAGCGTTGTCTGCACTGCACTAGTCGCATGT
>oligos_1_TCTATCTACTCGTGCTCGCTAGCTG_TGTCTGCACTGCACTAGTCGCATGT_417
TCTATCTACTCGTGCTCGCTAGCTGCGGAATCTCGGGAAGGACTATCCTATGTGTCTCTTTCAGCAGGAGCAGAGTTTCGCGGTACGGCAACAACTGATGACTGTGTAGGATCCGCTTGCCCTCGAAGTCCGCGGTCGAATGTCTGCACTGCACTAGTCGCATGT
>oligos_1_TCTATCTACTCGTGCTCGCTAGCTG_TGTCTGCACTGCACTAGTCGCATGT_418
TCTATCTACTCGTGCTCGCTAGCTGGAGAGTGGTGCGAGTTTAGCGCGGAAACTGTGCTGGAAACATGAAGGGCTGTATGTGCTTTCTGGTCTAGGTTGCCTCGATAGATTGAGGACACTTACAGCAGAGTAGTGGAGAATGTCTGCACTGCACTAGTCGCATGT
>oligos_1_TCTATCTACTCGTGCTCGCTAGCTG_TGTCTGCACTGCACTAGTCGCATGT_419
TCTATCTACTCGTGCTCGCTAGCTGCATGCGCCCCGTAAATAGACATACTCCGTTTCAAGCCCAGGAGTCCTATATGAGTCGATGCTGTAGGGATCGACGACGCGAGGGCCCATCGAGATTATTTGAGTGCGTTACTTATTGTCTGCACTGCACTAGTCGCATGT
>oligos_1_TCTATCTACTCGTGCTCGCTAGCTG_TGTCTGCACTGCACTAGTCGCATGT_420
TCTATCTACTCGTGCTCGCTAGCTGGTCTCATTTCTCGCCAGCGTGCTAGATACTCGGAGAGCTCCTTGACGCGAAAGTTCTGCCGGAAGATCGAAACCATGTGACATCGGTTAAACGCGTGCATCTGGTTGGGCTCGAATGTCTGCACTGCACTAGTCGCATGT
>oligos_1_TCTATCTACTCGTGCTCGCTAGCTG_TGTCTGCACTGCACTAGTCGCATGT_421
TCTATCTACTCGTGCTCGCTAGCTGCCGACTGCATGCCCCGTCTGTGGAACCAGCACGCAACTATGCACTTTTGGCCCTGCACAGACATATACCCAATACTTACTGCGTCGCCTAGGTTAAGATTATGTTAAGGTCCATTTGTCTGCACTGCACTAGTCGCATGT
>oligos_1_TCTATCTACTCGTGCTCGCTAGCTG_TGTCTGCACTGCACTAGTCGCATGT_422
TCTATCTACTCGTGCTCGCTAGCTGGGAAATTGAGCCTGTAATACGCACGACGAAATTTATTCGTCCTCAGTCGTTAACGCATTTCGAACTCTTTCACGCCGAGCAATACACCTCAATTAGGTCGTTGTGGGATCGGTGATGTCTGCACTGCACTAGTCGCATGT
>oligos_1_TCTATCTACTCGTGCTCGCTAGCTG_TGTCTGCACTGCACTAGTCGCATGT_423
TCTATCTACTCGTGCTCGCTAGCTGGCAACTTAAGGGGAGGACCGGACGTAAATAATCCCTGAGAGCCTTTGTCCGGCTTTTCTTGAGCCGGTCGAAGATCGACGCTAAAAGTCCTGTGCAACAAACGAGCCCAAGACCTTGTCTGCACTGCACTAGTCGCATGT
>oligos_1_TCTATCTACTCGTGCTCGCTAGCTG_TGTCTGCACTGCACTAGTCGCATGT_424
TCTATCTACTCGTGCTCGCTAGCTGCTAAAGTAGGTGAGTCTATCTCTAAATATTATTCAGATTCAAGAAAGGAACAACATTCCCCCACCATGGCGAAACAGCTAGGTTTACTTTGTATTCTAATCGCTCGTGCGTGTTTTGTCTGCACTGCACTAGTCGCATGT
>oligos_1_TCTATCTACTCGTGCTCGCTAGCTG_TGTCTGCACTGCACTAGTCGCATGT_425
TCTATCTACTCGTGCTCGCTAGCTGGAGACATAGATCAGGTCACTGCGTACTCGACAAAGCACGGAAGATGCTCCCCAAAGGGGGTCGGCTATTCCTATGTATCTACGAGCACAGTCACGGGCTATTTATCAGCTCCCTATGTCTGCACTGCACTAGTCGCATGT
>oligos_1_TCTATCTACTCGTGCTCGCTAGCTG_TGTCTGCACTGCACTAGTCGCATGT_426
TCTATCTACTCGTGCTCGCTAGCTGCATTTCCGTCGAGTATAACGCAAAGTAGACTTACACCAAGTCCCTTAAGATTGGGTGGGGTCGGCAGTAAGCTTTAGATCAGGTGGGCCTCGCATGGCCGTCCCTAGTCTATGGTTGTCTGCACTGCACTAGTCGCATGT
>oligos_1_TCTATCTACTCGTGCTCGCTAGCTG_TGTCTGCACTGCACTAGTCGCATGT_427
TCTATCTACTCGTGCTCGCTAGCTGGTCTGTGCCCGTAGTGGCCCAAGTAGGGTCGGTCGTCCCCCGTTTTTTCTACAAGGTTGCGAGGATACGCTAGTGAGAGTTGATGCTCCCAAAGATTGACGGCACCTGTGATGGTTGTCTGCACTGCACTAGTCGCATGT
>oligos_1_TCTATCTACTCGTGCTCGCTAGCTG_TGTCTGCACTGCACTAGTCGCATGT_428
TCTATCTACTCGTGCTCGCTAGCTGCCGAGCCGTACCAGGGCATCACACAGCCAAGATGTACCGGATGTAAGGATAAAGAAATGCGGAAGGCTTGTTCTTACTAACCGACAAGATATGTCAGGTCGTGGCCACAATCGTATGTCTGCACTGCACTAGTCGCATGT
>oligos_1_TCTATCTACTCGTGCTCGCTAGCTG_TGTCTGCACTGCACTAGTCGCATGT_429
TCTATCTACTCGTGCTCGCTAGCTGGGACGATTTCGGTATCAGCTTAGGGCTTCTCTAGTGCCCCACTAAATCCGCGCAAATCGGACCAGTCAGGAGGACCGAAAGGTCAAGTCTTTCACTCCCAGTTTTACCTCCGATTTGTCTGCACTGCACTAGTCGCATGT
>oligos_1_TCTATCTACTCGTGCTCGCTAGCTG_TGTCTGCACTGCACTAGTCGCATGT_430
TCTATCTACTCGTGCTCGCTAGCTGGCAAGAGAAATAATTCTAGACTTCACTTGCTATCTCCAACGCGCCTTCTAGATGCCGGGTAGCACTCGTAACGCGTGGGCCAACAAGGTCACGAGGTTCCCGTCTAATCGGCAATTGTCTGCACTGCACTAGTCGCATGT
>oligos_1_TCTATCTACTCGTGCTCGCTAGCTG_TGTCTGCACTGCACTAGTCGCATGT_431
TCTATCTACTCGTGCTCGCTAGCTGCTAATCGGTCACCTGTCGTGCCTCTGTGTGTTGCAAGACTATCCGAGTGTATGACTGACCATACATAAAGGTCACTTCATGATCTGGACTGGATGATCGTACGTATACCACCAATTGTCTGCACTGCACTAGTCGCATGT
>oligos_1_TCTATCTACTCGTGCTCGCTAGCTG_TGTCTGCACTGCACTAGTCGCATGT_432
TCTATCTACTCGTGCTCGCTAGCTGGAGCTTAACCCATGGGGCTGGCTTAGTCGCTTGCCCTCGCGAATCTCACGTTGCGCGGCAACCTGTGCGTATTATATCATTGTCGACACAGAATACGCTCTCACGGCTGAGCGGTTGTCTGCACTGCACTAGTCGCATGT
>oligos_1_TCTATCTACTCGTGCTCGCTAGCTG_TGTCTGCACTGCACTAGTCGCATGT_433
TCTATCTACTCGTGCTCGCTAGCTGCATTAGAAGTTTAAGGGGCGCAGGTCCGCCCTACCACTAGTTCACAGGGTGCGACATCCCACATTCAATTATGGCGTAGATATTGCCGGCGTAGAAAGGGCGTTATCTCCCGGGTTGTCTGCACTGCACTAGTCGCATGT
>oligos_1_TCTATCTACTCGTGCTCGCTAGCTG_TGTCTGCACTGCACTAGTCGCATGT_434
TCTATCTACTCGTGCTCGCTAGCTGGTCAGGCATGATTTGCCGGACGGTCCCGTCGGACAGAGGATTTAAGCAGTTGTAGATCAACGTGGTGGACTGCTCAACCGTCAGGAGGTCGCGAGTCCTTTGGGTTTCCGTTGCTTGTCTGCACTGCACTAGTCGCATGT
>oligos_1_TCTATCTACTCGTGCTCGCTAGCTG_TGTCTGCACTGCACTAGTCGCATGT_435
TCTATCTACTCGTGCTCGCTAGCTGCCGCAGCTTGCGGGCGCAGACGGGGGCACAGCCCGATCTTCAAACCTTAGGATGCCGGAATACGAACTGCTAACAGAAGCGCATTAGAGATGGGATAGTTAATAGTCGGGCTTATTGTCTGCACTGCACTAGTCGCATGT
>oligos_1_TCTATCTACTCGTGCTCGCTAGCTG_TGTCTGCACTGCACTAGTCGCATGT_436
TCTATCTACTCGTGCTCGCTAGCTGGGACCAGGACGCCAGTAGACGGTGATAGGGGTGGAAAAAGCGGATCTTTTGCAAGCAGGCAGCATACAGGGGTCGAGTATACGCCTTTATTTCGGTCGCAATATGGGTGGAGCCTTGTCTGCACTGCACTAGTCGCATGT
>oligos_1_TCTATCTACTCGTGCTCGCTAGCTG_TGTCTGCACTGCACTAGTCGCATGT_437
TCTATCTACTCGTGCTCGCTAGCTGGCTATGGAACCTTACTTGCCAACCCCTGTCAACGACACCCGGTGCCATATCGAAAGTTAGACGACGCACGGCACTGATCGTGCATTTCATTAATGCGCACTCACCACCAGGGGCTTGTCTGCACTGCACTAGTCGCATGT
>oligos_1_TCTATCTACTCGTGCTCGCTAGCTG_TGTCTGCACTGCACTAGTCGCATGT_438
TCTATCTACTCGTGCTCGCTAGCTGCTACCGGCCAGTGCGCTTAATTCGGGCATCCCTTGAGAAGCCGCGTTCGACGATACTCCGCTACGAAACGTTCCCAGCAGTAACCTCAGTCTGTGGTCTTTCCTACACCAGCGCTTGTCTGCACTGCACTAGTCGCATGT
>oligos_1_TCTATCTACTCGTGCTCGCTAGCTG_TGTCTGCACTGCACTAGTCGCATGT_439
TCTATCTACTCGTGCTCGCTAGCTGGAGCAACGAGCCCTTGCGCGGTGAAATTCTCATACGTTCGAGCATGGGAGGTTCTTATCCCTTTAGTAACCGGGCAACGCGGAACGTCGAATCGTCCCAGCGTTTAATTCCTAGATGTCTGCACTGCACTAGTCGCATGT
>oligos_1_TCTATCTACTCGTGCTCGCTAGCTG_TGTCTGCACTGCACTAGTCGCATGT_440
TCTATCTACTCGTGCTCGCTAGCTGCATAATAGCTCAGTAGTACAGCTGGGTCATGGCTTGCAAACACCCCCAAAGGATCGCAGGCTTAAGCGAAACGTCGACTCGGACTCGGTACATTTAAATATTGATCATTGAAGCTTGTCTGCACTGCACTAGTCGCATGT
>oligos_1_TCTATCTACTCGTGCTCGCTAGCTG_TGTCTGCACTGCACTAGTCGCATGT_441
TCTATCTACTCGTGCTCGCTAGCTGGTCACCAGCCCGATGATCGTTTATATCTGGAGGTTGCCCAAGCTCGATAACCCCAGGAACGCAAGCTAAAACTTTTTATGAGTCAGATGGGGCTTGTTCTTGAAATGAGGGCCTATGTCTGCACTGCACTAGTCGCATGT
>oligos_1_TCTATCTACTCGTGCTCGCTAGCTG_TGTCTGCACTGCACTAGTCGCATGT_442
TCTATCTACTCGTGCTCGCTAGCTGCCGCTCATACACCCAAACAACGCCCTCATCACTTTCAGTCTTGAAATGACCTGTTAGTTTTCTTTTAGATCAAATCAGTTGCACCAGTCCGTAATCTTGGGGTGACTCAACAGAATGTCTGCACTGCACTAGTCGCATGT
>oligos_1_TCTATCTACTCGTGCTCGCTAGCTG_TGTCTGCACTGCACTAGTCGCATGT_443
TCTATCTACTCGTGCTCGCTAGCTGCGCACAAATAGCCGAGGCCTTCGACTGTCAAGCGGTGGGATTCCTGCTCGACGGATGTCTTCTCGCGACTAAGCAGATTGCCGGACCTGCCAAATGAGGGGACGAGATACGCGCTTGTCTGCACTGCACTAGTCGCATGT
>oligos_1_TCTATCTACTCGTGCTCGCTAGCTG_TGTCTGCACTGCACTAGTCGCATGT_444
TCTATCTACTCGTGCTCGCTAGCTGGCTAAACTTTTTATGTAAGGGGTGTAGTTCAGTGCAGTGACGACTATGACAGCCGTCACGTTGCCTAAGCGATCGTTCGGGCAACTTGCGGCACCAACGTCATGATAGTAAAAATTGTCTGCACTGCACTAGTCGCATGT
>oligos_1_TCTATCTACTCGTGCTCGCTAGCTG_TGTCTGCACTGCACTAGTCGCATGT_445
TCTATCTACTCGTGCTCGCTAGCTGCTACGCTTTAAGGCCCGAAGGTGTCACATGTTTCCAATCCGTACACCGTCTGATTAAACACCCGCGTCCAGGAATGTAGTACAATTCACTACGGGTAGTCGACTGCCGTTCTTTTTGTCTGCACTGCACTAGTCGCATGT
>oligos_1_TCTATCTACTCGTGCTCGCTAGCTG_TGTCTGCACTGCACTAGTCGCATGT_446
TCTATCTACTCGTGCTCGCTAGCTGGAGGACGTCTAAACGTGCCGTATCTGAGTTCAACAGATGATTGACATTGGAGGATGGGGCAACCTTATGCTCTGTTTTTCCATATCGTACACCACCTTAAATACCTTTCGAAATTTGTCTGCACTGCACTAGTCGCATGT
>oligos_1_TCTATCTACTCGTGCTCGCTAGCTG_TGTCTGCACTGCACTAGTCGCATGT_447
TCTATCTACTCGTGCTCGCTAGCTGCATATACAACTCTTCGTCTCGCGTTTAGTATGGCAAGAGAACAGTGAGTCACTTGCGCATCCAGTTCAACCCTCCCCTGCCGTGTGCGGCGCATTGTTGACATGGATATCTGACATGTCTGCACTGCACTAGTCGCATGT
>oligos_1_TCTATCTACTCGTGCTCGCTAGCTG_TGTCTGCACTGCACTAGTCGCATGT_448
TCTATCTACTCGTGCTCGCTAGCTGGTCCTGTGCCTTTATAGTCATGTCTCCTGGTCACGAGTTGGAGCCACGTTCGCTCAATAACTCCTCTCATGCGAACATATGTTCCGTGAAGGCATCATCTGTTTGAGTCATTATTTGTCTGCACTGCACTAGTCGCATGT
>oligos_1_TCTATCTACTCGTGCTCGCTAGCTG_TGTCTGCACTGCACTAGTCGCATGT_449
TCTATCTACTCGTGCTCGCTAGCTGCCCCGTATACAAAGATACCAGTAACGAATGGACAAATAGGAAGCCAGCCACAGAGTTAGAAATATGTGTCGAAGCGGGGATGAAATAGATGCCAGTACTCTAACTTAAACGTTTTTGTCTGCACTGCACTAGTCGCATGT
>oligos_1_TCTATCTACTCGTGCTCGCTAGCTG_TGTCTGCACTGCACTAGTCGCATGT_450
TCTATCTACTCGTGCTCGCTAGCTGCGCAGTCAAATGTTTATTAGGCGTGACGTGATAAGCCGTATGCTGTCGCAGGTCTGAAAGTCAGTACTTGCCCTGTAAGGGTGTCTTGAGCGCATCCAAGACTTAGATGGATAATTGTCTGCACTGCACTAGTCGCATGT
>oligos_1_TCTATCTACTCGTGCTCGCTAGCTG_TGTCTGCACTGCACTAGTCGCATGT_451
TCTATCTACTCGTGCTCGCTAGCTGGCTCGTCGTGTCGTATTGTGGTCTCGCGGACACCCTGCTATGATAGTAGATTGTCTCGGCTTCGACTTAATGAGGCTGCCGCACGCGCTTGGTTTCGAAGAATTTGAGAAGGAATTGTCTGCACTGCACTAGTCGCATGT
>oligos_1_TCTATCTACTCGTGCTCGCTAGCTG_TGTCTGCACTGCACTAGTCGCATGT_452
TCTATCTACTCGTGCTCGCTAGCTGCTACGGTCTGGGTCACCTTCGCCCGTACACTCTCGCAACGCGAGGGGCATCTGGTCGTAGCGCCTACGTTGCCTGTACCCCATCGTTGCCTAGTTTCCGCAGCATCCATATTGCTTGTCTGCACTGCACTAGTCGCATGT
>oligos_1_TCTATCTACTCGTGCTCGCTAGCTG_TGTCTGCACTGCACTAGTCGCATGT_453
TCTATCTACTCGTGCTCGCTAGCTGGAGGTGTCTGATGTGTGCGTAAAGAATTCGTGTCCGACTTCTACTGCCAAGCTCCGTGGCGATGGCTTCAACTTTTTGATTTATACATCAAACTATTCCTGCTGCGTGTTATAATTGTCTGCACTGCACTAGTCGCATGT
>oligos_1_TCTATCTACTCGTGCTCGCTAGCTG_TGTCTGCACTGCACTAGTCGCATGT_454
TCTATCTACTCGTGCTCGCTAGCTGCATCCTCTCGCACCGTAGCTACAAACTAGTTTCGTGGTTAAGCGCGATTCGTCCATGCTGGAATTACGGTTCAATGTTATTGCATATCAGCACGGGCCTCCGTTAGTCACCCCAATGTCTGCACTGCACTAGTCGCATGT
>oligos_1_TCTATCTACTCGTGCTCGCTAGCTG_TGTCTGCACTGCACTAGTCGCATGT_455
TCTATCTACTCGTGCTCGCTAGCTGGTCCACGAAACGAATACGCCAAACCCGTCAACCGCGGGTTGGCGCTTGCAGGCGCTCAGACATTCTGCGACTCGAGTTGGTTTTCTTAGCCGTGACCAAGCCTTCGGCCAGATATTGTCTGCACTGCACTAGTCGCATGT
>oligos_1_TCTATCTACTCGTGCTCGCTAGCTG_TGTCTGCACTGCACTAGTCGCATGT_456
TCTATCTACTCGTGCTCGCTAGCTGCCCCCAGAGTTTTAACGTGTATCGCTCGTGGCCGTTGGATTTCCGTAATAACCCAAACGCATGCCAAGGGCTGCGGTGAAATCTACACAGGGTCAGAAAACCTGGATGCGTGGAATGTCTGCACTGCACTAGTCGCATGT
>oligos_1_TCTATCTACTCGTGCTCGCTAGCTG_TGTCTGCACTGCACTAGTCGCATGT_457
TCTATCTACTCGTGCTCGCTAGCTGCGCCAACCTTTTACTAGCTGACAAGTCTCGTCACGACTCCCCATACTTTGTACTAATTGTTATACTTACCGTGGTATTGGTACTAGCAAGATAGATCCCACGTCGGTCCACCCTATGTCTGCACTGCACTAGTCGCATGT
>oligos_1_TCTATCTACTCGTGCTCGCTAGCTG_TGTCTGCACTGCACTAGTCGCATGT_458
TCTATCTACTCGTGCTCGCTAGCTGGCTCCAAGTACCTGTTGGCAAGCCAACCCGATCACTGCCTGTTCTAGGTCTCGGGGAATACCGTGCGTTTGCTAGTATCGATCCTAGAGTGGCATGCCTGGGACATGAATTGTATTGTCTGCACTGCACTAGTCGCATGT
>oligos_1_TCTATCTACTCGTGCTCGCTAGCTG_TGTCTGCACTGCACTAGTCGCATGT_459
TCTATCTACTCGTGCTCGCTAGCTGCTAGGTAGATGACAAGGCTCCCTCACCCTTTGAAGGCGTTGAGCTCCGTGACCCCCCTCCCATTACATCTCACTAGTATAGTTCCCTGTAGATCTTGAAGCGTGGATGATGTACATGTCTGCACTGCACTAGTCGCATGT
>oligos_1_TCTATCTACTCGTGCTCGCTAGCTG_TGTCTGCACTGCACTAGTCGCATGT_460
TCTATCTACTCGTGCTCGCTAGCTGGAGTCACCCTTGCACTAAGGAAGGAATCATCAGATATAAGATGCAACAGAATATGACTTATTCTTAACCCGTGCGATTCAATCTGGAGCCAATCGTCGGGAAAATACACGATCTATGTCTGCACTGCACTAGTCGCATGT
>oligos_1_TCTATCTACTCGTGCTCGCTAGCTG_TGTCTGCACTGCACTAGTCGCATGT_461
TCTATCTACTCGTGCTCGCTAGCTGCATCGAACAGGAGTAATATATAAAGGACCCCAAAACCGCAGTGTGCATAGAGGACAATGTAGACGCGATAGGAGTCTTCGATGACTCAAGTTCCAGCAACGGTTCAACGCAGAGATGTCTGCACTGCACTAGTCGCATGT
>oligos_1_TCTATCTACTCGTGCTCGCTAGCTG_TGTCTGCACTGCACTAGTCGCATGT_462
TCTATCTACTCGTGCTCGCTAGCTGGGTCAATACCACTAGCGGGTTCATTTTATCACTGCGAACCCCCACGCCGACAGGCGTCTATGTTCTTGTTGTTTCTAAACGCACAGAAGCAGTATGTCTCCAGAATGGTTACAGATGTCTGCACTGCACTAGTCGCATGT
>oligos_1_TCTATCTACTCGTGCTCGCTAGCTG_TGTCTGCACTGCACTAGTCGCATGT_463
TCTATCTACTCGTGCTCGCTAGCTGCCCATTGCCGGGTGATCCTGCGTGATCGAAGCCAGTGGGTAGTCAAATGGTCTCGGAGGCAAGTCCTTGGATGAGCTGTTACGAATTACGGCCGTCCTAAGGCCTGCCTTTCTATTGTCTGCACTGCACTAGTCGCATGT
>oligos_1_TCTATCTACTCGTGCTCGCTAGCTG_TGTCTGCACTGCACTAGTCGCATGT_464
TCTATCTACTCGTGCTCGCTAGCTGCGCCTTTGGAACCGATATAAGGAATCGGCCCGCGACGATGGGTGTTGGTCTACAATTCTAAAAGAGACGGGTAGACAGCGGATTTCACCCCAAGTACAATGGTATGCATACCTCATGTCTGCACTGCACTAGTCGCATGT
>oligos_1_TCTATCTACTCGTGCTCGCTAGCTG_TGTCTGCACTGCACTAGTCGCATGT_465
TCTATCTACTCGTGCTCGCTAGCTGGCTGCCTCTTCAAGCTGGAACGACCGTTTTACGAGAGAAGGCCCTTCCATAGGGGCGACTCCAGCCAACGGGTAGTATTAGCATGGACGTCTCTCACGCCCCGCTCTACGCAGAATGTCTGCACTGCACTAGTCGCATGT
>oligos_1_TCTATCTACTCGTGCTCGCTAGCTG_TGTCTGCACTGCACTAGTCGCATGT_466
TCTATCTACTCGTGCTCGCTAGCTGCTAGCACGTTAACTACCGTTTTAGAATAACCCCAGCGGCCGAATTAAGCTAGACGCCAACTCCTGCAGCCATCACTTCCGGTGAGTGGCTTTAGGTGCAGAAAGTCGCAAATCTATGTCTGCACTGCACTAGTCGCATGT
>oligos_1_TCTATCTACTCGTGCTCGCTAGCTG_TGTCTGCACTGCACTAGTCGCATGT_467
TCTATCTACTCGTGCTCGCTAGCTGGAGTGTATATTCTACGATTGACCACTTGGTAGAAATCCGCACTTGTGTTTCACAGCACCACAAGCTGCTATCGCCGTCTCGATTCTCGCATGACTTAGCTACGATCGGACATTCATGTCTGCACTGCACTAGTCGCATGT
>oligos_1_TCTATCTACTCGTGCTCGCTAGCTG_TGTCTGCACTGCACTAGTCGCATGT_468
TCTATCTACTCGTGCTCGCTAGCTGCAACTCAGCTCCGGTATTCGGGATGGTATGATTACACGTACCCGGGCGGTAAAGTTGTCAGACTGTCTGTTGGGATACATTTACACAGCATCAGAAAGCATGTCAATACGCCGCTTGTCTGCACTGCACTAGTCGCATGT
>oligos_1_TCTATCTACTCGTGCTCGCTAGCTG_TGTCTGCACTGCACTAGTCGCATGT_469
TCTATCTACTCGTGCTCGCTAGCTGGGTCTTGGTAATAGACCGCCGCGGGAAGGCTCCGAATGAGCATCCAAATCCGCCCACAGATGTGACCCACTTCCGGCTGGATGTATGCTTCCGGCTCCATATGCAGTTGACTCGTTGTCTGCACTGCACTAGTCGCATGT
>oligos_1_TCTATCTACTCGTGCTCGCTAGCTG_TGTCTGCACTGCACTAGTCGCATGT_470
TCTATCTACTCGTGCTCGCTAGCTGCCCAAATCGGAGATAGCTGACTTTGGCCCAGCAGCTGACATGGCAACCGCACCTCAACAGCCGGCATGATTTGAGGAGAGTACACAGCACCCAGTAAGTTTACTGACAAATCGTATGTCTGCACTGCACTAGTCGCATGT
>oligos_1_TCTATCTACTCGTGCTCGCTAGCTG_TGTCTGCACTGCACTAGTCGCATGT_471
TCTATCTACTCGTGCTCGCTAGCTGCGCGTGACGCGATAAATATCCGGACTTGAATGATCGGTCTTTTAAGAATCGCGCGCTAAAAACTCACTATAAGAGTTATAAGGGCCCATTCCCAGAAAGCAGATCCGTGAACGAATGTCTGCACTGCACTAGTCGCATGT
>oligos_1_TCTATCTACTCGTGCTCGCTAGCTG_TGTCTGCACTGCACTAGTCGCATGT_472
TCTATCTACTCGTGCTCGCTAGCTGGCTGGGCGGTCGGATTCGAAGACGAAGCGACTCGTAACAAGCGAATACCAGCGATTATGCAGCATTGATAAGTGAACACGGGAGAAGGCCCTTATCTCCTTAAGAGCAGACCATTTGTCTGCACTGCACTAGTCGCATGT
>oligos_1_TCTATCTACTCGTGCTCGCTAGCTG_TGTCTGCACTGCACTAGTCGCATGT_473
TCTATCTACTCGTGCTCGCTAGCTGCTATTTCTTGTCCTACGGGCGCACTGCACGGCACGCCTTACTACCTTGCTCCACCACGGATGGTGGCCTCTAAGGAAACTTCAATACTCGGCATCGAGGCAAGCGTGCGGTAGCTTGTCTGCACTGCACTAGTCGCATGT
>oligos_1_TCTATCTACTCGTGCTCGCTAGCTG_TGTCTGCACTGCACTAGTCGCATGT_474
TCTATCTACTCGTGCTCGCTAGCTGGTGCCAGTGGAACTCAGCCGTTACGCTCGCCGCCCTACATTCCACGTAAAAACCGACCTAAAGCATGGGCCATAGGAGGGTCGCCACAACTGAATAGCTTTGATTACAGATTAATTGTCTGCACTGCACTAGTCGCATGT
>oligos_1_TCTATCTACTCGTGCTCGCTAGCTG_TGTCTGCACTGCACTAGTCGCATGT_475
TCTATCTACTCGTGCTCGCTAGCTGCAACAGCAACTAATCTCAGTGGCCTGGGATCGAACCCGCTTGTGCTTGGATGGGGCACGACTCGGGGGAATCATTGAGTTACTATGCATATGACGAGCGATCTGTTTCCTGATTTTGTCTGCACTGCACTAGTCGCATGT
>oligos_1_TCTATCTACTCGTGCTCGCTAGCTG_TGTCTGCACTGCACTAGTCGCATGT_476
TCTATCTACTCGTGCTCGCTAGCTGGGTACCAGGTTGGTTACACAGGGGTTGATATGCGCTCGTGACGGTCTGAATCTCTCAGAGTTAGTGTAACGCAATAGATCTGGAGGAGGTCGCGAGATTATCGATCGGATGCATTTGTCTGCACTGCACTAGTCGCATGT
>oligos_1_TCTATCTACTCGTGCTCGCTAGCTG_TGTCTGCACTGCACTAGTCGCATGT_477
TCTATCTACTCGTGCTCGCTAGCTGCCCTACAGGTCTAACGGGCGGTTCGATTAAGATATTTGATCGTCTAGGCGAAATACGTTACGTTTGAGTCGGGCCCTACACAAAGGATGACCTACGGTCCAAAAGATGGCCGTGATGTCTGCACTGCACTAGTCGCATGT
>oligos_1_TCTATCTACTCGTGCTCGCTAGCTG_TGTCTGCACTGCACTAGTCGCATGT_478
TCTATCTACTCGTGCTCGCTAGCTGCGCGACCCGTAGTAGAGCTTTCGTGTAGAGCAAAACGGGTTATAATAAAGGGCTCCATCTAAGCTTAGTCAGTACAGGAACGGCAACGAGCTAATAGGCTTCTTTGCATGGCGCTTGTCTGCACTGCACTAGTCGCATGT
>oligos_1_TCTATCTACTCGTGCTCGCTAGCTG_TGTCTGCACTGCACTAGTCGCATGT_479
TCTATCTACTCGTGCTCGCTAGCTGGCTTACCTCAGAACACGGCTCGATATAAGCTCGATTGATAATGCTACCAAAATCCCGGGTTATTTTGGTACTAGTCAGGGATCCCACAGAGGATGCCGCTCGCCAGTAATGAAGATGTCTGCACTGCACTAGTCGCATGT
>oligos_1_TCTATCTACTCGTGCTCGCTAGCTG_TGTCTGCACTGCACTAGTCGCATGT_480
TCTATCTACTCGTGCTCGCTAGCTGCTATAATACTACATGTCCCTGTCGAAACTCAAGTCATTCAACCAAAGTGATCCCTGTAGAAGAAAGGTGAGAGGAATGAATTCTTGGCAGTATTGGTTTCCAAAACAGAATCTATTGTCTGCACTGCACTAGTCGCATGT
>oligos_1_TCTATCTACTCGTGCTCGCTAGCTG_TGTCTGCACTGCACTAGTCGCATGT_481
TCTATCTACTCGTGCTCGCTAGCTGGTGCGTTCTTCTGCCGGCTCCGGCCGTCGGTCAACACTCCGATAAGAAACATGTTCATCGGGTTCCACGACGTCGAGTTGTAAATCCGGGGGGTCTAGTCATACACCCACGGGCTTGTCTGCACTGCACTAGTCGCATGT
>oligos_1_TCTATCTACTCGTGCTCGCTAGCTG_TGTCTGCACTGCACTAGTCGCATGT_482
TCTATCTACTCGTGCTCGCTAGCTGCAAAGCCTGGACATGGGTTGTGCTCGTTGACAAATCCCGACCTCGGAAATGTCAGGACGTGACCCCTAATGAGGAGTTATTGCGAGATTACAGCTGGGTCGAGCATGAAGTACTATGTCTGCACTGCACTAGTCGCATGT
>oligos_1_TCTATCTACTCGTGCTCGCTAGCTG_TGTCTGCACTGCACTAGTCGCATGT_483
TCTATCTACTCGTGCTCGCTAGCTGGGTAGGCAACACACGATACTAGAGATTGTTGAATAGTCTTCTAGGGTATTAAGAGCAACGCTGCGCAACCTCAGCCAGAGCGTTCGTCAACCTGATACCAAATGTCGTTGTGAGATGTCTGCACTGCACTAGTCGCATGT
>oligos_1_TCTATCTACTCGTGCTCGCTAGCTG_TGTCTGCACTGCACTAGTCGCATGT_484
TCTATCTACTCGTGCTCGCTAGCTGCCCTAGAACATGACCACCCACTCGTGTGTGGGAGACAAATCATAACGCCCTGACAGTTAAGCGCTCCGTGGGTGATAGTGCCTGTTGACAATCGTGCTTTAGCGGCCGATGTAGATGTCTGCACTGCACTAGTCGCATGT
>oligos_1_TCTATCTACTCGTGCTCGCTAGCTG_TGTCTGCACTGCACTAGTCGCATGT_485
TCTATCTACTCGTGCTCGCTAGCTGCGCTGGCACTTCCGAAGTCGTGACAAGCTCTTAACCCACCCAGAGCAGCTTGGGAGTGACCAGGGCTCGCGACACCCGATCCTTAAAACTACGATGGACAAGTAACCGTATCTATTGTCTGCACTGCACTAGTCGCATGT
>oligos_1_TCTATCTACTCGTGCTCGCTAGCTG_TGTCTGCACTGCACTAGTCGCATGT_486
TCTATCTACTCGTGCTCGCTAGCTGGCTTTGATGAATATACAGATTTTCCGTAGCAGTAGATTTTCGTTGGGATCACGATAAGAATCCGGTTCTCGGCCCGACTTAGCGGTGATAGAGCCATCCTACTTATCGGCCTGTATGTCTGCACTGCACTAGTCGCATGT
>oligos_1_TCTATCTACTCGTGCTCGCTAGCTG_TGTCTGCACTGCACTAGTCGCATGT_487
TCTATCTACTCGTGCTCGCTAGCTGCTTTCGTAGCTACTCACTTGGTATGCGGACAGGATCCTGTCTCTAGGCGATTTTAATCGCCCCAGGTCTATGCACCGCTGCCGCTCGGACTCCGGCAGGTGAATATACCGGTCCTTGTCTGCACTGCACTAGTCGCATGT
>oligos_1_TCTATCTACTCGTGCTCGCTAGCTG_TGTCTGCACTGCACTAGTCGCATGT_488
TCTATCTACTCGTGCTCGCTAGCTGGTGAAAACTATTGAGTCGCTTCAGATGTCACGATAACGTTTGAGGGGTTTAGGAGCGGGCGCGTATATACATGACTTATTACGGCAATGGCACCTGTCGCCTGGCTGAACTCCGTTGTCTGCACTGCACTAGTCGCATGT
>oligos_1_TCTATCTACTCGTGCTCGCTAGCTG_TGTCTGCACTGCACTAGTCGCATGT_489
TCTATCTACTCGTGCTCGCTAGCTGCAAACGACATTACTAGTCGAATCTTCAATATAACTAGAATTGGGTGTATTAGTGAGGCAGTTAAAACCACATCGTAATCCTGGGAAGTCTAGTATCCTTACAGACTTCAACCTGATGTCTGCACTGCACTAGTCGCATGT
>oligos_1_TCTATCTACTCGTGCTCGCTAGCTG_TGTCTGCACTGCACTAGTCGCATGT_490
TCTATCTACTCGTGCTCGCTAGCTGGGTTGTGCCGACACCCCCTCGCGAGCACAATGTCTCGCACTACCTATCCTGTATAGGTCCGGATGGATTCCCACGTATCGCACATACGAATTTACTTAACATTCACTGATTCGTATGTCTGCACTGCACTAGTCGCATGT
>oligos_1_TCTATCTACTCGTGCTCGCTAGCTG_TGTCTGCACTGCACTAGTCGCATGT_491
TCTATCTACTCGTGCTCGCTAGCTGCCCTTCCGTACGCACTGTATGGGGGAATCCTTGTGATGAGAGCCGAGGCTGTCCCGAAACTCCAACATTCACCGTATTCTCGCGCCATCATCGTGGCTTAAGTAAATCATTGGTATGTCTGCACTGCACTAGTCGCATGT
>oligos_1_TCTATCTACTCGTGCTCGCTAGCTG_TGTCTGCACTGCACTAGTCGCATGT_492
TCTATCTACTCGTGCTCGCTAGCTGCGCTCAGTGTTAGATCGTAAGTTGAGGGGCTGGAAACCCCGCAGGGAAGTCCATTTTCTCCGTACCAGTGTTTATACGCTAACGAGAGCCAAGTCCGAGAACTGAATCGTGGTCATGTCTGCACTGCACTAGTCGCATGT
>oligos_1_TCTATCTACTCGTGCTCGCTAGCTG_TGTCTGCACTGCACTAGTCGCATGT_493
TCTATCTACTCGTGCTCGCTAGCTGGACTTTCCCCATTGTACAGGAATGGACCGTGGGTTGACCGCGTACTTTCAATCCTCATGCGCTTTCAGGTGCATGGGATAGCAGACGAGAAGGCTTCCGGGTAAGGACGAGGGGTTGTCTGCACTGCACTAGTCGCATGT
>oligos_1_TCTATCTACTCGTGCTCGCTAGCTG_TGTCTGCACTGCACTAGTCGCATGT_494
TCTATCTACTCGTGCTCGCTAGCTGCTTTGCGACAAATCAGAGTTGCGCCAAGCATCTACGATACACAAGGTGGTGATGTCGCTGCGAATCAACGCGTGACTGCAGAATTCGTCCTATCCGCTCACATCGCGCTTGGAATTGTCTGCACTGCACTAGTCGCATGT
>oligos_1_TCTATCTACTCGTGCTCGCTAGCTG_TGTCTGCACTGCACTAGTCGCATGT_495
TCTATCTACTCGTGCTCGCTAGCTGGTGATTCTCGTGTGTGGCTGGCTCCGATTAAATGTTGATAGGTGACCAGGAAGAACCAATAAGTGGGTATCGCGACAGGACGATGTGAAACACTCCTTCCTGGAATTCAGCACCTTGTCTGCACTGCACTAGTCGCATGT
>oligos_1_TCTATCTACTCGTGCTCGCTAGCTG_TGTCTGCACTGCACTAGTCGCATGT_496
TCTATCTACTCGTGCTCGCTAGCTGCAATCTATAAAGGTTATATCGGACTTGGGTGTTTACATGTACTCGCCAAACATCTCCGGATTTTTAAACTGGGAAACTCGCACCAACGAGCCTATGGGATATACTTCGCATAAATTGTCTGCACTGCACTAGTCGCATGT
>oligos_1_TCTATCTACTCGTGCTCGCTAGCTG_TGTCTGCACTGCACTAGTCGCATGT_497
TCTATCTACTCGTGCTCGCTAGCTGGGTTCATTACATCGCTGCCTTGAGGCTAGGGCTCAATAGACGGTTAAAACCACCACGACTCTGTGGCAAAGGATAATGAGCTATGTACTCCCCGATTAGTGATTAGCTGTGAGTATGTCTGCACTGCACTAGTCGCATGT
>oligos_1_TCTATCTACTCGTGCTCGCTAGCTG_TGTCTGCACTGCACTAGTCGCATGT_498
TCTATCTACTCGTGCTCGCTAGCTGCCCGCGCCCAGCCGTGCACCTCACGACCACGACCTGTGATCTTGCGCCCCGGCCTACCCTTTCGCCTAATAACCGGTTTTACGATACGCGCCTGTAATTCGAGGCATTGTTTATTTGTCTGCACTGCACTAGTCGCATGT
>oligos_1_TCTATCTACTCGTGCTCGCTAGCTG_TGTCTGCACTGCACTAGTCGCATGT_499
TCTATCTACTCGTGCTCGCTAGCTGCGGTAGGTCTGCGCGAGGTGCGCACTTTGCTGGTAAAATATCCGAGTTATTTTGCGCGTACGAACTATCGGATTACTCAACCATTGCAGCCTATAAAATAAACCAGCTGCACAGATGTCTGCACTGCACTAGTCGCATGT
>oligos_1_TCTATCTACTCGTGCTCGCTAGCTG_TGTCTGCACTGCACTAGTCGCATGT_500
TCTATCTACTCGTGCTCGCTAGCTGGACTATAAGCTGGATATTTCTATCGCGCCAAATCCTCACTGGGTGGGCGAGTGTCAAATTTTCACAGTTTCGAATGCAGATTTTGCGATTTCTTGCTTGTCAGCAGTTTGATGCTTGTCTGCACTGCACTAGTCGCATGT
>oligos_1_TCTATCTACTCGTGCTCGCTAGCTG_TGTCTGCACTGCACTAGTCGCATGT_501
TCTATCTACTCGTGCTCGCTAGCTGCTTGAGGCGATAGACATGCCCAACACGAACCCTCAGCTCATGGTGCTGTCAACTCCTGGTTAGGGTCTATCTTCACGAGTTACGAAGATGAATCGGAGGATTCGAACATAAACTATGTCTGCACTGCACTAGTCGCATGT
>oligos_1_TCTATCTACTCGTGCTCGCTAGCTG_TGTCTGCACTGCACTAGTCGCATGT_502
TCTATCTACTCGTGCTCGCTAGCTGGTGTTGGGACACCCCGCTAGAGTTGCACGCTTGCAAATACTAGAAGCACAGCCAGGCCGGGCACACTTATACACTTCAGAGCGCAGGATATCTTTATAGATTGCGATACGGACGTTGTCTGCACTGCACTAGTCGCATGT
>oligos_1_TCTATCTACTCGTGCTCGCTAGCTG_TGTCTGCACTGCACTAGTCGCATGT_503
TCTATCTACTCGTGCTCGCTAGCTGCAATGACCGTGCGGCCGTGATAAATGTTATACATGTTACCTGTGCCTAATGGGCAACGGACTACAGCTGGAGGTTGTAGACCTCCCTTCTTATAGAGATAGTGGCGGCGCAAAATTGTCTGCACTGCACTAGTCGCATGT
>oligos_1_TCTATCTACTCGTGCTCGCTAGCTG_TGTCTGCACTGCACTAGTCGCATGT_504
TCTATCTACTCGTGCTCGCTAGCTGGGTGTTATAATGTGGAAGCAAAATTTTGCTAGGGTGGACGACAAGCTTCCATCTTTAGTGTGTCGATCTCTTGTGTGAATACCCAACCGTGCAGATGACGTCTAATCTCTGGTGATGTCTGCACTGCACTAGTCGCATGT
>oligos_1_TCTATCTACTCGTGCTCGCTAGCTG_TGTCTGCACTGCACTAGTCGCATGT_505
TCTATCTACTCGTGCTCGCTAGCTGCCCGGCATTAAAGGGCACAATAAGCATATAACCTGTCTGGTGGGCGGGGGGGGATGTCGTGAGTCAATCTAGAAGCGTTTTGATCGCACAATTTTAGAAGACAGTTATAGCACGTTGTCTGCACTGCACTAGTCGCATGT
>oligos_1_TCTATCTACTCGTGCTCGCTAGCTG_TGTCTGCACTGCACTAGTCGCATGT_506
TCTATCTACTCGTGCTCGCTAGCTGCGGTTCTTGCCTATTGAGGCGATCGACCATAGGTCCGCACCTGTCACAAGTGCATGAACTTCAGTCGAAAAAGCCCGGCAACCAATGACCCCTGCACGACTGACAGAGTCACGTATGTCTGCACTGCACTAGTCGCATGT
>oligos_1_TCTATCTACTCGTGCTCGCTAGCTG_TGTCTGCACTGCACTAGTCGCATGT_507
TCTATCTACTCGTGCTCGCTAGCTGGACGGAACGAACAAGCGGGAGGTCCAACGCAGTAGCAGCTCCAGGAACCTAGCATGTACAGAATGCCCTCAAGTACCTAGAATTTTAGCGCAGTGGTCGCCTTGTAGGAATTTGATGTCTGCACTGCACTAGTCGCATGT
>oligos_1_TCTATCTACTCGTGCTCGCTAGCTG_TGTCTGCACTGCACTAGTCGCATGT_508
TCTATCTACTCGTGCTCGCTAGCTGCTTGTACGCATTACGCAAGAGTAGGTTATCTCAATAGGAATCATAAATGCGTAGTGGGTGGTAGCTCATTAAAACTGGAGCTAGGGACCGGGTTGATCGCAAGCCAGCGCCATATTGTCTGCACTGCACTAGTCGCATGT
>oligos_1_TCTATCTACTCGTGCTCGCTAGCTG_TGTCTGCACTGCACTAGTCGCATGT_509
TCTATCTACTCGTGCTCGCTAGCTGGTGTACTAGAAGTCTACTAGACGGAATTTGTTGCGGCTAGCTTGTCTGTATCACGCTCAGAGAAAGATCGTACGACTATTTTACCTGATCAACGTATGCTCGGCGGTATCCCCAATGTCTGCACTGCACTAGTCGCATGT
>oligos_1_TCTATCTACTCGTGCTCGCTAGCTG_TGTCTGCACTGCACTAGTCGCATGT_510
TCTATCTACTCGTGCTCGCTAGCTGCAAGATCGACTCACGTAGGACTGGCACATCAATGCGACCTCTTACGATATCCGCACGAACTAGAGCAGTGAGGCGTAGGACACAGAAGTAGACCGGGGGTGCTTACAAGGCGTCATGTCTGCACTGCACTAGTCGCATGT
>oligos_1_TCTATCTACTCGTGCTCGCTAGCTG_TGTCTGCACTGCACTAGTCGCATGT_511
TCTATCTACTCGTGCTCGCTAGCTGGGTGAACCCATCGTGCTGACTGGGCGTGTCCAGCAGGGAGGTAACCACGAAAGGTATGCAACCTGGGGGCTATATAGCGGAGAGGGATCTGCCTCTTGAGCACAACATCGTTTCATGTCTGCACTGCACTAGTCGCATGT
>oligos_1_TCTATCTACTCGTGCTCGCTAGCTG_TGTCTGCACTGCACTAGTCGCATGT_512
TCTATCTACTCGTGCTCGCTAGCTGGCATGCCAAGACTCCTGACAGGAATTATACTTCAACTCTAGGGCAAGTGTGGACGAAAAGGGTGAGCACGTGCGTTAAGGTCCGGGGGTTACAAGTTCCTATAACCAGTAAAAATTGTCTGCACTGCACTAGTCGCATGT
>oligos_1_TCTATCTACTCGTGCTCGCTAGCTG_TGTCTGCACTGCACTAGTCGCATGT_513
TCTATCTACTCGTGCTCGCTAGCTGCGGGCGTGCAACTAGCCATTGACAGGGAAGGTTTGGTTCGCAACCGGGTGGTCAGAGTCGACGCGAACTCCTTTTCGTTGGAGATATGCGCGCCATTAGAAGGAGGAGGATCCGTTGTCTGCACTGCACTAGTCGCATGT
>oligos_1_TCTATCTACTCGTGCTCGCTAGCTG_TGTCTGCACTGCACTAGTCGCATGT_514
TCTATCTACTCGTGCTCGCTAGCTGGACGCTCCGTTGTCAAAAAGCCGGTCAATGCAGCGTCTACAAGCGATTTCCATGCAAAGATTAAAAGTGATCCGTCTGAGACCATGCCCCTGGGGATGGAGCCCTATGCGACCGTTGTCTGCACTGCACTAGTCGCATGT
>oligos_1_TCTATCTACTCGTGCTCGCTAGCTG_TGTCTGCACTGCACTAGTCGCATGT_515
TCTATCTACTCGTGCTCGCTAGCTGCTTCTCGCGGAGGCTGTTGGCGAGAGATGTACAGGTCTAACGTGGATCGAACAATAAATAGCCTAAAACAATAAAGGTAGCGCGGGTCGAGGAGACAGAGTGATGGGGGGATCTATGTCTGCACTGCACTAGTCGCATGT
>oligos_1_TCTATCTACTCGTGCTCGCTAGCTG_TGTCTGCACTGCACTAGTCGCATGT_516
TCTATCTACTCGTGCTCGCTAGCTGGTGTAGTGCTGTACTGGGTGGTTATGTCACAGTTCCTTGCCTTATCCTACATGAAGGGATATCTTGCAAGCAGCTCCGCCTACTATACGTCCAAAAAGACACCCTAATGCTATGATGTCTGCACTGCACTAGTCGCATGT
>oligos_1_TCTATCTACTCGTGCTCGCTAGCTG_TGTCTGCACTGCACTAGTCGCATGT_517
TCTATCTACTCGTGCTCGCTAGCTGCAAGTAAACACTAAATGCCGCAGCGGGACATTATTTCCACATGACAACTTCTCCGTAGTATAGCAGCTGAACATTTGGCCGCCTTGTTACCCGGTTACAGGCTTTTCACGTCGAATGTCTGCACTGCACTAGTCGCATGT
>oligos_1_TCTATCTACTCGTGCTCGCTAGCTG_TGTCTGCACTGCACTAGTCGCATGT_518
TCTATCTACTCGTGCTCGCTAGCTGGGAGCGCTTTGGATGTTCCTGCTACTGGCACCAGCTCCAGCACTCTTTGCAGCTGAAATCTGGCCATCTTAGGGAGCTTATTCGGAGCCGACAGTAACCGCGAATTAGGCTGGTATGTCTGCACTGCACTAGTCGCATGT
>oligos_1_TCTATCTACTCGTGCTCGCTAGCTG_TGTCTGCACTGCACTAGTCGCATGT_519
TCTATCTACTCGTGCTCGCTAGCTGGCATCGAGGAACTCATCTAAACGGCGGCAACCTTGCGACACGCTACAGCCCCTGGCTTACGATGGCCAATTAACCAACCGGGAGTAAAGTTGACGACCCTGTGCTTTAATTCGAATGTCTGCACTGCACTAGTCGCATGT
>oligos_1_TCTATCTACTCGTGCTCGCTAGCTG_TGTCTGCACTGCACTAGTCGCATGT_520
TCTATCTACTCGTGCTCGCTAGCTGCGGGGCCCACCTACGGGTTCTTCCACCCGGCTATGCCCCTTAATTACCGGTAACAGAAATTCCAGTCGCCGGCATATCTCGACGCATTCGCTTTATTAACGTCACTCCCATGCGTTGTCTGCACTGCACTAGTCGCATGT
>oligos_1_TCTATCTACTCGTGCTCGCTAGCTG_TGTCTGCACTGCACTAGTCGCATGT_521
TCTATCTACTCGTGCTCGCTAGCTGGACCCGGGCTCTCGAAAATCCTCTGGAACGCCTGGACGACTTCCGAGAAGGAGGACTACGAAGTTGCGAAATACGGAGGATCGCACGAGGTGGCTATCACCCACCCTCATTGGTATGTCTGCACTGCACTAGTCGCATGT
>oligos_1_TCTATCTACTCGTGCTCGCTAGCTG_TGTCTGCACTGCACTAGTCGCATGT_522
TCTATCTACTCGTGCTCGCTAGCTGCTTCAGTCGTCGTTCGCCGAGGGCGACGATTCGCTCGAGGAGGCATAATGGGCCGAGCCACTGTCTCCGCAAGTGTCGAGACTCAGCTGTGGTACTCGAGACCTCCCGACTTATTTGTCTGCACTGCACTAGTCGCATGT
>oligos_1_TCTATCTACTCGTGCTCGCTAGCTG_TGTCTGCACTGCACTAGTCGCATGT_523
TCTATCTACTCGTGCTCGCTAGCTGGTGGGCTTCGGATCACTAGGAGGTTCTTTAGAAAGTTCGCACGGTGAACCCCGTCGGAAAAAGATGATGCTGCGGGTTTAAAGGATCCAGCGAGAGTCATGTAAATACCGATAATTGTCTGCACTGCACTAGTCGCATGT
>oligos_1_TCTATCTACTCGTGCTCGCTAGCTG_TGTCTGCACTGCACTAGTCGCATGT_524
TCTATCTACTCGTGCTCGCTAGCTGCCGGTATTAATTTAATGACTCAACTATAGAACAGCTGTCACAACTATCATGACCACCTGTCACAGATAAGCGCTCTTACAACTGACATGACAATAGGCTACTGCTAATCTCCCAATGTCTGCACTGCACTAGTCGCATGT
>oligos_1_TCTATCTACTCGTGCTCGCTAGCTG_TGTCTGCACTGCACTAGTCGCATGT_525
TCTATCTACTCGTGCTCGCTAGCTGGGAGGCACGAGTGCAATCGCGAGTGCCGATCACAATATGACATGTATCGAGCTTGTCCCCTCTCGAGGTGTGTCTGTCGTATATCAAATTATCCTGCCAGTTTACATATATGGTATGTCTGCACTGCACTAGTCGCATGT
>oligos_1_TCTATCTACTCGTGCTCGCTAGCTG_TGTCTGCACTGCACTAGTCGCATGT_526
TCTATCTACTCGTGCTCGCTAGCTGGCAGTCACTTGGTTCTCGAGCTGCCCCCCCGACAGGGGTTGGTCAATGGGCAGCGAGATAGATCCCGATTGCTTTTAAGCCTAACTGGCAGCGTCTCTTTAGTGGGAGACATTGATGTCTGCACTGCACTAGTCGCATGT
>oligos_1_TCTATCTACTCGTGCTCGCTAGCTG_TGTCTGCACTGCACTAGTCGCATGT_527
TCTATCTACTCGTGCTCGCTAGCTGCGGCGAGGTAGCTGGATACTGTTGTAACGAGGTTAAAGTAATCAGCTTTAGTTGGCAGCGATTGTCACGCTAAGGCCAATAGATTTTGAGAACAGAATTCAGAATCACGCCAGAATGTCTGCACTGCACTAGTCGCATGT
>oligos_1_TCTATCTACTCGTGCTCGCTAGCTG_TGTCTGCACTGCACTAGTCGCATGT_528
TCTATCTACTCGTGCTCGCTAGCTGGACCGCACTATGGTCTTCTAGTGCACGGAGTTGCGTTATATTGAGAGCAGAGCAATTGATTTCTTGCGCTCATTCTGAGGTCGAAAACCAGCCATGCGTGGCCTACAAAGAGGTATGTCTGCACTGCACTAGTCGCATGT
>oligos_1_TCTATCTACTCGTGCTCGCTAGCTG_TGTCTGCACTGCACTAGTCGCATGT_529
TCTATCTACTCGTGCTCGCTAGCTGCTTAGCTAGATGGGTAACGGCATGGACATTCGCACCGGTAAGCTCGAGAGGGCCCTGACCCGTGTATCTAGCGAAACGGACAAACATGCCTCTGGTCGCAAGATCGTGTATCTTTTGTCTGCACTGCACTAGTCGCATGT
>oligos_1_TCTATCTACTCGTGCTCGCTAGCTG_TGTCTGCACTGCACTAGTCGCATGT_530
TCTATCTACTCGTGCTCGCTAGCTGGTGGCGGTCTATTGACGCACGCCGGGAGACCGTCATTTTTGCTCCCGCTGTCCCAACATGTAAAATAGATGCATAGCCACACAAATCAGCTACAAAATTGATATGCGGGGAAAATTGTCTGCACTGCACTAGTCGCATGT
>oligos_1_TCTATCTACTCGTGCTCGCTAGCTG_TGTCTGCACTGCACTAGTCGCATGT_531
TCTATCTACTCGTGCTCGCTAGCTGCCGGATGCGCTAGCCCTTGGCACGGGGAAGCATGATGGCGAGGGCATGACTTTGCCCTCACGTGCGCTATCCTGTCAAATTATGGCCTCGGACTCCGTGTTGTGGGATGAGCGCTTGTCTGCACTGCACTAGTCGCATGT
>oligos_1_TCTATCTACTCGTGCTCGCTAGCTG_TGTCTGCACTGCACTAGTCGCATGT_532
TCTATCTACTCGTGCTCGCTAGCTGGGATACATTACTAGAGCGTAAATGCGGATTCAAGTAAGGCAAGAAGCGACCGAGGCACCCAGGGTTGCTACGCCCCTCCCGCGCGTTTGGTCCAGTGCCTAGGCCGCTCCCTTATTGTCTGCACTGCACTAGTCGCATGT
>oligos_1_TCTATCTACTCGTGCTCGCTAGCTG_TGTCTGCACTGCACTAGTCGCATGT_533
TCTATCTACTCGTGCTCGCTAGCTGGCAGAGCTCTTACTAATCCCTATATGTGCGGCCTCTCTTCCCAGCGACCCCCTCCGTCGCAACATCCCGCTACGATAAGGCCTCCAGCCCCTCGGTGCACGCAAAGGATTCCGGTTGTCTGCACTGCACTAGTCGCATGT
>oligos_1_TCTATCTACTCGTGCTCGCTAGCTG_TGTCTGCACTGCACTAGTCGCATGT_534
TCTATCTACTCGTGCTCGCTAGCTGCGGCCTTGAGCGACAAGAGGGAACGCGCTGGGGAGGTGTTCGAGATGCAGCGCCATTAAACGAAATACTGGCTGTGAACGGTATCCGAATTGGTAGCCATGTAAAGTATGAATGATGTCTGCACTGCACTAGTCGCATGT
>oligos_1_TCTATCTACTCGTGCTCGCTAGCTG_TGTCTGCACTGCACTAGTCGCATGT_535
TCTATCTACTCGTGCTCGCTAGCTGGACAAGAATTCTGATTCCTCTGCGTCGTTGCCGTCCAACCTGCTTGCAGGTCCCACCAGTTGACCCGATCGGCGGGCATCTTTACGTAAACGGTTAGCTGCCCGTTGTACAGGAATGTCTGCACTGCACTAGTCGCATGT
>oligos_1_TCTATCTACTCGTGCTCGCTAGCTG_TGTCTGCACTGCACTAGTCGCATGT_536
TCTATCTACTCGTGCTCGCTAGCTGCTTACGCTAGTACGGCAGAAGCATTGTATAAGGCGTACAACTGTAAGGAATAGAGAGGCTCTGGCGTTAGCGGATGTGGGAGCGGAACCATTATGTGCTCAAGCGACTACACTTTTGTCTGCACTGCACTAGTCGCATGT
>oligos_1_TCTATCTACTCGTGCTCGCTAGCTG_TGTCTGCACTGCACTAGTCGCATGT_537
TCTATCTACTCGTGCTCGCTAGCTGGTCGAAGTCAAGATAGGACCCTGCCATGATGGAAAAACAGTCTAGGAGCACGTGACCCTCCTATTACCGATCGAACTAGGCGAGTATAGGATTGTTATACCGTTAGCTCGTGGAATGTCTGCACTGCACTAGTCGCATGT
>oligos_1_TCTATCTACTCGTGCTCGCTAGCTG_TGTCTGCACTGCACTAGTCGCATGT_538
TCTATCTACTCGTGCTCGCTAGCTGCCGTGAGGACATGCGAAACGGCGTGCGAGGCTATCCTCTGTTCATTTGGTCATCCAGCTCGTGCCGAGCTGTGACGACAAGGGTAGCTTGGGCATCCACACAGGCATGAGGATATTGTCTGCACTGCACTAGTCGCATGT
>oligos_1_TCTATCTACTCGTGCTCGCTAGCTG_TGTCTGCACTGCACTAGTCGCATGT_539
TCTATCTACTCGTGCTCGCTAGCTGGGATTGCCCAATTCCCTTGGCGAGGCACCGCGCCCTGGATAAACCGACAAGGAAATTCCAACCTTCAATTTTGAAAAACACAATGCGAGAGGAAACTGTATTAGAGGGCCCTGAATGTCTGCACTGCACTAGTCGCATGT
>oligos_1_TCTATCTACTCGTGCTCGCTAGCTG_TGTCTGCACTGCACTAGTCGCATGT_540
TCTATCTACTCGTGCTCGCTAGCTGGCACAGACTTAGCGATACCAACTCGGAAAGGGGTCGATTCGTACCTCTCAGTGTCTTGATGCTATACGCTAATCGGACGGGAAACATTTATGGCATCCCGGACACGCCATGTAGATGTCTGCACTGCACTAGTCGCATGT
>oligos_1_TCTATCTACTCGTGCTCGCTAGCTG_TGTCTGCACTGCACTAGTCGCATGT_541
TCTATCTACTCGTGCTCGCTAGCTGCGGATATTATCGTAATTTAAGGTGCCACCTCAACTGGCCACACCGTGACGTTCTGCCGTCGCCCTCCGCAAGCGATACACGCCCTCACAGGCTCGACTTCTCGGCCACAGTTAATTGTCTGCACTGCACTAGTCGCATGT
>oligos_1_TCTATCTACTCGTGCTCGCTAGCTG_TGTCTGCACTGCACTAGTCGCATGT_542
TCTATCTACTCGTGCTCGCTAGCTGGACATCCATTGCCGTCTTCATATTGCACACGAAGCATGCAAACCTATTCAAAAGCCGCCTCGTGGGATCCTAAGGGGTCCGTAGGCGAAAGACTCCATGTTATTCACCGTGTGAATGTCTGCACTGCACTAGTCGCATGT
>oligos_1_TCTATCTACTCGTGCTCGCTAGCTG_TGTCTGCACTGCACTAGTCGCATGT_543
TCTATCTACTCGTGCTCGCTAGCTGCATGGCTCTTTACCGGACTCGTAACACAGGCAACTAGAGTTCCAATGACCTTTCATTGATCGCTGCAGTTTTCTTCACTCTGAGTGCGCGGCTGCCTTTCGCTGTCATTCGCGGTTGTCTGCACTGCACTAGTCGCATGT
>oligos_1_TCTATCTACTCGTGCTCGCTAGCTG_TGTCTGCACTGCACTAGTCGCATGT_544
TCTATCTACTCGTGCTCGCTAGCTGGTCGTTAAAAACTTGTGCCGCCCCCGTAAATTAGGGGGTTGACCTCTGCGCCGTGTGCCCGATACTAAGAGGGCTAGGTCACAGAGGACACGTAACACGCGTAACCTGGACCCAATGTCTGCACTGCACTAGTCGCATGT
>oligos_1_TCTATCTACTCGTGCTCGCTAGCTG_TGTCTGCACTGCACTAGTCGCATGT_545
TCTATCTACTCGTGCTCGCTAGCTGCCGTCTTAGTTTACAATAAATGTCCCCACACAGCCTTTGAGAGCTACTATATTACGAGGCGCTCACGTTCTTGCGGCCTAAAATGTAGCCACTTATCTAGGCGTTGATCCCTGAATGTCTGCACTGCACTAGTCGCATGT
>oligos_1_TCTATCTACTCGTGCTCGCTAGCTG_TGTCTGCACTGCACTAGTCGCATGT_546
TCTATCTACTCGTGCTCGCTAGCTGGGAATTGAAATCCTAGATCTACTATTGAGGGCTCCAGTATCCATTGCTCAGGTCCCGCTGCGTCCGACCCTATACCAGTTGCTAAACCTCTAGACTGAGTGGCAAGATTACGGCTTGTCTGCACTGCACTAGTCGCATGT
>oligos_1_TCTATCTACTCGTGCTCGCTAGCTG_TGTCTGCACTGCACTAGTCGCATGT_547
TCTATCTACTCGTGCTCGCTAGCTGGCACTCCTCAGATTCAGCAGCAACCTTAGCAGAGCGTAGCTAGTAATCGCGGCCCATATGTTCGAATGCCACCAAGTACCCCGGTTAGGTACTGTTTCATGAAACCAAGCCTTATTGTCTGCACTGCACTAGTCGCATGT
>oligos_1_TCTATCTACTCGTGCTCGCTAGCTG_TGTCTGCACTGCACTAGTCGCATGT_548
TCTATCTACTCGTGCTCGCTAGCTGCGGATTTCTATATCGGCTCAGCCCAAAAGACCCTATGCTCCTCCAAACTTATAGCCACCATTGGAAGGACTAAAGCTCGTAATCGCTTGAAGCCTATCGGGTGCGTCTCTCCAATTGTCTGCACTGCACTAGTCGCATGT
>oligos_1_TCTATCTACTCGTGCTCGCTAGCTG_TGTCTGCACTGCACTAGTCGCATGT_549
TCTATCTACTCGTGCTCGCTAGCTGGAGAGTCAATTCTTGGCCTTGAACGTTGTACCGTAGGCGATCTGCGACCATTGGTTATAACGTGGGGAGCAGCTTGAACGGGGCGTAGGCATATGGCCCCGTGTTCTTCACTCCTTGTCTGCACTGCACTAGTCGCATGT
>oligos_1_TCTATCTACTCGTGCTCGCTAGCTG_TGTCTGCACTGCACTAGTCGCATGT_550
TCTATCTACTCGTGCTCGCTAGCTGCATGCGGCATCACATCAACCACTCTAGAACCGCGCACAAGAACTGTACTTAGGGCTCGGTCATTCTTCGCATACGCTCTGGGAGTGGTACCTGCTTTTTAGTATATTGGTATTGATGTCTGCACTGCACTAGTCGCATGT
>oligos_1_TCTATCTACTCGTGCTCGCTAGCTG_TGTCTGCACTGCACTAGTCGCATGT_551
TCTATCTACTCGTGCTCGCTAGCTGGTCTCAACAGTAGCAGATAAGGACCTGCTAGCATCAGGACCAAGGACGTGGTTTCAACAGTTTCTTAATGACGAGCGACGGCCTCCTACCCCAAAATGACTTCAACAGGACAAGATGTCTGCACTGCACTAGTCGCATGT
>oligos_1_TCTATCTACTCGTGCTCGCTAGCTG_TGTCTGCACTGCACTAGTCGCATGT_552
TCTATCTACTCGTGCTCGCTAGCTGCCGACGTGCCAGAGCTGCCAAGATCTGCTCATATATGTCTACTTAACTAGCTATTTTGCGGTCGTCGTAAAGGCCACAGCTGTGGAGTGATACCTGTTTCGACGGAAGGATCACATGTCTGCACTGCACTAGTCGCATGT
>oligos_1_TCTATCTACTCGTGCTCGCTAGCTG_TGTCTGCACTGCACTAGTCGCATGT_553
TCTATCTACTCGTGCTCGCTAGCTGGGAAAATGGCATTACTCGCCATTTTGTTTTGCACGAATACTCTTATGAACTCTGGGTAGCAGTGTACTGTTCCATTTTAGTGGCATACTTTGAGAACGATCGCGGCGATTGGCAATGTCTGCACTGCACTAGTCGCATGT
>oligos_1_TCTATCTACTCGTGCTCGCTAGCTG_TGTCTGCACTGCACTAGTCGCATGT_554
TCTATCTACTCGTGCTCGCTAGCTGGCAACGCATACATAACCCAACGACTGGTATCAGCGCGATAACTTCCAACTGACATGAACCTCGGTAACACAGAACGTATGCTGTACTGGCCTCGCAGCCCTCTGGTCTAACCTGATGTCTGCACTGCACTAGTCGCATGT
>oligos_1_TCTATCTACTCGTGCTCGCTAGCTG_TGTCTGCACTGCACTAGTCGCATGT_555
TCTATCTACTCGTGCTCGCTAGCTGCGGAAAGTGATGTTACCCCGAAACCAATTCGGCGCGGTGAACCGACTTACTGACAAATAAGCAACGAACAGGATTACTCGGCCTCTCGGTTGACCATGCACCCATTAACTTTAATTGTCTGCACTGCACTAGTCGCATGT
>oligos_1_TCTATCTACTCGTGCTCGCTAGCTG_TGTCTGCACTGCACTAGTCGCATGT_556
TCTATCTACTCGTGCTCGCTAGCTGGAGACCGTTGGGAGATGATCGTAGGACTTAATCAGTTTGTGTACTATTTGTCATGCAGACCATGTCGAGGAAAACGAACGGCTCCGATGTCAGTTAAATCTATGCAGTAGCCATTTGTCTGCACTGCACTAGTCGCATGT
>oligos_1_TCTATCTACTCGTGCTCGCTAGCTG_TGTCTGCACTGCACTAGTCGCATGT_557
TCTATCTACTCGTGCTCGCTAGCTGCATTTCGAATACCCGCGAATTGTTCATTGCACTTCTTAATTACTTCGGGAAAAGCCACCCAGCGTTTGTGCTCTGGCTTGATCTTCAGAAGCCTTCAAATGGCATTGGAACATATTGTCTGCACTGCACTAGTCGCATGT
>oligos_1_TCTATCTACTCGTGCTCGCTAGCTG_TGTCTGCACTGCACTAGTCGCATGT_558
TCTATCTACTCGTGCTCGCTAGCTGGTCTGTCCTATAACGGAGCTTCACCTGGTGAGAACTATCCAGACCAGAACCCTTTATGGGACGCTGTACCGAGCGGCAGGCGAGGGTGGTTACACCCTGGCCACGCGCTACCGCTTGTCTGCACTGCACTAGTCGCATGT
>oligos_1_TCTATCTACTCGTGCTCGCTAGCTG_TGTCTGCACTGCACTAGTCGCATGT_559
TCTATCTACTCGTGCTCGCTAGCTGCCGAGCGATCCCTAACTGGTCGGGAAGTACGAAGCACATCACGTTTCTGGTATGTTGGCACTTCGCACTCGATGCTTGAACCTCGCCTAGGGTTGCACAGGCGACGGACAAATCATGTCTGCACTGCACTAGTCGCATGT
>oligos_1_TCTATCTACTCGTGCTCGCTAGCTG_TGTCTGCACTGCACTAGTCGCATGT_560
TCTATCTACTCGTGCTCGCTAGCTGGGACGTAGGAAGATTGTAGATTCGCTCAATCATAACAGATTGTGCTAGAGTTAGCTGTCGCAAGTAAAGTGTTTGGCTCGGCGAATTTAATCTAGGTTTTCACTATTAATAAAATTGTCTGCACTGCACTAGTCGCATGT
>oligos_1_TCTATCTACTCGTGCTCGCTAGCTG_TGTCTGCACTGCACTAGTCGCATGT_561
TCTATCTACTCGTGCTCGCTAGCTGGCAAGCAGCAAAAAGAGCCGGGGGGAGTCTCCGGGGACGTCCACCGCGAAGGTTCGTCTGTGACCACTGTTCTTGAACGGGGCTGATCGTGCAGCACGGTAGGACACTAGTGCGTTGTCTGCACTGCACTAGTCGCATGT
>oligos_1_TCTATCTACTCGTGCTCGCTAGCTG_TGTCTGCACTGCACTAGTCGCATGT_562
TCTATCTACTCGTGCTCGCTAGCTGCTAAACTTTCGACCCGCAATCCCCGGTGGATTCGCATTGCATGCGGACCGCATTGAGATGCACCATTTCTCGGCTTTCGACGAATCACCGAGAGATGTTTTCATCGGCTCGAGTATGTCTGCACTGCACTAGTCGCATGT
>oligos_1_TCTATCTACTCGTGCTCGCTAGCTG_TGTCTGCACTGCACTAGTCGCATGT_563
TCTATCTACTCGTGCTCGCTAGCTGGAGCTGGGAGCTTGACAGCATAACGGGCACTGGTCAAATACCCGCAGCGGCGTCTCCCTTACTTGCTGCATGTTCCTCCGTGGCATCGTTCTAAGGTGTGCCCCAGAACTCGCAATGTCTGCACTGCACTAGTCGCATGT
>oligos_1_TCTATCTACTCGTGCTCGCTAGCTG_TGTCTGCACTGCACTAGTCGCATGT_564
TCTATCTACTCGTGCTCGCTAGCTGCATTACTCAGATGGTGGTCATCCAGGATTGGCTCTCAGCACCTCCAGAGGACCGTGACGGGCAGGAGCCCGTCCCGAGGGAACGTCAATTTTATTTATTCACTTCGGGGCCCTCATGTCTGCACTGCACTAGTCGCATGT
>oligos_1_TCTATCTACTCGTGCTCGCTAGCTG_TGTCTGCACTGCACTAGTCGCATGT_565
TCTATCTACTCGTGCTCGCTAGCTGGTCAGGGGAGTACAATCTAGATACGCTCGGTCACTTTACTGACCCAACGAAATAATAAGGGCTGCCATCGGTAAGCAGTCAAATTTATGAGATCATTAGTCGTGACGACTCTCGTTGTCTGCACTGCACTAGTCGCATGT
>oligos_1_TCTATCTACTCGTGCTCGCTAGCTG_TGTCTGCACTGCACTAGTCGCATGT_566
TCTATCTACTCGTGCTCGCTAGCTGCCGCAGGTCGGTAATCAAGCGAGCGCTGTTCGGTATTGGAAACGAAACAACGTATTAAAGCAGGCGGGGTAGAATAGAGTGCTGTTTGACCCTAGCCGACTCTGTGGTCACTCGTTGTCTGCACTGCACTAGTCGCATGT
>oligos_1_TCTATCTACTCGTGCTCGCTAGCTG_TGTCTGCACTGCACTAGTCGCATGT_567
TCTATCTACTCGTGCTCGCTAGCTGGGACCACAACTGACGAAAAACCGCTTGCTTGAGAAACCGCCACGGGCGACTCACGAGGATAGGTTCTCTGACATTCCTGTATAGTAGACCTTCTTCTCTCATGCAGATACTACAATGTCTGCACTGCACTAGTCGCATGT
>oligos_1_TCTATCTACTCGTGCTCGCTAGCTG_TGTCTGCACTGCACTAGTCGCATGT_568
TCTATCTACTCGTGCTCGCTAGCTGGCTATTTTGCAAGGTATTGGTGCGTCAATACTTGATTACTAACAAGCTGGCCAGGCTTCGCAACAGTTCCGGTACACCTAGCTGTCGCCCATATAAAGCGTTAACCGCGTACTATTGTCTGCACTGCACTAGTCGCATGT
>oligos_1_TCTATCTACTCGTGCTCGCTAGCTG_TGTCTGCACTGCACTAGTCGCATGT_569
TCTATCTACTCGTGCTCGCTAGCTGCTAATGGCGCCTGAGAGGGTGCACCGAGCTTTCATCGGTCCTAGGCTAACGACGTGTGTGTTAGCAAATCTACGTGTGTCAGATTCCTCGCGCGCCAATACCAAGGTAAGAGGTATGTCTGCACTGCACTAGTCGCATGT
>oligos_1_TCTATCTACTCGTGCTCGCTAGCTG_TGTCTGCACTGCACTAGTCGCATGT_570
TCTATCTACTCGTGCTCGCTAGCTGGAGCACTGAGGACTCACTTGCGTCTTGATGCAAGTTCAGTCACTATAAGTCGGATTAATCGCGAACGACGGTGACATTTACGCCCTGTCACTCGTCACATCTACGCGTTTGACCTTGTCTGCACTGCACTAGTCGCATGT
>oligos_1_TCTATCTACTCGTGCTCGCTAGCTG_TGTCTGCACTGCACTAGTCGCATGT_571
TCTATCTACTCGTGCTCGCTAGCTGCATAAAAGAAGAACCATGCCATTGGACAGATGCTAATTCATAGAGCCGACAACCGTTTCAATACGGCAGGAGCCTATAGAGCTTCTCCAGACCTGAAACCTCTATGGGCTATGCTTGTCTGCACTGCACTAGTCGCATGT
>oligos_1_TCTATCTACTCGTGCTCGCTAGCTG_TGTCTGCACTGCACTAGTCGCATGT_572
TCTATCTACTCGTGCTCGCTAGCTGGTCACACCTCTGTTTCCGGTATGGATCAGGGATAATAATTCTGGCTTGCATGTCCAGCTCGGACGGGCGTGAATTGATCGCGCGTTTTCCCCACTTCTCCTCATTACGCTGCTCATGTCTGCACTGCACTAGTCGCATGT
>oligos_1_TCTATCTACTCGTGCTCGCTAGCTG_TGTCTGCACTGCACTAGTCGCATGT_573
TCTATCTACTCGTGCTCGCTAGCTGCCGCTCTCTCAATGTCGTCAGACAAGAACATCTTCGTGCAAGGCACAGAAAGCTGGCCTTACAGCCAAGGAACATATTACCCACTCCTTCCCGCTCAACCCCTAGCCATTCATATTGTCTGCACTGCACTAGTCGCATGT
>oligos_1_TCTATCTACTCGTGCTCGCTAGCTG_TGTCTGCACTGCACTAGTCGCATGT_574
TCTATCTACTCGTGCTCGCTAGCTGCGCACATACGATTAGCGCATAACGAACCTTCGGCGGTACGGGCGTACCGCAGGAAGCGGCCTGTGTTAGACAGCCAGCCTCCTCTCTATTGGCACCATAGTCACCTTGAGACTTTTGTCTGCACTGCACTAGTCGCATGT
>oligos_1_TCTATCTACTCGTGCTCGCTAGCTG_TGTCTGCACTGCACTAGTCGCATGT_575
TCTATCTACTCGTGCTCGCTAGCTGGCTAAAGCAGCCGATCAAACAATTGGTTGCCAGTCAAACTTTTAAATACAAATGTCATCTTTCCACATCGAGTTCACATCTGACAGAAGAAAAAGACATCTCCGGGGTACAAGCTTGTCTGCACTGCACTAGTCGCATGT
>oligos_1_TCTATCTACTCGTGCTCGCTAGCTG_TGTCTGCACTGCACTAGTCGCATGT_576
TCTATCTACTCGTGCTCGCTAGCTGCTACCCCCGAGCTAGGGATAGACATGTTTTGTGAACCCCTACCGAGCTGAGGCCCGTTGTTGCGTGAAGGGCTGTCGTACACGATCAAGCCCAATCGCCTAAAAGTTATCTTCTATGTCTGCACTGCACTAGTCGCATGT
>oligos_1_TCTATCTACTCGTGCTCGCTAGCTG_TGTCTGCACTGCACTAGTCGCATGT_577
TCTATCTACTCGTGCTCGCTAGCTGGAGGAAACAGCTTCAGCCTACGCACTCTTGAGGCGATTGCACTTTCCCCTCATAAACAGGTCGTTATAATTTGCGGTCTCGCTTGTCGGTAATCAACCCTCATCTCCCGCCCTCATGTCTGCACTGCACTAGTCGCATGT
>oligos_1_TCTATCTACTCGTGCTCGCTAGCTG_TGTCTGCACTGCACTAGTCGCATGT_578
TCTATCTACTCGTGCTCGCTAGCTGCATATTCGTTAACGGCGGCCAGTTTGGTATGTAAATTGGAGTGCAATGTATCTTATAAAGTACTACTGTAGGTGTTCGTTAGGTAAGGACTTCTAAATTGGTACGTAGGCTTGGTTGTCTGCACTGCACTAGTCGCATGT
>oligos_1_TCTATCTACTCGTGCTCGCTAGCTG_TGTCTGCACTGCACTAGTCGCATGT_579
TCTATCTACTCGTGCTCGCTAGCTGGTCCTTCATAAATCTCCCGCTATCTGCCATCGTACTGCTGTCTCAGTACCCAACCCCAACTTTGCACTGAGGAGATTTACGGTTCGGCAGCCATGTCATACCGCTAACGCAACAATGTCTGCACTGCACTAGTCGCATGT
>oligos_1_TCTATCTACTCGTGCTCGCTAGCTG_TGTCTGCACTGCACTAGTCGCATGT_580
TCTATCTACTCGTGCTCGCTAGCTGCCGCTGTTAATAGCGGAGATCCGATGGCGTCCCCTCACCTGAAGCTATGAGACCGCTTCGTGTGATAGCCCAGTCATTTGTCCGGTGGGAAAGCTTTTCGAAATGTGGGGTTTGATGTCTGCACTGCACTAGTCGCATGT
>oligos_1_TCTATCTACTCGTGCTCGCTAGCTG_TGTCTGCACTGCACTAGTCGCATGT_581
TCTATCTACTCGTGCTCGCTAGCTGCGCAGTGGACAATTTGGGGTGGAACCGAACTGGGGGTAGGGCACTTGGTGGCGCGAGGCATCCCCGCCTGTCCTAAGATCTCTCGGCCTTTTCAATCCGTGGGCAATAGTGCTGATGTCTGCACTGCACTAGTCGCATGT
>oligos_1_TCTATCTACTCGTGCTCGCTAGCTG_TGTCTGCACTGCACTAGTCGCATGT_582
TCTATCTACTCGTGCTCGCTAGCTGGCTCGTGGGTACCATTACAAGGCACGGCAAAGCGCTTGATGGTGTGATGGCTAATACACTCATCAATTATGCCGGTTTTTTGACTCCAGCCCAGAGATCAGCTTACACATGCCTATGTCTGCACTGCACTAGTCGCATGT
>oligos_1_TCTATCTACTCGTGCTCGCTAGCTG_TGTCTGCACTGCACTAGTCGCATGT_583
TCTATCTACTCGTGCTCGCTAGCTGCTACGGATACCACACGCTGACCCTAACCAAAAGGATTCGGATAAACATGGCTGGTACCTCCCATAGCTTCTGCTCAAGGTCTAGTACTTACGGTCATGCATTCTGGCATGCCAATTGTCTGCACTGCACTAGTCGCATGT
>oligos_1_TCTATCTACTCGTGCTCGCTAGCTG_TGTCTGCACTGCACTAGTCGCATGT_584
TCTATCTACTCGTGCTCGCTAGCTGGAGGTTGGGCATTTTGCCCTATCGTAAAACCCAGCATGTCGACACCGGTGCTAGGCGTACTATACAATTGCACATCGTGACGTATCTCTGGTCCATGTTACCGTGTCTCATCCCTTGTCTGCACTGCACTAGTCGCATGT
>oligos_1_TCTATCTACTCGTGCTCGCTAGCTG_TGTCTGCACTGCACTAGTCGCATGT_585
TCTATCTACTCGTGCTCGCTAGCTGCATCCACTTGAACAACCGGCGGCAGGTCGTCGCCATGTTCAGTCTGGTGGATCAATCCCATGCACGCCTCCCCCAAAGCTTTAGGCGCAAGATGAACTTGGTTACATTAGGCTGATGTCTGCACTGCACTAGTCGCATGT
>oligos_1_TCTATCTACTCGTGCTCGCTAGCTG_TGTCTGCACTGCACTAGTCGCATGT_586
TCTATCTACTCGTGCTCGCTAGCTGGTCCAAAAATCCCGCGCCAACGTCTAACGGGGACGGAGTAACCGGGGGCCACATAGTGGTGGGCCGAACGCTTCTGACGGCCCATATGCGTCCGTCCGCACCTCATGTAATATCATGTCTGCACTGCACTAGTCGCATGT
>oligos_1_TCTATCTACTCGTGCTCGCTAGCTG_TGTCTGCACTGCACTAGTCGCATGT_587
TCTATCTACTCGTGCTCGCTAGCTGCCCCGATTTACCTCTTCGGCCGTTGTAAGGAGACCAGCGATGGCAAGATTTGAGAACGCTCTCTTTCCGAAACATATCCCGGGCCCTGACAGTACAGTCCTATAAGTTCCCAGAATGTCTGCACTGCACTAGTCGCATGT
>oligos_1_TCTATCTACTCGTGCTCGCTAGCTG_TGTCTGCACTGCACTAGTCGCATGT_588
TCTATCTACTCGTGCTCGCTAGCTGCGCCACAGCCAGGATTTCAGGTAATCTAAAAATATGGAGCTGATGGCTGGTCCGACGTCTACAGCAAGTAACCGTGGGTTTTACAGTTTACCAGTGCAGTGCACGCATTAGCCTATGTCTGCACTGCACTAGTCGCATGT
>oligos_1_TCTATCTACTCGTGCTCGCTAGCTG_TGTCTGCACTGCACTAGTCGCATGT_589
TCTATCTACTCGTGCTCGCTAGCTGGCTCCATAATGTGGGCACCTCCCCACATATAACGTCTCGGTAACATCTTCTACGTTAACGGTGCATTTCTCGCAATTGGTTCCCGGCGTCCCAGGCATACTTCAGGCGTATGTATTGTCTGCACTGCACTAGTCGCATGT
>oligos_1_TCTATCTACTCGTGCTCGCTAGCTG_TGTCTGCACTGCACTAGTCGCATGT_590
TCTATCTACTCGTGCTCGCTAGCTGCTAGGTTGCAAGTTCTCGCGAGTCACATACGGCGCGCTCATATTACGAGTTATTCAAGTGTTCGATGATTGTCGTATGTTCGATGACCTTATACATTCTGCCTACTTCTCGCGCTTGTCTGCACTGCACTAGTCGCATGT
>oligos_1_TCTATCTACTCGTGCTCGCTAGCTG_TGTCTGCACTGCACTAGTCGCATGT_591
TCTATCTACTCGTGCTCGCTAGCTGGAGTCAGTGAAAAGGACGAAGTTTATATATCGCACGTGCTCAATGGTGAAGCAGCAGGCCTTTTTAATGAGATAACCTTTTCTTTCAAACACGCCATGCACCCTGCGCCGCAGAATGTCTGCACTGCACTAGTCGCATGT
>oligos_1_TCTATCTACTCGTGCTCGCTAGCTG_TGTCTGCACTGCACTAGTCGCATGT_592
TCTATCTACTCGTGCTCGCTAGCTGCATCGTTAGACTCGAATGGAGTAGGACAAGCAGACACATGCATGGTTTCCTAGCTCAACAGGGTTTCAGGCAAGACTGAGCACTCAGACACGCTTTGCTAATGGACTACCTATCATGTCTGCACTGCACTAGTCGCATGT
>oligos_1_TCTATCTACTCGTGCTCGCTAGCTG_TGTCTGCACTGCACTAGTCGCATGT_593
TCTATCTACTCGTGCTCGCTAGCTGGGTCACCGTCCCAGCAAGGCTTATGCCATAACTCCCCGACTGCGTTAGTACGAGTTAATGGCAGACGTTAGAACCCTTAGTCCTCCTCCCATTCACCTGATGGTCTCTCTATGGTTGTCTGCACTGCACTAGTCGCATGT
>oligos_1_TCTATCTACTCGTGCTCGCTAGCTG_TGTCTGCACTGCACTAGTCGCATGT_594
TCTATCTACTCGTGCTCGCTAGCTGCCCCCTGTACCGACAGCGCTGCATTGATATAAATAACAGTGATCAGACTACTCGTTAATACTCCAGGTGGTGCCGCTAAACGGATGTAAACCAGTTTATGACTTGTGATATAGCTTGTCTGCACTGCACTAGTCGCATGT
>oligos_1_TCTATCTACTCGTGCTCGCTAGCTG_TGTCTGCACTGCACTAGTCGCATGT_595
TCTATCTACTCGTGCTCGCTAGCTGCGCCTGCATGCAGCGCCAATTCACCCGCAGGCAAGTTGATACTACAAACCATTGCAGTGGTGAACGTACATTGAAACCCACTATGGGTGAAGCTCCGGGAAGCACACCAATGGAATGTCTGCACTGCACTAGTCGCATGT
>oligos_1_TCTATCTACTCGTGCTCGCTAGCTG_TGTCTGCACTGCACTAGTCGCATGT_596
TCTATCTACTCGTGCTCGCTAGCTGGCTGCGAACGGACTGAACAGGCCGGGTAGACGGAAGCCGAACTCTTTTGTCGAGCTACTTCAGACTCTGAGAATGAATTGATGCATTGGCGACCGGATCCGTGGGCATAGCACGTTGTCTGCACTGCACTAGTCGCATGT
>oligos_1_TCTATCTACTCGTGCTCGCTAGCTG_TGTCTGCACTGCACTAGTCGCATGT_597
TCTATCTACTCGTGCTCGCTAGCTGCTAGCAGATCAGCGTGTATAGTCCTTCGCTGTATGCATGTAGATATGGTAATAATATCTCATGGCACGTGGTGGTGAGCTTCAGACGACATCTTCAAGATAAACTAGTAGGGTCATGTCTGCACTGCACTAGTCGCATGT
>oligos_1_TCTATCTACTCGTGCTCGCTAGCTG_TGTCTGCACTGCACTAGTCGCATGT_598
TCTATCTACTCGTGCTCGCTAGCTGGAGTGTTTGTTTAGACTCGTTGAAGTCAAAGATTGCCCGGATTCTTCACGGTTAGTAAAGTCCTACACACACGACGCGCCCGGCGGACTCCCTGTCTCAGGGCAAAAACGAAATTTGTCTGCACTGCACTAGTCGCATGT
>oligos_1_TCTATCTACTCGTGCTCGCTAGCTG_TGTCTGCACTGCACTAGTCGCATGT_599
TCTATCTACTCGTGCTCGCTAGCTGCAACTCTAGAGTTAACTTGTCGTTGTCGCCTCGCTGATACCGGCCACGAGCGTTCGGACGCCGAATCCAACCGTGTTGGTTAAATGTTCATTAGATGGTTATGTTCTCCACCAATTGTCTGCACTGCACTAGTCGCATGT
>oligos_1_TCTATCTACTCGTGCTCGCTAGCTG_TGTCTGCACTGCACTAGTCGCATGT_600
TCTATCTACTCGTGCTCGCTAGCTGGGTCTGTCGAACGCATGGGGAAGCCTTAGGAGAAGGCTCCCAGTGATACGTGAGTTTGTCAGTCATATCTTGAGCCATGTTCCATATCTAATGGACGCATGTGATTTCTTGTCCTTGTCTGCACTGCACTAGTCGCATGT
>oligos_1_TCTATCTACTCGTGCTCGCTAGCTG_TGTCTGCACTGCACTAGTCGCATGT_601
TCTATCTACTCGTGCTCGCTAGCTGCCCATAGGTGGTCTACGCCCTAACAAAATAGAGTTCCAAGAATTAACACATTTCTGTGGGATGCTGTTCACTTCACATTATCCTCTCTACGCCCGTCATGCTTCTATGTACATATTGTCTGCACTGCACTAGTCGCATGT
>oligos_1_TCTATCTACTCGTGCTCGCTAGCTG_TGTCTGCACTGCACTAGTCGCATGT_602
TCTATCTACTCGTGCTCGCTAGCTGCGCGTTGCCTCGCCGCACAGCTATCATAACTGCTCATCGGGACCCGGGTATACTTGAGTGGTGACTCGGCCGAAACTTACCGTTTCCTACCTTCAGGATTCTAACGCCGCATAATTGTCTGCACTGCACTAGTCGCATGT
>oligos_1_TCTATCTACTCGTGCTCGCTAGCTG_TGTCTGCACTGCACTAGTCGCATGT_603
TCTATCTACTCGTGCTCGCTAGCTGGCTGGCCGAGCTGTATACCAGGCCTTGACAGCTGTTGCGAGTCCTTTCCGGGAAATACTATTCTTCTGCTATCCCTAAATGCTCATCTATACAGTAAGTATATCTTAAGTAGGTATGTCTGCACTGCACTAGTCGCATGT
>oligos_1_TCTATCTACTCGTGCTCGCTAGCTG_TGTCTGCACTGCACTAGTCGCATGT_604
TCTATCTACTCGTGCTCGCTAGCTGCTATTGAAGCATATACGGCCAAGACTATACATTTCATTTGGGTATACGGGCAGGTTGTTATGCACACGGAGAGTCCGAAGCTACTTTATAATGGTCGCTATACGCGCTTGAATCATGTCTGCACTGCACTAGTCGCATGT
>oligos_1_TCTATCTACTCGTGCTCGCTAGCTG_TGTCTGCACTGCACTAGTCGCATGT_605
TCTATCTACTCGTGCTCGCTAGCTGGTGCCACCCGTATAGCGGGGATATGGCTTAGCTGCCCCGAGCCGGAAAGCGATCTACCGAGTGAATTAAGCCCGGCACCACTGTCATACCAGAACATAGGTGCCTGGGAGATTCATGTCTGCACTGCACTAGTCGCATGT
>oligos_1_TCTATCTACTCGTGCTCGCTAGCTG_TGTCTGCACTGCACTAGTCGCATGT_606
TCTATCTACTCGTGCTCGCTAGCTGCAACAGGAGACCTATCAAGCTCCAATCGTGGGCGCGCATGGCTAACCACTCGATCCCATACTGAAAGCCTGAGGTAGAATTCCGCGTATTAGCGCAGCATTCATCCGCCTGGTCATGTCTGCACTGCACTAGTCGCATGT
>oligos_1_TCTATCTACTCGTGCTCGCTAGCTG_TGTCTGCACTGCACTAGTCGCATGT_607
TCTATCTACTCGTGCTCGCTAGCTGGGTACCTACGGACAAGTGTTAGCAAACGTCGTCCAGACGGAATCTACAGCTGTCTTGGTCAGACCTACAAAAGCAAGCTGAATATTGCCCCACTGTCCCTCATGCAGGTCTGCGTTGTCTGCACTGCACTAGTCGCATGT
>oligos_1_TCTATCTACTCGTGCTCGCTAGCTG_TGTCTGCACTGCACTAGTCGCATGT_608
TCTATCTACTCGTGCTCGCTAGCTGCCCAATACCGAGTAAGACCTCCTTTCAAATAGAGCTTTACTCATTGGCGCCCTTACGCCTTTGTATTTACTCCAAGGGCGCACGTTTGCAAAGTCGCGAACCTAGTTGGATCCGTTGTCTGCACTGCACTAGTCGCATGT
>oligos_1_TCTATCTACTCGTGCTCGCTAGCTG_TGTCTGCACTGCACTAGTCGCATGT_609
TCTATCTACTCGTGCTCGCTAGCTGCGCGAATTAGTCTTACTCATGATTGTTCTACGATCGTTACTGTCTAAATTTGCTTTTGCACGGGACTGTTTCTAAGATCCTAATCATATGTACGCAGTGAACATCCCGCTAGTTTTGTCTGCACTGCACTAGTCGCATGT
>oligos_1_TCTATCTACTCGTGCTCGCTAGCTG_TGTCTGCACTGCACTAGTCGCATGT_610
TCTATCTACTCGTGCTCGCTAGCTGGCTTAGCCGGGCTTCGTCTTTAAAACGTATGTTATGCTCTGCGTCTCCCTCTTATTAAATCAACAGCGCGAGCGTGCTTTTGGAATTTAGTGATCTGAAGCAGACCCGAATATGATGTCTGCACTGCACTAGTCGCATGT
>oligos_1_TCTATCTACTCGTGCTCGCTAGCTG_TGTCTGCACTGCACTAGTCGCATGT_611
TCTATCTACTCGTGCTCGCTAGCTGCTATACCGAAAACGCATGAATTGACTCTAAAATGATCGTCCGTCTTAACTGAGAAGGCTGTTACTCAGAAAGACACCTGCGAGGTGGTGGGTTATGCGCGTTGATAAGCCGGATTTGTCTGCACTGCACTAGTCGCATGT
>oligos_1_TCTATCTACTCGTGCTCGCTAGCTG_TGTCTGCACTGCACTAGTCGCATGT_612
TCTATCTACTCGTGCTCGCTAGCTGGTGCCTCTGTTTAAGAGGATAATTTGGTAAATACAGGCTGAAATAGCTAGGACAACAGAAAGCTAACCCAGTATCTAGAGTTTTACATGTGTCTCCCTATGAGCTGTGGTTGACATGTCTGCACTGCACTAGTCGCATGT
>oligos_1_TCTATCTACTCGTGCTCGCTAGCTG_TGTCTGCACTGCACTAGTCGCATGT_613
TCTATCTACTCGTGCTCGCTAGCTGCAAAGCGCGCCTGTTATCTTCCATTGCTGTACATGTGGATCTTTGAACGGACCAGGTGACCAGGTTCAACGAGGCTGTGGTCGTAACTTCTAGACTCATCTCTCTTAGTCTTATTTGTCTGCACTGCACTAGTCGCATGT
>oligos_1_TCTATCTACTCGTGCTCGCTAGCTG_TGTCTGCACTGCACTAGTCGCATGT_614
TCTATCTACTCGTGCTCGCTAGCTGGGTAGGGACCGGCACTGACTATCATATACTGCCAACTCTGGTAGGAGATTACTTCTCCCGCATGAAATCGTTAAACTTCATATAGACTGGGTGTAATGGAAACAAACGTGGGTCATGTCTGCACTGCACTAGTCGCATGT
>oligos_1_TCTATCTACTCGTGCTCGCTAGCTG_TGTCTGCACTGCACTAGTCGCATGT_615
TCTATCTACTCGTGCTCGCTAGCTGCCCTAGTGCTCATAACCGGATGAGGACCTCCCTTTACACAATGCTCAGAAGACTACGCTATTACAGTCTGTGCCGTGCCCGCGTGCCTAGTCCTAGCTTTTTTAAAATCAAAGCTTGTCTGCACTGCACTAGTCGCATGT
>oligos_1_TCTATCTACTCGTGCTCGCTAGCTG_TGTCTGCACTGCACTAGTCGCATGT_616
TCTATCTACTCGTGCTCGCTAGCTGCGCTGTATTGACTAGCGCGGAGCGATGAGCAACTATCAACACCCCCGCTAACGCAGTGACCAATCTGCTTCGATGGTTGCTACGGCGGCCGCTATGAAAAGCCATCCTTGTCAGATGTCTGCACTGCACTAGTCGCATGT
>oligos_1_TCTATCTACTCGTGCTCGCTAGCTG_TGTCTGCACTGCACTAGTCGCATGT_617
TCTATCTACTCGTGCTCGCTAGCTGGCTTTCATTAACAGGCAGTGCGTCTCAGGCGTGCATAAAACCTAATCTTTACGACACTAAAATGGAGACTTTTGCCGATAAAGTTCGTCTAAACCCGTGGATCGCTCGGGCCTCATGTCTGCACTGCACTAGTCGCATGT
>oligos_1_TCTATCTACTCGTGCTCGCTAGCTG_TGTCTGCACTGCACTAGTCGCATGT_618
TCTATCTACTCGTGCTCGCTAGCTGCTTTCTCACCCAGAAAGGTCCAATCCGTGTATTAAGTCCAGTGGGTCAAATCTCTCACTGTTGCAGACCCGGCTCTCAACCAATTCAGATGTATTGTCAGCGGGTAAGTGCAACATGTCTGCACTGCACTAGTCGCATGT
>oligos_1_TCTATCTACTCGTGCTCGCTAGCTG_TGTCTGCACTGCACTAGTCGCATGT_619
TCTATCTACTCGTGCTCGCTAGCTGGTGCGAACTCCATAGTCTTACCCCTATTTGTAGATTGATCTGGACACATTCGAGATTCCGGGTGCTTATAAATGTCAGGTGGTGCGGCTGTATCTATGGCTTAATGGCCCGGAATTGTCTGCACTGCACTAGTCGCATGT
>oligos_1_TCTATCTACTCGTGCTCGCTAGCTG_TGTCTGCACTGCACTAGTCGCATGT_620
TCTATCTACTCGTGCTCGCTAGCTGCAAACTCGCCCTACCTTGGAGTGTCGTTGCAGTGTTCCTATTTACATTGTCTCGGCGATATTGGACAATTTCCAGAGCTACGCTGCCGTCGTACTACTTTGGACGCGGGCGTAGATGTCTGCACTGCACTAGTCGCATGT
>oligos_1_TCTATCTACTCGTGCTCGCTAGCTG_TGTCTGCACTGCACTAGTCGCATGT_621
TCTATCTACTCGTGCTCGCTAGCTGGGTTGTCTGACCTGCCTACCCCAACAACAGGGTGCTGCAGACGATGTCAATAGTTTTATGTCCAAGGGGCTTGGGGCCCCCACAGGCATCGCGCCATTTCCTGCATTAATTTGCTTGTCTGCACTGCACTAGTCGCATGT
>oligos_1_TCTATCTACTCGTGCTCGCTAGCTG_TGTCTGCACTGCACTAGTCGCATGT_622
TCTATCTACTCGTGCTCGCTAGCTGCCCTTCGGCCATTGTATTGCGGGACCCTCACAGCTCCTAATCCCGGTCAGACGCACCAGTTTTCCCGTGCGTTCGCGGGACGCAAATCCTCTGGTTTGGGTGTCGTCATCATTCATGTCTGCACTGCACTAGTCGCATGT
>oligos_1_TCTATCTACTCGTGCTCGCTAGCTG_TGTCTGCACTGCACTAGTCGCATGT_623
TCTATCTACTCGTGCTCGCTAGCTGCGCTCACCGTCACCGAGGAGCATCTGAAGCTTAACTTACTCTCCGAAATCCCTGGGCGCTTGACCGCTCCAGCATATCTAACGTCGATAGAATTCCGACTCGCAAATTAAAGACATGTCTGCACTGCACTAGTCGCATGT
>oligos_1_TCTATCTACTCGTGCTCGCTAGCTG_TGTCTGCACTGCACTAGTCGCATGT_624
TCTATCTACTCGTGCTCGCTAGCTGGACTTAGATGGGTGGAAGTTGTCTATACTGTGTTGCGACCCAAAATTTTGAATATGTCGGAAACACCTGTCACTTAAACCCCCCCAACCACGTAGTTCCGGTATAATACATCCGTTGTCTGCACTGCACTAGTCGCATGT
>oligos_1_TCTATCTACTCGTGCTCGCTAGCTG_TGTCTGCACTGCACTAGTCGCATGT_625
TCTATCTACTCGTGCTCGCTAGCTGCTTTGAAGTAGGTCCCGAGCGTGATCTAAAAACGGGTGACTTGTTCCAACTTGCACCAGTAATTTACTTGCGCAGATCCATAAGATCTGGCGAGAAACGCGTCACTCAATGTACATGTCTGCACTGCACTAGTCGCATGT
>oligos_1_TCTATCTACTCGTGCTCGCTAGCTG_TGTCTGCACTGCACTAGTCGCATGT_626
TCTATCTACTCGTGCTCGCTAGCTGGTGAATAGCCGAACAGGGCTACCTTGAGCGGACTTCCTCGCTAGCAAACGGCTCCAAGTAGCGATCATCTCCCCTTGATGAGATTGCGACTTGTTGGATCTATGTCGGGTACGTATGTCTGCACTGCACTAGTCGCATGT
>oligos_1_TCTATCTACTCGTGCTCGCTAGCTG_TGTCTGCACTGCACTAGTCGCATGT_627
TCTATCTACTCGTGCTCGCTAGCTGCAATCGGCCCGTCCGACCGCACCGACCCCTCCACTAAGCGTAAGATCGCACCATTGTCCAACATACCGCAAGATGGACCAACGCGGCCAGGGTTCTTGTCAAACGACACGTAGCTTGTCTGCACTGCACTAGTCGCATGT
>oligos_1_TCTATCTACTCGTGCTCGCTAGCTG_TGTCTGCACTGCACTAGTCGCATGT_628
TCTATCTACTCGTGCTCGCTAGCTGGGTTCTAGGTATTTGCGTGCCCTGTGTTCAACCCGACTTCTAAAGGGGTGACTTGTTAGTATCTCTGTTATGCGAGGGGATCTCGTCGACACTGTATAACGGTACTAATGCTCCTTGTCTGCACTGCACTAGTCGCATGT
>oligos_1_TCTATCTACTCGTGCTCGCTAGCTG_TGTCTGCACTGCACTAGTCGCATGT_629
TCTATCTACTCGTGCTCGCTAGCTGCCCGCGGTGGTTAGCCTTAGCACATGCAGACGATCAGGACTCCTCAATTCAGTCTTTGTAGCTAACCAAATGTAAGCTCCTTTCTCGAAGAGTATGTCTCATCGGGCCGTATGGTTGTCTGCACTGCACTAGTCGCATGT
>oligos_1_TCTATCTACTCGTGCTCGCTAGCTG_TGTCTGCACTGCACTAGTCGCATGT_630
TCTATCTACTCGTGCTCGCTAGCTGCGGTAGCTTGAGAAGACTCGACTGACTAGAGATGGACTAGAAACTTTGGTCACGTATAGAGCCCGTAAAAGTTCAGTTTAATTGTATAGTCTCGGAACCTGGGAACCAGGCTGAATGTCTGCACTGCACTAGTCGCATGT
>oligos_1_TCTATCTACTCGTGCTCGCTAGCTG_TGTCTGCACTGCACTAGTCGCATGT_631
TCTATCTACTCGTGCTCGCTAGCTGGACTATTGGGCACTAATCACTACCGGACGGATGCGTGAATAGTGGTTCAAATGAAACCTTTCTTTATAGACGTGTGGTAAGACTGGTCGTGGCGAAAGTCGCTGTGTCTGTACAATGTCTGCACTGCACTAGTCGCATGT
>oligos_1_TCTATCTACTCGTGCTCGCTAGCTG_TGTCTGCACTGCACTAGTCGCATGT_632
TCTATCTACTCGTGCTCGCTAGCTGCTTGATTGTCCCAATTGCACAAAAACCCAAGCAATTAAGATACGGTTAGCCTCGTCACGCACTTCCGTGACGAACATACAACAACTTTCACGTCATGTGTATTTCCCACCACCGTTGTCTGCACTGCACTAGTCGCATGT
>oligos_1_TCTATCTACTCGTGCTCGCTAGCTG_TGTCTGCACTGCACTAGTCGCATGT_633
TCTATCTACTCGTGCTCGCTAGCTGGTGATACATCATGCGCTCGTATTCTAGCTGAGGACGTATGCAGCATTCACTACACACTTACAACCCCAGGCCTCGGCAAAGGACTCTGACACTTAAGCGACTAGACGACCAAAATTGTCTGCACTGCACTAGTCGCATGT
>oligos_1_TCTATCTACTCGTGCTCGCTAGCTG_TGTCTGCACTGCACTAGTCGCATGT_634
TCTATCTACTCGTGCTCGCTAGCTGCAATGCTCCAATCGTGGAATTACCATGTCTGTAATAGGCTCTACGAGATGGTCAGGTATTTTTTTCTAGCGGGGATCGCGCATTGGTTTTAAAGATCTAGTCGAGATCCTTCCCTTGTCTGCACTGCACTAGTCGCATGT
>oligos_1_TCTATCTACTCGTGCTCGCTAGCTG_TGTCTGCACTGCACTAGTCGCATGT_635
TCTATCTACTCGTGCTCGCTAGCTGGGTGTAATGTGTATTCCCCCGGACAAGCTCCTTAAGCAGCAGGGACGTGATAAAAAGGTGTGCAGTCTCATCTCGGCCGTGCGCTCACCGCTAAGACTTGATGGTAAAGATTATTTGTCTGCACTGCACTAGTCGCATGT
>oligos_1_TCTATCTACTCGTGCTCGCTAGCTG_TGTCTGCACTGCACTAGTCGCATGT_636
TCTATCTACTCGTGCTCGCTAGCTGCCCGGACACACGGCACTCACAGGCTACTCAGCAGTACGTCACTAGACGGAGGGGTCTTATGAGAAGGGTTAAATAAAATGGCGGTTTGAGGCATCTTCTAGTGCGCTCGATACTATGTCTGCACTGCACTAGTCGCATGT
>oligos_1_TCTATCTACTCGTGCTCGCTAGCTG_TGTCTGCACTGCACTAGTCGCATGT_637
TCTATCTACTCGTGCTCGCTAGCTGCGGTTCACGCAGTTACATTAGGTTGTTACAATACCTTCCAAATTTCGGGAATGCCCAAGACTCGGAGTCCGCCACTAAGACAGCTGCCGTACGACGTCGGAGTTCGCTTAGCCAATGTCTGCACTGCACTAGTCGCATGT
>oligos_1_TCTATCTACTCGTGCTCGCTAGCTG_TGTCTGCACTGCACTAGTCGCATGT_638
TCTATCTACTCGTGCTCGCTAGCTGGACGGATCAAATTACGAATCATGTTGTTCCGTAGAACCCTTAAGGAAGGAACCTAGTTCTATGCATAGGAGCTCACCATAAACCTACCCTACCCTTTGTATAGGCCATGGCCTCATGTCTGCACTGCACTAGTCGCATGT
>oligos_1_TCTATCTACTCGTGCTCGCTAGCTG_TGTCTGCACTGCACTAGTCGCATGT_639
TCTATCTACTCGTGCTCGCTAGCTGCTTGTAGAGCGTCTGTCCAACCGAGGTATTCCTGAAGAACGCAGCTTTCAGCAAAAACCGTTGTCGCTAACAATGTTAAAGGATTCTCTGACTGCTGAAAACTACCGCAAGTCCTTGTCTGCACTGCACTAGTCGCATGT
>oligos_1_TCTATCTACTCGTGCTCGCTAGCTG_TGTCTGCACTGCACTAGTCGCATGT_640
TCTATCTACTCGTGCTCGCTAGCTGGTGTTCCGTGAAGCTGTTCCACGGATAACCGGCGGTCGTCGCCTTAAGTCAACTTAGGGATAAAGTTGCTCGAGCCGTTTCACTTGGTATGGGTGGATCAGTACTACCTGTGCGTTGTCTGCACTGCACTAGTCGCATGT
>oligos_1_TCTATCTACTCGTGCTCGCTAGCTG_TGTCTGCACTGCACTAGTCGCATGT_641
TCTATCTACTCGTGCTCGCTAGCTGCAAGAGTACGATAAGATAATGCATTCGGCCTAAGTTATAGCAGGTCGCCTAGACCTGACTCTCGGCTTGTAGTGCCGCTATTGTTAAGTGGGAAATGCTGTAAGTAGACAATGGTTGTCTGCACTGCACTAGTCGCATGT
>oligos_1_TCTATCTACTCGTGCTCGCTAGCTG_TGTCTGCACTGCACTAGTCGCATGT_642
TCTATCTACTCGTGCTCGCTAGCTGGGTGATCTGAGCACTTAGCTGACCGGTGTTGATAGGACCCGTACGTCTGCCTGTTGAGTGGGTTCACCCGGGCGCGGGGTTTGCCGCGATTATCCACCCTCTGTATTAGCGCCAATGTCTGCACTGCACTAGTCGCATGT
>oligos_1_TCTATCTACTCGTGCTCGCTAGCTG_TGTCTGCACTGCACTAGTCGCATGT_643
TCTATCTACTCGTGCTCGCTAGCTGGCATGATGCACGCTCCGTAATTATGCTTGTCACCAGGTGAGATACGGGTGATGTCTTGCGTATCCTGTAACATGGGGGTTACATGTTCAGCGAGCTTATGGGAGCATACTTGCGTTGTCTGCACTGCACTAGTCGCATGT
>oligos_1_TCTATCTACTCGTGCTCGCTAGCTG_TGTCTGCACTGCACTAGTCGCATGT_644
TCTATCTACTCGTGCTCGCTAGCTGCGGTTGATGAGGTTGACCTAAGGAGTGATCTTAAATAAACGCATAACTCTCCCTATACTTTCCGCTGATAGATAGGAGGCCATGCAGATAGCGGTGTTTACAGGCATATGGCTCATGTCTGCACTGCACTAGTCGCATGT
>oligos_1_TCTATCTACTCGTGCTCGCTAGCTG_TGTCTGCACTGCACTAGTCGCATGT_645
TCTATCTACTCGTGCTCGCTAGCTGGACGCTGTCCCTTTACCGGACAAAGTGCGATACCGCCAGAGCCCGATTCCGCCCATACCGGAAACCAAGGGCATAATATGAAAGCCACTTCCAACTAGCCGCCGCAAAACGATTTTGTCTGCACTGCACTAGTCGCATGT
>oligos_1_TCTATCTACTCGTGCTCGCTAGCTG_TGTCTGCACTGCACTAGTCGCATGT_646
TCTATCTACTCGTGCTCGCTAGCTGCTTCTCCCTCCGTAAAGGCAGTCAGTTACCCCCCAGGTTCAATATGGGCGAACGGGATCCTTACTTTAATACCTGTAAGTTCACGTCAGTCTGCCACTTCTTTGCGTTATGCATTTGTCTGCACTGCACTAGTCGCATGT
>oligos_1_TCTATCTACTCGTGCTCGCTAGCTG_TGTCTGCACTGCACTAGTCGCATGT_647
TCTATCTACTCGTGCTCGCTAGCTGGTGTAGAACGCTCAGGGCAATACGATTTATAGAGCATGACGACTCAGTATAGGTTTTCTAAAAAATGGAGGAGAGCGAGAGCTCATTTCGGCGAGCGCATAGCAGCCCTATGTATTGTCTGCACTGCACTAGTCGCATGT
>oligos_1_TCTATCTACTCGTGCTCGCTAGCTG_TGTCTGCACTGCACTAGTCGCATGT_648
TCTATCTACTCGTGCTCGCTAGCTGCAAGTCCTTTATTATTCTCGGCCACGACAACTGATGTCAGGGCGCAAATCTACCCTCGCGCCGGCGTTTATCGATTCTTATGGGCTGGGCGGCGTACCCCGTGTAGGATTGGATTTGTCTGCACTGCACTAGTCGCATGT
>oligos_1_TCTATCTACTCGTGCTCGCTAGCTG_TGTCTGCACTGCACTAGTCGCATGT_649
TCTATCTACTCGTGCTCGCTAGCTGGGAGCCCTCGCCTAGATAGTTTCCCAGCCGAATCCGATTGGACTGAAGTATCGCGTACTACTCTGAACTACTCCATCGATAATTCAGTCGGCTGCGAATATTATGGACATTGTATTGTCTGCACTGCACTAGTCGCATGT
>oligos_1_TCTATCTACTCGTGCTCGCTAGCTG_TGTCTGCACTGCACTAGTCGCATGT_650
TCTATCTACTCGTGCTCGCTAGCTGGCATCTGGCTGGGGGAATCCCACCCAAAGGCTCTGGTGACCGCACCTGGGAAATCATGGTTCATCGGTCAGAATAAATTGTCGATACCAAGTTCTTCGTTACGTTGTTTTAACAATGTCTGCACTGCACTAGTCGCATGT
>oligos_1_TCTATCTACTCGTGCTCGCTAGCTG_TGTCTGCACTGCACTAGTCGCATGT_651
TCTATCTACTCGTGCTCGCTAGCTGCGGGCCAGGTTGTGCCTAACAGCTGGTTTCCTCCAAGACCTTGTGACAGGGGGCCGTGGCACCTTAAATAGAAAAGGAATTCAACGATACGGCTCGACGACTGCTCATGTTTCAATGTCTGCACTGCACTAGTCGCATGT
>oligos_1_TCTATCTACTCGTGCTCGCTAGCTG_TGTCTGCACTGCACTAGTCGCATGT_652
TCTATCTACTCGTGCTCGCTAGCTGGACCCTTCTGGAACTCTTTCCCTTTTGTCATAGCATTTATTCCGATGCAGCCCCTGGTCGTGAGAGGGACGCGCACAAGGGGAAATTCTAAACGTCTTCACGGTCGTCGAACTTTTGTCTGCACTGCACTAGTCGCATGT
>oligos_1_TCTATCTACTCGTGCTCGCTAGCTG_TGTCTGCACTGCACTAGTCGCATGT_653
TCTATCTACTCGTGCTCGCTAGCTGCTTCAGATGGCTGTGCTGATGGTGCGTCAACGGAGCATTCGAACCGAGTTGCTGACCGACTCAGTCCTAATAACAGGTGCATTGGGCGAAAATAGCCAAGTACGACGTGCTTGGTTGTCTGCACTGCACTAGTCGCATGT
>oligos_1_TCTATCTACTCGTGCTCGCTAGCTG_TGTCTGCACTGCACTAGTCGCATGT_654
TCTATCTACTCGTGCTCGCTAGCTGGTGGGCATTCGTTACCTTCATTGCACGTTCACGCTGTTGCGGCACTCTTCGTCCTTCACTGTAAACGCTGTTGTCCTACGGGGGATTCCTTAGAATCGGGTCATCCAGGATGACATGTCTGCACTGCACTAGTCGCATGT
>oligos_1_TCTATCTACTCGTGCTCGCTAGCTG_TGTCTGCACTGCACTAGTCGCATGT_655
TCTATCTACTCGTGCTCGCTAGCTGCCGGTAACTATGGTGCGGTCCCTACCACTCTATTGGTACGGTATTATCGACATTTTTATGCAAGATAGAGCAGTCTCCACCAGAAGATAGTATATCACACTCCATTGTTCCCCTATGTCTGCACTGCACTAGTCGCATGT
>oligos_1_TCTATCTACTCGTGCTCGCTAGCTG_TGTCTGCACTGCACTAGTCGCATGT_656
TCTATCTACTCGTGCTCGCTAGCTGGGAGGGTAAATAACGCTAACCAGTGTGCAGCGAGGCGGGTTATATGTTCGCGGCTCCCATAACAAGGATGTGCTAACACGAGTTCGAGCCCTTATAGTGTCGCAAGCACGACACATGTCTGCACTGCACTAGTCGCATGT
>oligos_1_TCTATCTACTCGTGCTCGCTAGCTG_TGTCTGCACTGCACTAGTCGCATGT_657
TCTATCTACTCGTGCTCGCTAGCTGGCAGTAGTGGTAGAAGGAGTTTGTACTCCATGCTCCATGGACACCCTTTGTCCATCCCTTTATCCGGTGTTGTGCCATCTCGCGCTCGGTAGCGCATAGCGGGTGCACCTAGTATTGTCTGCACTGCACTAGTCGCATGT
>oligos_1_TCTATCTACTCGTGCTCGCTAGCTG_TGTCTGCACTGCACTAGTCGCATGT_658
TCTATCTACTCGTGCTCGCTAGCTGCGGGGGCGGTATTTCTGCGCCGAAATGTGCATATTTTTGCAACCGGTAGCCCAGTAGGGATTAGACCCAACTCGATACTACATTGACTAAAGTCTGCGTATTACCAATAGTGCCTTGTCTGCACTGCACTAGTCGCATGT
>oligos_1_TCTATCTACTCGTGCTCGCTAGCTG_TGTCTGCACTGCACTAGTCGCATGT_659
TCTATCTACTCGTGCTCGCTAGCTGGACCGAGTGATTCCAAGTTTGAGGCGTGGTGCGTTTTTCGGATGTTTGGATTGTCTCTAAGAGTTTATATTTGTCGAGTCCAGAGATTTTACTGTGCAGCGCATTCTTCGTTGGTTGTCTGCACTGCACTAGTCGCATGT
>oligos_1_TCTATCTACTCGTGCTCGCTAGCTG_TGTCTGCACTGCACTAGTCGCATGT_660
TCTATCTACTCGTGCTCGCTAGCTGCTTAGGACAACTAGTTGATATACCTGAAGAGCCTAGAATCCCAAGTAGATATGGATGCAGATAAAATAGCGAAGGGCGTATCAGGTGGTCGTCCACGTGGAGCCCAGGTTAAATTTGTCTGCACTGCACTAGTCGCATGT
>oligos_1_TCTATCTACTCGTGCTCGCTAGCTG_TGTCTGCACTGCACTAGTCGCATGT_661
TCTATCTACTCGTGCTCGCTAGCTGGTGGCGCCGGCACTAGCCCTTCTAGTGGCAGCCAGACGGTCGCAATAGGATGTTCTGCAACCCGAGCCGTAAAGATGCTTAAAACAAAATCCCGGAGTCGGTCTCCGAGTTTCTATGTCTGCACTGCACTAGTCGCATGT
>oligos_1_TCTATCTACTCGTGCTCGCTAGCTG_TGTCTGCACTGCACTAGTCGCATGT_662
TCTATCTACTCGTGCTCGCTAGCTGCCGGATCCAGAATCGGAGAGTGTCAAGCCTCGACTGGCAGATAGCCGTTGGATCTCTTTCTCGTTAGTTACTTATAGGAAACTGTACTAATCAGGCCAAACGTAGTACATGGAATTGTCTGCACTGCACTAGTCGCATGT
>oligos_1_TCTATCTACTCGTGCTCGCTAGCTG_TGTCTGCACTGCACTAGTCGCATGT_663
TCTATCTACTCGTGCTCGCTAGCTGGGATACTCTGGGGGAATCTCAAAGGTTACAATGAGCGTACACCGAGGTCCTACGTTGGCTTCACTTCGCCGAAGCGTTAGTCGGTCCAAACAGGCCAGCCTTCTATTCGGGCAATTGTCTGCACTGCACTAGTCGCATGT
>oligos_1_TCTATCTACTCGTGCTCGCTAGCTG_TGTCTGCACTGCACTAGTCGCATGT_664
TCTATCTACTCGTGCTCGCTAGCTGGCAGATAATCAGTGGGCATCTTGGCGGTAACAAATCGCGGCGGAGACAACAATTTTTATGCATCGTTAGGACGTTTTCCCAGGCACTGAGCGCTATATCGCTCAAAGTTGCCCTATGTCTGCACTGCACTAGTCGCATGT
>oligos_1_TCTATCTACTCGTGCTCGCTAGCTG_TGTCTGCACTGCACTAGTCGCATGT_665
TCTATCTACTCGTGCTCGCTAGCTGCGGCGTGCCGACGTGCCCCTGGGGTCGTCGAGGAGACTCGAATTGAACGAGACTTCTCTCGTTTTCCTACTGGATCCTCAGGTGAACTCGTTTGCAGATGACCCAACAGACGATTTGTCTGCACTGCACTAGTCGCATGT
>oligos_1_TCTATCTACTCGTGCTCGCTAGCTG_TGTCTGCACTGCACTAGTCGCATGT_666
TCTATCTACTCGTGCTCGCTAGCTGGACAATGATGTCTAGCTATGAACACGAGTGGATATAGCGGCGCTTCAATCGGCAAGTGCTATAACGGGCGTCAGCGATGTTGACAGACCAACTCGTAACGACCATGTATTCCGCTTGTCTGCACTGCACTAGTCGCATGT
>oligos_1_TCTATCTACTCGTGCTCGCTAGCTG_TGTCTGCACTGCACTAGTCGCATGT_667
TCTATCTACTCGTGCTCGCTAGCTGCTTACCCTGGCGGGCAATGTTTGGATGCGTCGAGGAGCATTTATAACTCTATATCCCCAGGGCTCTCTCATTACTGCCATGCAACCCGGCACACTACTGATAAAGGGATGTACAATGTCTGCACTGCACTAGTCGCATGT
>oligos_1_TCTATCTACTCGTGCTCGCTAGCTG_TGTCTGCACTGCACTAGTCGCATGT_668
TCTATCTACTCGTGCTCGCTAGCTGGTCGACTAAAATGCTAGCTACCGCGTTCGGCGCCAGGGTGGTATAGAAACTAGACACTCAAGTAACAGTAATGTCAAGTAACGGAACCGTTAGCCAATATTAGTGCGGCCCGGCTTGTCTGCACTGCACTAGTCGCATGT
>oligos_1_TCTATCTACTCGTGCTCGCTAGCTG_TGTCTGCACTGCACTAGTCGCATGT_669
TCTATCTACTCGTGCTCGCTAGCTGCCGTGACATTCTCGGTCCTTCTCTGGAGCGTCAATAGCGGTACGCCGTTATACTGCGGAAGAGAGCTTGAAATCAGATTCCTGCTCCATGTATCTAGGTTGTGTGAACTCCACGTTGTCTGCACTGCACTAGTCGCATGT
>oligos_1_TCTATCTACTCGTGCTCGCTAGCTG_TGTCTGCACTGCACTAGTCGCATGT_670
TCTATCTACTCGTGCTCGCTAGCTGGGATTGGCTCGCACCCAGCCAGACTCATGTATCTGCCTTAGATGACGGATGCTAGACTTGTACAACTGCTCCCTTCCCTCAGTCCTTCCGGCGGGATGTTGCTGTTATCGGCAATTGTCTGCACTGCACTAGTCGCATGT
>oligos_1_TCTATCTACTCGTGCTCGCTAGCTG_TGTCTGCACTGCACTAGTCGCATGT_671
TCTATCTACTCGTGCTCGCTAGCTGGCACAGTTTCACACTATAATGAGTCCTGTGACACGGTAGAGACCAAAACGAGGCTATGATGCGACCGGATAGACTTGGTCACCAATCGTTCGCACACCACTTGCGAGAAACATTTTGTCTGCACTGCACTAGTCGCATGT
>oligos_1_TCTATCTACTCGTGCTCGCTAGCTG_TGTCTGCACTGCACTAGTCGCATGT_672
TCTATCTACTCGTGCTCGCTAGCTGCGGCCAAGTCGAGGCCCGGTCTTAACCCTAAGTACGAATGCTGCGTCTCACACCTTTACTCTCACCCCTCCTCTTGAAGTCTGAGCTGGCTCTCTACCTTTTCCGAAAAGCCCTATGTCTGCACTGCACTAGTCGCATGT
>oligos_1_TCTATCTACTCGTGCTCGCTAGCTG_TGTCTGCACTGCACTAGTCGCATGT_673
TCTATCTACTCGTGCTCGCTAGCTGGACATATGCTTCCACGGTAGGGATCGCCAGCGTAAAGCTTATATGTTGCCGGAGATGCAATGTCAATACGAACTGTAGGTGAGATCTAACTGCGGGGAACGATGAGCCCACTCCTTGTCTGCACTGCACTAGTCGCATGT
>oligos_1_TCTATCTACTCGTGCTCGCTAGCTG_TGTCTGCACTGCACTAGTCGCATGT_674
TCTATCTACTCGTGCTCGCTAGCTGCATGGGTTAACCGCCGAGCTGTTGCACGGCGTCGCAACTTCAGACTACCACGTCCACAAAACAAAGGAAGTCTTTCGCAAACAGAACCATCTTACGGATGTAATTCTGCTAATCATGTCTGCACTGCACTAGTCGCATGT
>oligos_1_TCTATCTACTCGTGCTCGCTAGCTG_TGTCTGCACTGCACTAGTCGCATGT_675
TCTATCTACTCGTGCTCGCTAGCTGGTCGTGGGGCTGTTTCTTTTAAACGGTTACCCGAATTCAGAACAAAAGCGAAGGAACTCTCAATGTAAAGCAGTACTATCAGAAGACCGCAGCAAAGTTCGTAGGTTATCAATGATGTCTGCACTGCACTAGTCGCATGT
>oligos_1_TCTATCTACTCGTGCTCGCTAGCTG_TGTCTGCACTGCACTAGTCGCATGT_676
TCTATCTACTCGTGCTCGCTAGCTGCCGTGTCGTAGAGAATCTGAAAAGGAGGGGTAGAGAGGCAGCATAGTACTAAGACCAGGAGGATGAATATCAAGCAAGTACGCCAAGGGCGGAACACTCGAGTTTGCAGCTGGTATGTCTGCACTGCACTAGTCGCATGT
>oligos_1_TCTATCTACTCGTGCTCGCTAGCTG_TGTCTGCACTGCACTAGTCGCATGT_677
TCTATCTACTCGTGCTCGCTAGCTGGGAATTCGAAGCTAGGAAACGCCGCCATATGACGCGGGGCGAGGTTTGCGCTAGTTAAGTTCCGCACATAGAACAAAAGCCGTCCTAAAAAACAGATACGGTAAGACTAGGATATTGTCTGCACTGCACTAGTCGCATGT
>oligos_1_TCTATCTACTCGTGCTCGCTAGCTG_TGTCTGCACTGCACTAGTCGCATGT_678
TCTATCTACTCGTGCTCGCTAGCTGGCACTCGTTTCAGTCGCGTGGATGATATGGACATGCAGATGCAATCGTTGCCGACCGGGCCCAACACATGCCACGAAAGCTCAACGTCACTGCAGGACCAGGGAAGCTGTACGAATGTCTGCACTGCACTAGTCGCATGT
>oligos_1_TCTATCTACTCGTGCTCGCTAGCTG_TGTCTGCACTGCACTAGTCGCATGT_679
TCTATCTACTCGTGCTCGCTAGCTGCGGATTATTCTGGGACCCGCGGATAGGTTTAAAGACTCCTACCAAACCTTAAGGGTGCTGCTTGTATCCGTTGGTTGGCCCAATAAGGTTTTCTTTCCCCGACCAATCGTCGATTTGTCTGCACTGCACTAGTCGCATGT
>oligos_1_TCTATCTACTCGTGCTCGCTAGCTG_TGTCTGCACTGCACTAGTCGCATGT_680
TCTATCTACTCGTGCTCGCTAGCTGGAGAGGATCCGTCCGTGGTGTGCGCAATTGCGTTGTTTTGACATAGCTTATTCAAAACAACCGGGGGGAAAGGTGATGGCGGGGTTCTATGGAGGCCTATGTGTCGGGACAGTATTGTCTGCACTGCACTAGTCGCATGT
>oligos_1_TCTATCTACTCGTGCTCGCTAGCTG_TGTCTGCACTGCACTAGTCGCATGT_681
TCTATCTACTCGTGCTCGCTAGCTGCATGCCGCCGACTACCTCCCATGAGTTTAACTTTCGACGACCTGGCTTGAGTGATAACAACATAAGGCAACTCCCTATCCGTGCTGATACGAAAGCCAAACGTTTTAAGCCAGTATGTCTGCACTGCACTAGTCGCATGT
>oligos_1_TCTATCTACTCGTGCTCGCTAGCTG_TGTCTGCACTGCACTAGTCGCATGT_682
TCTATCTACTCGTGCTCGCTAGCTGGTCTCCGCAAGACGCGAATTATGAAATCTTGACAAGTATCCTGTCGAGTGTTCACGAAGACTGCGTCGAGTTTTAAGAAAGTCCCCTGTTGTCGTAGAGACCCGAGAATGCGATTTGTCTGCACTGCACTAGTCGCATGT
>oligos_1_TCTATCTACTCGTGCTCGCTAGCTG_TGTCTGCACTGCACTAGTCGCATGT_683
TCTATCTACTCGTGCTCGCTAGCTGCCGTCAAAGGAGAGACCAGGACTGCCATAAGGGCTTCTGTATTTTTCAGGTTTTCGATCCTACGGAACAGGGGACCACCACTACCTTAAATACTGAAGAGGGATGCATAGAGTATTGTCTGCACTGCACTAGTCGCATGT
>oligos_1_TCTATCTACTCGTGCTCGCTAGCTG_TGTCTGCACTGCACTAGTCGCATGT_684
TCTATCTACTCGTGCTCGCTAGCTGGGAAACGCACGGCTGCGCGACATATGAAACCCTGTATGTCGCGACCCCCTCCTAGCTTCCCGTTTGTGTTCCAGGAAAATGACGGAGCGAGACCACACAGGGCTCGTCAGTCCGTTGTCTGCACTGCACTAGTCGCATGT
>oligos_1_TCTATCTACTCGTGCTCGCTAGCTG_TGTCTGCACTGCACTAGTCGCATGT_685
TCTATCTACTCGTGCTCGCTAGCTGGCAACGGGTAAACACAACGGAACGGAGGTAACGCAGGTCTCGGGTCATTGTCCCCTAGAAGATGGGAGAGAGTAATTTTCTGATAATATCAAGAACGGGTTTTTCAGGGAGCTGATGTCTGCACTGCACTAGTCGCATGT
>oligos_1_TCTATCTACTCGTGCTCGCTAGCTG_TGTCTGCACTGCACTAGTCGCATGT_686
TCTATCTACTCGTGCTCGCTAGCTGCGGAAACTATTCAACGAAAAGTGCTTAAACTGTGTGGACTATTCTAGACTGTGCCGTGCAGTAACGAGCGGACCGCGAGGTGCGCATAGGGGACGAGTGGGCAACGTCCGCTTATTGTCTGCACTGCACTAGTCGCATGT
>oligos_1_TCTATCTACTCGTGCTCGCTAGCTG_TGTCTGCACTGCACTAGTCGCATGT_687
TCTATCTACTCGTGCTCGCTAGCTGGAGACCCCTCTACCAGTTTGTCAAATCCCGTATAGATGACGTCACGTAAGTATGCTTTTGACCCATTACCCATAAGCAGCTGGTGCAGATTGCAGTGAGACACCTAACCCGAAGATGTCTGCACTGCACTAGTCGCATGT
>oligos_1_TCTATCTACTCGTGCTCGCTAGCTG_TGTCTGCACTGCACTAGTCGCATGT_688
TCTATCTACTCGTGCTCGCTAGCTGCATTTGCCGCAACAGTTGGCTGGCGGAAACCTTGTAGAGACTGCCCGGTGTAAGTCCTACGGACTCTCTGAGCAACCTGGGTTTTGAGGCCCCCCTAGCCGAGTCTGGATCTTATTGTCTGCACTGCACTAGTCGCATGT
>oligos_1_TCTATCTACTCGTGCTCGCTAGCTG_TGTCTGCACTGCACTAGTCGCATGT_689
TCTATCTACTCGTGCTCGCTAGCTGGTCTGGTTCGACTCGCCTACTTTCACCAATACCAACCGTACATTAAGCAAATAGGGTCGATCCGAACAAAGGGGATTTGTCCAACTGCCACCAACACATGCACTTGTTACTAATTTGTCTGCACTGCACTAGTCGCATGT
>oligos_1_TCTATCTACTCGTGCTCGCTAGCTG_TGTCTGCACTGCACTAGTCGCATGT_690
TCTATCTACTCGTGCTCGCTAGCTGCCGACCTCTTCGATAAGGAACCGCATCGGTGGCCTACACTAATTATGGTCGTCGTCTATAGGAACATACTGCCCAAAGAAAACATATTTGAGGGTAGCTGACGGAATGGGGTACATGTCTGCACTGCACTAGTCGCATGT
>oligos_1_TCTATCTACTCGTGCTCGCTAGCTG_TGTCTGCACTGCACTAGTCGCATGT_691
TCTATCTACTCGTGCTCGCTAGCTGGGACGGGAAGTGGCTGTCAAGGCATCCTGTAAGACGAACACGATATTTTGGTCTTGAAACGAACTTTACATAGATTACTCACACACAAACGTAGCACGCGAATGTTGTGCATATTTGTCTGCACTGCACTAGTCGCATGT
>oligos_1_TCTATCTACTCGTGCTCGCTAGCTG_TGTCTGCACTGCACTAGTCGCATGT_692
TCTATCTACTCGTGCTCGCTAGCTGGCAAGGTTTAGCCCCACAGGGAAGTGATGTGAGCCGGTCATTGACGGGGGTGCACCCCGAAAACCAAGCCGCCATCCGCAGTCCCGGCGATCTCGTACTAGACCGTGCTCCGATTTGTCTGCACTGCACTAGTCGCATGT
>oligos_1_TCTATCTACTCGTGCTCGCTAGCTG_TGTCTGCACTGCACTAGTCGCATGT_693
TCTATCTACTCGTGCTCGCTAGCTGCTAAACACTTCGTGTATTTCGGAGCCGCCCTACGTTGAAGGAAAACATTCCATTCACGTAACTATCCGCTCATGCCCGACTTAATACTCCGCGTCTATATTTAGTCGGGCGAAGATGTCTGCACTGCACTAGTCGCATGT
>oligos_1_TCTATCTACTCGTGCTCGCTAGCTG_TGTCTGCACTGCACTAGTCGCATGT_694
TCTATCTACTCGTGCTCGCTAGCTGGAGCTGCGGTTCAGTATCTGGTGCGTCCGTACCAGCCAGGCAACAACTATGGCGATTCCTGAGTGGTGGCTGCCATATGATAGAAAGCGTCGGGTCGATAATCTACCGCTTCACATGTCTGCACTGCACTAGTCGCATGT
>oligos_1_TCTATCTACTCGTGCTCGCTAGCTG_TGTCTGCACTGCACTAGTCGCATGT_695
TCTATCTACTCGTGCTCGCTAGCTGCATTACATATATGGGAGCTCACCATTCCACTGTCAGGTTAATCAAAGATGGCGGGAATCCGGTTTTACATACACCCCCATAATCTTTTTCCATCCTCACCTTACGGGTGACACCTTGTCTGCACTGCACTAGTCGCATGT
>oligos_1_TCTATCTACTCGTGCTCGCTAGCTG_TGTCTGCACTGCACTAGTCGCATGT_696
TCTATCTACTCGTGCTCGCTAGCTGGTCAGTTCCCTATTTGAGGTGAATTGCCGATCCGACATTCCGATAGTTTGGCAGCCAGAATCTTCGGGAAGTAACATGTTAGTCCGTTCGCGTGAGAGGCTTGTACTATTCTGAATGTCTGCACTGCACTAGTCGCATGT
>oligos_1_TCTATCTACTCGTGCTCGCTAGCTG_TGTCTGCACTGCACTAGTCGCATGT_697
TCTATCTACTCGTGCTCGCTAGCTGCCGAGGGTCCGGGGAGTTGTGCTCTGGGGGATCTCTCGGAAATGGAACATAATGACACGGTGATTGTGTGACGACTTGTTAGTAAACTAACCCGTAACGCTGGCGAGCCAGAGTATGTCTGCACTGCACTAGTCGCATGT
>oligos_1_TCTATCTACTCGTGCTCGCTAGCTG_TGTCTGCACTGCACTAGTCGCATGT_698
TCTATCTACTCGTGCTCGCTAGCTGGGACCCTATGCGCAATCTGAAAATGTTTCAAGCTAACATAGACTCGCGGCACTGGTACAGCGTACCAAGGTCGTCCTATACATTTCCAGGTTCCGGGGGTTGCTGTACTGTCCCTTGTCTGCACTGCACTAGTCGCATGT
>oligos_1_TCTATCTACTCGTGCTCGCTAGCTG_TGTCTGCACTGCACTAGTCGCATGT_699
TCTATCTACTCGTGCTCGCTAGCTGGCTATATTAGCTAAGCCGTACAACTGTCACGTGGAGTCCCGGTGTGCTGTAGAGCCTGTAGGAGTCCTTTGCTTAGGCAACGGATAAACGCACAGCGTATTGGGTCTTTCATGCTTGTCTGCACTGCACTAGTCGCATGT
>oligos_1_TCTATCTACTCGTGCTCGCTAGCTG_TGTCTGCACTGCACTAGTCGCATGT_700
TCTATCTACTCGTGCTCGCTAGCTGCTAATTTGAAGTTCCAAGAACCACGACATTTAGACACCAGATCGGTGATCACAATGAGCCGCGTTAGTTACCCTAGCAGCTACGTCATATTACTGGAGTATTTATTTTGAGCTGATGTCTGCACTGCACTAGTCGCATGT
>oligos_1_TCTATCTACTCGTGCTCGCTAGCTG_TGTCTGCACTGCACTAGTCGCATGT_701
TCTATCTACTCGTGCTCGCTAGCTGGAGCACAATGGGACTACTATTTCTTTTAACTTACTACGCTCAGTTCTACGGACGTTCTAAAGCGTTGTCACGTTGGATAAAAAACTGACGTATTGATCGACCTGTTCCTATATCATGTCTGCACTGCACTAGTCGCATGT
>oligos_1_TCTATCTACTCGTGCTCGCTAGCTG_TGTCTGCACTGCACTAGTCGCATGT_702
TCTATCTACTCGTGCTCGCTAGCTGCATAAATGCCGTCCTATTCTGTCTCGTCCGTTACTTGATGCCGCCGGTCAGATTGCATAAGGCGGTTCCGAGTCACTCCCGACCCGCAAATGGCAAGGTTGTGAGTTCTCTTATTTGTCTGCACTGCACTAGTCGCATGT
>oligos_1_TCTATCTACTCGTGCTCGCTAGCTG_TGTCTGCACTGCACTAGTCGCATGT_703
TCTATCTACTCGTGCTCGCTAGCTGGTCACAGTTCGAATCTAATCTACCACACACAAGCGAAAACCTTTCGTCCCTGCCTCAGCCAGGTCCTTTTGTTCATGTCGCATTGATTATGGAACAGGAGCACATATCACTTCTATGTCTGCACTGCACTAGTCGCATGT
>oligos_1_TCTATCTACTCGTGCTCGCTAGCTG_TGTCTGCACTGCACTAGTCGCATGT_704
TCTATCTACTCGTGCTCGCTAGCTGCCGCACCTGGCTCATAAGCATCGCCCGCAGCGGAGGCCACAAGGCAAACTAGCAGATTCAAAAATCATTAGCTAAGCATCGTAGATGTATTGCATTACGGTCCCACTGGTTTCTATGTCTGCACTGCACTAGTCGCATGT
>oligos_1_TCTATCTACTCGTGCTCGCTAGCTG_TGTCTGCACTGCACTAGTCGCATGT_705
TCTATCTACTCGTGCTCGCTAGCTGCGCACCCGAACTGTAGCTGCCGAAAGCGGGACTGGACGGTTCGGTGTTGAGGGCAGAGTTGTCCTGCGCAGTATGATAGCTTGCCGGAAGCCGGAGCAATTGAGTCAACGAACAATGTCTGCACTGCACTAGTCGCATGT
>oligos_1_TCTATCTACTCGTGCTCGCTAGCTG_TGTCTGCACTGCACTAGTCGCATGT_706
TCTATCTACTCGTGCTCGCTAGCTGGCTAATGTTCTGTGAGAGCGCCCTACGCACGTAGAGTACGGTGGCACCTAGTCCCAAGGACTGACCTCCGATAAACTGGCCCGGGGATACGCCCGTCCTCGCATCACCGGTCGAATGTCTGCACTGCACTAGTCGCATGT
>oligos_1_TCTATCTACTCGTGCTCGCTAGCTG_TGTCTGCACTGCACTAGTCGCATGT_707
TCTATCTACTCGTGCTCGCTAGCTGCTACCATTTCTTCCTTTCGGCCGCGGATGCCTATGTTTTAGACAGCAGGCTGGAGAAACTTCCTGGCACAAAGGCGGACGCTGTAGAGCCCTGTCTACTGGTCACCCCACACTATTGTCTGCACTGCACTAGTCGCATGT
>oligos_1_TCTATCTACTCGTGCTCGCTAGCTG_TGTCTGCACTGCACTAGTCGCATGT_708
TCTATCTACTCGTGCTCGCTAGCTGGAGCAGAGTCCGTGGTGAGTAACGATAGACGACCATTAGTAGCACAAACTCCCTCATCTAGTCCTAAACTGAACAGAACTAGGCCGCCCATTATCAACGTCGCACACTAGGTGTATGTCTGCACTGCACTAGTCGCATGT
>oligos_1_TCTATCTACTCGTGCTCGCTAGCTG_TGTCTGCACTGCACTAGTCGCATGT_709
TCTATCTACTCGTGCTCGCTAGCTGCATATTGAACCTGGATCTATAGATCTCCAGCATAACACCTGTAAGGCCCTCCATTTGACATTGAAACATCTACATTGCCAGCGTGGCAAAATTGGATTCCGACCAAGCTAGGAATTGTCTGCACTGCACTAGTCGCATGT
>oligos_1_TCTATCTACTCGTGCTCGCTAGCTG_TGTCTGCACTGCACTAGTCGCATGT_710
TCTATCTACTCGTGCTCGCTAGCTGGTCCTTGACCCAAGGGGTTAAGAGGTTGACTTTTCATACAATCACGGTGTACACCTTCGCATCATCAACCGTGCTCACGACTAGCAAATGTTCAGTACTGAGGGTCGCTATATCATGTCTGCACTGCACTAGTCGCATGT
>oligos_1_TCTATCTACTCGTGCTCGCTAGCTG_TGTCTGCACTGCACTAGTCGCATGT_711
TCTATCTACTCGTGCTCGCTAGCTGCCGCTGACATGGACTACTTGACTGGCTCCGGCTTGTCCCAAGACGAGCAAAGGAGGATGCTCCCGTCTTCCCTATCAGGACCTCTCCCGTGTGTCTGTCCGTGAGCCACATTATTTGTCTGCACTGCACTAGTCGCATGT
>oligos_1_TCTATCTACTCGTGCTCGCTAGCTG_TGTCTGCACTGCACTAGTCGCATGT_712
TCTATCTACTCGTGCTCGCTAGCTGCGCAGGTCCGTCGCAACGCGTGCAGTGGGATCCTTTCTCGCATCACAGAGCCCCATATTTCTCTCCCATATACCGCACTCGCCTTTAACCAGGTTGCTCAAAATGTAATTATCAATGTCTGCACTGCACTAGTCGCATGT
>oligos_1_TCTATCTACTCGTGCTCGCTAGCTG_TGTCTGCACTGCACTAGTCGCATGT_713
TCTATCTACTCGTGCTCGCTAGCTGGCTCGAGGAGTAATGCGCAGAAGATGGATGCTCAAGACTTAAGTTCTTGGTATAGGTCTACGTTTCATATACGAGTATTGGATCCCCGAAGATGCAACGCATAACTATAATCGAATGTCTGCACTGCACTAGTCGCATGT
>oligos_1_TCTATCTACTCGTGCTCGCTAGCTG_TGTCTGCACTGCACTAGTCGCATGT_714
TCTATCTACTCGTGCTCGCTAGCTGCTACGTGTTCTGTAAGGACTGTCTCGACACTAATTAGCCAACTTTACTAATTGAGGACCTCGCGCCGAGGCGTGCCATGCATACAGGTCCATATGCATGTTAAGACGATGTAATTTGTCTGCACTGCACTAGTCGCATGT
>oligos_1_TCTATCTACTCGTGCTCGCTAGCTG_TGTCTGCACTGCACTAGTCGCATGT_715
TCTATCTACTCGTGCTCGCTAGCTGGAGGATTCAGAAGCTCTCTTAGGGAGGAGGCGCTGCACCCTTCAACAGTGGGGACGTCAAATGGTAGGTTTCCCAGTTAAACACGGGTAGACCTCAACCCCTACACTATAATATTTGTCTGCACTGCACTAGTCGCATGT
>oligos_1_TCTATCTACTCGTGCTCGCTAGCTG_TGTCTGCACTGCACTAGTCGCATGT_716
TCTATCTACTCGTGCTCGCTAGCTGCATCCCAACTAAGACTATCCACGCAGAGACTGCTTTGCACCTACATCCGTCTCACCATATTAGACATCCTAGTGGGATATATCGAAACAGGGGATTAACTGTCTACTGACGCGGTTGTCTGCACTGCACTAGTCGCATGT
>oligos_1_TCTATCTACTCGTGCTCGCTAGCTG_TGTCTGCACTGCACTAGTCGCATGT_717
TCTATCTACTCGTGCTCGCTAGCTGGTCCAATGTTGGTGTGGCCCGTTAACGATAGCATTGCGAGGAGTTAACGGATGATCCTTGGTGACGCATGAGATTTAACTGTCACCGAGACTTGCCTCCGCACGTTCTCGGACCTTGTCTGCACTGCACTAGTCGCATGT
>oligos_1_TCTATCTACTCGTGCTCGCTAGCTG_TGTCTGCACTGCACTAGTCGCATGT_718
TCTATCTACTCGTGCTCGCTAGCTGCCCCGAATGGGCGAAGAACGTAGTTCAGCGCATCGCTGCCTTGAAGGTTACAGCCCCCGGAAGATATACTGTGTACCACAATGCTAGAAATCTCGGCCTCAGGCGCATCTCAAGATGTCTGCACTGCACTAGTCGCATGT
>oligos_1_TCTATCTACTCGTGCTCGCTAGCTG_TGTCTGCACTGCACTAGTCGCATGT_719
TCTATCTACTCGTGCTCGCTAGCTGCGCCACTACCCGTTTTTGATGGACACTATACGCTTTCCTCTAAAATACAACGCCGGGACTAGAGACCATAAGATAACTTGAAATAGCAGGATGTTCCATGTGCATCGCAGACTATTGTCTGCACTGCACTAGTCGCATGT
>oligos_1_TCTATCTACTCGTGCTCGCTAGCTG_TGTCTGCACTGCACTAGTCGCATGT_720
TCTATCTACTCGTGCTCGCTAGCTGGCTCCTACGAAGGGTATAATTGGATGACGGGGAAGAGTGGCCTCGTTTCAAACCTGCATTCCGTCTCCAAGTTCGCGTTGGACCCCCTTCGGAATTACGGAGTACTTGTCACTATTGTCTGCACTGCACTAGTCGCATGT
>oligos_1_TCTATCTACTCGTGCTCGCTAGCTG_TGTCTGCACTGCACTAGTCGCATGT_721
TCTATCTACTCGTGCTCGCTAGCTGCTAGGGCAACCTGCTGCGGCGAATCAGTAACTGCAGGGTACGGTTTCATTTTTAACCCGTCGGAGACACGACTGTAGTTAACGGGTTTTGTGCGCTGGACAACGCCCCCACGCAATGTCTGCACTGCACTAGTCGCATGT
>oligos_1_TCTATCTACTCGTGCTCGCTAGCTG_TGTCTGCACTGCACTAGTCGCATGT_722
TCTATCTACTCGTGCTCGCTAGCTGGAGGTAGCTAATAAGTGATGGGGGGTACGGAGCGATTTTCACCTTGACCTTAAACGAAGGGATGGATGAACAGCTCTATAGTGGTCCTGAAGGCTGCCAGCGAGTGGATGGTTTTTGTCTGCACTGCACTAGTCGCATGT
>oligos_1_TCTATCTACTCGTGCTCGCTAGCTG_TGTCTGCACTGCACTAGTCGCATGT_723
TCTATCTACTCGTGCTCGCTAGCTGCATCGGCGAGCTGTCTCTCAGAGTTACGTCAATTTTCGCTCAGTCCCACGGCCTCTCTCATTCATGCATGTCAGGATATCGAAGCCTTAGGCAGATAAGCTAGAGTTGCAGGGCTTGTCTGCACTGCACTAGTCGCATGT
>oligos_1_TCTATCTACTCGTGCTCGCTAGCTG_TGTCTGCACTGCACTAGTCGCATGT_724
TCTATCTACTCGTGCTCGCTAGCTGGGTCAGGTCCTCTACTTCTTAAAAGATTGGCTATGCACTATGCAACTCATTTATGCAGCAAGGTCGTGAACCGCTAGGAGGTTCATCTAACGGCCCCGTGTGTCTTGGGTAAGGTTGTCTGCACTGCACTAGTCGCATGT
>oligos_1_TCTATCTACTCGTGCTCGCTAGCTG_TGTCTGCACTGCACTAGTCGCATGT_725
TCTATCTACTCGTGCTCGCTAGCTGCCCCCTCCTATGTCCGAATATTTGCGTATTGTTGTAATATCGGAAACACAGAACGTCTCTACTCAGTAGAAGAACTGGTACGTCTGATCGAGCCGAGCCTTCCATTGGCATTAATTGTCTGCACTGCACTAGTCGCATGT
>oligos_1_TCTATCTACTCGTGCTCGCTAGCTG_TGTCTGCACTGCACTAGTCGCATGT_726
TCTATCTACTCGTGCTCGCTAGCTGCGCCTGGAGGTCGCATGTACATCCGACACAACATAGGCCTAGTGCTGACAAGACGCTGATAAGTCTGTTGGTTGAATCACACCCTAATATCACAAGAGACCCACTTATGTTTATTTGTCTGCACTGCACTAGTCGCATGT
>oligos_1_TCTATCTACTCGTGCTCGCTAGCTG_TGTCTGCACTGCACTAGTCGCATGT_727
TCTATCTACTCGTGCTCGCTAGCTGGCTGCGTGCCTGAAGCGGGGAATTTTCCACACGGTATTATTGAAGTTAGGGTATGTTGTGCCGGTCTGGTATACTCTGTTCGGCCGGAGACTCTTATGGAGCGTATTATCTTAATTGTCTGCACTGCACTAGTCGCATGT
>oligos_1_TCTATCTACTCGTGCTCGCTAGCTG_TGTCTGCACTGCACTAGTCGCATGT_728
TCTATCTACTCGTGCTCGCTAGCTGCTAGCCTTGCACGAAACTTGCCTTCCTGGGTCTATCAAGATCGTCCCTGGCGGCATGCATTTACGGTGGTCAGCGAGTTACGCACTCGCAGATTAGTACAAGTTAACCCCGCCTATGTCTGCACTGCACTAGTCGCATGT
>oligos_1_TCTATCTACTCGTGCTCGCTAGCTG_TGTCTGCACTGCACTAGTCGCATGT_729
TCTATCTACTCGTGCTCGCTAGCTGGAGTCTGATGTTATTCGATCGGGCTATCTTCATTACGTTTCACGATGCAACGAAAGAGTTAGTGGTCCTGAGTCAGCGTGTTTATGAGATATTTGTAATAGACAAGTGCCCATATTGTCTGCACTGCACTAGTCGCATGT
>oligos_1_TCTATCTACTCGTGCTCGCTAGCTG_TGTCTGCACTGCACTAGTCGCATGT_730
TCTATCTACTCGTGCTCGCTAGCTGCAACTACAGCTTGGCTTCCGGGACAGAACACATCTAATTAGGAAGAAGATGGAGCCTGTCGAGGGGTAGCGCCGCCCCCGACGATGTCATTTAGTACTGTTGGATTGTCTACGTATGTCTGCACTGCACTAGTCGCATGT
>oligos_1_TCTATCTACTCGTGCTCGCTAGCTG_TGTCTGCACTGCACTAGTCGCATGT_731
TCTATCTACTCGTGCTCGCTAGCTGGGTCTCTCTGGGGTACTGCAGGGATGCACGATGTCGAACGTACAGTCCCACAACCCCTCAGTGGAATCGCAGCGCGTCCGAGTAAATCTGGTTGAAAGCCTGTATCATTCATTGATGTCTGCACTGCACTAGTCGCATGT
>oligos_1_TCTATCTACTCGTGCTCGCTAGCTG_TGTCTGCACTGCACTAGTCGCATGT_732
TCTATCTACTCGTGCTCGCTAGCTGCCCATCTCCTCTATCACCGTTCTCCCAATCAGGCGACATCAAGGAAAGAGACGCCGGAAGCACAAGCGTTAACGTTTCCCTTCCGCACTGCATTCTTGCGAAAAAACCCCGCCTATGTCTGCACTGCACTAGTCGCATGT
>oligos_1_TCTATCTACTCGTGCTCGCTAGCTG_TGTCTGCACTGCACTAGTCGCATGT_733
TCTATCTACTCGTGCTCGCTAGCTGCGCGTTCTGCACGGTGGGAAGAGACGTAAGGGGTACCTCTACCTCAGTAGTAACGAGGGTTACACACGTCCAAGGGGAGGCTAATCGCACATCAATGGGGCTCCTGCACGGCCAATGTCTGCACTGCACTAGTCGCATGT
>oligos_1_TCTATCTACTCGTGCTCGCTAGCTG_TGTCTGCACTGCACTAGTCGCATGT_734
TCTATCTACTCGTGCTCGCTAGCTGGCTGGCGGCGAGAGATTTCCCGCCGTGCCTATGGAGAACTCCATTAAACTAGTGCTCTGAACATGCTCTCCCGGACCCGGACCGCTGACCCGGTGCTCCCACGCACATGCGGATTTGTCTGCACTGCACTAGTCGCATGT
>oligos_1_TCTATCTACTCGTGCTCGCTAGCTG_TGTCTGCACTGCACTAGTCGCATGT_735
TCTATCTACTCGTGCTCGCTAGCTGCTATTGTGGATCACGTGCGCAACTAACAATCGTATCTTAGAAATTAGTCCTATCTGTACCAGGCCTAAGGTCAAGTATCTGGTTCTTAGATGGAGAATGCCGCAATATTTCGTGATGTCTGCACTGCACTAGTCGCATGT
>oligos_1_TCTATCTACTCGTGCTCGCTAGCTG_TGTCTGCACTGCACTAGTCGCATGT_736
TCTATCTACTCGTGCTCGCTAGCTGGAGTGAATCCCTGCTTTGAATCCCTAATCAAATCAGAAACATCGGAGGGTTGTGATGACCTGGGATTCCAAGGTCCCGTCATAGGATCGTTGATTGACGTCAAGTTCTAAGAACATGTCTGCACTGCACTAGTCGCATGT
>oligos_1_TCTATCTACTCGTGCTCGCTAGCTG_TGTCTGCACTGCACTAGTCGCATGT_737
TCTATCTACTCGTGCTCGCTAGCTGCAACATAGTACCGTTGACATATATCCATCACTCAGAGGAACAGATAAGGGCCACGTGTATGGACCCATTCGGTGAACCCTCTCTGATTGAGGGCTACATTGTGTCGGTCGGGATTTGTCTGCACTGCACTAGTCGCATGT
>oligos_1_TCTATCTACTCGTGCTCGCTAGCTG_TGTCTGCACTGCACTAGTCGCATGT_738
TCTATCTACTCGTGCTCGCTAGCTGGGTACGTGCCCCTAACACGTTTCCACGTGAGTCCTGTAGTTATTGTTTGCGTACAATCATAGCTCTTAGGGGAACTTATACAGAGGTCAGAGATTTCAGCAGTTATAACTCTCCTTGTCTGCACTGCACTAGTCGCATGT
>oligos_1_TCTATCTACTCGTGCTCGCTAGCTG_TGTCTGCACTGCACTAGTCGCATGT_739
TCTATCTACTCGTGCTCGCTAGCTGCCCAAGGTAAGTCCGACTAGAAGCTTGCTTTCGAACGATCCTTGATACGAGTGGACCTACTGGGTTGTCCGTTACCACTCTAGCCTAGAGCAGAACCTGCATAGCACTGCAGCCTTGTCTGCACTGCACTAGTCGCATGT
>oligos_1_TCTATCTACTCGTGCTCGCTAGCTG_TGTCTGCACTGCACTAGTCGCATGT_740
TCTATCTACTCGTGCTCGCTAGCTGCGCGTACCCCGAAGTGCAAGGAGATGCGCACACTCACTTGCTGTCCAGCACCATAGGCGGAAGTCCAGTCAAGGGCATAGCCACCGCGGGGCGGGCTTCAGCGTCAGCTCTCACATGTCTGCACTGCACTAGTCGCATGT
>oligos_1_TCTATCTACTCGTGCTCGCTAGCTG_TGTCTGCACTGCACTAGTCGCATGT_741
TCTATCTACTCGTGCTCGCTAGCTGGCTTAGGTGAGTTTTGAAAGATTTGGCCGGTACGTTAAAACCCACCAGCCTAACAAAGGCAACAACCCCATATCTTCACCTCATCGGACTTAGTCTTTTAACCAAAATTGCCATTTGTCTGCACTGCACTAGTCGCATGT
>oligos_1_TCTATCTACTCGTGCTCGCTAGCTG_TGTCTGCACTGCACTAGTCGCATGT_742
TCTATCTACTCGTGCTCGCTAGCTGCTATACGGCAGTTGCCGCTATGTTCCGCGGTCGTTTCCGGCAACGAACCACATGGACTTATATACTCGCTTTAGTAACGCCCATCCCTCGACTCCAAGGCGGTCAGTAGACGAATTGTCTGCACTGCACTAGTCGCATGT
>oligos_1_TCTATCTACTCGTGCTCGCTAGCTG_TGTCTGCACTGCACTAGTCGCATGT_743
TCTATCTACTCGTGCTCGCTAGCTGGTGCCTGCCCCTCCTCTCTACCGTTACTACTTATCATCATCCTCGTTCAAATTGCAGAACGCCTGAGGCCAAGATATCACCTTCGTGGCCTCGGCGTTTACCAGCACAATGTACATGTCTGCACTGCACTAGTCGCATGT
>oligos_1_TCTATCTACTCGTGCTCGCTAGCTG_TGTCTGCACTGCACTAGTCGCATGT_744
TCTATCTACTCGTGCTCGCTAGCTGCAAAGATGACTGAATCGAATAGTTGCATCCAAACCGAAGCAGCGGGAAGCTTGGGTACGGTCATGGCCGGGAATCTAGTATCTCGTCAATACGATATACGGCGTCACCTACGTGATGTCTGCACTGCACTAGTCGCATGT
>oligos_1_TCTATCTACTCGTGCTCGCTAGCTG_TGTCTGCACTGCACTAGTCGCATGT_745
TCTATCTACTCGTGCTCGCTAGCTGGGTAGCGATAGCTGGAGAGGACATGTCGCCCCAGACATCATACCCGCCTTCGAGCGGTGCTAGCGTCATTGATGTGACAGGTGACGCGAGTCCTCGAACAGACTGCACATGGCTATGTCTGCACTGCACTAGTCGCATGT
>oligos_1_TCTATCTACTCGTGCTCGCTAGCTG_TGTCTGCACTGCACTAGTCGCATGT_746
TCTATCTACTCGTGCTCGCTAGCTGCCCTATCGCGTAATACTCCCGTTGACGGCTTCGCTGGGACATGCGAGATGAGATTGAAGCGTTAGAGAGCAAATTTCCTGTCCCGAGGGTCCTAAGCAACTAGGTGGTATGCCTATGTCTGCACTGCACTAGTCGCATGT
>oligos_1_TCTATCTACTCGTGCTCGCTAGCTG_TGTCTGCACTGCACTAGTCGCATGT_747
TCTATCTACTCGTGCTCGCTAGCTGCGCGATATTGAGCCGGCATATCACAAACTTTCGGACCCTGATTTTCGTCGTGCGCGAGGATCACGGGGCTCCCTCCTAGCATTACTCCATGACCAAGCACAGAACAAATGCTCCTTGTCTGCACTGCACTAGTCGCATGT
>oligos_1_TCTATCTACTCGTGCTCGCTAGCTG_TGTCTGCACTGCACTAGTCGCATGT_748
TCTATCTACTCGTGCTCGCTAGCTGGCTTTACACTGATGCATGGATAATCTGGCCCTGGGGAGAATCCTTAGGTACGAGACGGAGTATTCATTTTCGTAATCTCGGCAGCCCATCGGCGCAAAGGGAAGGCTCCCCCTCATGTCTGCACTGCACTAGTCGCATGT
>oligos_1_TCTATCTACTCGTGCTCGCTAGCTG_TGTCTGCACTGCACTAGTCGCATGT_749
TCTATCTACTCGTGCTCGCTAGCTGCTTTCTGGCTGGAGTGGTGTGTGCGAAGATTTGAACTGGATTGCTGAGACCATGGACGCACCCTCGTCCCTCGTATCGAACCTTAAATGTAGACTTGTATGTCTTCGGCGAGCCTTGTCTGCACTGCACTAGTCGCATGT
>oligos_1_TCTATCTACTCGTGCTCGCTAGCTG_TGTCTGCACTGCACTAGTCGCATGT_750
TCTATCTACTCGTGCTCGCTAGCTGGTGCGATCGGTGGGTAAGTATCGACCCGTGATCGGTGTGAGTGTACGCCGTGAAGAGAATGTCGCCCGGAACAACACCACGTCGAGGCCGAGAGCGATTAATAACAGCCCACAGATGTCTGCACTGCACTAGTCGCATGT
>oligos_1_TCTATCTACTCGTGCTCGCTAGCTG_TGTCTGCACTGCACTAGTCGCATGT_751
TCTATCTACTCGTGCTCGCTAGCTGCAAACTGACGTTGGCCCTAGGCTCCGCGACCCAGTATCATGCTGCCCGGATCATCAGGCCGTTCATTGACACTCGCATATGCCGCCCCCTGCGATTGAGCGATAACTGGTGGGGTTGTCTGCACTGCACTAGTCGCATGT
>oligos_1_TCTATCTACTCGTGCTCGCTAGCTG_TGTCTGCACTGCACTAGTCGCATGT_752
TCTATCTACTCGTGCTCGCTAGCTGGGTTGAGGTAGCCGTAGATCTCAAGTTATTAGGCTTTCACAAGCTGTCGCCGTCGCCTCAACTGAACATCAAAATCTTACCCGCTCTTCGTCCGTGTGTGGTCCAAGCAGCCAATTGTCTGCACTGCACTAGTCGCATGT
>oligos_1_TCTATCTACTCGTGCTCGCTAGCTG_TGTCTGCACTGCACTAGTCGCATGT_753
TCTATCTACTCGTGCTCGCTAGCTGCCCTTAAATAATCCAAGATTAACACGAACAATCAGCTCTATCCGAATTCCCTCGATCGCTATGGTCGTCTCGGATATAGACAAAAACCCACGACTCCTGTTGTTCTCATTAGACATGTCTGCACTGCACTAGTCGCATGT
>oligos_1_TCTATCTACTCGTGCTCGCTAGCTG_TGTCTGCACTGCACTAGTCGCATGT_754
TCTATCTACTCGTGCTCGCTAGCTGCGCTGAAACGTTTTGATGGAATTTTGGTCTGCTAACGCTAGGCTGCCAGCCATATGTCGGCTCATGACCACAGAAAGAGAAGTCATCGACCACTGCGGTTCCAACTCCTAAGCCTTGTCTGCACTGCACTAGTCGCATGT
>oligos_1_TCTATCTACTCGTGCTCGCTAGCTG_TGTCTGCACTGCACTAGTCGCATGT_755
TCTATCTACTCGTGCTCGCTAGCTGGACTTCAGCAGCTGGGTCTCCAGAGCGATTCTATGTGGGGAGCGCGCAGTTACAAGGAGCTTACCGGACCAAGTATCCTCGCTGCTCATTAAGTGTGGCTAATCGGTCGGTTGGTTGTCTGCACTGCACTAGTCGCATGT
>oligos_1_TCTATCTACTCGTGCTCGCTAGCTG_TGTCTGCACTGCACTAGTCGCATGT_756
TCTATCTACTCGTGCTCGCTAGCTGCTTTGTTTCGCTCGTTAGTGGCTGAACCAGTACCACTGACAGTCACTAGCGCCTGATCTTTCTAGATGTGCAAGTCGTTTGCGAACTGTGATCCTGTTGTCAAACACGCATTAATTGTCTGCACTGCACTAGTCGCATGT
>oligos_1_TCTATCTACTCGTGCTCGCTAGCTG_TGTCTGCACTGCACTAGTCGCATGT_757
TCTATCTACTCGTGCTCGCTAGCTGGTGAATTAGGCGCCGTGTCGGCGGTAGTCCGCCCGCGACAAGACAACGCTCCTCTTCAAAAAGGAAAAACATGGACCCACTTGCATCCCAGAAACGCTCGCCGAGACAACATTGATGTCTGCACTGCACTAGTCGCATGT
>oligos_1_TCTATCTACTCGTGCTCGCTAGCTG_TGTCTGCACTGCACTAGTCGCATGT_758
TCTATCTACTCGTGCTCGCTAGCTGCAATCGCCATCTACAATGCGTAGGTACCATGTCGTTACAGGTCATTTGCCAATCGCTGGCGGGGTGGTGGGACCAGAAGAATCGGCCCTTGTCGCGCCTAATTAACAATTATCAATGTCTGCACTGCACTAGTCGCATGT
>oligos_1_TCTATCTACTCGTGCTCGCTAGCTG_TGTCTGCACTGCACTAGTCGCATGT_759
TCTATCTACTCGTGCTCGCTAGCTGGGTTCTTAGGACGTTGCTTGCTCCTTGAAGGACTTGATCTACCCTCGGCTATATAGTTGGTTGGGGTTATCATGCCGAGTAGCCCGATGTGCATCATAGACAATGGCTTAGAAGATGTCTGCACTGCACTAGTCGCATGT
>oligos_1_TCTATCTACTCGTGCTCGCTAGCTG_TGTCTGCACTGCACTAGTCGCATGT_760
TCTATCTACTCGTGCTCGCTAGCTGCCCGCTTAATTCCTAGCTGCTCAGTCCCTATAGGCCACTGGGGAACGAATATCAGGCTAGACAAATTATGAGTCGCATCTCGGGGGATACTCTAGCACATCGGCACTGCGGGATTTGTCTGCACTGCACTAGTCGCATGT
>oligos_1_TCTATCTACTCGTGCTCGCTAGCTG_TGTCTGCACTGCACTAGTCGCATGT_761
TCTATCTACTCGTGCTCGCTAGCTGCGCTCTCGTGCCTGCCCCCTCAGTTAACACGGGCCGACTACCCCCAGGACCAAATGCTAACACAGAAGAACCCAAGCGGCCTATAAGATTCTCATCACGTCCGCAGTAAGCGCTATGTCTGCACTGCACTAGTCGCATGT
>oligos_1_TCTATCTACTCGTGCTCGCTAGCTG_TGTCTGCACTGCACTAGTCGCATGT_762
TCTATCTACTCGTGCTCGCTAGCTGGACTAGCGCGATTACTTTTCAGCCTATGATTGTCGCTCTAGGCCATCACTTGTCAGGGGGTGTCCACTCACCACCTTCGTCAAGGTTGTGTCTTAAGGAACGTTACGATGATGGTTGTCTGCACTGCACTAGTCGCATGT
>oligos_1_TCTATCTACTCGTGCTCGCTAGCTG_TGTCTGCACTGCACTAGTCGCATGT_763
TCTATCTACTCGTGCTCGCTAGCTGCTTGAATGGAATGTATTATGCGACTACACGTTCCGCTTCGCACGTTAGGATCGGTTACTAGGAGGGTGCGTTTTCCCTGTGAAGATTTCCGTGATTACCGCGAGGGGCAGGGGCTTGTCTGCACTGCACTAGTCGCATGT
>oligos_1_TCTATCTACTCGTGCTCGCTAGCTG_TGTCTGCACTGCACTAGTCGCATGT_764
TCTATCTACTCGTGCTCGCTAGCTGGTGATCATCCGCTCCCCGAGACAGCCCGGCTAATTGCAGTGGTCTACCGGAAGTGTCGAATAACCAACTCTTGTTTGGCCCTGTAAAGACTGCACACAGCCCAACGTCAGAGTTTTGTCTGCACTGCACTAGTCGCATGT
>oligos_1_TCTATCTACTCGTGCTCGCTAGCTG_TGTCTGCACTGCACTAGTCGCATGT_765
TCTATCTACTCGTGCTCGCTAGCTGCAATGCATCTCACATCCTACACTAGTGGGTAGATAGAACCGATGTCCCTCTCTTTCTGTCATAGCCTCGTCCGTTGCGTGGGGTCGATCCACCAAGCACATCTGCTTAGACAACATGTCTGCACTGCACTAGTCGCATGT
>oligos_1_TCTATCTACTCGTGCTCGCTAGCTG_TGTCTGCACTGCACTAGTCGCATGT_766
TCTATCTACTCGTGCTCGCTAGCTGGGTGTATTAGACTTAACCGGCCCATGGCTGAGTAGCCACAGACTCGATCAATGCGTGCCCTATACGCAGAATTTTGGGCGAGACCCGGACGTTGAGTTACTCTGCCTTCGTTTCATGTCTGCACTGCACTAGTCGCATGT
>oligos_1_TCTATCTACTCGTGCTCGCTAGCTG_TGTCTGCACTGCACTAGTCGCATGT_767
TCTATCTACTCGTGCTCGCTAGCTGCCCGGAGGGCATGCTAGTATTCATAAGCGTGGATCCTGCCAATCCATGTTCGTCTTAGCATCGGTGTTATCATCCAAACCCGCACCAATCTGATCTTTTGCATGGAAGGACAAGATGTCTGCACTGCACTAGTCGCATGT
>oligos_1_TCTATCTACTCGTGCTCGCTAGCTG_TGTCTGCACTGCACTAGTCGCATGT_768
TCTATCTACTCGTGCTCGCTAGCTGCGGTACGTTGCCCCACTCGATAACTCGATACAAAACGTGCCTGTAGGCCTAGCCTCCAGTGTGCATCCTGGTGACTTAATTCTACTTCTTGCTTGTTCCTAATATTGTGGTCTATTGTCTGCACTGCACTAGTCGCATGT
>oligos_1_TCTATCTACTCGTGCTCGCTAGCTG_TGTCTGCACTGCACTAGTCGCATGT_769
TCTATCTACTCGTGCTCGCTAGCTGGACGGCCTCCGGTAACATGCTAGGCCTTCTTGTGCGCCTTGAACCGCGGGGCTTGCCGACCCTCAAATAGGAGGCCTTAGTAACAGAGACGCAAGGCTTGGTGGTGGTAGAGTTTTGTCTGCACTGCACTAGTCGCATGT
>oligos_1_TCTATCTACTCGTGCTCGCTAGCTG_TGTCTGCACTGCACTAGTCGCATGT_770
TCTATCTACTCGTGCTCGCTAGCTGCTTGTTGGGAACAAACATATCTGACATTAAATCGCTTAGCGGCACTCCGTATCTTATCGAGTGTTGAAGCGAATGCCGTGGGTCTTCGCGGGTAGCAAGTCCCGCGAGTTTATGATGTCTGCACTGCACTAGTCGCATGT
>oligos_1_TCTATCTACTCGTGCTCGCTAGCTG_TGTCTGCACTGCACTAGTCGCATGT_771
TCTATCTACTCGTGCTCGCTAGCTGGTGTTATAGAGACCCGATGTATTGGACGAGATTTTATGTAAACCTCGGGTATTTTTCAGGCTAAAACGCGTTTGGTCGAAGGATCATTTACGCCAACTCAGAGCCAGGATTGTTTTGTCTGCACTGCACTAGTCGCATGT
>oligos_1_TCTATCTACTCGTGCTCGCTAGCTG_TGTCTGCACTGCACTAGTCGCATGT_772
TCTATCTACTCGTGCTCGCTAGCTGCAATGGACCCTGCCATGTCATAGGCGGGATGATTTAGCTTACCAAGGACTTGAACTCGCCTCCGAATTAGAATCTCGAGGACGGTTGCTTGTCTAAAACCATAACTGCCTATGCTTGTCTGCACTGCACTAGTCGCATGT
>oligos_1_TCTATCTACTCGTGCTCGCTAGCTG_TGTCTGCACTGCACTAGTCGCATGT_773
TCTATCTACTCGTGCTCGCTAGCTGGGTGATGCGTTACAATGACTTGGGTGGTGCGTTCGGTACCCTCTGGGCAAAAGGTGATCCATTAGCGCTGCACTCAAGGAGCCGCTACCTAAATATTCCTTTTAGGTTCTAGTTTTGTCTGCACTGCACTAGTCGCATGT
>oligos_1_TCTATCTACTCGTGCTCGCTAGCTG_TGTCTGCACTGCACTAGTCGCATGT_774
TCTATCTACTCGTGCTCGCTAGCTGGCATGAAGTTGAGTTGGGGACTTCGGATGAGAGAAGGTGTGCTATTGCCACGTGCAGGACACATCCCTTATAAGGCCGTAAGGGCGGATAGTCTACTACCTGATTCAGAGAATGATGTCTGCACTGCACTAGTCGCATGT
>oligos_1_TCTATCTACTCGTGCTCGCTAGCTG_TGTCTGCACTGCACTAGTCGCATGT_775
TCTATCTACTCGTGCTCGCTAGCTGCGGTTGTCGGCGTCATAAGGTCAAGTCGCCCGTGGCAATGGTTACTCCCCCTCGGGATTCGGGTTAGCATGGAATATCTGAGCATTGAGTTTGAGCGGCAGGACGCTTGAAGTATTGTCTGCACTGCACTAGTCGCATGT
>oligos_1_TCTATCTACTCGTGCTCGCTAGCTG_TGTCTGCACTGCACTAGTCGCATGT_776
TCTATCTACTCGTGCTCGCTAGCTGGACGCGTATGAAACATCTCGCGGAATCAGGTTCTTCCTAACTTCCCAGGGACTGAGACTGATATGACATTACGAATCTGAGGAAAATAGCTCGGAATCGGGTAACTTATCTGACATGTCTGCACTGCACTAGTCGCATGT
>oligos_1_TCTATCTACTCGTGCTCGCTAGCTG_TGTCTGCACTGCACTAGTCGCATGT_777
TCTATCTACTCGTGCTCGCTAGCTGCTTCTGCCGTTCTCTGTTCTATAGCTCGGGGTGTGACGCGGTCAGGTCTGTGTTAATAAGGCTGCGTTCCCTTATAGACTCTTGATATATTGCGGCAACGAGCAAAACGTTAAATTGTCTGCACTGCACTAGTCGCATGT
>oligos_1_TCTATCTACTCGTGCTCGCTAGCTG_TGTCTGCACTGCACTAGTCGCATGT_778
TCTATCTACTCGTGCTCGCTAGCTGGTGTATGAGACGGTCACAATCTAGCATATTGCGGATCCGGGTCTGCCACAAGCAATGTTGTGGGTCTGCAACCGACGGCTCCTAAGCAACAGTTTGACACGACGACCGCAAAGCTTGTCTGCACTGCACTAGTCGCATGT
>oligos_1_TCTATCTACTCGTGCTCGCTAGCTG_TGTCTGCACTGCACTAGTCGCATGT_779
TCTATCTACTCGTGCTCGCTAGCTGCAAGACAACTTTCTATACCGTAGTTGTATCCCTAGATCTGTTCTTCCGTAAGAAGATGAGCTTTGCCCTGTCTAGGATACGCGTAGTAATCGAGCCACTCGAGAAGTACCCGGCTTGTCTGCACTGCACTAGTCGCATGT
>oligos_1_TCTATCTACTCGTGCTCGCTAGCTG_TGTCTGCACTGCACTAGTCGCATGT_780
TCTATCTACTCGTGCTCGCTAGCTGGGAGCAAATGAGGTGCCTGTCCATTTTTCGACACCGGGCCTCTAATATTTTCACGTGTAGATCCCAGCCTTCTTCTTTCGTGTCCGGGTTCGCAGGTGCTTGTAAGCCTCATGCTTGTCTGCACTGCACTAGTCGCATGT
>oligos_1_TCTATCTACTCGTGCTCGCTAGCTG_TGTCTGCACTGCACTAGTCGCATGT_781
TCTATCTACTCGTGCTCGCTAGCTGGCATCTCACTTACGATATTTCCCGTCGCAGGTCAACTGCCGTGCGCACTAAGCAGGAGCATGCGGCGTAACATAGGATGGCTAACGCATTGCCTCTCTTTATGCCGAGTTCTTATTGTCTGCACTGCACTAGTCGCATGT
>oligos_1_TCTATCTACTCGTGCTCGCTAGCTG_TGTCTGCACTGCACTAGTCGCATGT_782
TCTATCTACTCGTGCTCGCTAGCTGCGGGCCTGTCTTGTCAGCACTGGTCGTAGGTGTTCGACCTAAATATAAACTGGATGGTGTAATCGAATCCCGTACGAGCAGTAGGGGCGCGTCGGTAAGACAACGGCGTCTGCGTTGTCTGCACTGCACTAGTCGCATGT
>oligos_1_TCTATCTACTCGTGCTCGCTAGCTG_TGTCTGCACTGCACTAGTCGCATGT_783
TCTATCTACTCGTGCTCGCTAGCTGGACCCTATACCTTCCTACAGCTGATAGCACTAGCCATTTGGCGGTTCGGACCGCGAGACCCACGCGCGTGGGGCGTCACACCCCGCCCAGTTCAGTCACAATTGCTGAATTGGTATGTCTGCACTGCACTAGTCGCATGT
>oligos_1_TCTATCTACTCGTGCTCGCTAGCTG_TGTCTGCACTGCACTAGTCGCATGT_784
TCTATCTACTCGTGCTCGCTAGCTGCTTCACTGAGAATAGCTACTACCTACGCGACTACTAATACCCAGCCCTTCATTCGAGGGGGCACGCGGACGTACTAGTCTTCATCCAGGGTTACACGGGGCTCGTAGACAAGTATTGTCTGCACTGCACTAGTCGCATGT
>oligos_1_TCTATCTACTCGTGCTCGCTAGCTG_TGTCTGCACTGCACTAGTCGCATGT_785
TCTATCTACTCGTGCTCGCTAGCTGGTGGGAGCGTACCCGGTGACCTGGGCCCGAAGATTTGGCGACTAGGGCAGTAAGGAGTAGGTTTTCTCGTGTCGGGCTACGAGTCCAGTGGGTTATCTGACGCTGGATGGTCGAATGTCTGCACTGCACTAGTCGCATGT
>oligos_1_TCTATCTACTCGTGCTCGCTAGCTG_TGTCTGCACTGCACTAGTCGCATGT_786
TCTATCTACTCGTGCTCGCTAGCTGCAAGTGCACGCCAAGAGTCTCTTATTAGATGCCGTACCCCGTATGAGGGATGGCCCTGCTCTGTGATAAGAATTGACCGCACAATTGTGAAAAACCTTACGACCGCAGCCGGATTTGTCTGCACTGCACTAGTCGCATGT
>oligos_1_TCTATCTACTCGTGCTCGCTAGCTG_TGTCTGCACTGCACTAGTCGCATGT_787
TCTATCTACTCGTGCTCGCTAGCTGGGAGGTCGCGCAACGCTATCTCGGGTTTAACCGACTGCCAGACGCAACTTACTCGTTACGCATTGAGCATCTTGCTACGATTAGCTGTTAAGCCCGACTTTGCGTCAACCAACAATGTCTGCACTGCACTAGTCGCATGT
>oligos_1_TCTATCTACTCGTGCTCGCTAGCTG_TGTCTGCACTGCACTAGTCGCATGT_788
TCTATCTACTCGTGCTCGCTAGCTGGCAGTTCGAAATGATTCGAGACCGCGTTGTATCGCGGCTAGCCAATAGATTGCCCTAACGAGTATCGCAATAATGGCTTCGCCATAGGCATGAAACCACGCCATTGTTTGGGGGTTGTCTGCACTGCACTAGTCGCATGT
>oligos_1_TCTATCTACTCGTGCTCGCTAGCTG_TGTCTGCACTGCACTAGTCGCATGT_789
TCTATCTACTCGTGCTCGCTAGCTGCGGGGGGACGCTGGGGTATTAGTTCACTGTCTCACTTCATGGTATTCAGCGTATAGAGGGTGTCGATATTCAATATTAGAACACAACAAGGTTACTGCTATCCTCGCCCCCATTTTGTCTGCACTGCACTAGTCGCATGT
>oligos_1_TCTATCTACTCGTGCTCGCTAGCTG_TGTCTGCACTGCACTAGTCGCATGT_790
TCTATCTACTCGTGCTCGCTAGCTGGACCGACTAAACTATTGTCATGTGGGCCTAACGAATGATTCGCTCATTGCGTGCCAGAAAAGCCTATTGCAAGTAGTGCAATCATTGCTCACCGTAGGCAATTAGAGTATGTCGTTGTCTGCACTGCACTAGTCGCATGT
>oligos_1_TCTATCTACTCGTGCTCGCTAGCTG_TGTCTGCACTGCACTAGTCGCATGT_791
TCTATCTACTCGTGCTCGCTAGCTGCTTAGGTTTCACTTGGGCCAACGGTCGGGTGACATCGACTAATCTGAGGGAGGTAGCTGAATTCGCGGTATCATTTTCGTACCTGGAGGTGTCATGGCTCTCGATGAGCCCGGGTTGTCTGCACTGCACTAGTCGCATGT
>oligos_1_TCTATCTACTCGTGCTCGCTAGCTG_TGTCTGCACTGCACTAGTCGCATGT_792
TCTATCTACTCGTGCTCGCTAGCTGGTGGCTAGTGGTATCGCCGGGGGCCTAGCGTACGCAGCGATCCCAGAACTCGCGATCATTACTACCTCTGTCGGCGAACAGGTTGAGCGGCACGTCTGATTCATTAGAGAGCTCATGTCTGCACTGCACTAGTCGCATGT
>oligos_1_TCTATCTACTCGTGCTCGCTAGCTG_TGTCTGCACTGCACTAGTCGCATGT_793
TCTATCTACTCGTGCTCGCTAGCTGCCGGTTAGCATGGTAGTGCTAATTGACTCCCCGCATTAGTGCCAGGATGCTAGCCGATCTAGGGAGGACATGGAACATCCTCACGACACCTCAAAAGATGAGGGATAGCCCTGTATGTCTGCACTGCACTAGTCGCATGT
>oligos_1_TCTATCTACTCGTGCTCGCTAGCTG_TGTCTGCACTGCACTAGTCGCATGT_794
TCTATCTACTCGTGCTCGCTAGCTGGGATAACCTTAATCCAGACTCTCGTCTCCTAGCTAACAGATTCGGGAGACATGGCTGCCTAAGTTATATTCTCTGCCTCTAAAACGACTGATACCGTGTGGTTTCTATTCCCCAATGTCTGCACTGCACTAGTCGCATGT
>oligos_1_TCTATCTACTCGTGCTCGCTAGCTG_TGTCTGCACTGCACTAGTCGCATGT_795
TCTATCTACTCGTGCTCGCTAGCTGGCAGAAAAGGAACTGTCGGGTGGGAAGGGCGGGGTTAGGACTGACCTGAGTAACAGCTGATCCGGTGGCCTTAGAGGCCCGCAGGCAAGCATCTTAAGTCCGGGTGCCCCTATCATGTCTGCACTGCACTAGTCGCATGT
>oligos_1_TCTATCTACTCGTGCTCGCTAGCTG_TGTCTGCACTGCACTAGTCGCATGT_796
TCTATCTACTCGTGCTCGCTAGCTGCGGCGGTGACTAAGTCGCACTAAGATCTTCTAAATTGTGTAGTACCAAGGACTGCAGGACTCGGCCAAGCAAATAAATGCATTAAGAAGGGGTTATGGGGTAGTTTTAAATCGAATGTCTGCACTGCACTAGTCGCATGT
>oligos_1_TCTATCTACTCGTGCTCGCTAGCTG_TGTCTGCACTGCACTAGTCGCATGT_797
TCTATCTACTCGTGCTCGCTAGCTGGACAATCGTGCTGGCTTATCTTCTCACACAAGAGACGCATGGTAGGACCTTCTCAAGTCGTAAGAAGTTGGAGCTCTGCTGATTTCCATTCGGAGTATTGTTACTGGGGCTCTTTTGTCTGCACTGCACTAGTCGCATGT
>oligos_1_TCTATCTACTCGTGCTCGCTAGCTG_TGTCTGCACTGCACTAGTCGCATGT_798
TCTATCTACTCGTGCTCGCTAGCTGCTTACCGTTCATCCTCCGCAGCATATTGCCTTTGAAGAAGTATCTAAGACCAATTTTTTAAATCTTAAAACTTCTATTGTTAATCAGTAGAGGGCTCTGTGAGCATTTTCTGCGTTGTCTGCACTGCACTAGTCGCATGT
>oligos_1_TCTATCTACTCGTGCTCGCTAGCTG_TGTCTGCACTGCACTAGTCGCATGT_799
TCTATCTACTCGTGCTCGCTAGCTGGTCGACAGTAAGTTATCTAGGATACAATTAGGGGGGACACCCTAGAATATAAGGTCACCGGCGCGCATTCCAAAGTCCACACTAATACCTGGTGACTGCGGAAAATACGGGTCGTTGTCTGCACTGCACTAGTCGCATGT
>oligos_1_TCTATCTACTCGTGCTCGCTAGCTG_TGTCTGCACTGCACTAGTCGCATGT_800
TCTATCTACTCGTGCTCGCTAGCTGCCGGAAGCTAGGAAACAAGAACGATCTTAACGCATTGTGTTGGTGCAGTATGAGTTGATCCGTTAGCGAACCGTACAAGAAGCGTCTCGTAGGACTACCGTCAGCGTCGACTCCTTGTCTGCACTGCACTAGTCGCATGT
>oligos_1_TCTATCTACTCGTGCTCGCTAGCTG_TGTCTGCACTGCACTAGTCGCATGT_801
TCTATCTACTCGTGCTCGCTAGCTGGGATTTATGGCGGTCCGAGCATCTGGCAGGATTAGCGGTTAATAGTATACGGCACCTAAAGGGACTCTGCAGTCCGACTGACTCCGTGAACCTGCCACGAATCGATCTCATGCCTTGTCTGCACTGCACTAGTCGCATGT
>oligos_1_TCTATCTACTCGTGCTCGCTAGCTG_TGTCTGCACTGCACTAGTCGCATGT_802
TCTATCTACTCGTGCTCGCTAGCTGGCACACTCTACCCTGTGCCGGCAACGCGGAGTTGTAGAATTTCCGAGCCGAGACGCATAGCGTATCACTCCTGGCTAAGGAAAAGGTTTTCATGACACACTGCAAAACTATGTTTTGTCTGCACTGCACTAGTCGCATGT
>oligos_1_TCTATCTACTCGTGCTCGCTAGCTG_TGTCTGCACTGCACTAGTCGCATGT_803
TCTATCTACTCGTGCTCGCTAGCTGCGGCCCGACGAAGCATTATGTCACGTAGTTGGTGTGGAATCTATCACCAAATCTCGAGTTGCCCATCAGTCGTTACACACAACAAACAGACCTCCCGAGTGCTGGCGCTTACAGATGTCTGCACTGCACTAGTCGCATGT
>oligos_1_TCTATCTACTCGTGCTCGCTAGCTG_TGTCTGCACTGCACTAGTCGCATGT_804
TCTATCTACTCGTGCTCGCTAGCTGGACAAACATCGGACGCCAGAAGCGCAAAGTGTTTCCTCGCTAGCTAGCAAAAACTCGCTTGCCAAAAACGTAAGCGAGCGGTAGAGAGAACTCGTTCCGGAATAGCTTAAGACCTTGTCTGCACTGCACTAGTCGCATGT
>oligos_1_TCTATCTACTCGTGCTCGCTAGCTG_TGTCTGCACTGCACTAGTCGCATGT_805
TCTATCTACTCGTGCTCGCTAGCTGCATGGGACTGATAAACTGAGCGCGATACAGGCAGACTTCAATTTACATTTATCTGCAATGAGCGTTAACAGCACGGCGGTTGATTACTCTCCAGCAGTATTTCTTATTAGGGTGATGTCTGCACTGCACTAGTCGCATGT
>oligos_1_TCTATCTACTCGTGCTCGCTAGCTG_TGTCTGCACTGCACTAGTCGCATGT_806
TCTATCTACTCGTGCTCGCTAGCTGGTCGTGCGTCCTATAACTGAGTCCCACCTCACACATATAGGCCAGGTGAGGCTCTCTGGCATACGAGCTTCCGGGCCTGCTACACTGAGCATACCAATACGCTTGCAAATCTGTATGTCTGCACTGCACTAGTCGCATGT
>oligos_1_TCTATCTACTCGTGCTCGCTAGCTG_TGTCTGCACTGCACTAGTCGCATGT_807
TCTATCTACTCGTGCTCGCTAGCTGCCGTGTGATAACTGGAAGAAGAAGGGTCAAAAAATATAATTTCAGCATGGCGAATCTGTGAGCTCCTCCATTTAGTCAAACTCTCGCGAGGTAAATCCGGCGCATTGTTTACCGTTGTCTGCACTGCACTAGTCGCATGT
>oligos_1_TCTATCTACTCGTGCTCGCTAGCTG_TGTCTGCACTGCACTAGTCGCATGT_808
TCTATCTACTCGTGCTCGCTAGCTGGGAATGACCCTTAAACGGCTAAACTTACAAGATTTGGTCAAGCAAGACAGCCGAACAGACCGCCATTGGATAGGTAGGCGGGCCTTTTTCGTCAGACACATTAAGCTTCATGACATGTCTGCACTGCACTAGTCGCATGT
>oligos_1_TCTATCTACTCGTGCTCGCTAGCTG_TGTCTGCACTGCACTAGTCGCATGT_809
TCTATCTACTCGTGCTCGCTAGCTGGCACTGGTCTTTAAAAACAAAGTGTTATTAACTCCCTGCCTAATCAGCGCCTTTGTGTAACGGATGTTCCATTGGCAGAGAAGGGGTAACGTCCAAGACCATGACATTAACTGTATGTCTGCACTGCACTAGTCGCATGT
>oligos_1_TCTATCTACTCGTGCTCGCTAGCTG_TGTCTGCACTGCACTAGTCGCATGT_810
TCTATCTACTCGTGCTCGCTAGCTGCGGATGGTTCTGGATCCTTTGCAGTGGTGTAAAGTGTTAAGCGTTCATTTAACACGAAATAGGATAATTCTGTATAGCCCTCTCGCGTAGATGAATCTCATGTGAATTTGTGCGTTGTCTGCACTGCACTAGTCGCATGT
>oligos_1_TCTATCTACTCGTGCTCGCTAGCTG_TGTCTGCACTGCACTAGTCGCATGT_811
TCTATCTACTCGTGCTCGCTAGCTGGACATTAGCTCGCAACCATTAACAGCCACGCAGTCGTAATAAGGTAACGTCACTTACCTTCTGGATGCCGGAAAAGACAAAAGGAATACATCTGCTAATAAGAGCATGATTATCATGTCTGCACTGCACTAGTCGCATGT
>oligos_1_TCTATCTACTCGTGCTCGCTAGCTG_TGTCTGCACTGCACTAGTCGCATGT_812
TCTATCTACTCGTGCTCGCTAGCTGCATGCATGAGTGCCTCGTATCCTTTTATTAACAGGTTTGTCTTTCTGGTCGCTCGTCGCTTTTTGGTTCATGTCAGGGTTTCCTGTTAAGGTTCGAACTGAAGCTTATAATAGCTTGTCTGCACTGCACTAGTCGCATGT
>oligos_1_TCTATCTACTCGTGCTCGCTAGCTG_TGTCTGCACTGCACTAGTCGCATGT_813
TCTATCTACTCGTGCTCGCTAGCTGGTCTCCCTTACGGTTGAGAGATGAAACTGTTACGGAAAAGCGCATCCGAACTTAGAGATTCGTATTTCGTAATGCAGCCCTTAATATACCTATCAAGTAGGGCTGCCACATTATTTGTCTGCACTGCACTAGTCGCATGT
>oligos_1_TCTATCTACTCGTGCTCGCTAGCTG_TGTCTGCACTGCACTAGTCGCATGT_814
TCTATCTACTCGTGCTCGCTAGCTGCCGTCATAACATGGCTGGCGGTTTGATCATATGAATATAGGGCTCCCGGTGCGACAGGTTAATAAGGTCCTTATGGCTATAGCAAGACCTAGGGCCGCTGAATATTGTCATTCAATGTCTGCACTGCACTAGTCGCATGT
>oligos_1_TCTATCTACTCGTGCTCGCTAGCTG_TGTCTGCACTGCACTAGTCGCATGT_815
TCTATCTACTCGTGCTCGCTAGCTGGGAAACCTTGGCAAAACCACCCGTAATATTGAGCTAATACCACGTTCGCAGTAGTGGTGCAGAAGATCCAAGATGCTCGAGCCATTCCACTTGCAGCGCAGCGAGTGACTGGTGATGTCTGCACTGCACTAGTCGCATGT
>oligos_1_TCTATCTACTCGTGCTCGCTAGCTG_TGTCTGCACTGCACTAGTCGCATGT_816
TCTATCTACTCGTGCTCGCTAGCTGGCAACCCTCGTCACTTCGAGACTTTGCTTCAGATACCCACATCCATAGGAGGGATGGGCGCGTGCTGAGTAGCTTTATGGGTTTGGGCCCGCTGCAACCGGCAGAAACCTACGTATGTCTGCACTGCACTAGTCGCATGT
>oligos_1_TCTATCTACTCGTGCTCGCTAGCTG_TGTCTGCACTGCACTAGTCGCATGT_817
TCTATCTACTCGTGCTCGCTAGCTGCGGAACTCCGCAAGGGGTCTGGACGTTGTGCACTTACTTGCACGTAACAGTCGAGCGCCGCCATCTGCCCTGCGAGGGGATAATTCGGCCCGTTTGGTAGCCCCAGGGTGGGTCATGTCTGCACTGCACTAGTCGCATGT
>oligos_1_TCTATCTACTCGTGCTCGCTAGCTG_TGTCTGCACTGCACTAGTCGCATGT_818
TCTATCTACTCGTGCTCGCTAGCTGGAGAGCAATTACGTTGGAATAGTCCGACGGTACTTGTCGTTATACAATTACCATGTTCCAGGTGACAGAGTTTTCAGCGATCGTTGTTTGCGGGGAGGTGCTAACGTCATTAGGTTGTCTGCACTGCACTAGTCGCATGT
>oligos_1_TCTATCTACTCGTGCTCGCTAGCTG_TGTCTGCACTGCACTAGTCGCATGT_819
TCTATCTACTCGTGCTCGCTAGCTGCATTTTTTACCACAGGGACCCGGTATAAAAAGCCGATGAAAGAACGTATTCTCAAGACAGAGTAACATTAGAGCCTATAGGTTTCCCGACCCCCCCTTAGTAATGAACACTGACATGTCTGCACTGCACTAGTCGCATGT
>oligos_1_TCTATCTACTCGTGCTCGCTAGCTG_TGTCTGCACTGCACTAGTCGCATGT_820
TCTATCTACTCGTGCTCGCTAGCTGGTCTGCAGAGTGCTAATATGTGAAACTGTCTAGTCGCCCCCACCTTTTCCTCCTACCTACCAGGGACCCAGTGGTAAGCTGAGTGTAAGCTGACCGATTATGACCTCAGTAATGATGTCTGCACTGCACTAGTCGCATGT
>oligos_1_TCTATCTACTCGTGCTCGCTAGCTG_TGTCTGCACTGCACTAGTCGCATGT_821
TCTATCTACTCGTGCTCGCTAGCTGCCGACCATATGTTACTAACCACGGAAATAGGTATGGCCCATTAGCACCAAGGTTAGTCTAGGAGTTAGTATGACGGCTAGGGGCTGGTCCTCTATCTTGCCCCCTACATGGAGAATGTCTGCACTGCACTAGTCGCATGT
>oligos_1_TCTATCTACTCGTGCTCGCTAGCTG_TGTCTGCACTGCACTAGTCGCATGT_822
TCTATCTACTCGTGCTCGCTAGCTGGGACGGCAGACAATGCGTGATACAGACCCTCCCGTTCTGATAGTACATGTGCTCCCCCTTTGGTGGTAACCATCGGTCAGTTTCTCGCCGATTCTAAAGTAGTTAACATCCGCTATGTCTGCACTGCACTAGTCGCATGT
>oligos_1_TCTATCTACTCGTGCTCGCTAGCTG_TGTCTGCACTGCACTAGTCGCATGT_823
TCTATCTACTCGTGCTCGCTAGCTGGCAAGGACAGACTAGAGCGAGGTAATTCCAGGTTGTTTGGAACCTTAACTAAGTTTGTGTTCGATTGTGCAGTGCTGCGTCATCCGAACGACCCTTCCGAGTGCAGCCAGTTCAATGTCTGCACTGCACTAGTCGCATGT
>oligos_1_TCTATCTACTCGTGCTCGCTAGCTG_TGTCTGCACTGCACTAGTCGCATGT_824
TCTATCTACTCGTGCTCGCTAGCTGCTAAAACGCTTCTCGATCACCTATGCGTCGGATTTGGCTAATCCAATGTCCCGCCGTTGAATCCGATCTGATTATCGTGGACGTATGGTGAGCTTTGAGGCGTCGATTCGCAGAATGTCTGCACTGCACTAGTCGCATGT
>oligos_1_TCTATCTACTCGTGCTCGCTAGCTG_TGTCTGCACTGCACTAGTCGCATGT_825
TCTATCTACTCGTGCTCGCTAGCTGGAGACGCGCGACATAGATTTAAGCCGTTTTAGCTACTCTACGACGGCAGAACTACGGCGCGCATCACCGACTCAAGTAGGAGCACTATTCAAGATCGGCGCGCATCCTATTCGTATGTCTGCACTGCACTAGTCGCATGT
>oligos_1_TCTATCTACTCGTGCTCGCTAGCTG_TGTCTGCACTGCACTAGTCGCATGT_826
TCTATCTACTCGTGCTCGCTAGCTGCATTAAGTTCAATGTCCCTGTGGCAGCAACCTGGCAGTGTCCGTAACCTTTCGCGTCCTGAGAGAATGCAGACCTAAACTGTCGTTTGTATGTAATACTCGTAACACCTAGCCTATGTCTGCACTGCACTAGTCGCATGT
>oligos_1_TCTATCTACTCGTGCTCGCTAGCTG_TGTCTGCACTGCACTAGTCGCATGT_827
TCTATCTACTCGTGCTCGCTAGCTGGTCAGATCTGCTTCGGCTCGCGCACTGCGTGCTACGGCAGCTATGCTACCTGATTGTTCGGAGAATGTACTGTACTGGGTTAGTCGGCAAAATGATGGCTCGACAAGTACGGTCATGTCTGCACTGCACTAGTCGCATGT
>oligos_1_TCTATCTACTCGTGCTCGCTAGCTG_TGTCTGCACTGCACTAGTCGCATGT_828
TCTATCTACTCGTGCTCGCTAGCTGCCGAGTTATCTTGTCTAACGCATTTCTCCCCATCCCCCCCCGTCCCACCGCTGAAATTCGCGCAGGGATTAAGAGCTTTTCTTTCACTACGCAACCACAGCAGTCTGGGTCTACATGTCTGCACTGCACTAGTCGCATGT
>oligos_1_TCTATCTACTCGTGCTCGCTAGCTG_TGTCTGCACTGCACTAGTCGCATGT_829
TCTATCTACTCGTGCTCGCTAGCTGGGACCCAGATTAACGTTGTCTCGCCACTGCATAGTGCGAACGGCCTGGAGATGCCAAGATGTCACTAATGATTAGCGACATTCGTCAGCGTGAAGGTGCTGCGGTCCAGTACGAATGTCTGCACTGCACTAGTCGCATGT
>oligos_1_TCTATCTACTCGTGCTCGCTAGCTG_TGTCTGCACTGCACTAGTCGCATGT_830
TCTATCTACTCGTGCTCGCTAGCTGGCTATAATGCCGGATACAAACTGGGAGCTTTTTTTCCTGGTCTTACTTGATCACTCCTACTAACTTCAAAAAACGCAGATTGGTCGAAGAGCCCCTACGGAGGAATTAAATATGATGTCTGCACTGCACTAGTCGCATGT
>oligos_1_TCTATCTACTCGTGCTCGCTAGCTG_TGTCTGCACTGCACTAGTCGCATGT_831
TCTATCTACTCGTGCTCGCTAGCTGCTAATTAAAATAGACTAAAATCTGTAACGGAGAGTTCCGCTGAATTGTGATTGCTCCATCCGCCTGCGGCGTTGCAGCTGGTCCTACCGTGCGAGCCGTTTGAGTATCGGGTACATGTCTGCACTGCACTAGTCGCATGT
>oligos_1_TCTATCTACTCGTGCTCGCTAGCTG_TGTCTGCACTGCACTAGTCGCATGT_832
TCTATCTACTCGTGCTCGCTAGCTGGAGCTCGGGCTGCTAGACTAGCCAGACTCCCCTGGGGCCGCCCGTGGTTCGCTCACCACGACGCAATGGCTTTCCTACAGTTTATGTGTCGACGATCGCTGTACGTGCTAACCCTTGTCTGCACTGCACTAGTCGCATGT
>oligos_1_TCTATCTACTCGTGCTCGCTAGCTG_TGTCTGCACTGCACTAGTCGCATGT_833
TCTATCTACTCGTGCTCGCTAGCTGCATAACCAACCTCCGAGTCCGATGTCAACAGTTGAAGGCAGTCTAATGAAAGCACTCGATCCCATGTGGGTCGTACAGAGTTAGCACAAATTGGGACCGGGAGCAATGTCCACGTTGTCTGCACTGCACTAGTCGCATGT
>oligos_1_TCTATCTACTCGTGCTCGCTAGCTG_TGTCTGCACTGCACTAGTCGCATGT_834
TCTATCTACTCGTGCTCGCTAGCTGGTCACTGCAGAGAGAACCTGGCCACATGTGTCGAACTAAAAGTAGCTTCAAGCCTTCACGCAAAAACCGAACATCTCCATTGGGACGGACGTTGCAAACTGTGCGACCTATGGTATGTCTGCACTGCACTAGTCGCATGT
>oligos_1_TCTATCTACTCGTGCTCGCTAGCTG_TGTCTGCACTGCACTAGTCGCATGT_835
TCTATCTACTCGTGCTCGCTAGCTGCCGCAATCTATCTCAGCACTACGGTGTCTAAGCAATTGGATGTGTCGTCGCCCTTCTCCGGTAATGGCCCAGTCAAATTTAATGGACTCCTCTGTATGCGTCCGTCAGCCCAGTATGTCTGCACTGCACTAGTCGCATGT
>oligos_1_TCTATCTACTCGTGCTCGCTAGCTG_TGTCTGCACTGCACTAGTCGCATGT_836
TCTATCTACTCGTGCTCGCTAGCTGGGACCGAATACGTTCCCGTGTCCCCGTCTCGTGCTTAGTGTATTGCTAGCTGGCAACCTAGTTCCGGTCGAATAACGGCGATCACTATTAACCTCAAACTTTATTAACCGCTGTATGTCTGCACTGCACTAGTCGCATGT
>oligos_1_TCTATCTACTCGTGCTCGCTAGCTG_TGTCTGCACTGCACTAGTCGCATGT_837
TCTATCTACTCGTGCTCGCTAGCTGGCTAATCCAAGTACGGAGCAATTTTAGGTCTCCCTAGTACATCTACATGACTGATGTAATCGCCGTCGCCCGTATGTCATACTTGTGTCCTTGACGCTCAATTTCTGGGTATGGTTGTCTGCACTGCACTAGTCGCATGT
>oligos_1_TCTATCTACTCGTGCTCGCTAGCTG_TGTCTGCACTGCACTAGTCGCATGT_838
TCTATCTACTCGTGCTCGCTAGCTGCTACCAATGATCCAGACCTAATGTACTCTTGTTTAACATCATTTTTATGCCATTTAGATTAGGAGCCAGGTTAGAGTCGACACCTGACTATACCTTAACAGAGGAACTACATGCTTGTCTGCACTGCACTAGTCGCATGT
>oligos_1_TCTATCTACTCGTGCTCGCTAGCTG_TGTCTGCACTGCACTAGTCGCATGT_839
TCTATCTACTCGTGCTCGCTAGCTGGAGCAGTAAGGGTCTGAGATTTGTTGAAGCGGATTTCCCTTGAACTGTGGACTGAATAGCGCCTTGTCTTACGAGTCGCACAACCCTCGTACGAGTCACTTTTGTGAATGTCACATGTCTGCACTGCACTAGTCGCATGT
>oligos_1_TCTATCTACTCGTGCTCGCTAGCTG_TGTCTGCACTGCACTAGTCGCATGT_840
TCTATCTACTCGTGCTCGCTAGCTGCATATGTTCTTCCACGCCGCGAACGCTATGCTCTAGAGAGAGTCTGCTTTGATTTCTAGCTGTTAGTACGCGGTCTGGAGCCTGCTATTATCTATACCCGTCCGAAACATGACGTTGTCTGCACTGCACTAGTCGCATGT
>oligos_1_TCTATCTACTCGTGCTCGCTAGCTG_TGTCTGCACTGCACTAGTCGCATGT_841
TCTATCTACTCGTGCTCGCTAGCTGGTCCTAGAAATTGGCCAGGACAAAGTGATCCACAGACCCCTCGTCCTGAGGGTTTTCGCAGTTACGTGGGGTTTTTAACTTTATGTCTATGCTCTTAATAACGCATAGTCGGTGATGTCTGCACTGCACTAGTCGCATGT
>oligos_1_TCTATCTACTCGTGCTCGCTAGCTG_TGTCTGCACTGCACTAGTCGCATGT_842
TCTATCTACTCGTGCTCGCTAGCTGCCGCTTGCTGGACACCGCGCCGAGCCCGATAAAATGGTTGCGGCTAACCAGTCACGTTTATGGAGTTTCTCCGCGGGGCACTGCTACAAGGGAGGTATTGCCCGCGATGGTGTTTTGTCTGCACTGCACTAGTCGCATGT
>oligos_1_TCTATCTACTCGTGCTCGCTAGCTG_TGTCTGCACTGCACTAGTCGCATGT_843
TCTATCTACTCGTGCTCGCTAGCTGCGCACGGGTCTACCTAGGAGGGCCCGCCGTTACATGCCCTAGAGCCATCCATTTATATAGGAGCGCGTTTATTACGAGTGTGCAGGTGCCCGGCGGCCCGTTGCATGACCGAAGATGTCTGCACTGCACTAGTCGCATGT
>oligos_1_TCTATCTACTCGTGCTCGCTAGCTG_TGTCTGCACTGCACTAGTCGCATGT_844
TCTATCTACTCGTGCTCGCTAGCTGGCTCGCTCGCCTGTGTGGCAGGTGCGCTATTCATCGCCTATTACCTCGAGGTGTGGCGGGAGCAGCAAGGGGTGGGTCTCGGAAAGGAACGCGGACTATTTTAGCAGACGCCTCATGTCTGCACTGCACTAGTCGCATGT
>oligos_1_TCTATCTACTCGTGCTCGCTAGCTG_TGTCTGCACTGCACTAGTCGCATGT_845
TCTATCTACTCGTGCTCGCTAGCTGCTACGTCCAAGGGCTAAGAGTCACTCCGGTCATCCCCAACAGAAATAGAATTAAGTTAAAGGCGATCTAACCTGTACTTTCAGCTCTTACGTAAGCGCACACTGTAACACGCGGTTGTCTGCACTGCACTAGTCGCATGT
>oligos_1_TCTATCTACTCGTGCTCGCTAGCTG_TGTCTGCACTGCACTAGTCGCATGT_846
TCTATCTACTCGTGCTCGCTAGCTGGAGGATACCATATTAGCGTCGTTAAACAAATTATAGCTCTCTCCTCGCCCCTACCTCCACGGGGTGTTGTGGTTGCGTCACAGTCGAACGTTATCGAGATCCAATCCTGGAGCCTTGTCTGCACTGCACTAGTCGCATGT
>oligos_1_TCTATCTACTCGTGCTCGCTAGCTG_TGTCTGCACTGCACTAGTCGCATGT_847
TCTATCTACTCGTGCTCGCTAGCTGCATCCCTGGTATCGTGGTGGGACATCGTTCCCGCCGGACACACGTAATGGCGTTTCGGGGAGTTGTCTAAAGCTAGTACGATGTTTTCCAAACACGGCCTAACTAAGGCAATTGATGTCTGCACTGCACTAGTCGCATGT
>oligos_1_TCTATCTACTCGTGCTCGCTAGCTG_TGTCTGCACTGCACTAGTCGCATGT_848
[truncated: 3,049,921 more chars]
